# Supplementary material for: The Human Blood-Nerve Barrier Transcriptome
Source: Sci Rep. 2017 Dec 12;7:17477. doi: 10.1038/s41598-017-17475-y (PMC5727190; doi:10.1038/s41598-017-17475-y)
Supplement: Supplementary file 2 — Dataset 1 [file 41598_2017_17475_MOESM2_ESM.xlsx]

## Sheet: gProfiler
#	signf	p-value	T	Q	Q&T	Q&T/Q	Q&T/T	term ID	t type	t group	t name	t depth	Q&T list
#
1	!	0.0255	113	505	13	0.026	0.115	GO:0044815	CC	28	DNA packaging complex	1	ENSG00000184357,ENSG00000196747,ENSG00000197061,ENSG00000273703,ENSG00000274183,ENSG00000274267,ENSG00000274641,ENSG00000274997,ENSG00000275379,ENSG00000276410,ENSG00000277775,ENSG00000278272,ENSG00000278463
1	!	0.0125	106	505	13	0.026	0.123	GO:0000786	CC	28	nucleosome	1	ENSG00000184357,ENSG00000196747,ENSG00000197061,ENSG00000273703,ENSG00000274183,ENSG00000274267,ENSG00000274641,ENSG00000274997,ENSG00000275379,ENSG00000276410,ENSG00000277775,ENSG00000278272,ENSG00000278463
1	!	0.0113	16	40	4	0.1	0.25	CORUM:2236	cor	33	ASF1-histone containing complex	1	ENSG00000274267,ENSG00000275379,ENSG00000277775,ENSG00000278272
1	!	0.0187	18	40	4	0.1	0.222	CORUM:5609	cor	5	Emerin regulatory complex	1	ENSG00000274267,ENSG00000275379,ENSG00000277775,ENSG00000278272
1	!	0.00519	27	40	5	0.125	0.185	CORUM:6149	cor	26	Codanin-1-Asf1\u2013histone H3.1-histone H4\u2013importin-4 complex, cytosolic	1	ENSG00000197061,ENSG00000274267,ENSG00000275379,ENSG00000277775,ENSG00000278272
1	!	0.00426	26	40	5	0.125	0.192	CORUM:6261	cor	23	Histone-2-Histone-4-ASF1-MCM2 complex	1	ENSG00000197061,ENSG00000274267,ENSG00000275379,ENSG00000277775,ENSG00000278272
1	!	0.0498	2	40	2	0.05	1	CORUM:6717	cor	9	KCNQ3-KCNQ5 complex	1	ENSG00000184156,ENSG00000185760
1	!	0.00625	28	40	5	0.125	0.179	CORUM:551	cor	34	core-histone (H2A/H2B/H3/H4)-TDIF2-TDT complex	1	ENSG00000197061,ENSG00000274267,ENSG00000275379,ENSG00000277775,ENSG00000278272
1	!	0.0124	32	40	5	0.125	0.156	CORUM:1149	cor	1	Histone H3.1 complex	1	ENSG00000197061,ENSG00000274267,ENSG00000275379,ENSG00000277775,ENSG00000278272
1	!	0.00215	11	40	4	0.1	0.364	CORUM:3127	cor	22	TLE-Histone H3 complex	1	ENSG00000274267,ENSG00000275379,ENSG00000277775,ENSG00000278272
1	!	0.0105	31	40	5	0.125	0.161	CORUM:3137	cor	2	MASH1 promoter-coactivator complex	1	ENSG00000197061,ENSG00000274267,ENSG00000275379,ENSG00000277775,ENSG00000278272
1	!	0.00857	15	40	4	0.1	0.267	CORUM:2235	cor	18	ASF1-interacting protein complex	1	ENSG00000274267,ENSG00000275379,ENSG00000277775,ENSG00000278272
1	!	0.016	178	184	14	0.076	0.079	KEGG:05034	keg	35	Alcoholism	1	ENSG00000148053,ENSG00000173175,ENSG00000196747,ENSG00000197061,ENSG00000273703,ENSG00000274183,ENSG00000274267,ENSG00000274641,ENSG00000274997,ENSG00000275379,ENSG00000276410,ENSG00000277775,ENSG00000278272,ENSG00000278463
1	!	1.97e-06	128	184	17	0.092	0.133	KEGG:05322	keg	4	Systemic lupus erythematosus	1	ENSG00000166278,ENSG00000179344,ENSG00000196747,ENSG00000197061,ENSG00000203747,ENSG00000204252,ENSG00000237541,ENSG00000273703,ENSG00000274183,ENSG00000274267,ENSG00000274641,ENSG00000274997,ENSG00000275379,ENSG00000276410,ENSG00000277775,ENSG00000278272,ENSG00000278463
1	!	0.00486	73	268	10	0.037	0.137	REAC:212300	rea	14	PRC2 methylates histones and DNA	1	ENSG00000197061,ENSG00000273703,ENSG00000274183,ENSG00000274267,ENSG00000274641,ENSG00000275379,ENSG00000276410,ENSG00000277775,ENSG00000278272,ENSG00000278463
1	!	0.00679	92	268	11	0.041	0.12	REAC:201722	rea	20	Formation of the beta-catenin:TCF transactivating complex	1	ENSG00000020633,ENSG00000197061,ENSG00000273703,ENSG00000274183,ENSG00000274267,ENSG00000274641,ENSG00000275379,ENSG00000276410,ENSG00000277775,ENSG00000278272,ENSG00000278463
1	!	0.00355	120	268	13	0.049	0.108	REAC:1500620	rea	8	Meiosis	1	ENSG00000057468,ENSG00000100206,ENSG00000196074,ENSG00000197061,ENSG00000273703,ENSG00000274183,ENSG00000274267,ENSG00000274641,ENSG00000275379,ENSG00000276410,ENSG00000277775,ENSG00000278272,ENSG00000278463
1	!	0.000697	88	268	12	0.045	0.136	REAC:912446	rea	8	Meiotic recombination	2	ENSG00000057468,ENSG00000100206,ENSG00000197061,ENSG00000273703,ENSG00000274183,ENSG00000274267,ENSG00000274641,ENSG00000275379,ENSG00000276410,ENSG00000277775,ENSG00000278272,ENSG00000278463
1	!	0.00125	63	268	10	0.037	0.159	REAC:73728	rea	37	RNA Polymerase I Promoter Opening	1	ENSG00000197061,ENSG00000273703,ENSG00000274183,ENSG00000274267,ENSG00000274641,ENSG00000275379,ENSG00000276410,ENSG00000277775,ENSG00000278272,ENSG00000278463
1	!	0.00521	246	268	19	0.071	0.077	REAC:418594	rea	17	G alpha (i) signalling events	1	ENSG00000113262,ENSG00000114349,ENSG00000115138,ENSG00000127366,ENSG00000128266,ENSG00000128285,ENSG00000128617,ENSG00000132554,ENSG00000134817,ENSG00000144230,ENSG00000163736,ENSG00000163737,ENSG00000164082,ENSG00000164742,ENSG00000172215,ENSG00000173175,ENSG00000183134,ENSG00000183979,ENSG00000274736
1	!	0.018	102	268	11	0.041	0.108	REAC:977225	rea	32	Amyloid fiber formation	1	ENSG00000118137,ENSG00000197061,ENSG00000273703,ENSG00000274183,ENSG00000274267,ENSG00000274641,ENSG00000275379,ENSG00000276410,ENSG00000277775,ENSG00000278272,ENSG00000278463
1	!	0.0338	91	268	10	0.037	0.11	REAC:5250924	rea	12	B-WICH complex positively regulates rRNA expression	1	ENSG00000197061,ENSG00000273703,ENSG00000274183,ENSG00000274267,ENSG00000274641,ENSG00000275379,ENSG00000276410,ENSG00000277775,ENSG00000278272,ENSG00000278463
1	!	0.0055	74	268	10	0.037	0.135	REAC:2299718	rea	11	Condensation of Prophase Chromosomes	1	ENSG00000197061,ENSG00000273703,ENSG00000274183,ENSG00000274267,ENSG00000274641,ENSG00000275379,ENSG00000276410,ENSG00000277775,ENSG00000278272,ENSG00000278463
1	!	0.0307	90	268	10	0.037	0.111	REAC:73777	rea	3	RNA Polymerase I Chain Elongation	1	ENSG00000197061,ENSG00000273703,ENSG00000274183,ENSG00000274267,ENSG00000274641,ENSG00000275379,ENSG00000276410,ENSG00000277775,ENSG00000278272,ENSG00000278463
1	!	0.00254	68	268	10	0.037	0.147	REAC:427359	rea	7	SIRT1 negatively regulates rRNA Expression	1	ENSG00000197061,ENSG00000273703,ENSG00000274183,ENSG00000274267,ENSG00000274641,ENSG00000275379,ENSG00000276410,ENSG00000277775,ENSG00000278272,ENSG00000278463
1	!	0.00167	65	268	10	0.037	0.154	REAC:5334118	rea	25	DNA methylation	1	ENSG00000197061,ENSG00000273703,ENSG00000274183,ENSG00000274267,ENSG00000274641,ENSG00000275379,ENSG00000276410,ENSG00000277775,ENSG00000278272,ENSG00000278463
1	!	0.00699	76	268	10	0.037	0.132	REAC:427389	rea	13	ERCC6 (CSB) and EHMT2 (G9a) positively regulate rRNA expression	1	ENSG00000197061,ENSG00000273703,ENSG00000274183,ENSG00000274267,ENSG00000274641,ENSG00000275379,ENSG00000276410,ENSG00000277775,ENSG00000278272,ENSG00000278463
1	!	0.00475	459	268	28	0.104	0.061	REAC:500792	rea	10	GPCR ligand binding	1	ENSG00000010310,ENSG00000085741,ENSG00000106128,ENSG00000113262,ENSG00000115138,ENSG00000122679,ENSG00000127366,ENSG00000128285,ENSG00000128617,ENSG00000134817,ENSG00000134830,ENSG00000139549,ENSG00000144230,ENSG00000162552,ENSG00000163736,ENSG00000163737,ENSG00000164082,ENSG00000166863,ENSG00000169860,ENSG00000170214,ENSG00000172215,ENSG00000183134,ENSG00000183484,ENSG00000183840,ENSG00000183979…
1	!	0.00834	94	268	11	0.041	0.117	REAC:5625740	rea	29	RHO GTPases activate PKNs	1	ENSG00000105357,ENSG00000197061,ENSG00000273703,ENSG00000274183,ENSG00000274267,ENSG00000274641,ENSG00000275379,ENSG00000276410,ENSG00000277775,ENSG00000278272,ENSG00000278463
1	!	0.00222	67	268	10	0.037	0.149	REAC:5625886	rea	29	Activated PKN1 stimulates transcription of AR (androgen receptor) regulated genes KLK2 and KLK3	2	ENSG00000197061,ENSG00000273703,ENSG00000274183,ENSG00000274267,ENSG00000274641,ENSG00000275379,ENSG00000276410,ENSG00000277775,ENSG00000278272,ENSG00000278463
1	!	0.0137	359	268	23	0.086	0.064	REAC:112316	rea	21	Neuronal System	1	ENSG00000011347,ENSG00000079215,ENSG00000080644,ENSG00000104490,ENSG00000104888,ENSG00000108556,ENSG00000112294,ENSG00000124780,ENSG00000125675,ENSG00000130035,ENSG00000137841,ENSG00000146938,ENSG00000163288,ENSG00000164742,ENSG00000173175,ENSG00000173338,ENSG00000182389,ENSG00000184156,ENSG00000184564,ENSG00000185760,ENSG00000186297,ENSG00000187486,ENSG00000197584
1	!	0.00834	94	268	11	0.041	0.117	REAC:3214815	rea	27	HDACs deacetylate histones	1	ENSG00000196747,ENSG00000197061,ENSG00000273703,ENSG00000274267,ENSG00000274641,ENSG00000274997,ENSG00000275379,ENSG00000276410,ENSG00000277775,ENSG00000278272,ENSG00000278463
1	!	0.0097	10162	658	335	0.509	0.033	TF:M01288_0	tf	30	Factor: NeuroD; motif: NNSCWGCTGNSY; match class: 0	1	ENSG00000000938,ENSG00000005513,ENSG00000006047,ENSG00000006377,ENSG00000018236,ENSG00000021826,ENSG00000036530,ENSG00000039600,ENSG00000040608,ENSG00000040731,ENSG00000057468,ENSG00000065328,ENSG00000065371,ENSG00000066813,ENSG00000067141,ENSG00000067840,ENSG00000069011,ENSG00000078053,ENSG00000079215,ENSG00000080644,ENSG00000087510,ENSG00000091622,ENSG00000099869,ENSG00000100079,ENSG00000100146…
1	!	0.0162	15230	658	470	0.714	0.031	TF:M04595_1	tf	16	Factor: SALL2; motif: GGGTGGG; match class: 1	1	ENSG00000000938,ENSG00000005513,ENSG00000006047,ENSG00000006377,ENSG00000010310,ENSG00000011347,ENSG00000018236,ENSG00000020633,ENSG00000021826,ENSG00000030419,ENSG00000036530,ENSG00000039600,ENSG00000040608,ENSG00000055732,ENSG00000057468,ENSG00000065328,ENSG00000065361,ENSG00000065371,ENSG00000066813,ENSG00000067141,ENSG00000067840,ENSG00000069011,ENSG00000078053,ENSG00000079215,ENSG00000080644…
1	!	0.0275	16216	658	494	0.751	0.03	TF:M07429_0	tf	24	Factor: SMAD3; motif: CAGACAS; match class: 0	1	ENSG00000000938,ENSG00000005471,ENSG00000005513,ENSG00000006047,ENSG00000007968,ENSG00000010310,ENSG00000011347,ENSG00000020633,ENSG00000021826,ENSG00000036530,ENSG00000039600,ENSG00000040608,ENSG00000047365,ENSG00000055732,ENSG00000057468,ENSG00000065328,ENSG00000065371,ENSG00000066813,ENSG00000067840,ENSG00000069011,ENSG00000070526,ENSG00000071991,ENSG00000078053,ENSG00000080644,ENSG00000085741…
1	!	0.00551	8237	658	282	0.429	0.034	TF:M07429_1	tf	24	Factor: SMAD3; motif: CAGACAS; match class: 1	2	ENSG00000000938,ENSG00000005471,ENSG00000007968,ENSG00000010310,ENSG00000011347,ENSG00000021826,ENSG00000036530,ENSG00000040608,ENSG00000055732,ENSG00000057468,ENSG00000065371,ENSG00000067840,ENSG00000069011,ENSG00000070526,ENSG00000078053,ENSG00000100079,ENSG00000100146,ENSG00000100206,ENSG00000101197,ENSG00000101198,ENSG00000101425,ENSG00000101825,ENSG00000104490,ENSG00000104888,ENSG00000105880…
1	!	0.000794	8870	658	305	0.464	0.034	TF:M01721_1	tf	36	Factor: PUR1; motif: GGGNCAGNN; match class: 1	1	ENSG00000000938,ENSG00000005471,ENSG00000005513,ENSG00000006047,ENSG00000007968,ENSG00000010310,ENSG00000011347,ENSG00000020633,ENSG00000036530,ENSG00000040608,ENSG00000065361,ENSG00000067840,ENSG00000069011,ENSG00000070526,ENSG00000078053,ENSG00000080644,ENSG00000085741,ENSG00000088320,ENSG00000099869,ENSG00000100033,ENSG00000100079,ENSG00000100146,ENSG00000100285,ENSG00000100298,ENSG00000101197…
1	!	0.0246	8342	658	281	0.427	0.034	TF:M03814_0	tf	31	Factor: BTEB2; motif: GNAGGGGGNGGGSSNN; match class: 0	1	ENSG00000000938,ENSG00000005471,ENSG00000005513,ENSG00000006047,ENSG00000006377,ENSG00000010310,ENSG00000021826,ENSG00000040608,ENSG00000047365,ENSG00000055732,ENSG00000065361,ENSG00000067141,ENSG00000067840,ENSG00000069011,ENSG00000085741,ENSG00000088320,ENSG00000091622,ENSG00000099869,ENSG00000100146,ENSG00000100206,ENSG00000100285,ENSG00000101197,ENSG00000101198,ENSG00000101425,ENSG00000101825…
1	!	0.00659	14374	658	450	0.684	0.031	TF:M01733_1	tf	6	Factor: MZF-1; motif: TGGGGAR; match class: 1	1	ENSG00000000938,ENSG00000005471,ENSG00000005513,ENSG00000006047,ENSG00000006377,ENSG00000007968,ENSG00000010310,ENSG00000011347,ENSG00000020633,ENSG00000021826,ENSG00000030419,ENSG00000039600,ENSG00000040608,ENSG00000065328,ENSG00000065361,ENSG00000066813,ENSG00000067141,ENSG00000067840,ENSG00000069011,ENSG00000078053,ENSG00000080644,ENSG00000085741,ENSG00000087510,ENSG00000088320,ENSG00000091622…
1	!	0.0142	15333	658	473	0.719	0.031	TF:M00649_0	tf	15	Factor: MAZ; motif: GGGGAGGG; match class: 0	1	ENSG00000000938,ENSG00000005471,ENSG00000005513,ENSG00000006047,ENSG00000006377,ENSG00000007968,ENSG00000010310,ENSG00000011347,ENSG00000018236,ENSG00000020633,ENSG00000021826,ENSG00000030419,ENSG00000036530,ENSG00000039600,ENSG00000040608,ENSG00000040731,ENSG00000047365,ENSG00000065361,ENSG00000065371,ENSG00000067141,ENSG00000067840,ENSG00000069011,ENSG00000079215,ENSG00000085741,ENSG00000087510…
#INFO:	PARAMETERS: sort_by_structure = 1
#INFO:	PARAMETERS: significant = 1
#INFO:	PARAMETERS: organism = hsapiens
#INFO:	PARAMETERS: user_thr = 1.00
#INFO:	PARAMETERS: analytical = 1
#INFO:	User: http
#INFO:	Host: arak-prod
#INFO:	Time: 2017-10-24 16:52:14
#INFO:	Version: r1732_e89_eg36
#WARNING:	Gene ENSG00000132498 in query [1/146] is not recognized, skipping!
#WARNING:	Gene ENSG00000170217 in query [1/324] is not recognized, skipping!
#WARNING:	Gene ENSG00000183086 in query [1/391] is not recognized, skipping!
#WARNING:	Gene ENSG00000183748 in query [1/400] is not recognized, skipping!
#WARNING:	Gene ENSG00000187060 in query [1/437] is not recognized, skipping!
#WARNING:	Gene ENSG00000197775 in query [1/473] is not recognized, skipping!
#WARNING:	Gene ENSG00000197846 in query [1/476] is not recognized, skipping!
#WARNING:	Gene ENSG00000198305 in query [1/480] is not recognized, skipping!
#WARNING:	Gene ENSG00000198327 in query [1/481] is not recognized, skipping!
#WARNING:	Gene ENSG00000198566 in query [1/482] is not recognized, skipping!
#WARNING:	Gene ENSG00000203276 in query [1/498] is not recognized, skipping!
#WARNING:	Gene ENSG00000203343 in query [1/499] is not recognized, skipping!
#WARNING:	Gene ENSG00000203394 in query [1/500] is not recognized, skipping!
#WARNING:	Gene ENSG00000203562 in query [1/502] is not recognized, skipping!
#WARNING:	Gene ENSG00000203815 in query [1/506] is not recognized, skipping!
#WARNING:	Gene ENSG00000204807 in query [1/519] is not recognized, skipping!
#WARNING:	Gene ENSG00000205147 in query [1/522] is not recognized, skipping!
#WARNING:	Gene ENSG00000205275 in query [1/523] is not recognized, skipping!
#WARNING:	Gene ENSG00000206968 in query [1/537] is not recognized, skipping!
#WARNING:	Gene ENSG00000211936 in query [1/547] is not recognized, skipping!
#WARNING:	Gene ENSG00000212673 in query [1/556] is not recognized, skipping!
#WARNING:	Gene ENSG00000212928 in query [1/558] is not recognized, skipping!
#WARNING:	Gene ENSG00000213165 in query [1/567] is not recognized, skipping!
#WARNING:	Gene ENSG00000214670 in query [1/604] is not recognized, skipping!
#WARNING:	Gene ENSG00000224201 in query [1/672] is not recognized, skipping!
#WARNING:	Gene ENSG00000224676 in query [1/687] is not recognized, skipping!
#WARNING:	Gene ENSG00000224911 in query [1/693] is not recognized, skipping!
#WARNING:	Gene ENSG00000225278 in query [1/703] is not recognized, skipping!
#WARNING:	Gene ENSG00000225812 in query [1/724] is not recognized, skipping!
#WARNING:	Gene ENSG00000225995 in query [1/730] is not recognized, skipping!
#WARNING:	Gene ENSG00000227164 in query [1/769] is not recognized, skipping!
#WARNING:	Gene ENSG00000227216 in query [1/770] is not recognized, skipping!
#WARNING:	Gene ENSG00000228537 in query [1/812] is not recognized, skipping!
#WARNING:	Gene ENSG00000229198 in query [1/833] is not recognized, skipping!
#WARNING:	Gene ENSG00000229420 in query [1/840] is not recognized, skipping!
#WARNING:	Gene ENSG00000230259 in query [1/857] is not recognized, skipping!
#WARNING:	Gene ENSG00000233244 in query [1/933] is not recognized, skipping!
#WARNING:	Gene ENSG00000233255 in query [1/934] is not recognized, skipping!
#WARNING:	Gene ENSG00000234037 in query [1/963] is not recognized, skipping!
#WARNING:	Gene ENSG00000234086 in query [1/965] is not recognized, skipping!
#WARNING:	Gene ENSG00000234245 in query [1/969] is not recognized, skipping!
#WARNING:	Gene ENSG00000235231 in query [1/998] is not recognized, skipping!
#WARNING:	Gene ENSG00000236157 in query [1/1032] is not recognized, skipping!
#WARNING:	Gene ENSG00000238091 in query [1/1093] is not recognized, skipping!
#WARNING:	Gene ENSG00000240820 in query [1/1145] is not recognized, skipping!
#WARNING:	Gene ENSG00000243382 in query [1/1202] is not recognized, skipping!
#WARNING:	Gene ENSG00000243745 in query [1/1208] is not recognized, skipping!
#WARNING:	Gene ENSG00000243869 in query [1/1210] is not recognized, skipping!
#WARNING:	Gene ENSG00000252114 in query [1/1333] is not recognized, skipping!
#WARNING:	Gene ENSG00000253045 in query [1/1337] is not recognized, skipping!
#WARNING:	Gene ENSG00000255824 in query [1/1411] is not recognized, skipping!
#WARNING:	Gene ENSG00000256066 in query [1/1417] is not recognized, skipping!
#WARNING:	Gene ENSG00000256545 in query [1/1428] is not recognized, skipping!
#WARNING:	Gene ENSG00000257010 in query [1/1439] is not recognized, skipping!
#WARNING:	Gene ENSG00000257033 in query [1/1440] is not recognized, skipping!
#WARNING:	Gene ENSG00000257088 in query [1/1442] is not recognized, skipping!
#WARNING:	Gene ENSG00000258188 in query [1/1472] is not recognized, skipping!
#WARNING:	Gene ENSG00000258198 in query [1/1473] is not recognized, skipping!
#WARNING:	Gene ENSG00000259942 in query [1/1551] is not recognized, skipping!
#WARNING:	Gene ENSG00000261496 in query [1/1590] is not recognized, skipping!
#WARNING:	Gene ENSG00000263493 in query [1/1626] is not recognized, skipping!
#WARNING:	Gene ENSG00000263607 in query [1/1628] is not recognized, skipping!
#WARNING:	Gene ENSG00000263640 in query [1/1630] is not recognized, skipping!
#WARNING:	Gene ENSG00000263650 in query [1/1631] is not recognized, skipping!
#WARNING:	Gene ENSG00000263947 in query [1/1636] is not recognized, skipping!
#WARNING:	Gene ENSG00000265011 in query [1/1651] is not recognized, skipping!
#WARNING:	Gene ENSG00000265230 in query [1/1658] is not recognized, skipping!
#WARNING:	Gene ENSG00000265592 in query [1/1665] is not recognized, skipping!
#WARNING:	Gene ENSG00000265821 in query [1/1673] is not recognized, skipping!
#WARNING:	Gene ENSG00000266352 in query [1/1681] is not recognized, skipping!
#WARNING:	Gene ENSG00000266428 in query [1/1682] is not recognized, skipping!
#WARNING:	Gene ENSG00000267531 in query [1/1722] is not recognized, skipping!
#WARNING:	Gene ENSG00000267884 in query [1/1736] is not recognized, skipping!
#WARNING:	Gene ENSG00000267918 in query [1/1738] is not recognized, skipping!
#WARNING:	Gene ENSG00000267937 in query [1/1739] is not recognized, skipping!
#WARNING:	Gene ENSG00000268166 in query [1/1745] is not recognized, skipping!
#WARNING:	Gene ENSG00000268503 in query [1/1753] is not recognized, skipping!
#WARNING:	Gene ENSG00000268578 in query [1/1755] is not recognized, skipping!
#WARNING:	Gene ENSG00000268927 in query [1/1765] is not recognized, skipping!
#WARNING:	Gene ENSG00000268950 in query [1/1767] is not recognized, skipping!
#WARNING:	Gene ENSG00000268965 in query [1/1768] is not recognized, skipping!
#WARNING:	Gene ENSG00000269165 in query [1/1773] is not recognized, skipping!
#WARNING:	Gene ENSG00000269185 in query [1/1774] is not recognized, skipping!
#WARNING:	Gene ENSG00000269804 in query [1/1784] is not recognized, skipping!
#WARNING:	Gene ENSG00000270173 in query [1/1802] is not recognized, skipping!
#WARNING:	Gene ENSG00000271721 in query [1/1849] is not recognized, skipping!
#WARNING:	Gene ENSG00000273116 in query [1/1911] is not recognized, skipping!
#INFO:	Effective domain size for BIOGRID: 15626, threshold 2e-05
#INFO:	Effective domain size for CORUM: 3179, threshold 0.000155
#INFO:	Effective domain size for GO: 19195, threshold 1.7e-05
#INFO:	Effective domain size for KEGG: 7172, threshold 0.00056
#INFO:	Effective domain size for REAC: 10632, threshold 0.000138
#INFO:	Effective domain size for TF: 23996, threshold 2.3e-05
#INFO:
#INFO:	--- Gene names and descriptions
#INFO:
#INFO:	QUERY:	ENSG00000000938	FGR	FGR proto-oncogene, Src family tyrosine kinase [Source:HGNC Symbol;Acc:HGNC:3697]
#INFO:	QUERY:	ENSG00000005471	ABCB4	ATP binding cassette subfamily B member 4 [Source:HGNC Symbol;Acc:HGNC:45]
#INFO:	QUERY:	ENSG00000005513	SOX8	SRY-box 8 [Source:HGNC Symbol;Acc:HGNC:11203]
#INFO:	QUERY:	ENSG00000006047	YBX2	Y-box binding protein 2 [Source:HGNC Symbol;Acc:HGNC:17948]
#INFO:	QUERY:	ENSG00000006377	DLX6	distal-less homeobox 6 [Source:HGNC Symbol;Acc:HGNC:2919]
#INFO:	QUERY:	ENSG00000007968	E2F2	E2F transcription factor 2 [Source:HGNC Symbol;Acc:HGNC:3114]
#INFO:	QUERY:	ENSG00000010310	GIPR	gastric inhibitory polypeptide receptor [Source:HGNC Symbol;Acc:HGNC:4271]
#INFO:	QUERY:	ENSG00000011347	SYT7	synaptotagmin 7 [Source:HGNC Symbol;Acc:HGNC:11514]
#INFO:	QUERY:	ENSG00000018236	CNTN1	contactin 1 [Source:HGNC Symbol;Acc:HGNC:2171]
#INFO:	QUERY:	ENSG00000020633	RUNX3	runt related transcription factor 3 [Source:HGNC Symbol;Acc:HGNC:10473]
#INFO:	QUERY:	ENSG00000021826	CPS1	carbamoyl-phosphate synthase 1 [Source:HGNC Symbol;Acc:HGNC:2323]
#INFO:	QUERY:	ENSG00000030419	IKZF2	IKAROS family zinc finger 2 [Source:HGNC Symbol;Acc:HGNC:13177]
#INFO:	QUERY:	ENSG00000036530	CYP46A1	cytochrome P450 family 46 subfamily A member 1 [Source:HGNC Symbol;Acc:HGNC:2641]
#INFO:	QUERY:	ENSG00000039600	SOX30	SRY-box 30 [Source:HGNC Symbol;Acc:HGNC:30635]
#INFO:	QUERY:	ENSG00000040608	RTN4R	reticulon 4 receptor [Source:HGNC Symbol;Acc:HGNC:18601]
#INFO:	QUERY:	ENSG00000040731	CDH10	cadherin 10 [Source:HGNC Symbol;Acc:HGNC:1749]
#INFO:	QUERY:	ENSG00000041353	RAB27B	RAB27B, member RAS oncogene family [Source:HGNC Symbol;Acc:HGNC:9767]
#INFO:	QUERY:	ENSG00000047365	ARAP2	ArfGAP with RhoGAP domain, ankyrin repeat and PH domain 2 [Source:HGNC Symbol;Acc:HGNC:16924]
#INFO:	QUERY:	ENSG00000055732	MCOLN3	mucolipin 3 [Source:HGNC Symbol;Acc:HGNC:13358]
#INFO:	QUERY:	ENSG00000057468	MSH4	mutS homolog 4 [Source:HGNC Symbol;Acc:HGNC:7327]
#INFO:	QUERY:	ENSG00000060303	RPS17P5	ribosomal protein S17 pseudogene 5 [Source:HGNC Symbol;Acc:HGNC:21352]
#INFO:	QUERY:	ENSG00000065328	MCM10	minichromosome maintenance 10 replication initiation factor [Source:HGNC Symbol;Acc:HGNC:18043]
#INFO:	QUERY:	ENSG00000065361	ERBB3	erb-b2 receptor tyrosine kinase 3 [Source:HGNC Symbol;Acc:HGNC:3431]
#INFO:	QUERY:	ENSG00000065371	ROPN1	rhophilin associated tail protein 1 [Source:HGNC Symbol;Acc:HGNC:17692]
#INFO:	QUERY:	ENSG00000066813	ACSM2B	acyl-CoA synthetase medium-chain family member 2B [Source:HGNC Symbol;Acc:HGNC:30931]
#INFO:	QUERY:	ENSG00000067141	NEO1	neogenin 1 [Source:HGNC Symbol;Acc:HGNC:7754]
#INFO:	QUERY:	ENSG00000067840	PDZD4	PDZ domain containing 4 [Source:HGNC Symbol;Acc:HGNC:21167]
#INFO:	QUERY:	ENSG00000069011	PITX1	paired like homeodomain 1 [Source:HGNC Symbol;Acc:HGNC:9004]
#INFO:	QUERY:	ENSG00000070526	ST6GALNAC1	ST6 N-acetylgalactosaminide alpha-2,6-sialyltransferase 1 [Source:HGNC Symbol;Acc:HGNC:23614]
#INFO:	QUERY:	ENSG00000071991	CDH19	cadherin 19 [Source:HGNC Symbol;Acc:HGNC:1758]
#INFO:	QUERY:	ENSG00000078053	AMPH	amphiphysin [Source:HGNC Symbol;Acc:HGNC:471]
#INFO:	QUERY:	ENSG00000079215	SLC1A3	solute carrier family 1 member 3 [Source:HGNC Symbol;Acc:HGNC:10941]
#INFO:	QUERY:	ENSG00000080644	CHRNA3	cholinergic receptor nicotinic alpha 3 subunit [Source:HGNC Symbol;Acc:HGNC:1957]
#INFO:	QUERY:	ENSG00000085741	WNT11	Wnt family member 11 [Source:HGNC Symbol;Acc:HGNC:12776]
#INFO:	QUERY:	ENSG00000087510	TFAP2C	transcription factor AP-2 gamma [Source:HGNC Symbol;Acc:HGNC:11744]
#INFO:	QUERY:	ENSG00000088320	REM1	RRAD and GEM like GTPase 1 [Source:HGNC Symbol;Acc:HGNC:15922]
#INFO:	QUERY:	ENSG00000091622	PITPNM3	PITPNM family member 3 [Source:HGNC Symbol;Acc:HGNC:21043]
#INFO:	QUERY:	ENSG00000099869	IGF2-AS	IGF2 antisense RNA [Source:HGNC Symbol;Acc:HGNC:14062]
#INFO:	QUERY:	ENSG00000100033	PRODH	proline dehydrogenase 1 [Source:HGNC Symbol;Acc:HGNC:9453]
#INFO:	QUERY:	ENSG00000100079	LGALS2	galectin 2 [Source:HGNC Symbol;Acc:HGNC:6562]
#INFO:	QUERY:	ENSG00000100146	SOX10	SRY-box 10 [Source:HGNC Symbol;Acc:HGNC:11190]
#INFO:	QUERY:	ENSG00000100206	DMC1	DNA meiotic recombinase 1 [Source:HGNC Symbol;Acc:HGNC:2927]
#INFO:	QUERY:	ENSG00000100285	NEFH	neurofilament heavy [Source:HGNC Symbol;Acc:HGNC:7737]
#INFO:	QUERY:	ENSG00000100298	APOBEC3H	apolipoprotein B mRNA editing enzyme catalytic subunit 3H [Source:HGNC Symbol;Acc:HGNC:24100]
#INFO:	QUERY:	ENSG00000101197	BIRC7	baculoviral IAP repeat containing 7 [Source:HGNC Symbol;Acc:HGNC:13702]
#INFO:	QUERY:	ENSG00000101198	NKAIN4	sodium/potassium transporting ATPase interacting 4 [Source:HGNC Symbol;Acc:HGNC:16191]
#INFO:	QUERY:	ENSG00000101278	RPS10P5	ribosomal protein S10 pseudogene 5 [Source:HGNC Symbol;Acc:HGNC:15795]
#INFO:	QUERY:	ENSG00000101425	BPI	bactericidal/permeability-increasing protein [Source:HGNC Symbol;Acc:HGNC:1095]
#INFO:	QUERY:	ENSG00000101825	MXRA5	matrix remodeling associated 5 [Source:HGNC Symbol;Acc:HGNC:7539]
#INFO:	QUERY:	ENSG00000103449	SALL1	spalt like transcription factor 1 [Source:HGNC Symbol;Acc:HGNC:10524]
#INFO:	QUERY:	ENSG00000104147	OIP5	Opa interacting protein 5 [Source:HGNC Symbol;Acc:HGNC:20300]
#INFO:	QUERY:	ENSG00000104490	NCALD	neurocalcin delta [Source:HGNC Symbol;Acc:HGNC:7655]
#INFO:	QUERY:	ENSG00000104804	TULP2	tubby like protein 2 [Source:HGNC Symbol;Acc:HGNC:12424]
#INFO:	QUERY:	ENSG00000104818	CGB2	chorionic gonadotropin beta subunit 2 [Source:HGNC Symbol;Acc:HGNC:16722]
#INFO:	QUERY:	ENSG00000104888	SLC17A7	solute carrier family 17 member 7 [Source:HGNC Symbol;Acc:HGNC:16704]
#INFO:	QUERY:	ENSG00000105357	MYH14	myosin heavy chain 14 [Source:HGNC Symbol;Acc:HGNC:23212]
#INFO:	QUERY:	ENSG00000105717	PBX4	PBX homeobox 4 [Source:HGNC Symbol;Acc:HGNC:13403]
#INFO:	QUERY:	ENSG00000105880	DLX5	distal-less homeobox 5 [Source:HGNC Symbol;Acc:HGNC:2918]
#INFO:	QUERY:	ENSG00000105988	NHP2P1	NHP2 ribonucleoprotein pseudogene 1 [Source:HGNC Symbol;Acc:HGNC:23582]
#INFO:	QUERY:	ENSG00000106013	ANKRD7	ankyrin repeat domain 7 [Source:HGNC Symbol;Acc:HGNC:18588]
#INFO:	QUERY:	ENSG00000106128	GHRHR	growth hormone releasing hormone receptor [Source:HGNC Symbol;Acc:HGNC:4266]
#INFO:	QUERY:	ENSG00000106236	NPTX2	neuronal pentraxin 2 [Source:HGNC Symbol;Acc:HGNC:7953]
#INFO:	QUERY:	ENSG00000106278	PTPRZ1	protein tyrosine phosphatase, receptor type Z1 [Source:HGNC Symbol;Acc:HGNC:9685]
#INFO:	QUERY:	ENSG00000106328	FSCN3	fascin actin-bundling protein 3 [Source:HGNC Symbol;Acc:HGNC:3961]
#INFO:	QUERY:	ENSG00000106336	FBXO24	F-box protein 24 [Source:HGNC Symbol;Acc:HGNC:13595]
#INFO:	QUERY:	ENSG00000107159	CA9	carbonic anhydrase 9 [Source:HGNC Symbol;Acc:HGNC:1383]
#INFO:	QUERY:	ENSG00000107242	PIP5K1B	phosphatidylinositol-4-phosphate 5-kinase type 1 beta [Source:HGNC Symbol;Acc:HGNC:8995]
#INFO:	QUERY:	ENSG00000108231	LGI1	leucine rich glioma inactivated 1 [Source:HGNC Symbol;Acc:HGNC:6572]
#INFO:	QUERY:	ENSG00000108556	CHRNE	cholinergic receptor nicotinic epsilon subunit [Source:HGNC Symbol;Acc:HGNC:1966]
#INFO:	QUERY:	ENSG00000108813	DLX4	distal-less homeobox 4 [Source:HGNC Symbol;Acc:HGNC:2917]
#INFO:	QUERY:	ENSG00000108830	RND2	Rho family GTPase 2 [Source:HGNC Symbol;Acc:HGNC:18315]
#INFO:	QUERY:	ENSG00000108958	AC130689.1	N/A
#INFO:	QUERY:	ENSG00000109072	VTN	vitronectin [Source:HGNC Symbol;Acc:HGNC:12724]
#INFO:	QUERY:	ENSG00000109321	AREG	amphiregulin [Source:HGNC Symbol;Acc:HGNC:651]
#INFO:	QUERY:	ENSG00000109674	NEIL3	nei like DNA glycosylase 3 [Source:HGNC Symbol;Acc:HGNC:24573]
#INFO:	QUERY:	ENSG00000110324	IL10RA	interleukin 10 receptor subunit alpha [Source:HGNC Symbol;Acc:HGNC:5964]
#INFO:	QUERY:	ENSG00000111058	ACSS3	acyl-CoA synthetase short-chain family member 3 [Source:HGNC Symbol;Acc:HGNC:24723]
#INFO:	QUERY:	ENSG00000111780	AL021546.1	N/A
#INFO:	QUERY:	ENSG00000112218	GPR63	G protein-coupled receptor 63 [Source:HGNC Symbol;Acc:HGNC:13302]
#INFO:	QUERY:	ENSG00000112294	ALDH5A1	aldehyde dehydrogenase 5 family member A1 [Source:HGNC Symbol;Acc:HGNC:408]
#INFO:	QUERY:	ENSG00000112303	VNN2	vanin 2 [Source:HGNC Symbol;Acc:HGNC:12706]
#INFO:	QUERY:	ENSG00000113073	SLC4A9	solute carrier family 4 member 9 [Source:HGNC Symbol;Acc:HGNC:11035]
#INFO:	QUERY:	ENSG00000113088	GZMK	granzyme K [Source:HGNC Symbol;Acc:HGNC:4711]
#INFO:	QUERY:	ENSG00000113262	GRM6	glutamate metabotropic receptor 6 [Source:HGNC Symbol;Acc:HGNC:4598]
#INFO:	QUERY:	ENSG00000113805	CNTN3	contactin 3 [Source:HGNC Symbol;Acc:HGNC:2173]
#INFO:	QUERY:	ENSG00000114349	GNAT1	G protein subunit alpha transducin 1 [Source:HGNC Symbol;Acc:HGNC:4393]
#INFO:	QUERY:	ENSG00000114547	ROPN1B	rhophilin associated tail protein 1B [Source:HGNC Symbol;Acc:HGNC:31927]
#INFO:	QUERY:	ENSG00000115085	ZAP70	zeta chain of T-cell receptor associated protein kinase 70 [Source:HGNC Symbol;Acc:HGNC:12858]
#INFO:	QUERY:	ENSG00000115138	POMC	proopiomelanocortin [Source:HGNC Symbol;Acc:HGNC:9201]
#INFO:	QUERY:	ENSG00000116574	RHOU	ras homolog family member U [Source:HGNC Symbol;Acc:HGNC:17794]
#INFO:	QUERY:	ENSG00000116652	DLEU2L	deleted in lymphocytic leukemia 2-like [Source:HGNC Symbol;Acc:HGNC:13225]
#INFO:	QUERY:	ENSG00000116985	BMP8B	bone morphogenetic protein 8b [Source:HGNC Symbol;Acc:HGNC:1075]
#INFO:	QUERY:	ENSG00000117477	CCDC181	coiled-coil domain containing 181 [Source:HGNC Symbol;Acc:HGNC:28051]
#INFO:	QUERY:	ENSG00000118137	APOA1	apolipoprotein A1 [Source:HGNC Symbol;Acc:HGNC:600]
#INFO:	QUERY:	ENSG00000118520	ARG1	arginase 1 [Source:HGNC Symbol;Acc:HGNC:663]
#INFO:	QUERY:	ENSG00000118997	DNAH7	dynein axonemal heavy chain 7 [Source:HGNC Symbol;Acc:HGNC:18661]
#INFO:	QUERY:	ENSG00000120471	TP53AIP1	tumor protein p53 regulated apoptosis inducing protein 1 [Source:HGNC Symbol;Acc:HGNC:29984]
#INFO:	QUERY:	ENSG00000120729	MYOT	myotilin [Source:HGNC Symbol;Acc:HGNC:12399]
#INFO:	QUERY:	ENSG00000120756	PLS1	plastin 1 [Source:HGNC Symbol;Acc:HGNC:9090]
#INFO:	QUERY:	ENSG00000121207	LRAT	lecithin retinol acyltransferase (phosphatidylcholine--retinol O-acyltransferase) [Source:HGNC Symbol;Acc:HGNC:6685]
#INFO:	QUERY:	ENSG00000122679	RAMP3	receptor activity modifying protein 3 [Source:HGNC Symbol;Acc:HGNC:9845]
#INFO:	QUERY:	ENSG00000122711	SPINK4	serine peptidase inhibitor, Kazal type 4 [Source:HGNC Symbol;Acc:HGNC:16646]
#INFO:	QUERY:	ENSG00000123243	ITIH5	inter-alpha-trypsin inhibitor heavy chain family member 5 [Source:HGNC Symbol;Acc:HGNC:21449]
#INFO:	QUERY:	ENSG00000123360	PDE1B	phosphodiesterase 1B [Source:HGNC Symbol;Acc:HGNC:8775]
#INFO:	QUERY:	ENSG00000123500	COL10A1	collagen type X alpha 1 chain [Source:HGNC Symbol;Acc:HGNC:2185]
#INFO:	QUERY:	ENSG00000124302	CHST8	carbohydrate sulfotransferase 8 [Source:HGNC Symbol;Acc:HGNC:15993]
#INFO:	QUERY:	ENSG00000124399	NDUFB4P12	NADH:ubiquinone oxidoreductase subunit B4 pseudogene 12 [Source:HGNC Symbol;Acc:HGNC:45260]
#INFO:	QUERY:	ENSG00000124440	HIF3A	hypoxia inducible factor 3 alpha subunit [Source:HGNC Symbol;Acc:HGNC:15825]
#INFO:	QUERY:	ENSG00000124479	NDP	NDP, norrin cystine knot growth factor [Source:HGNC Symbol;Acc:HGNC:7678]
#INFO:	QUERY:	ENSG00000124780	KCNK17	potassium two pore domain channel subfamily K member 17 [Source:HGNC Symbol;Acc:HGNC:14465]
#INFO:	QUERY:	ENSG00000125144	MT1G	metallothionein 1G [Source:HGNC Symbol;Acc:HGNC:7399]
#INFO:	QUERY:	ENSG00000125337	KIF25	kinesin family member 25 [Source:HGNC Symbol;Acc:HGNC:6390]
#INFO:	QUERY:	ENSG00000125355	TMEM255A	transmembrane protein 255A [Source:HGNC Symbol;Acc:HGNC:26086]
#INFO:	QUERY:	ENSG00000125637	PSD4	pleckstrin and Sec7 domain containing 4 [Source:HGNC Symbol;Acc:HGNC:19096]
#INFO:	QUERY:	ENSG00000125675	GRIA3	glutamate ionotropic receptor AMPA type subunit 3 [Source:HGNC Symbol;Acc:HGNC:4573]
#INFO:	QUERY:	ENSG00000125804	FAM182A	family with sequence similarity 182 member A [Source:HGNC Symbol;Acc:HGNC:16222]
#INFO:	QUERY:	ENSG00000125869	LAMP5	lysosomal associated membrane protein family member 5 [Source:HGNC Symbol;Acc:HGNC:16097]
#INFO:	QUERY:	ENSG00000125931	CITED1	Cbp/p300 interacting transactivator with Glu/Asp rich carboxy-terminal domain 1 [Source:HGNC Symbol;Acc:HGNC:1986]
#INFO:	QUERY:	ENSG00000126231	PROZ	protein Z, vitamin K dependent plasma glycoprotein [Source:HGNC Symbol;Acc:HGNC:9460]
#INFO:	QUERY:	ENSG00000126264	HCST	hematopoietic cell signal transducer [Source:HGNC Symbol;Acc:HGNC:16977]
#INFO:	QUERY:	ENSG00000126467	TSKS	testis specific serine kinase substrate [Source:HGNC Symbol;Acc:HGNC:30719]
#INFO:	QUERY:	ENSG00000126500	FLRT1	fibronectin leucine rich transmembrane protein 1 [Source:HGNC Symbol;Acc:HGNC:3760]
#INFO:	QUERY:	ENSG00000126549	STATH	statherin [Source:HGNC Symbol;Acc:HGNC:11369]
#INFO:	QUERY:	ENSG00000126550	HTN1	histatin 1 [Source:HGNC Symbol;Acc:HGNC:5283]
#INFO:	QUERY:	ENSG00000127241	MASP1	mannan binding lectin serine peptidase 1 [Source:HGNC Symbol;Acc:HGNC:6901]
#INFO:	QUERY:	ENSG00000127366	TAS2R5	taste 2 receptor member 5 [Source:HGNC Symbol;Acc:HGNC:14912]
#INFO:	QUERY:	ENSG00000128045	RASL11B	RAS like family 11 member B [Source:HGNC Symbol;Acc:HGNC:23804]
#INFO:	QUERY:	ENSG00000128266	GNAZ	G protein subunit alpha z [Source:HGNC Symbol;Acc:HGNC:4395]
#INFO:	QUERY:	ENSG00000128285	MCHR1	melanin concentrating hormone receptor 1 [Source:HGNC Symbol;Acc:HGNC:4479]
#INFO:	QUERY:	ENSG00000128408	RIBC2	RIB43A domain with coiled-coils 2 [Source:HGNC Symbol;Acc:HGNC:13241]
#INFO:	QUERY:	ENSG00000128564	VGF	VGF nerve growth factor inducible [Source:HGNC Symbol;Acc:HGNC:12684]
#INFO:	QUERY:	ENSG00000128617	OPN1SW	opsin 1, short wave sensitive [Source:HGNC Symbol;Acc:HGNC:1012]
#INFO:	QUERY:	ENSG00000128918	ALDH1A2	aldehyde dehydrogenase 1 family member A2 [Source:HGNC Symbol;Acc:HGNC:15472]
#INFO:	QUERY:	ENSG00000129009	ISLR	immunoglobulin superfamily containing leucine rich repeat [Source:HGNC Symbol;Acc:HGNC:6133]
#INFO:	QUERY:	ENSG00000129173	E2F8	E2F transcription factor 8 [Source:HGNC Symbol;Acc:HGNC:24727]
#INFO:	QUERY:	ENSG00000129354	AP1M2	adaptor related protein complex 1 mu 2 subunit [Source:HGNC Symbol;Acc:HGNC:558]
#INFO:	QUERY:	ENSG00000130035	GALNT8	polypeptide N-acetylgalactosaminyltransferase 8 [Source:HGNC Symbol;Acc:HGNC:4130]
#INFO:	QUERY:	ENSG00000130045	NXNL2	nucleoredoxin-like 2 [Source:HGNC Symbol;Acc:HGNC:30482]
#INFO:	QUERY:	ENSG00000130377	ACSBG2	acyl-CoA synthetase bubblegum family member 2 [Source:HGNC Symbol;Acc:HGNC:24174]
#INFO:	QUERY:	ENSG00000130720	FIBCD1	fibrinogen C domain containing 1 [Source:HGNC Symbol;Acc:HGNC:25922]
#INFO:	QUERY:	ENSG00000130762	ARHGEF16	Rho guanine nucleotide exchange factor 16 [Source:HGNC Symbol;Acc:HGNC:15515]
#INFO:	QUERY:	ENSG00000130812	ANGPTL6	angiopoietin like 6 [Source:HGNC Symbol;Acc:HGNC:23140]
#INFO:	QUERY:	ENSG00000130988	RGN	regucalcin [Source:HGNC Symbol;Acc:HGNC:9989]
#INFO:	QUERY:	ENSG00000131668	BARX1	BARX homeobox 1 [Source:HGNC Symbol;Acc:HGNC:955]
#INFO:	QUERY:	ENSG00000131982	UBE2L2	ubiquitin conjugating enzyme E2 L2 (pseudogene) [Source:HGNC Symbol;Acc:HGNC:12487]
#INFO:	QUERY:	ENSG00000132498	N/A	N/A
#INFO:	QUERY:	ENSG00000132554	RGS22	regulator of G protein signaling 22 [Source:HGNC Symbol;Acc:HGNC:24499]
#INFO:	QUERY:	ENSG00000132854	KANK4	KN motif and ankyrin repeat domains 4 [Source:HGNC Symbol;Acc:HGNC:27263]
#INFO:	QUERY:	ENSG00000133135	RNF128	ring finger protein 128, E3 ubiquitin protein ligase [Source:HGNC Symbol;Acc:HGNC:21153]
#INFO:	QUERY:	ENSG00000133640	LRRIQ1	leucine rich repeats and IQ motif containing 1 [Source:HGNC Symbol;Acc:HGNC:25708]
#INFO:	QUERY:	ENSG00000133661	SFTPD	surfactant protein D [Source:HGNC Symbol;Acc:HGNC:10803]
#INFO:	QUERY:	ENSG00000133710	SPINK5	serine peptidase inhibitor, Kazal type 5 [Source:HGNC Symbol;Acc:HGNC:15464]
#INFO:	QUERY:	ENSG00000134160	TRPM1	transient receptor potential cation channel subfamily M member 1 [Source:HGNC Symbol;Acc:HGNC:7146]
#INFO:	QUERY:	ENSG00000134323	MYCN	MYCN proto-oncogene, bHLH transcription factor [Source:HGNC Symbol;Acc:HGNC:7559]
#INFO:	QUERY:	ENSG00000134398	ERN2	endoplasmic reticulum to nucleus signaling 2 [Source:HGNC Symbol;Acc:HGNC:16942]
#INFO:	QUERY:	ENSG00000134716	CYP2J2	cytochrome P450 family 2 subfamily J member 2 [Source:HGNC Symbol;Acc:HGNC:2634]
#INFO:	QUERY:	ENSG00000134755	DSC2	desmocollin 2 [Source:HGNC Symbol;Acc:HGNC:3036]
#INFO:	QUERY:	ENSG00000134762	DSC3	desmocollin 3 [Source:HGNC Symbol;Acc:HGNC:3037]
#INFO:	QUERY:	ENSG00000134817	APLNR	apelin receptor [Source:HGNC Symbol;Acc:HGNC:339]
#INFO:	QUERY:	ENSG00000134830	C5AR2	complement component 5a receptor 2 [Source:HGNC Symbol;Acc:HGNC:4527]
#INFO:	QUERY:	ENSG00000134873	CLDN10	claudin 10 [Source:HGNC Symbol;Acc:HGNC:2033]
#INFO:	QUERY:	ENSG00000134917	ADAMTS8	ADAM metallopeptidase with thrombospondin type 1 motif 8 [Source:HGNC Symbol;Acc:HGNC:224]
#INFO:	QUERY:	ENSG00000136002	ARHGEF4	Rho guanine nucleotide exchange factor 4 [Source:HGNC Symbol;Acc:HGNC:684]
#INFO:	QUERY:	ENSG00000136040	PLXNC1	plexin C1 [Source:HGNC Symbol;Acc:HGNC:9106]
#INFO:	QUERY:	ENSG00000136457	CHAD	chondroadherin [Source:HGNC Symbol;Acc:HGNC:1909]
#INFO:	QUERY:	ENSG00000137098	SPAG8	sperm associated antigen 8 [Source:HGNC Symbol;Acc:HGNC:14105]
#INFO:	QUERY:	ENSG00000137273	FOXF2	forkhead box F2 [Source:HGNC Symbol;Acc:HGNC:3810]
#INFO:	QUERY:	ENSG00000137441	FGFBP2	fibroblast growth factor binding protein 2 [Source:HGNC Symbol;Acc:HGNC:29451]
#INFO:	QUERY:	ENSG00000137474	MYO7A	myosin VIIA [Source:HGNC Symbol;Acc:HGNC:7606]
#INFO:	QUERY:	ENSG00000137571	SLCO5A1	solute carrier organic anion transporter family member 5A1 [Source:HGNC Symbol;Acc:HGNC:19046]
#INFO:	QUERY:	ENSG00000137727	ARHGAP20	Rho GTPase activating protein 20 [Source:HGNC Symbol;Acc:HGNC:18357]
#INFO:	QUERY:	ENSG00000137841	PLCB2	phospholipase C beta 2 [Source:HGNC Symbol;Acc:HGNC:9055]
#INFO:	QUERY:	ENSG00000137868	STRA6	stimulated by retinoic acid 6 [Source:HGNC Symbol;Acc:HGNC:30650]
#INFO:	QUERY:	ENSG00000138336	TET1	tet methylcytosine dioxygenase 1 [Source:HGNC Symbol;Acc:HGNC:29484]
#INFO:	QUERY:	ENSG00000138400	MDH1B	malate dehydrogenase 1B [Source:HGNC Symbol;Acc:HGNC:17836]
#INFO:	QUERY:	ENSG00000139044	B4GALNT3	beta-1,4-N-acetyl-galactosaminyltransferase 3 [Source:HGNC Symbol;Acc:HGNC:24137]
#INFO:	QUERY:	ENSG00000139194	RBP5	retinol binding protein 5 [Source:HGNC Symbol;Acc:HGNC:15847]
#INFO:	QUERY:	ENSG00000139549	DHH	desert hedgehog [Source:HGNC Symbol;Acc:HGNC:2865]
#INFO:	QUERY:	ENSG00000139626	ITGB7	integrin subunit beta 7 [Source:HGNC Symbol;Acc:HGNC:6162]
#INFO:	QUERY:	ENSG00000139737	SLAIN1	SLAIN motif family member 1 [Source:HGNC Symbol;Acc:HGNC:26387]
#INFO:	QUERY:	ENSG00000140368	PSTPIP1	proline-serine-threonine phosphatase interacting protein 1 [Source:HGNC Symbol;Acc:HGNC:9580]
#INFO:	QUERY:	ENSG00000141028	CDRT15P1	CMT1A duplicated region transcript 15 pseudogene 1 [Source:HGNC Symbol;Acc:HGNC:33168]
#INFO:	QUERY:	ENSG00000141294	LRRC46	leucine rich repeat containing 46 [Source:HGNC Symbol;Acc:HGNC:25047]
#INFO:	QUERY:	ENSG00000141441	GAREM1	GRB2 associated regulator of MAPK1 subtype 1 [Source:HGNC Symbol;Acc:HGNC:26136]
#INFO:	QUERY:	ENSG00000142611	PRDM16	PR/SET domain 16 [Source:HGNC Symbol;Acc:HGNC:14000]
#INFO:	QUERY:	ENSG00000142615	CELA2A	chymotrypsin like elastase family member 2A [Source:HGNC Symbol;Acc:HGNC:24609]
#INFO:	QUERY:	ENSG00000142765	SYTL1	synaptotagmin like 1 [Source:HGNC Symbol;Acc:HGNC:15584]
#INFO:	QUERY:	ENSG00000143126	CELSR2	cadherin EGF LAG seven-pass G-type receptor 2 [Source:HGNC Symbol;Acc:HGNC:3231]
#INFO:	QUERY:	ENSG00000143375	CGN	cingulin [Source:HGNC Symbol;Acc:HGNC:17429]
#INFO:	QUERY:	ENSG00000143502	SUSD4	sushi domain containing 4 [Source:HGNC Symbol;Acc:HGNC:25470]
#INFO:	QUERY:	ENSG00000143851	PTPN7	protein tyrosine phosphatase, non-receptor type 7 [Source:HGNC Symbol;Acc:HGNC:9659]
#INFO:	QUERY:	ENSG00000144230	GPR17	G protein-coupled receptor 17 [Source:HGNC Symbol;Acc:HGNC:4471]
#INFO:	QUERY:	ENSG00000144488	ESPNL	espin-like [Source:HGNC Symbol;Acc:HGNC:27937]
#INFO:	QUERY:	ENSG00000144785	AC073896.1	N/A
#INFO:	QUERY:	ENSG00000144792	ZNF660	zinc finger protein 660 [Source:HGNC Symbol;Acc:HGNC:26720]
#INFO:	QUERY:	ENSG00000144834	TAGLN3	transgelin 3 [Source:HGNC Symbol;Acc:HGNC:29868]
#INFO:	QUERY:	ENSG00000144893	MED12L	mediator complex subunit 12 like [Source:HGNC Symbol;Acc:HGNC:16050]
#INFO:	QUERY:	ENSG00000145244	CORIN	corin, serine peptidase [Source:HGNC Symbol;Acc:HGNC:19012]
#INFO:	QUERY:	ENSG00000145794	MEGF10	multiple EGF like domains 10 [Source:HGNC Symbol;Acc:HGNC:29634]
#INFO:	QUERY:	ENSG00000145808	ADAMTS19	ADAM metallopeptidase with thrombospondin type 1 motif 19 [Source:HGNC Symbol;Acc:HGNC:17111]
#INFO:	QUERY:	ENSG00000146090	RASGEF1C	RasGEF domain family member 1C [Source:HGNC Symbol;Acc:HGNC:27400]
#INFO:	QUERY:	ENSG00000146147	MLIP	muscular LMNA interacting protein [Source:HGNC Symbol;Acc:HGNC:21355]
#INFO:	QUERY:	ENSG00000146374	RSPO3	R-spondin 3 [Source:HGNC Symbol;Acc:HGNC:20866]
#INFO:	QUERY:	ENSG00000146678	IGFBP1	insulin like growth factor binding protein 1 [Source:HGNC Symbol;Acc:HGNC:5469]
#INFO:	QUERY:	ENSG00000146938	NLGN4X	neuroligin 4, X-linked [Source:HGNC Symbol;Acc:HGNC:14287]
#INFO:	QUERY:	ENSG00000147160	AWAT2	acyl-CoA wax alcohol acyltransferase 2 [Source:HGNC Symbol;Acc:HGNC:23251]
#INFO:	QUERY:	ENSG00000147588	PMP2	peripheral myelin protein 2 [Source:HGNC Symbol;Acc:HGNC:9117]
#INFO:	QUERY:	ENSG00000148053	NTRK2	neurotrophic receptor tyrosine kinase 2 [Source:HGNC Symbol;Acc:HGNC:8032]
#INFO:	QUERY:	ENSG00000148735	PLEKHS1	pleckstrin homology domain containing S1 [Source:HGNC Symbol;Acc:HGNC:26285]
#INFO:	QUERY:	ENSG00000148826	NKX6-2	NK6 homeobox 2 [Source:HGNC Symbol;Acc:HGNC:19321]
#INFO:	QUERY:	ENSG00000149043	SYT8	synaptotagmin 8 [Source:HGNC Symbol;Acc:HGNC:19264]
#INFO:	QUERY:	ENSG00000149256	TENM4	teneurin transmembrane protein 4 [Source:HGNC Symbol;Acc:HGNC:29945]
#INFO:	QUERY:	ENSG00000149328	GLB1L2	galactosidase beta 1 like 2 [Source:HGNC Symbol;Acc:HGNC:25129]
#INFO:	QUERY:	ENSG00000149506	ZP1	zona pellucida glycoprotein 1 [Source:HGNC Symbol;Acc:HGNC:13187]
#INFO:	QUERY:	ENSG00000149527	PLCH2	phospholipase C eta 2 [Source:HGNC Symbol;Acc:HGNC:29037]
#INFO:	QUERY:	ENSG00000150471	ADGRL3	adhesion G protein-coupled receptor L3 [Source:HGNC Symbol;Acc:HGNC:20974]
#INFO:	QUERY:	ENSG00000150556	LYPD6B	LY6/PLAUR domain containing 6B [Source:HGNC Symbol;Acc:HGNC:27018]
#INFO:	QUERY:	ENSG00000151164	RAD9B	RAD9 checkpoint clamp component B [Source:HGNC Symbol;Acc:HGNC:21700]
#INFO:	QUERY:	ENSG00000151892	GFRA1	GDNF family receptor alpha 1 [Source:HGNC Symbol;Acc:HGNC:4243]
#INFO:	QUERY:	ENSG00000152217	SETBP1	SET binding protein 1 [Source:HGNC Symbol;Acc:HGNC:15573]
#INFO:	QUERY:	ENSG00000152270	PDE3B	phosphodiesterase 3B [Source:HGNC Symbol;Acc:HGNC:8779]
#INFO:	QUERY:	ENSG00000152582	SPEF2	sperm flagellar 2 [Source:HGNC Symbol;Acc:HGNC:26293]
#INFO:	QUERY:	ENSG00000152669	CCNO	cyclin O [Source:HGNC Symbol;Acc:HGNC:18576]
#INFO:	QUERY:	ENSG00000153012	LGI2	leucine rich repeat LGI family member 2 [Source:HGNC Symbol;Acc:HGNC:18710]
#INFO:	QUERY:	ENSG00000154316	TDH	L-threonine dehydrogenase (pseudogene) [Source:HGNC Symbol;Acc:HGNC:15547]
#INFO:	QUERY:	ENSG00000154608	CEP170P1	centrosomal protein 170 pseudogene 1 [Source:HGNC Symbol;Acc:HGNC:28364]
#INFO:	QUERY:	ENSG00000154914	USP43	ubiquitin specific peptidase 43 [Source:HGNC Symbol;Acc:HGNC:20072]
#INFO:	QUERY:	ENSG00000155070	UNC93B2	unc-93 homolog B2 pseudogene (C. elegans) [Source:HGNC Symbol;Acc:HGNC:13482]
#INFO:	QUERY:	ENSG00000155918	RAET1L	retinoic acid early transcript 1L [Source:HGNC Symbol;Acc:HGNC:16798]
#INFO:	QUERY:	ENSG00000156006	NAT2	N-acetyltransferase 2 [Source:HGNC Symbol;Acc:HGNC:7646]
#INFO:	QUERY:	ENSG00000156097	GPR61	G protein-coupled receptor 61 [Source:HGNC Symbol;Acc:HGNC:13300]
#INFO:	QUERY:	ENSG00000156509	FBXO43	F-box protein 43 [Source:HGNC Symbol;Acc:HGNC:28521]
#INFO:	QUERY:	ENSG00000156738	MS4A1	membrane spanning 4-domains A1 [Source:HGNC Symbol;Acc:HGNC:7315]
#INFO:	QUERY:	ENSG00000156925	ZIC3	Zic family member 3 [Source:HGNC Symbol;Acc:HGNC:12874]
#INFO:	QUERY:	ENSG00000157388	CACNA1D	calcium voltage-gated channel subunit alpha1 D [Source:HGNC Symbol;Acc:HGNC:1391]
#INFO:	QUERY:	ENSG00000157470	FAM81A	family with sequence similarity 81 member A [Source:HGNC Symbol;Acc:HGNC:28379]
#INFO:	QUERY:	ENSG00000157999	ANKRD61	ankyrin repeat domain 61 [Source:HGNC Symbol;Acc:HGNC:22467]
#INFO:	QUERY:	ENSG00000158458	NRG2	neuregulin 2 [Source:HGNC Symbol;Acc:HGNC:7998]
#INFO:	QUERY:	ENSG00000158482	SNX29P1	sorting nexin 29 pseudogene 1 [Source:HGNC Symbol;Acc:HGNC:31913]
#INFO:	QUERY:	ENSG00000159239	C2ORF81	chromosome 2 open reading frame 81 [Source:HGNC Symbol;Acc:HGNC:34350]
#INFO:	QUERY:	ENSG00000159860	TCAF2P1	TRPM8 channel associated factor 2 pseudogene 1 [Source:HGNC Symbol;Acc:HGNC:33603]
#INFO:	QUERY:	ENSG00000160188	RSPH1	radial spoke head 1 homolog [Source:HGNC Symbol;Acc:HGNC:12371]
#INFO:	QUERY:	ENSG00000160191	PDE9A	phosphodiesterase 9A [Source:HGNC Symbol;Acc:HGNC:8795]
#INFO:	QUERY:	ENSG00000160307	S100B	S100 calcium binding protein B [Source:HGNC Symbol;Acc:HGNC:10500]
#INFO:	QUERY:	ENSG00000160318	CLDND2	claudin domain containing 2 [Source:HGNC Symbol;Acc:HGNC:28511]
#INFO:	QUERY:	ENSG00000161149	TUBA3FP	tubulin alpha 3f pseudogene [Source:HGNC Symbol;Acc:HGNC:24067]
#INFO:	QUERY:	ENSG00000162267	ITIH3	inter-alpha-trypsin inhibitor heavy chain 3 [Source:HGNC Symbol;Acc:HGNC:6168]
#INFO:	QUERY:	ENSG00000162373	BEND5	BEN domain containing 5 [Source:HGNC Symbol;Acc:HGNC:25668]
#INFO:	QUERY:	ENSG00000162409	PRKAA2	protein kinase AMP-activated catalytic subunit alpha 2 [Source:HGNC Symbol;Acc:HGNC:9377]
#INFO:	QUERY:	ENSG00000162444	RBP7	retinol binding protein 7 [Source:HGNC Symbol;Acc:HGNC:30316]
#INFO:	QUERY:	ENSG00000162460	TMEM82	transmembrane protein 82 [Source:HGNC Symbol;Acc:HGNC:32350]
#INFO:	QUERY:	ENSG00000162552	WNT4	Wnt family member 4 [Source:HGNC Symbol;Acc:HGNC:12783]
#INFO:	QUERY:	ENSG00000162825	NBPF20	NBPF member 20 [Source:HGNC Symbol;Acc:HGNC:32000]
#INFO:	QUERY:	ENSG00000162840	MT2P1	metallothionein 2 pseudogene 1 [Source:HGNC Symbol;Acc:HGNC:7407]
#INFO:	QUERY:	ENSG00000162873	KLHDC8A	kelch domain containing 8A [Source:HGNC Symbol;Acc:HGNC:25573]
#INFO:	QUERY:	ENSG00000162931	TRIM17	tripartite motif containing 17 [Source:HGNC Symbol;Acc:HGNC:13430]
#INFO:	QUERY:	ENSG00000163009	C2ORF48	chromosome 2 open reading frame 48 [Source:HGNC Symbol;Acc:HGNC:26322]
#INFO:	QUERY:	ENSG00000163082	SGPP2	sphingosine-1-phosphate phosphatase 2 [Source:HGNC Symbol;Acc:HGNC:19953]
#INFO:	QUERY:	ENSG00000163083	INHBB	inhibin beta B subunit [Source:HGNC Symbol;Acc:HGNC:6067]
#INFO:	QUERY:	ENSG00000163157	TMOD4	tropomodulin 4 [Source:HGNC Symbol;Acc:HGNC:11874]
#INFO:	QUERY:	ENSG00000163288	GABRB1	gamma-aminobutyric acid type A receptor beta1 subunit [Source:HGNC Symbol;Acc:HGNC:4081]
#INFO:	QUERY:	ENSG00000163362	C1ORF106	chromosome 1 open reading frame 106 [Source:HGNC Symbol;Acc:HGNC:25599]
#INFO:	QUERY:	ENSG00000163393	SLC22A15	solute carrier family 22 member 15 [Source:HGNC Symbol;Acc:HGNC:20301]
#INFO:	QUERY:	ENSG00000163449	TMEM169	transmembrane protein 169 [Source:HGNC Symbol;Acc:HGNC:25130]
#INFO:	QUERY:	ENSG00000163492	CCDC141	coiled-coil domain containing 141 [Source:HGNC Symbol;Acc:HGNC:26821]
#INFO:	QUERY:	ENSG00000163499	CRYBA2	crystallin beta A2 [Source:HGNC Symbol;Acc:HGNC:2395]
#INFO:	QUERY:	ENSG00000163736	PPBP	pro-platelet basic protein [Source:HGNC Symbol;Acc:HGNC:9240]
#INFO:	QUERY:	ENSG00000163737	PF4	platelet factor 4 [Source:HGNC Symbol;Acc:HGNC:8861]
#INFO:	QUERY:	ENSG00000163864	NMNAT3	nicotinamide nucleotide adenylyltransferase 3 [Source:HGNC Symbol;Acc:HGNC:20989]
#INFO:	QUERY:	ENSG00000164082	GRM2	glutamate metabotropic receptor 2 [Source:HGNC Symbol;Acc:HGNC:4594]
#INFO:	QUERY:	ENSG00000164106	SCRG1	stimulator of chondrogenesis 1 [Source:HGNC Symbol;Acc:HGNC:17036]
#INFO:	QUERY:	ENSG00000164181	ELOVL7	ELOVL fatty acid elongase 7 [Source:HGNC Symbol;Acc:HGNC:26292]
#INFO:	QUERY:	ENSG00000164265	SCGB3A2	secretoglobin family 3A member 2 [Source:HGNC Symbol;Acc:HGNC:18391]
#INFO:	QUERY:	ENSG00000164434	FABP7	fatty acid binding protein 7 [Source:HGNC Symbol;Acc:HGNC:3562]
#INFO:	QUERY:	ENSG00000164621	SMAD5-AS1	SMAD5 antisense RNA 1 [Source:HGNC Symbol;Acc:HGNC:30586]
#INFO:	QUERY:	ENSG00000164694	FNDC1	fibronectin type III domain containing 1 [Source:HGNC Symbol;Acc:HGNC:21184]
#INFO:	QUERY:	ENSG00000164740	SEPT7P5	septin 7 pseudogene 5 [Source:HGNC Symbol;Acc:HGNC:38041]
#INFO:	QUERY:	ENSG00000164742	ADCY1	adenylate cyclase 1 [Source:HGNC Symbol;Acc:HGNC:232]
#INFO:	QUERY:	ENSG00000164841	TMEM74	transmembrane protein 74 [Source:HGNC Symbol;Acc:HGNC:26409]
#INFO:	QUERY:	ENSG00000164845	FAM86FP	family with sequence similarity 86 member F, pseudogene [Source:HGNC Symbol;Acc:HGNC:42357]
#INFO:	QUERY:	ENSG00000164879	CA3	carbonic anhydrase 3 [Source:HGNC Symbol;Acc:HGNC:1374]
#INFO:	QUERY:	ENSG00000165025	SYK	spleen associated tyrosine kinase [Source:HGNC Symbol;Acc:HGNC:11491]
#INFO:	QUERY:	ENSG00000165092	ALDH1A1	aldehyde dehydrogenase 1 family member A1 [Source:HGNC Symbol;Acc:HGNC:402]
#INFO:	QUERY:	ENSG00000165140	FBP1	fructose-bisphosphatase 1 [Source:HGNC Symbol;Acc:HGNC:3606]
#INFO:	QUERY:	ENSG00000165269	AQP7	aquaporin 7 [Source:HGNC Symbol;Acc:HGNC:640]
#INFO:	QUERY:	ENSG00000165379	LRFN5	leucine rich repeat and fibronectin type III domain containing 5 [Source:HGNC Symbol;Acc:HGNC:20360]
#INFO:	QUERY:	ENSG00000165555	NOXRED1	NADP dependent oxidoreductase domain containing 1 [Source:HGNC Symbol;Acc:HGNC:20487]
#INFO:	QUERY:	ENSG00000165643	SOHLH1	spermatogenesis and oogenesis specific basic helix-loop-helix 1 [Source:HGNC Symbol;Acc:HGNC:27845]
#INFO:	QUERY:	ENSG00000165731	RET	ret proto-oncogene [Source:HGNC Symbol;Acc:HGNC:9967]
#INFO:	QUERY:	ENSG00000165795	NDRG2	NDRG family member 2 [Source:HGNC Symbol;Acc:HGNC:14460]
#INFO:	QUERY:	ENSG00000165887	ANKRD2	ankyrin repeat domain 2 [Source:HGNC Symbol;Acc:HGNC:495]
#INFO:	QUERY:	ENSG00000166016	ABTB2	ankyrin repeat and BTB domain containing 2 [Source:HGNC Symbol;Acc:HGNC:23842]
#INFO:	QUERY:	ENSG00000166278	C2	complement C2 [Source:HGNC Symbol;Acc:HGNC:1248]
#INFO:	QUERY:	ENSG00000166342	NETO1	neuropilin and tolloid like 1 [Source:HGNC Symbol;Acc:HGNC:13823]
#INFO:	QUERY:	ENSG00000166402	TUB	tubby bipartite transcription factor [Source:HGNC Symbol;Acc:HGNC:12406]
#INFO:	QUERY:	ENSG00000166407	LMO1	LIM domain only 1 [Source:HGNC Symbol;Acc:HGNC:6641]
#INFO:	QUERY:	ENSG00000166426	CRABP1	cellular retinoic acid binding protein 1 [Source:HGNC Symbol;Acc:HGNC:2338]
#INFO:	QUERY:	ENSG00000166482	MFAP4	microfibrillar associated protein 4 [Source:HGNC Symbol;Acc:HGNC:7035]
#INFO:	QUERY:	ENSG00000166682	TMPRSS5	transmembrane protease, serine 5 [Source:HGNC Symbol;Acc:HGNC:14908]
#INFO:	QUERY:	ENSG00000166816	LDHD	lactate dehydrogenase D [Source:HGNC Symbol;Acc:HGNC:19708]
#INFO:	QUERY:	ENSG00000166831	RBPMS2	RNA binding protein with multiple splicing 2 [Source:HGNC Symbol;Acc:HGNC:19098]
#INFO:	QUERY:	ENSG00000166840	GLYATL1	glycine-N-acyltransferase like 1 [Source:HGNC Symbol;Acc:HGNC:30519]
#INFO:	QUERY:	ENSG00000166863	TAC3	tachykinin 3 [Source:HGNC Symbol;Acc:HGNC:11521]
#INFO:	QUERY:	ENSG00000167105	TMEM92	transmembrane protein 92 [Source:HGNC Symbol;Acc:HGNC:26579]
#INFO:	QUERY:	ENSG00000167434	CA4	carbonic anhydrase 4 [Source:HGNC Symbol;Acc:HGNC:1375]
#INFO:	QUERY:	ENSG00000167476	JSRP1	junctional sarcoplasmic reticulum protein 1 [Source:HGNC Symbol;Acc:HGNC:24963]
#INFO:	QUERY:	ENSG00000167768	KRT1	keratin 1 [Source:HGNC Symbol;Acc:HGNC:6412]
#INFO:	QUERY:	ENSG00000167771	RCOR2	REST corepressor 2 [Source:HGNC Symbol;Acc:HGNC:27455]
#INFO:	QUERY:	ENSG00000167774	AC010323.1	N/A
#INFO:	QUERY:	ENSG00000168032	ENTPD3	ectonucleoside triphosphate diphosphohydrolase 3 [Source:HGNC Symbol;Acc:HGNC:3365]
#INFO:	QUERY:	ENSG00000168453	HR	HR, lysine demethylase and nuclear receptor corepressor [Source:HGNC Symbol;Acc:HGNC:5172]
#INFO:	QUERY:	ENSG00000168491	CCDC110	coiled-coil domain containing 110 [Source:HGNC Symbol;Acc:HGNC:28504]
#INFO:	QUERY:	ENSG00000168546	GFRA2	GDNF family receptor alpha 2 [Source:HGNC Symbol;Acc:HGNC:4244]
#INFO:	QUERY:	ENSG00000168772	CXXC4	CXXC finger protein 4 [Source:HGNC Symbol;Acc:HGNC:24593]
#INFO:	QUERY:	ENSG00000168852	TPTE2P5	transmembrane phosphoinositide 3-phosphatase and tensin homolog 2 pseudogene 5 [Source:HGNC Symbol;Acc:HGNC:42356]
#INFO:	QUERY:	ENSG00000168913	ENHO	energy homeostasis associated [Source:HGNC Symbol;Acc:HGNC:24838]
#INFO:	QUERY:	ENSG00000169064	ZBBX	zinc finger B-box domain containing [Source:HGNC Symbol;Acc:HGNC:26245]
#INFO:	QUERY:	ENSG00000169253	AL669983.1	N/A
#INFO:	QUERY:	ENSG00000169860	P2RY1	purinergic receptor P2Y1 [Source:HGNC Symbol;Acc:HGNC:8539]
#INFO:	QUERY:	ENSG00000169877	AHSP	alpha hemoglobin stabilizing protein [Source:HGNC Symbol;Acc:HGNC:18075]
#INFO:	QUERY:	ENSG00000169918	OTUD7A	OTU deubiquitinase 7A [Source:HGNC Symbol;Acc:HGNC:20718]
#INFO:	QUERY:	ENSG00000170153	RNF150	ring finger protein 150 [Source:HGNC Symbol;Acc:HGNC:23138]
#INFO:	QUERY:	ENSG00000170214	ADRA1B	adrenoceptor alpha 1B [Source:HGNC Symbol;Acc:HGNC:278]
#INFO:	QUERY:	ENSG00000170217	N/A	N/A
#INFO:	QUERY:	ENSG00000170629	DPY19L2P2	DPY19L2 pseudogene 2 [Source:HGNC Symbol;Acc:HGNC:21764]
#INFO:	QUERY:	ENSG00000170786	SDR16C5	short chain dehydrogenase/reductase family 16C member 5 [Source:HGNC Symbol;Acc:HGNC:30311]
#INFO:	QUERY:	ENSG00000171004	HS6ST2	heparan sulfate 6-O-sulfotransferase 2 [Source:HGNC Symbol;Acc:HGNC:19133]
#INFO:	QUERY:	ENSG00000171236	LRG1	leucine rich alpha-2-glycoprotein 1 [Source:HGNC Symbol;Acc:HGNC:29480]
#INFO:	QUERY:	ENSG00000171368	TPPP	tubulin polymerization promoting protein [Source:HGNC Symbol;Acc:HGNC:24164]
#INFO:	QUERY:	ENSG00000171695	LKAAEAR1	LKAAEAR motif containing 1 [Source:HGNC Symbol;Acc:HGNC:33718]
#INFO:	QUERY:	ENSG00000171714	ANO5	anoctamin 5 [Source:HGNC Symbol;Acc:HGNC:27337]
#INFO:	QUERY:	ENSG00000171914	TLN2	talin 2 [Source:HGNC Symbol;Acc:HGNC:15447]
#INFO:	QUERY:	ENSG00000172014	ANKRD20A4	ankyrin repeat domain 20 family member A4 [Source:HGNC Symbol;Acc:HGNC:31982]
#INFO:	QUERY:	ENSG00000172215	CXCR6	C-X-C motif chemokine receptor 6 [Source:HGNC Symbol;Acc:HGNC:16647]
#INFO:	QUERY:	ENSG00000172243	CLEC7A	C-type lectin domain containing 7A [Source:HGNC Symbol;Acc:HGNC:14558]
#INFO:	QUERY:	ENSG00000172346	CSDC2	cold shock domain containing C2 [Source:HGNC Symbol;Acc:HGNC:30359]
#INFO:	QUERY:	ENSG00000172361	CFAP53	cilia and flagella associated protein 53 [Source:HGNC Symbol;Acc:HGNC:26530]
#INFO:	QUERY:	ENSG00000172817	CYP7B1	cytochrome P450 family 7 subfamily B member 1 [Source:HGNC Symbol;Acc:HGNC:2652]
#INFO:	QUERY:	ENSG00000172955	ADH6	alcohol dehydrogenase 6 (class V) [Source:HGNC Symbol;Acc:HGNC:255]
#INFO:	QUERY:	ENSG00000173175	ADCY5	adenylate cyclase 5 [Source:HGNC Symbol;Acc:HGNC:236]
#INFO:	QUERY:	ENSG00000173320	STOX2	storkhead box 2 [Source:HGNC Symbol;Acc:HGNC:25450]
#INFO:	QUERY:	ENSG00000173338	KCNK7	potassium two pore domain channel subfamily K member 7 [Source:HGNC Symbol;Acc:HGNC:6282]
#INFO:	QUERY:	ENSG00000173805	HAP1	huntingtin associated protein 1 [Source:HGNC Symbol;Acc:HGNC:4812]
#INFO:	QUERY:	ENSG00000173988	LRRC63	leucine rich repeat containing 63 [Source:HGNC Symbol;Acc:HGNC:34296]
#INFO:	QUERY:	ENSG00000174607	UGT8	UDP glycosyltransferase 8 [Source:HGNC Symbol;Acc:HGNC:12555]
#INFO:	QUERY:	ENSG00000174669	SLC29A2	solute carrier family 29 member 2 [Source:HGNC Symbol;Acc:HGNC:11004]
#INFO:	QUERY:	ENSG00000174715	AC020890.1	N/A
#INFO:	QUERY:	ENSG00000174721	FGFBP3	fibroblast growth factor binding protein 3 [Source:HGNC Symbol;Acc:HGNC:23428]
#INFO:	QUERY:	ENSG00000174740	PABPC5	poly(A) binding protein cytoplasmic 5 [Source:HGNC Symbol;Acc:HGNC:13629]
#INFO:	QUERY:	ENSG00000175164	ABO	ABO, alpha 1-3-N-acetylgalactosaminyltransferase and alpha 1-3-galactosyltransferase [Source:HGNC Symbol;Acc:HGNC:79]
#INFO:	QUERY:	ENSG00000175170	FAM182B	family with sequence similarity 182 member B [Source:HGNC Symbol;Acc:HGNC:34503]
#INFO:	QUERY:	ENSG00000175463	TBC1D10C	TBC1 domain family member 10C [Source:HGNC Symbol;Acc:HGNC:24702]
#INFO:	QUERY:	ENSG00000175538	KCNE3	potassium voltage-gated channel subfamily E regulatory subunit 3 [Source:HGNC Symbol;Acc:HGNC:6243]
#INFO:	QUERY:	ENSG00000176049	JAKMIP2	janus kinase and microtubule interacting protein 2 [Source:HGNC Symbol;Acc:HGNC:29067]
#INFO:	QUERY:	ENSG00000176115	AQP7P4	aquaporin 7 pseudogene 4 [Source:HGNC Symbol;Acc:HGNC:32056]
#INFO:	QUERY:	ENSG00000176402	GJC3	gap junction protein gamma 3 [Source:HGNC Symbol;Acc:HGNC:17495]
#INFO:	QUERY:	ENSG00000176723	ZNF843	zinc finger protein 843 [Source:HGNC Symbol;Acc:HGNC:28710]
#INFO:	QUERY:	ENSG00000176887	SOX11	SRY-box 11 [Source:HGNC Symbol;Acc:HGNC:11191]
#INFO:	QUERY:	ENSG00000177182	CLVS1	clavesin 1 [Source:HGNC Symbol;Acc:HGNC:23139]
#INFO:	QUERY:	ENSG00000177234	LINC01561	long intergenic non-protein coding RNA 1561 [Source:HGNC Symbol;Acc:HGNC:31365]
#INFO:	QUERY:	ENSG00000177459	ERICH5	glutamate rich 5 [Source:HGNC Symbol;Acc:HGNC:26823]
#INFO:	QUERY:	ENSG00000177462	OR2T8	olfactory receptor family 2 subfamily T member 8 [Source:HGNC Symbol;Acc:HGNC:15020]
#INFO:	QUERY:	ENSG00000177570	SAMD12	sterile alpha motif domain containing 12 [Source:HGNC Symbol;Acc:HGNC:31750]
#INFO:	QUERY:	ENSG00000177788	AL162595.1	N/A
#INFO:	QUERY:	ENSG00000177875	CCDC184	coiled-coil domain containing 184 [Source:HGNC Symbol;Acc:HGNC:33749]
#INFO:	QUERY:	ENSG00000178082	AC005412.1	N/A
#INFO:	QUERY:	ENSG00000178162	FAR2P2	fatty acyl-CoA reductase 2 pseudogene 2 [Source:HGNC Symbol;Acc:HGNC:49279]
#INFO:	QUERY:	ENSG00000178233	TMEM151B	transmembrane protein 151B [Source:HGNC Symbol;Acc:HGNC:21315]
#INFO:	QUERY:	ENSG00000178297	TMPRSS9	transmembrane protease, serine 9 [Source:HGNC Symbol;Acc:HGNC:30079]
#INFO:	QUERY:	ENSG00000178401	DNAJC22	DnaJ heat shock protein family (Hsp40) member C22 [Source:HGNC Symbol;Acc:HGNC:25802]
#INFO:	QUERY:	ENSG00000178462	TUBAL3	tubulin alpha like 3 [Source:HGNC Symbol;Acc:HGNC:23534]
#INFO:	QUERY:	ENSG00000178636	AC092656.1	N/A
#INFO:	QUERY:	ENSG00000178660	ARMC10P1	armadillo repeat containing 10 pseudogene 1 [Source:HGNC Symbol;Acc:HGNC:43646]
#INFO:	QUERY:	ENSG00000179059	ZFP42	ZFP42 zinc finger protein [Source:HGNC Symbol;Acc:HGNC:30949]
#INFO:	QUERY:	ENSG00000179242	CDH4	cadherin 4 [Source:HGNC Symbol;Acc:HGNC:1763]
#INFO:	QUERY:	ENSG00000179344	HLA-DQB1	major histocompatibility complex, class II, DQ beta 1 [Source:HGNC Symbol;Acc:HGNC:4944]
#INFO:	QUERY:	ENSG00000179388	EGR3	early growth response 3 [Source:HGNC Symbol;Acc:HGNC:3240]
#INFO:	QUERY:	ENSG00000180438	TPRXL	tetrapeptide repeat homeobox like [Source:HGNC Symbol;Acc:HGNC:32178]
#INFO:	QUERY:	ENSG00000180938	ZNF572	zinc finger protein 572 [Source:HGNC Symbol;Acc:HGNC:26758]
#INFO:	QUERY:	ENSG00000181227	DLSTP1	dihydrolipoamide S-succinyltransferase pseudogene 1 [Source:HGNC Symbol;Acc:HGNC:2912]
#INFO:	QUERY:	ENSG00000181322	NME9	NME/NM23 family member 9 [Source:HGNC Symbol;Acc:HGNC:21343]
#INFO:	QUERY:	ENSG00000181819	KCTD9P2	potassium channel tetramerization domain containing 9 pseudogene 2 [Source:HGNC Symbol;Acc:HGNC:29274]
#INFO:	QUERY:	ENSG00000182057	OGFRP1	opioid growth factor receptor pseudogene 1 [Source:HGNC Symbol;Acc:HGNC:50511]
#INFO:	QUERY:	ENSG00000182175	RGMA	repulsive guidance molecule family member a [Source:HGNC Symbol;Acc:HGNC:30308]
#INFO:	QUERY:	ENSG00000182257	PRR34	proline rich 34 [Source:HGNC Symbol;Acc:HGNC:25606]
#INFO:	QUERY:	ENSG00000182389	CACNB4	calcium voltage-gated channel auxiliary subunit beta 4 [Source:HGNC Symbol;Acc:HGNC:1404]
#INFO:	QUERY:	ENSG00000182397	DNM1P46	dynamin 1 pseudogene 46 [Source:HGNC Symbol;Acc:HGNC:35199]
#INFO:	QUERY:	ENSG00000182463	TSHZ2	teashirt zinc finger homeobox 2 [Source:HGNC Symbol;Acc:HGNC:13010]
#INFO:	QUERY:	ENSG00000182580	EPHB3	EPH receptor B3 [Source:HGNC Symbol;Acc:HGNC:3394]
#INFO:	QUERY:	ENSG00000182983	ZNF662	zinc finger protein 662 [Source:HGNC Symbol;Acc:HGNC:31930]
#INFO:	QUERY:	ENSG00000183086	N/A	N/A
#INFO:	QUERY:	ENSG00000183134	PTGDR2	prostaglandin D2 receptor 2 [Source:HGNC Symbol;Acc:HGNC:4502]
#INFO:	QUERY:	ENSG00000183148	ANKRD20A2	ankyrin repeat domain 20 family member A2 [Source:HGNC Symbol;Acc:HGNC:31979]
#INFO:	QUERY:	ENSG00000183196	CHST6	carbohydrate sulfotransferase 6 [Source:HGNC Symbol;Acc:HGNC:6938]
#INFO:	QUERY:	ENSG00000183307	CECR6	cat eye syndrome chromosome region, candidate 6 [Source:HGNC Symbol;Acc:HGNC:1844]
#INFO:	QUERY:	ENSG00000183439	TRIM61	tripartite motif containing 61 [Source:HGNC Symbol;Acc:HGNC:24339]
#INFO:	QUERY:	ENSG00000183484	GPR132	G protein-coupled receptor 132 [Source:HGNC Symbol;Acc:HGNC:17482]
#INFO:	QUERY:	ENSG00000183562	AC131971.1	N/A
#INFO:	QUERY:	ENSG00000183644	C11ORF88	chromosome 11 open reading frame 88 [Source:HGNC Symbol;Acc:HGNC:25061]
#INFO:	QUERY:	ENSG00000183748	N/A	N/A
#INFO:	QUERY:	ENSG00000183840	GPR39	G protein-coupled receptor 39 [Source:HGNC Symbol;Acc:HGNC:4496]
#INFO:	QUERY:	ENSG00000183850	ZNF730	zinc finger protein 730 [Source:HGNC Symbol;Acc:HGNC:32470]
#INFO:	QUERY:	ENSG00000183908	LRRC55	leucine rich repeat containing 55 [Source:HGNC Symbol;Acc:HGNC:32324]
#INFO:	QUERY:	ENSG00000183979	NPB	neuropeptide B [Source:HGNC Symbol;Acc:HGNC:30099]
#INFO:	QUERY:	ENSG00000184084	AC091868.1	N/A
#INFO:	QUERY:	ENSG00000184100	BRD7P2	bromodomain containing 7 pseudogene 2 [Source:HGNC Symbol;Acc:HGNC:33541]
#INFO:	QUERY:	ENSG00000184108	TRIML1	tripartite motif family like 1 [Source:HGNC Symbol;Acc:HGNC:26698]
#INFO:	QUERY:	ENSG00000184156	KCNQ3	potassium voltage-gated channel subfamily Q member 3 [Source:HGNC Symbol;Acc:HGNC:6297]
#INFO:	QUERY:	ENSG00000184305	CCSER1	coiled-coil serine rich protein 1 [Source:HGNC Symbol;Acc:HGNC:29349]
#INFO:	QUERY:	ENSG00000184357	HIST1H1B	histone cluster 1 H1 family member b [Source:HGNC Symbol;Acc:HGNC:4719]
#INFO:	QUERY:	ENSG00000184434	LRRC19	leucine rich repeat containing 19 [Source:HGNC Symbol;Acc:HGNC:23379]
#INFO:	QUERY:	ENSG00000184486	POU3F2	POU class 3 homeobox 2 [Source:HGNC Symbol;Acc:HGNC:9215]
#INFO:	QUERY:	ENSG00000184564	SLITRK6	SLIT and NTRK like family member 6 [Source:HGNC Symbol;Acc:HGNC:23503]
#INFO:	QUERY:	ENSG00000184716	SERINC4	serine incorporator 4 [Source:HGNC Symbol;Acc:HGNC:32237]
#INFO:	QUERY:	ENSG00000185055	EFCAB10	EF-hand calcium binding domain 10 [Source:HGNC Symbol;Acc:HGNC:34531]
#INFO:	QUERY:	ENSG00000185269	NOTUM	NOTUM, palmitoleoyl-protein carboxylesterase [Source:HGNC Symbol;Acc:HGNC:27106]
#INFO:	QUERY:	ENSG00000185274	WBSCR17	Williams-Beuren syndrome chromosome region 17 [Source:HGNC Symbol;Acc:HGNC:16347]
#INFO:	QUERY:	ENSG00000185306	C12ORF56	chromosome 12 open reading frame 56 [Source:HGNC Symbol;Acc:HGNC:26967]
#INFO:	QUERY:	ENSG00000185479	KRT6B	keratin 6B [Source:HGNC Symbol;Acc:HGNC:6444]
#INFO:	QUERY:	ENSG00000185615	PDIA2	protein disulfide isomerase family A member 2 [Source:HGNC Symbol;Acc:HGNC:14180]
#INFO:	QUERY:	ENSG00000185686	PRAME	preferentially expressed antigen in melanoma [Source:HGNC Symbol;Acc:HGNC:9336]
#INFO:	QUERY:	ENSG00000185689	C6ORF201	chromosome 6 open reading frame 201 [Source:HGNC Symbol;Acc:HGNC:21620]
#INFO:	QUERY:	ENSG00000185760	KCNQ5	potassium voltage-gated channel subfamily Q member 5 [Source:HGNC Symbol;Acc:HGNC:6299]
#INFO:	QUERY:	ENSG00000185774	KCNIP4	potassium voltage-gated channel interacting protein 4 [Source:HGNC Symbol;Acc:HGNC:30083]
#INFO:	QUERY:	ENSG00000186244	AC091180.1	N/A
#INFO:	QUERY:	ENSG00000186297	GABRA5	gamma-aminobutyric acid type A receptor alpha5 subunit [Source:HGNC Symbol;Acc:HGNC:4079]
#INFO:	QUERY:	ENSG00000186369	LINC00643	long intergenic non-protein coding RNA 643 [Source:HGNC Symbol;Acc:HGNC:44296]
#INFO:	QUERY:	ENSG00000186466	AQP7P1	aquaporin 7 pseudogene 1 [Source:HGNC Symbol;Acc:HGNC:32048]
#INFO:	QUERY:	ENSG00000186479	RGS7BP	regulator of G protein signaling 7 binding protein [Source:HGNC Symbol;Acc:HGNC:23271]
#INFO:	QUERY:	ENSG00000186710	CFAP73	cilia and flagella associated protein 73 [Source:HGNC Symbol;Acc:HGNC:37100]
#INFO:	QUERY:	ENSG00000186777	ZNF732	zinc finger protein 732 [Source:HGNC Symbol;Acc:HGNC:37138]
#INFO:	QUERY:	ENSG00000186832	KRT16	keratin 16 [Source:HGNC Symbol;Acc:HGNC:6423]
#INFO:	QUERY:	ENSG00000186847	KRT14	keratin 14 [Source:HGNC Symbol;Acc:HGNC:6416]
#INFO:	QUERY:	ENSG00000186868	MAPT	microtubule associated protein tau [Source:HGNC Symbol;Acc:HGNC:6893]
#INFO:	QUERY:	ENSG00000186976	EFCAB6	EF-hand calcium binding domain 6 [Source:HGNC Symbol;Acc:HGNC:24204]
#INFO:	QUERY:	ENSG00000186998	EMID1	EMI domain containing 1 [Source:HGNC Symbol;Acc:HGNC:18036]
#INFO:	QUERY:	ENSG00000187060	N/A	N/A
#INFO:	QUERY:	ENSG00000187123	LYPD6	LY6/PLAUR domain containing 6 [Source:HGNC Symbol;Acc:HGNC:28751]
#INFO:	QUERY:	ENSG00000187140	FOXD3	forkhead box D3 [Source:HGNC Symbol;Acc:HGNC:3804]
#INFO:	QUERY:	ENSG00000187486	KCNJ11	potassium voltage-gated channel subfamily J member 11 [Source:HGNC Symbol;Acc:HGNC:6257]
#INFO:	QUERY:	ENSG00000187634	SAMD11	sterile alpha motif domain containing 11 [Source:HGNC Symbol;Acc:HGNC:28706]
#INFO:	QUERY:	ENSG00000187695	AC112484.1	Uncharacterized protein FLJ43738 [Source:UniProtKB/Swiss-Prot;Acc:Q6ZUG5]
#INFO:	QUERY:	ENSG00000187871	GFRAL	GDNF family receptor alpha like [Source:HGNC Symbol;Acc:HGNC:32789]
#INFO:	QUERY:	ENSG00000188051	TMEM221	transmembrane protein 221 [Source:HGNC Symbol;Acc:HGNC:21943]
#INFO:	QUERY:	ENSG00000188095	MESP2	mesoderm posterior bHLH transcription factor 2 [Source:HGNC Symbol;Acc:HGNC:29659]
#INFO:	QUERY:	ENSG00000188158	NHS	NHS actin remodeling regulator [Source:HGNC Symbol;Acc:HGNC:7820]
#INFO:	QUERY:	ENSG00000188316	ENO4	enolase family member 4 [Source:HGNC Symbol;Acc:HGNC:31670]
#INFO:	QUERY:	ENSG00000188338	SLC38A3	solute carrier family 38 member 3 [Source:HGNC Symbol;Acc:HGNC:18044]
#INFO:	QUERY:	ENSG00000188512	AF279873.1	N/A
#INFO:	QUERY:	ENSG00000188613	NANOS1	nanos C2HC-type zinc finger 1 [Source:HGNC Symbol;Acc:HGNC:23044]
#INFO:	QUERY:	ENSG00000188710	QRFP	pyroglutamylated RFamide peptide [Source:HGNC Symbol;Acc:HGNC:29982]
#INFO:	QUERY:	ENSG00000188765	TMSB4XP2	thymosin beta 4, X-linked pseudogene 2 [Source:HGNC Symbol;Acc:HGNC:11884]
#INFO:	QUERY:	ENSG00000189052	CGB5	chorionic gonadotropin beta subunit 5 [Source:HGNC Symbol;Acc:HGNC:16452]
#INFO:	QUERY:	ENSG00000189157	FAM47E	family with sequence similarity 47 member E [Source:HGNC Symbol;Acc:HGNC:34343]
#INFO:	QUERY:	ENSG00000189334	S100A14	S100 calcium binding protein A14 [Source:HGNC Symbol;Acc:HGNC:18901]
#INFO:	QUERY:	ENSG00000189350	TOGARAM2	TOG array regulator of axonemal microtubules 2 [Source:HGNC Symbol;Acc:HGNC:33715]
#INFO:	QUERY:	ENSG00000189366	ALG1L	ALG1, chitobiosyldiphosphodolichol beta-mannosyltransferase like [Source:HGNC Symbol;Acc:HGNC:33721]
#INFO:	QUERY:	ENSG00000196074	SYCP2	synaptonemal complex protein 2 [Source:HGNC Symbol;Acc:HGNC:11490]
#INFO:	QUERY:	ENSG00000196376	SLC35F1	solute carrier family 35 member F1 [Source:HGNC Symbol;Acc:HGNC:21483]
#INFO:	QUERY:	ENSG00000196431	CRYBA4	crystallin beta A4 [Source:HGNC Symbol;Acc:HGNC:2396]
#INFO:	QUERY:	ENSG00000196565	HBG2	hemoglobin subunit gamma 2 [Source:HGNC Symbol;Acc:HGNC:4832]
#INFO:	QUERY:	ENSG00000196632	WNK3	WNK lysine deficient protein kinase 3 [Source:HGNC Symbol;Acc:HGNC:14543]
#INFO:	QUERY:	ENSG00000196747	HIST1H2AI	histone cluster 1 H2A family member i [Source:HGNC Symbol;Acc:HGNC:4725]
#INFO:	QUERY:	ENSG00000196972	SMIM10L2B	small integral membrane protein 10 like 2B [Source:HGNC Symbol;Acc:HGNC:34500]
#INFO:	QUERY:	ENSG00000197061	HIST1H4C	histone cluster 1 H4 family member c [Source:HGNC Symbol;Acc:HGNC:4787]
#INFO:	QUERY:	ENSG00000197099	AC068631.1	N/A
#INFO:	QUERY:	ENSG00000197134	ZNF257	zinc finger protein 257 [Source:HGNC Symbol;Acc:HGNC:13498]
#INFO:	QUERY:	ENSG00000197165	SULT1A2	sulfotransferase family 1A member 2 [Source:HGNC Symbol;Acc:HGNC:11454]
#INFO:	QUERY:	ENSG00000197444	OGDHL	oxoglutarate dehydrogenase-like [Source:HGNC Symbol;Acc:HGNC:25590]
#INFO:	QUERY:	ENSG00000197445	C16ORF47	chromosome 16 open reading frame 47 [Source:HGNC Symbol;Acc:HGNC:28329]
#INFO:	QUERY:	ENSG00000197465	GYPE	glycophorin E (MNS blood group) [Source:HGNC Symbol;Acc:HGNC:4705]
#INFO:	QUERY:	ENSG00000197584	KCNMB2	potassium calcium-activated channel subfamily M regulatory beta subunit 2 [Source:HGNC Symbol;Acc:HGNC:6286]
#INFO:	QUERY:	ENSG00000197775	N/A	N/A
#INFO:	QUERY:	ENSG00000197815	AC122129.1	N/A
#INFO:	QUERY:	ENSG00000197816	CCDC180	coiled-coil domain containing 180 [Source:HGNC Symbol;Acc:HGNC:29303]
#INFO:	QUERY:	ENSG00000197846	N/A	N/A
#INFO:	QUERY:	ENSG00000197859	ADAMTSL2	ADAMTS like 2 [Source:HGNC Symbol;Acc:HGNC:14631]
#INFO:	QUERY:	ENSG00000198088	NUP62CL	nucleoporin 62 C-terminal like [Source:HGNC Symbol;Acc:HGNC:25960]
#INFO:	QUERY:	ENSG00000198155	ZNF876P	zinc finger protein 876, pseudogene [Source:HGNC Symbol;Acc:HGNC:32472]
#INFO:	QUERY:	ENSG00000198305	N/A	N/A
#INFO:	QUERY:	ENSG00000198327	N/A	N/A
#INFO:	QUERY:	ENSG00000198566	N/A	N/A
#INFO:	QUERY:	ENSG00000198597	ZNF536	zinc finger protein 536 [Source:HGNC Symbol;Acc:HGNC:29025]
#INFO:	QUERY:	ENSG00000198857	HSD3BP5	hydroxy-delta-5-steroid dehydrogenase, 3 beta, pseudogene 5 [Source:HGNC Symbol;Acc:HGNC:5223]
#INFO:	QUERY:	ENSG00000198865	CCDC152	coiled-coil domain containing 152 [Source:HGNC Symbol;Acc:HGNC:34438]
#INFO:	QUERY:	ENSG00000198870	STKLD1	serine/threonine kinase like domain containing 1 [Source:HGNC Symbol;Acc:HGNC:28669]
#INFO:	QUERY:	ENSG00000198915	RASGEF1A	RasGEF domain family member 1A [Source:HGNC Symbol;Acc:HGNC:24246]
#INFO:	QUERY:	ENSG00000199785	SNORA52	small nucleolar RNA, H/ACA box 52 [Source:HGNC Symbol;Acc:HGNC:32645]
#INFO:	QUERY:	ENSG00000199836	RNU1-47P	RNA, U1 small nuclear 47, pseudogene [Source:HGNC Symbol;Acc:HGNC:48389]
#INFO:	QUERY:	ENSG00000200534	SNORA33	small nucleolar RNA, H/ACA box 33 [Source:HGNC Symbol;Acc:HGNC:32623]
#INFO:	QUERY:	ENSG00000200693	U3	Small nucleolar RNA U3 [Source:RFAM;Acc:RF00012]
#INFO:	QUERY:	ENSG00000200983	SNORA3A	small nucleolar RNA, H/ACA box 3A [Source:HGNC Symbol;Acc:HGNC:32586]
#INFO:	QUERY:	ENSG00000201098	RNY1	RNA, Ro-associated Y1 [Source:HGNC Symbol;Acc:HGNC:10242]
#INFO:	QUERY:	ENSG00000201496	RN7SKP275	RNA, 7SK small nuclear pseudogene 275 [Source:HGNC Symbol;Acc:HGNC:45999]
#INFO:	QUERY:	ENSG00000201512	SNORA71C	small nucleolar RNA, H/ACA box 71C [Source:HGNC Symbol;Acc:HGNC:32656]
#INFO:	QUERY:	ENSG00000201581	RN7SKP78	RNA, 7SK small nuclear pseudogene 78 [Source:HGNC Symbol;Acc:HGNC:45802]
#INFO:	QUERY:	ENSG00000202533	Y_RNA	Y RNA [Source:RFAM;Acc:RF00019]
#INFO:	QUERY:	ENSG00000203276	N/A	N/A
#INFO:	QUERY:	ENSG00000203343	N/A	N/A
#INFO:	QUERY:	ENSG00000203394	N/A	N/A
#INFO:	QUERY:	ENSG00000203527	Z99756.1	N/A
#INFO:	QUERY:	ENSG00000203562	N/A	N/A
#INFO:	QUERY:	ENSG00000203581	OR1F2P	olfactory receptor family 1 subfamily F member 2 pseudogene [Source:HGNC Symbol;Acc:HGNC:8196]
#INFO:	QUERY:	ENSG00000203616	RHOT1P2	ras homolog family member T1 pseudogene 2 [Source:HGNC Symbol;Acc:HGNC:37838]
#INFO:	QUERY:	ENSG00000203747	FCGR3A	Fc fragment of IgG receptor IIIa [Source:HGNC Symbol;Acc:HGNC:3619]
#INFO:	QUERY:	ENSG00000203815	N/A	N/A
#INFO:	QUERY:	ENSG00000203819	HIST2H2BC	histone cluster 2 H2B family member c (pseudogene) [Source:NCBI gene;Acc:337873]
#INFO:	QUERY:	ENSG00000203907	OOEP	oocyte expressed protein [Source:HGNC Symbol;Acc:HGNC:21382]
#INFO:	QUERY:	ENSG00000203914	HSP90B3P	heat shock protein 90 beta family member 3, pseudogene [Source:HGNC Symbol;Acc:HGNC:12100]
#INFO:	QUERY:	ENSG00000204044	SLC12A5-AS1	SLC12A5 and MMP9 antisense RNA 1 [Source:HGNC Symbol;Acc:HGNC:53143]
#INFO:	QUERY:	ENSG00000204052	LRRC73	leucine rich repeat containing 73 [Source:HGNC Symbol;Acc:HGNC:21375]
#INFO:	QUERY:	ENSG00000204128	C2ORF72	chromosome 2 open reading frame 72 [Source:HGNC Symbol;Acc:HGNC:27418]
#INFO:	QUERY:	ENSG00000204194	RPL12P1	ribosomal protein L12 pseudogene 1 [Source:HGNC Symbol;Acc:HGNC:13976]
#INFO:	QUERY:	ENSG00000204252	HLA-DOA	major histocompatibility complex, class II, DO alpha [Source:HGNC Symbol;Acc:HGNC:4936]
#INFO:	QUERY:	ENSG00000204278	TMEM235	transmembrane protein 235 [Source:HGNC Symbol;Acc:HGNC:27563]
#INFO:	QUERY:	ENSG00000204323	SMIM5	small integral membrane protein 5 [Source:HGNC Symbol;Acc:HGNC:40030]
#INFO:	QUERY:	ENSG00000204347	BTBD17	BTB domain containing 17 [Source:HGNC Symbol;Acc:HGNC:33758]
#INFO:	QUERY:	ENSG00000204429	AL451142.1	N/A
#INFO:	QUERY:	ENSG00000204807	N/A	N/A
#INFO:	QUERY:	ENSG00000204876	AC021218.1	N/A
#INFO:	QUERY:	ENSG00000205002	AARD	alanine and arginine rich domain containing protein [Source:HGNC Symbol;Acc:HGNC:33842]
#INFO:	QUERY:	ENSG00000205147	N/A	N/A
#INFO:	QUERY:	ENSG00000205275	N/A	N/A
#INFO:	QUERY:	ENSG00000205277	MUC12	mucin 12, cell surface associated [Source:HGNC Symbol;Acc:HGNC:7510]
#INFO:	QUERY:	ENSG00000205309	NT5M	5',3'-nucleotidase, mitochondrial [Source:HGNC Symbol;Acc:HGNC:15769]
#INFO:	QUERY:	ENSG00000205364	MT1M	metallothionein 1M [Source:HGNC Symbol;Acc:HGNC:14296]
#INFO:	QUERY:	ENSG00000205662	FAM239C	family with sequence similarity 239 member C (non-protein coding) [Source:HGNC Symbol;Acc:HGNC:53416]
#INFO:	QUERY:	ENSG00000205822	TPTE2P6	transmembrane phosphoinositide 3-phosphatase and tensin homolog 2 pseudogene 6 [Source:HGNC Symbol;Acc:HGNC:42644]
#INFO:	QUERY:	ENSG00000205959	AC105345.1	N/A
#INFO:	QUERY:	ENSG00000206052	DOK6	docking protein 6 [Source:HGNC Symbol;Acc:HGNC:28301]
#INFO:	QUERY:	ENSG00000206168	Z69890.1	N/A
#INFO:	QUERY:	ENSG00000206177	HBM	hemoglobin subunit mu [Source:HGNC Symbol;Acc:HGNC:4826]
#INFO:	QUERY:	ENSG00000206432	TMEM200C	transmembrane protein 200C [Source:HGNC Symbol;Acc:HGNC:37208]
#INFO:	QUERY:	ENSG00000206596	RNU1-27P	RNA, U1 small nuclear 27, pseudogene [Source:HGNC Symbol;Acc:HGNC:37497]
#INFO:	QUERY:	ENSG00000206624	RNU1-39P	RNA, U1 small nuclear 39, pseudogene [Source:HGNC Symbol;Acc:HGNC:48381]
#INFO:	QUERY:	ENSG00000206634	SNORA22	small nucleolar RNA, H/ACA box 22 [Source:HGNC Symbol;Acc:HGNC:32612]
#INFO:	QUERY:	ENSG00000206968	N/A	N/A
#INFO:	QUERY:	ENSG00000207005	RNU1-2	RNA, U1 small nuclear 2 [Source:HGNC Symbol;Acc:HGNC:10123]
#INFO:	QUERY:	ENSG00000207205	RNVU1-15	RNA, variant U1 small nuclear 15 [Source:HGNC Symbol;Acc:HGNC:48320]
#INFO:	QUERY:	ENSG00000207389	RNU1-4	RNA, U1 small nuclear 4 [Source:HGNC Symbol;Acc:HGNC:10128]
#INFO:	QUERY:	ENSG00000209582	SNORA48	small nucleolar RNA, H/ACA box 48 [Source:HGNC Symbol;Acc:HGNC:32641]
#INFO:	QUERY:	ENSG00000210825	SNORA40	small nucleolar RNA, H/ACA box 40 [Source:HGNC Symbol;Acc:HGNC:32633]
#INFO:	QUERY:	ENSG00000211452	DIO1	iodothyronine deiodinase 1 [Source:HGNC Symbol;Acc:HGNC:2883]
#INFO:	QUERY:	ENSG00000211643	IGLV5-52	immunoglobulin lambda variable 5-52 [Source:HGNC Symbol;Acc:HGNC:5926]
#INFO:	QUERY:	ENSG00000211644	IGLV1-51	immunoglobulin lambda variable 1-51 [Source:HGNC Symbol;Acc:HGNC:5882]
#INFO:	QUERY:	ENSG00000211695	TRGV9	T-cell receptor gamma variable 9 [Source:HGNC Symbol;Acc:HGNC:12295]
#INFO:	QUERY:	ENSG00000211936	N/A	N/A
#INFO:	QUERY:	ENSG00000211938	IGHV3-7	immunoglobulin heavy variable 3-7 [Source:HGNC Symbol;Acc:HGNC:5620]
#INFO:	QUERY:	ENSG00000212153	RNU1-82P	RNA, U1 small nuclear 82, pseudogene [Source:HGNC Symbol;Acc:HGNC:48424]
#INFO:	QUERY:	ENSG00000212165	U3	Small nucleolar RNA U3 [Source:RFAM;Acc:RF00012]
#INFO:	QUERY:	ENSG00000212175	SNORA12	Small nucleolar RNA SNORA12 [Source:RFAM;Acc:RF00586]
#INFO:	QUERY:	ENSG00000212283	SNORD89	small nucleolar RNA, C/D box 89 [Source:HGNC Symbol;Acc:HGNC:32750]
#INFO:	QUERY:	ENSG00000212342	SNORA12	Small nucleolar RNA SNORA12 [Source:RFAM;Acc:RF00586]
#INFO:	QUERY:	ENSG00000212607	SNORA3B	small nucleolar RNA, H/ACA box 3B [Source:HGNC Symbol;Acc:HGNC:32638]
#INFO:	QUERY:	ENSG00000212643	ZRSR1	zinc finger CCCH-type, RNA binding motif and serine/arginine rich 1 [Source:HGNC Symbol;Acc:HGNC:12456]
#INFO:	QUERY:	ENSG00000212673	N/A	N/A
#INFO:	QUERY:	ENSG00000212900	KRTAP3-2	keratin associated protein 3-2 [Source:HGNC Symbol;Acc:HGNC:16779]
#INFO:	QUERY:	ENSG00000212928	N/A	N/A
#INFO:	QUERY:	ENSG00000213003	BTF3P12	basic transcription factor 3 pseudogene 12 [Source:HGNC Symbol;Acc:HGNC:1127]
#INFO:	QUERY:	ENSG00000213030	CGB8	chorionic gonadotropin beta subunit 8 [Source:HGNC Symbol;Acc:HGNC:16453]
#INFO:	QUERY:	ENSG00000213033	AURKAPS1	aurora kinase A pseudogene 1 [Source:HGNC Symbol;Acc:HGNC:18611]
#INFO:	QUERY:	ENSG00000213057	C1ORF220	chromosome 1 open reading frame 220 [Source:HGNC Symbol;Acc:HGNC:33805]
#INFO:	QUERY:	ENSG00000213058	AL365357.1	N/A
#INFO:	QUERY:	ENSG00000213062	AL021068.1	N/A
#INFO:	QUERY:	ENSG00000213082	PPP1R14BP2	protein phosphatase 1 regulatory inhibitor subunit 14B pseudogene 2 [Source:HGNC Symbol;Acc:HGNC:16329]
#INFO:	QUERY:	ENSG00000213149	CNN2P9	calponin 2 pseudogene 9 [Source:HGNC Symbol;Acc:HGNC:39534]
#INFO:	QUERY:	ENSG00000213165	N/A	N/A
#INFO:	QUERY:	ENSG00000213225	NOC2LP1	NOC2 like nucleolar associated transcriptional repressor pseudogene 1 [Source:HGNC Symbol;Acc:HGNC:52285]
#INFO:	QUERY:	ENSG00000213279	Z97192.2	N/A
#INFO:	QUERY:	ENSG00000213303	AC008481.1	N/A
#INFO:	QUERY:	ENSG00000213371	NAP1L1P3	nucleosome assembly protein 1 like 1 pseudogene 3 [Source:HGNC Symbol;Acc:HGNC:38007]
#INFO:	QUERY:	ENSG00000213411	RBM22P2	RNA binding motif protein 22 pseudogene 2 [Source:HGNC Symbol;Acc:HGNC:39695]
#INFO:	QUERY:	ENSG00000213470	AC073594.1	N/A
#INFO:	QUERY:	ENSG00000213493	ACTN4P1	actinin alpha 4 pseudogene 1 [Source:HGNC Symbol;Acc:HGNC:44028]
#INFO:	QUERY:	ENSG00000213513	IMPDH1P5	inosine monophosphate dehydrogenase 1 pseudogene 5 [Source:HGNC Symbol;Acc:HGNC:33960]
#INFO:	QUERY:	ENSG00000213519	AC132008.1	N/A
#INFO:	QUERY:	ENSG00000213539	YBX1P6	Y-box binding protein 1 pseudogene 6 [Source:HGNC Symbol;Acc:HGNC:42427]
#INFO:	QUERY:	ENSG00000213561	AC103591.2	N/A
#INFO:	QUERY:	ENSG00000213630	BOLA3P3	bolA family member 3 pseudogene 3 [Source:HGNC Symbol;Acc:HGNC:51442]
#INFO:	QUERY:	ENSG00000213683	AC002056.1	N/A
#INFO:	QUERY:	ENSG00000213698	AC240504.1	N/A
#INFO:	QUERY:	ENSG00000213706	AL590762.2	N/A
#INFO:	QUERY:	ENSG00000213731	RAB5CP1	RAB5C, member RAS oncogene family pseudogene 1 [Source:HGNC Symbol;Acc:HGNC:45104]
#INFO:	QUERY:	ENSG00000213735	ANAPC10P1	anaphase promoting complex subunit 10 pseudogene 1 [Source:HGNC Symbol;Acc:HGNC:33976]
#INFO:	QUERY:	ENSG00000213742	ZNF337-AS1	ZNF337 antisense RNA 1 [Source:HGNC Symbol;Acc:HGNC:40759]
#INFO:	QUERY:	ENSG00000213763	ACTBP2	actin, beta pseudogene 2 [Source:HGNC Symbol;Acc:HGNC:135]
#INFO:	QUERY:	ENSG00000213779	AC107956.2	N/A
#INFO:	QUERY:	ENSG00000213786	NHP2P2	NHP2 ribonucleoprotein pseudogene 2 [Source:HGNC Symbol;Acc:HGNC:22797]
#INFO:	QUERY:	ENSG00000213856	VDAC1P2	voltage dependent anion channel 1 pseudogene 2 [Source:HGNC Symbol;Acc:HGNC:12670]
#INFO:	QUERY:	ENSG00000213860	RPL21P75	ribosomal protein L21 pseudogene 75 [Source:HGNC Symbol;Acc:HGNC:36460]
#INFO:	QUERY:	ENSG00000213864	EEF1B2P2	eukaryotic translation elongation factor 1 beta 2 pseudogene 2 [Source:HGNC Symbol;Acc:HGNC:3209]
#INFO:	QUERY:	ENSG00000213917	RPL5P8	ribosomal protein L5 pseudogene 8 [Source:HGNC Symbol;Acc:HGNC:36290]
#INFO:	QUERY:	ENSG00000213970	AC006122.1	N/A
#INFO:	QUERY:	ENSG00000214049	UCA1	urothelial cancer associated 1 (non-protein coding) [Source:HGNC Symbol;Acc:HGNC:37126]
#INFO:	QUERY:	ENSG00000214062	RPL7P17	ribosomal protein L7 pseudogene 17 [Source:HGNC Symbol;Acc:HGNC:36116]
#INFO:	QUERY:	ENSG00000214076	CPSF1P1	cleavage and polyadenylation specific factor 1 pseudogene 1 [Source:HGNC Symbol;Acc:HGNC:19251]
#INFO:	QUERY:	ENSG00000214093	AL096701.1	N/A
#INFO:	QUERY:	ENSG00000214359	RPL18P10	ribosomal protein L18 pseudogene 10 [Source:HGNC Symbol;Acc:HGNC:35957]
#INFO:	QUERY:	ENSG00000214407	LINC02085	long intergenic non-protein coding RNA 2085 [Source:HGNC Symbol;Acc:HGNC:27190]
#INFO:	QUERY:	ENSG00000214432	AC068831.1	N/A
#INFO:	QUERY:	ENSG00000214435	AS3MT	arsenite methyltransferase [Source:HGNC Symbol;Acc:HGNC:17452]
#INFO:	QUERY:	ENSG00000214575	CPEB1	cytoplasmic polyadenylation element binding protein 1 [Source:HGNC Symbol;Acc:HGNC:21744]
#INFO:	QUERY:	ENSG00000214578	HMGN2P15	high mobility group nucleosomal binding domain 2 pseudogene 15 [Source:HGNC Symbol;Acc:HGNC:39020]
#INFO:	QUERY:	ENSG00000214670	N/A	N/A
#INFO:	QUERY:	ENSG00000214776	AC092821.1	N/A
#INFO:	QUERY:	ENSG00000214820	MPRIPP1	myosin phosphatase Rho interacting protein pseudogene 1 [Source:HGNC Symbol;Acc:HGNC:44594]
#INFO:	QUERY:	ENSG00000214832	UPF3AP2	UPF3A pseudogene 2 [Source:HGNC Symbol;Acc:HGNC:30567]
#INFO:	QUERY:	ENSG00000215032	GNL3LP1	G protein nucleolar 3 like pseudogene 1 [Source:HGNC Symbol;Acc:HGNC:25733]
#INFO:	QUERY:	ENSG00000215187	FAM166B	family with sequence similarity 166 member B [Source:HGNC Symbol;Acc:HGNC:34242]
#INFO:	QUERY:	ENSG00000215199	YWHAZP6	tyrosine 3-monooxygenase/tryptophan 5-monooxygenase activation protein zeta pseudogene 6 [Source:HGNC Symbol;Acc:HGNC:30849]
#INFO:	QUERY:	ENSG00000215221	UBA52P6	ubiquitin A-52 residue ribosomal protein fusion product 1 pseudogene 6 [Source:HGNC Symbol;Acc:HGNC:36763]
#INFO:	QUERY:	ENSG00000215227	NUTF2P5	nuclear transport factor 2 pseudogene 5 [Source:HGNC Symbol;Acc:HGNC:50454]
#INFO:	QUERY:	ENSG00000215267	AKR1C7P	aldo-keto reductase family 1 member C7, pseudogene [Source:HGNC Symbol;Acc:HGNC:44681]
#INFO:	QUERY:	ENSG00000215297	AL354941.1	N/A
#INFO:	QUERY:	ENSG00000215374	FAM66B	family with sequence similarity 66 member B [Source:HGNC Symbol;Acc:HGNC:28890]
#INFO:	QUERY:	ENSG00000215481	BCRP3	breakpoint cluster region pseudogene 3 [Source:HGNC Symbol;Acc:HGNC:1016]
#INFO:	QUERY:	ENSG00000215482	CALM2P3	calmodulin 2 pseudogene 3 [Source:HGNC Symbol;Acc:HGNC:1448]
#INFO:	QUERY:	ENSG00000215704	CELA2B	chymotrypsin like elastase family member 2B [Source:HGNC Symbol;Acc:HGNC:29995]
#INFO:	QUERY:	ENSG00000216480	AL078604.1	N/A
#INFO:	QUERY:	ENSG00000217026	RPL10P1	ribosomal protein L10 pseudogene 1 [Source:HGNC Symbol;Acc:HGNC:10300]
#INFO:	QUERY:	ENSG00000217325	PRELID1P1	PRELI domain containing 1 pseudogene 1 [Source:HGNC Symbol;Acc:HGNC:43886]
#INFO:	QUERY:	ENSG00000217769	AL157777.1	N/A
#INFO:	QUERY:	ENSG00000217824	SNRPEP6	small nuclear ribonucleoprotein polypeptide E pseudogene 6 [Source:HGNC Symbol;Acc:HGNC:43571]
#INFO:	QUERY:	ENSG00000217825	AC099552.1	N/A
#INFO:	QUERY:	ENSG00000217897	HSPE1P8	heat shock protein family E (Hsp10) member 1 pseudogene 8 [Source:HGNC Symbol;Acc:HGNC:49326]
#INFO:	QUERY:	ENSG00000218069	RSL24D1P1	ribosomal L24 domain containing 1 pseudogene 1 [Source:HGNC Symbol;Acc:HGNC:13979]
#INFO:	QUERY:	ENSG00000218300	AL353692.2	N/A
#INFO:	QUERY:	ENSG00000218350	LYPLA1P3	lysophospholipase I pseudogene 3 [Source:HGNC Symbol;Acc:HGNC:44007]
#INFO:	QUERY:	ENSG00000218358	RAET1K	retinoic acid early transcript 1K pseudogene [Source:HGNC Symbol;Acc:HGNC:16797]
#INFO:	QUERY:	ENSG00000218631	AL117344.1	N/A
#INFO:	QUERY:	ENSG00000218676	BRD7P4	bromodomain containing 7 pseudogene 4 [Source:HGNC Symbol;Acc:HGNC:37630]
#INFO:	QUERY:	ENSG00000219102	HNRNPA3P12	heterogeneous nuclear ribonucleoprotein A3 pseudogene 12 [Source:HGNC Symbol;Acc:HGNC:48758]
#INFO:	QUERY:	ENSG00000219355	RPL31P52	ribosomal protein L31 pseudogene 52 [Source:HGNC Symbol;Acc:HGNC:36607]
#INFO:	QUERY:	ENSG00000219392	ZNF602P	zinc finger protein 602, pseudogene [Source:HGNC Symbol;Acc:HGNC:23313]
#INFO:	QUERY:	ENSG00000219395	HSPA8P15	heat shock protein family A (Hsp70) member 8 pseudogene 15 [Source:HGNC Symbol;Acc:HGNC:44930]
#INFO:	QUERY:	ENSG00000219404	AL359694.1	N/A
#INFO:	QUERY:	ENSG00000219438	FAM19A5	family with sequence similarity 19 member A5, C-C motif chemokine like [Source:HGNC Symbol;Acc:HGNC:21592]
#INFO:	QUERY:	ENSG00000219532	AL139805.1	N/A
#INFO:	QUERY:	ENSG00000219608	HIGD1AP16	HIG1 hypoxia inducible domain family member 1A pseudogene 16 [Source:HGNC Symbol;Acc:HGNC:43011]
#INFO:	QUERY:	ENSG00000219722	AL356057.2	N/A
#INFO:	QUERY:	ENSG00000219814	RPL23AP47	ribosomal protein L23a pseudogene 47 [Source:HGNC Symbol;Acc:HGNC:36576]
#INFO:	QUERY:	ENSG00000220157	HNRNPA1P12	heterogeneous nuclear ribonucleoprotein A1 pseudogene 12 [Source:HGNC Symbol;Acc:HGNC:39130]
#INFO:	QUERY:	ENSG00000220267	ACTBP8	actin, beta pseudogene 8 [Source:HGNC Symbol;Acc:HGNC:141]
#INFO:	QUERY:	ENSG00000220370	AL078595.1	N/A
#INFO:	QUERY:	ENSG00000220920	AL023807.1	N/A
#INFO:	QUERY:	ENSG00000221044	U3	Small nucleolar RNA U3 [Source:RFAM;Acc:RF00012]
#INFO:	QUERY:	ENSG00000221164	SNORA11F	small nucleolar RNA, H/ACA box 11F [Source:HGNC Symbol;Acc:HGNC:52189]
#INFO:	QUERY:	ENSG00000221887	HMSD	histocompatibility minor serpin domain containing [Source:HGNC Symbol;Acc:HGNC:23037]
#INFO:	QUERY:	ENSG00000221962	TMEM14EP	transmembrane protein 14E, pseudogene [Source:HGNC Symbol;Acc:HGNC:34386]
#INFO:	QUERY:	ENSG00000222022	AC112721.1	N/A
#INFO:	QUERY:	ENSG00000223327	RNU2-71P	RNA, U2 small nuclear 71, pseudogene [Source:HGNC Symbol;Acc:HGNC:48564]
#INFO:	QUERY:	ENSG00000223450	AL590632.1	N/A
#INFO:	QUERY:	ENSG00000223476	VN1R42P	vomeronasal 1 receptor 42 pseudogene [Source:HGNC Symbol;Acc:HGNC:37362]
#INFO:	QUERY:	ENSG00000223505	AC114402.1	N/A
#INFO:	QUERY:	ENSG00000223571	DHRSX-IT1	DHRSX intronic transcript 1 [Source:HGNC Symbol;Acc:HGNC:38713]
#INFO:	QUERY:	ENSG00000223609	HBD	hemoglobin subunit delta [Source:HGNC Symbol;Acc:HGNC:4829]
#INFO:	QUERY:	ENSG00000223658	C1GALT1C1L	C1GALT1-specific chaperone 1 like [Source:HGNC Symbol;Acc:HGNC:51617]
#INFO:	QUERY:	ENSG00000223718	AC093107.1	N/A
#INFO:	QUERY:	ENSG00000223723	BX842568.2	N/A
#INFO:	QUERY:	ENSG00000223774	AL513217.1	N/A
#INFO:	QUERY:	ENSG00000223804	AC244669.1	N/A
#INFO:	QUERY:	ENSG00000223826	LINC01870	long intergenic non-protein coding RNA 1870 [Source:HGNC Symbol;Acc:HGNC:52689]
#INFO:	QUERY:	ENSG00000223855	HRAT92	heart tissue-associated transcript 92 [Source:NCBI gene;Acc:441307]
#INFO:	QUERY:	ENSG00000223886	AC073073.1	N/A
#INFO:	QUERY:	ENSG00000223969	AC002456.1	N/A
#INFO:	QUERY:	ENSG00000223979	SMCR2	Smith-Magenis syndrome chromosome region, candidate 2 (non-protein coding) [Source:HGNC Symbol;Acc:HGNC:17914]
#INFO:	QUERY:	ENSG00000224050	AL008723.1	N/A
#INFO:	QUERY:	ENSG00000224067	AL354877.1	N/A
#INFO:	QUERY:	ENSG00000224081	SLC44A3-AS1	SLC44A3 antisense RNA 1 [Source:HGNC Symbol;Acc:HGNC:49057]
#INFO:	QUERY:	ENSG00000224100	AP001630.1	N/A
#INFO:	QUERY:	ENSG00000224186	C5ORF66	chromosome 5 open reading frame 66 [Source:HGNC Symbol;Acc:HGNC:48332]
#INFO:	QUERY:	ENSG00000224201	N/A	N/A
#INFO:	QUERY:	ENSG00000224307	AL161785.1	N/A
#INFO:	QUERY:	ENSG00000224387	AL139246.1	N/A
#INFO:	QUERY:	ENSG00000224401	RPL7P57	ribosomal protein L7 pseudogene 57 [Source:HGNC Symbol;Acc:HGNC:35901]
#INFO:	QUERY:	ENSG00000224409	AC114489.1	N/A
#INFO:	QUERY:	ENSG00000224427	AP000281.1	N/A
#INFO:	QUERY:	ENSG00000224431	AC063976.2	N/A
#INFO:	QUERY:	ENSG00000224452	RSL24D1P6	ribosomal L24 domain containing 1 pseudogene 6 [Source:HGNC Symbol;Acc:HGNC:37876]
#INFO:	QUERY:	ENSG00000224497	RPL36P4	ribosomal protein L36 pseudogene 4 [Source:HGNC Symbol;Acc:HGNC:16569]
#INFO:	QUERY:	ENSG00000224546	EIF4BP3	eukaryotic translation initiation factor 4B pseudogene 3 [Source:HGNC Symbol;Acc:HGNC:37936]
#INFO:	QUERY:	ENSG00000224549	AC017067.1	N/A
#INFO:	QUERY:	ENSG00000224555	AC087441.1	N/A
#INFO:	QUERY:	ENSG00000224614	TNK2-AS1	TNK2 antisense RNA 1 [Source:HGNC Symbol;Acc:HGNC:49093]
#INFO:	QUERY:	ENSG00000224628	AL121723.1	N/A
#INFO:	QUERY:	ENSG00000224635	AL391095.1	N/A
#INFO:	QUERY:	ENSG00000224676	N/A	N/A
#INFO:	QUERY:	ENSG00000224707	E2F3-IT1	E2F3 intronic transcript 1 [Source:HGNC Symbol;Acc:HGNC:41329]
#INFO:	QUERY:	ENSG00000224728	IMPDH1P8	inosine monophosphate dehydrogenase 1 pseudogene 8 [Source:HGNC Symbol;Acc:HGNC:33963]
#INFO:	QUERY:	ENSG00000224781	EIF4A2P4	eukaryotic translation initiation factor 4A2 pseudogene 4 [Source:HGNC Symbol;Acc:HGNC:45101]
#INFO:	QUERY:	ENSG00000224834	BTF3P9	basic transcription factor 3 pseudogene 9 [Source:HGNC Symbol;Acc:HGNC:38573]
#INFO:	QUERY:	ENSG00000224888	AC138028.2	N/A
#INFO:	QUERY:	ENSG00000224911	N/A	N/A
#INFO:	QUERY:	ENSG00000224939	LINC00184	long intergenic non-protein coding RNA 184 [Source:HGNC Symbol;Acc:HGNC:37192]
#INFO:	QUERY:	ENSG00000225075	AL603832.1	N/A
#INFO:	QUERY:	ENSG00000225099	ATP6V1E1P1	ATPase H+ transporting V1 subunit E1 pseudogene 1 [Source:HGNC Symbol;Acc:HGNC:859]
#INFO:	QUERY:	ENSG00000225171	DUTP6	deoxyuridine triphosphatase pseudogene 6 [Source:HGNC Symbol;Acc:HGNC:39519]
#INFO:	QUERY:	ENSG00000225213	AC073367.1	N/A
#INFO:	QUERY:	ENSG00000225224	RPS27AP12	ribosomal protein S27a pseudogene 12 [Source:HGNC Symbol;Acc:HGNC:35732]
#INFO:	QUERY:	ENSG00000225230	AC008937.1	N/A
#INFO:	QUERY:	ENSG00000225234	TRAPPC12-AS1	TRAPPC12 antisense RNA 1 [Source:HGNC Symbol;Acc:HGNC:41046]
#INFO:	QUERY:	ENSG00000225264	ZNRF2P2	zinc and ring finger 2 pseudogene 2 [Source:HGNC Symbol;Acc:HGNC:42793]
#INFO:	QUERY:	ENSG00000225278	N/A	N/A
#INFO:	QUERY:	ENSG00000225285	LINC01770	long intergenic non-protein coding RNA 1770 [Source:HGNC Symbol;Acc:HGNC:52560]
#INFO:	QUERY:	ENSG00000225297	AC126124.1	N/A
#INFO:	QUERY:	ENSG00000225338	RPL23AP18	ribosomal protein L23a pseudogene 18 [Source:HGNC Symbol;Acc:HGNC:36726]
#INFO:	QUERY:	ENSG00000225393	BX571846.1	N/A
#INFO:	QUERY:	ENSG00000225433	MTND1P12	mitochondrially encoded NADH:ubiquinone oxidoreductase core subunit 1 pseudogene 12 [Source:HGNC Symbol;Acc:HGNC:42061]
#INFO:	QUERY:	ENSG00000225447	RPS15AP10	ribosomal protein S15a pseudogene 10 [Source:HGNC Symbol;Acc:HGNC:37001]
#INFO:	QUERY:	ENSG00000225486	AL663058.1	N/A
#INFO:	QUERY:	ENSG00000225506	CYP4A22-AS1	CYP4A22 antisense RNA 1 [Source:HGNC Symbol;Acc:HGNC:43715]
#INFO:	QUERY:	ENSG00000225518	LINC01703	long intergenic non-protein coding RNA 1703 [Source:HGNC Symbol;Acc:HGNC:52491]
#INFO:	QUERY:	ENSG00000225535	LINC01393	long intergenic non-protein coding RNA 1393 [Source:HGNC Symbol;Acc:HGNC:50669]
#INFO:	QUERY:	ENSG00000225580	AL358942.1	N/A
#INFO:	QUERY:	ENSG00000225603	AC244394.1	N/A
#INFO:	QUERY:	ENSG00000225625	AC090517.1	N/A
#INFO:	QUERY:	ENSG00000225639	PGAM1P2	phosphoglycerate mutase 1 pseudogene 2 [Source:HGNC Symbol;Acc:HGNC:42449]
#INFO:	QUERY:	ENSG00000225674	IPO7P2	importin 7 pseudogene 2 [Source:HGNC Symbol;Acc:HGNC:39838]
#INFO:	QUERY:	ENSG00000225693	LAGE3P1	L antigen family member 3 pseudogene 1 [Source:HGNC Symbol;Acc:HGNC:49909]
#INFO:	QUERY:	ENSG00000225695	HNRNPA1P35	heterogeneous nuclear ribonucleoprotein A1 pseudogene 35 [Source:HGNC Symbol;Acc:HGNC:48764]
#INFO:	QUERY:	ENSG00000225706	PTPRD-AS1	PTPRD antisense RNA 1 [Source:HGNC Symbol;Acc:HGNC:49753]
#INFO:	QUERY:	ENSG00000225711	AL512326.1	N/A
#INFO:	QUERY:	ENSG00000225796	MTND4P23	mitochondrially encoded NADH:ubiquinone oxidoreductase core subunit 4 pseudogene 23 [Source:HGNC Symbol;Acc:HGNC:42210]
#INFO:	QUERY:	ENSG00000225812	N/A	N/A
#INFO:	QUERY:	ENSG00000225822	UBXN7-AS1	UBXN7 antisense RNA 1 [Source:HGNC Symbol;Acc:HGNC:41227]
#INFO:	QUERY:	ENSG00000225850	AL355490.1	N/A
#INFO:	QUERY:	ENSG00000225872	LINC01529	long intergenic non-protein coding RNA 1529 [Source:HGNC Symbol;Acc:HGNC:51268]
#INFO:	QUERY:	ENSG00000225963	AC009950.1	N/A
#INFO:	QUERY:	ENSG00000225964	NRIR	negative regulator of interferon response (non-protein coding) [Source:HGNC Symbol;Acc:HGNC:51269]
#INFO:	QUERY:	ENSG00000225995	N/A	N/A
#INFO:	QUERY:	ENSG00000226049	AC123769.1	N/A
#INFO:	QUERY:	ENSG00000226051	ZNF503-AS1	ZNF503 antisense RNA 1 [Source:HGNC Symbol;Acc:HGNC:27370]
#INFO:	QUERY:	ENSG00000226065	ZBTB45P2	zinc finger and BTB domain containing 45 pseudogene 2 [Source:HGNC Symbol;Acc:HGNC:49228]
#INFO:	QUERY:	ENSG00000226124	FTCDNL1	formiminotransferase cyclodeaminase N-terminal like [Source:HGNC Symbol;Acc:HGNC:48661]
#INFO:	QUERY:	ENSG00000226149	AL356124.1	N/A
#INFO:	QUERY:	ENSG00000226158	CLCP2	Charcot-Leyden crystal protein pseudogene 2 [Source:HGNC Symbol;Acc:HGNC:42536]
#INFO:	QUERY:	ENSG00000226174	TEX22	testis expressed 22 [Source:HGNC Symbol;Acc:HGNC:40026]
#INFO:	QUERY:	ENSG00000226186	ELOCP21	elongin C pseudogene 21 [Source:HGNC Symbol;Acc:HGNC:38157]
#INFO:	QUERY:	ENSG00000226245	ZNF32-AS1	ZNF32 antisense RNA 1 [Source:HGNC Symbol;Acc:HGNC:23577]
#INFO:	QUERY:	ENSG00000226261	AC064836.1	N/A
#INFO:	QUERY:	ENSG00000226291	AC091729.2	N/A
#INFO:	QUERY:	ENSG00000226334	AL359182.1	N/A
#INFO:	QUERY:	ENSG00000226339	RPS26P56	ribosomal protein S26 pseudogene 56 [Source:HGNC Symbol;Acc:HGNC:35858]
#INFO:	QUERY:	ENSG00000226352	PSPC1-AS2	PSPC1 antisense RNA 2 [Source:HGNC Symbol;Acc:HGNC:52951]
#INFO:	QUERY:	ENSG00000226425	AL358613.1	N/A
#INFO:	QUERY:	ENSG00000226427	HMGN2P7	high mobility group nucleosomal binding domain 2 pseudogene 7 [Source:HGNC Symbol;Acc:HGNC:33575]
#INFO:	QUERY:	ENSG00000226465	AL390198.1	N/A
#INFO:	QUERY:	ENSG00000226472	AC008013.1	N/A
#INFO:	QUERY:	ENSG00000226539	AC012512.1	N/A
#INFO:	QUERY:	ENSG00000226632	UBE2V1P1	ubiquitin conjugating enzyme E2 V1 pseudogene 1 [Source:HGNC Symbol;Acc:HGNC:16581]
#INFO:	QUERY:	ENSG00000226686	LINC01535	long intergenic non-protein coding RNA 1535 [Source:HGNC Symbol;Acc:HGNC:51282]
#INFO:	QUERY:	ENSG00000226721	EEF1DP2	eukaryotic translation elongation factor 1 delta pseudogene 2 [Source:HGNC Symbol;Acc:HGNC:33523]
#INFO:	QUERY:	ENSG00000226767	AC114501.1	N/A
#INFO:	QUERY:	ENSG00000226801	OSTCP8	oligosaccharyltransferase complex subunit pseudogene 8 [Source:HGNC Symbol;Acc:HGNC:42869]
#INFO:	QUERY:	ENSG00000226824	AC006001.2	N/A
#INFO:	QUERY:	ENSG00000226833	AC092164.1	N/A
#INFO:	QUERY:	ENSG00000226862	AC104463.2	N/A
#INFO:	QUERY:	ENSG00000226887	ERVMER34-1	endogenous retrovirus group MER34 member 1, envelope [Source:HGNC Symbol;Acc:HGNC:42970]
#INFO:	QUERY:	ENSG00000226904	AL353608.2	N/A
#INFO:	QUERY:	ENSG00000226928	RPS14P4	ribosomal protein S14 pseudogene 4 [Source:HGNC Symbol;Acc:HGNC:36419]
#INFO:	QUERY:	ENSG00000226944	AL031847.1	N/A
#INFO:	QUERY:	ENSG00000226945	AC098935.1	N/A
#INFO:	QUERY:	ENSG00000227033	AC019130.1	N/A
#INFO:	QUERY:	ENSG00000227053	AC105446.1	N/A
#INFO:	QUERY:	ENSG00000227070	AC104170.1	N/A
#INFO:	QUERY:	ENSG00000227120	AC009238.1	N/A
#INFO:	QUERY:	ENSG00000227123	RPL12P44	ribosomal protein L12 pseudogene 44 [Source:HGNC Symbol;Acc:HGNC:44603]
#INFO:	QUERY:	ENSG00000227158	AC073621.2	N/A
#INFO:	QUERY:	ENSG00000227164	N/A	N/A
#INFO:	QUERY:	ENSG00000227216	N/A	N/A
#INFO:	QUERY:	ENSG00000227230	AL606534.1	N/A
#INFO:	QUERY:	ENSG00000227259	HMGN2P22	high mobility group nucleosomal binding domain 2 pseudogene 22 [Source:HGNC Symbol;Acc:HGNC:39387]
#INFO:	QUERY:	ENSG00000227308	AC009502.1	N/A
#INFO:	QUERY:	ENSG00000227370	AC254562.1	N/A
#INFO:	QUERY:	ENSG00000227383	AL353662.1	N/A
#INFO:	QUERY:	ENSG00000227403	LINC01806	long intergenic non-protein coding RNA 1806 [Source:HGNC Symbol;Acc:HGNC:52599]
#INFO:	QUERY:	ENSG00000227413	AL022238.1	N/A
#INFO:	QUERY:	ENSG00000227492	AL138921.1	N/A
#INFO:	QUERY:	ENSG00000227512	AL592301.1	N/A
#INFO:	QUERY:	ENSG00000227536	SOCS5P4	suppressor of cytokine signaling 5 pseudogene 4 [Source:HGNC Symbol;Acc:HGNC:44600]
#INFO:	QUERY:	ENSG00000227586	RPS26P39	ribosomal protein S26 pseudogene 39 [Source:HGNC Symbol;Acc:HGNC:36958]
#INFO:	QUERY:	ENSG00000227638	HNRNPA1P14	heterogeneous nuclear ribonucleoprotein A1 pseudogene 14 [Source:HGNC Symbol;Acc:HGNC:39132]
#INFO:	QUERY:	ENSG00000227644	HIGD1AP11	HIG1 hypoxia inducible domain family member 1A pseudogene 11 [Source:HGNC Symbol;Acc:HGNC:43006]
#INFO:	QUERY:	ENSG00000227666	CYCSP24	cytochrome c, somatic pseudogene 24 [Source:HGNC Symbol;Acc:HGNC:24398]
#INFO:	QUERY:	ENSG00000227683	AL358394.1	N/A
#INFO:	QUERY:	ENSG00000227733	AC239809.3	N/A
#INFO:	QUERY:	ENSG00000227773	ASH1L-IT1	ASH1L intronic transcript 1 [Source:HGNC Symbol;Acc:HGNC:41449]
#INFO:	QUERY:	ENSG00000227825	SLC9A7P1	solute carrier family 9 member 7 pseudogene 1 [Source:HGNC Symbol;Acc:HGNC:32679]
#INFO:	QUERY:	ENSG00000227848	SUCLA2-AS1	SUCLA2 antisense RNA 1 [Source:HGNC Symbol;Acc:HGNC:39965]
#INFO:	QUERY:	ENSG00000227850	SEPT2P1	septin 2 pseudogene 1 [Source:HGNC Symbol;Acc:HGNC:40017]
#INFO:	QUERY:	ENSG00000227854	AL590135.1	N/A
#INFO:	QUERY:	ENSG00000227855	DPY19L2P3	DPY19L2 pseudogene 3 [Source:HGNC Symbol;Acc:HGNC:22367]
#INFO:	QUERY:	ENSG00000227857	AL358075.2	N/A
#INFO:	QUERY:	ENSG00000227877	MRLN	myoregulin [Source:HGNC Symbol;Acc:HGNC:48649]
#INFO:	QUERY:	ENSG00000227887	RPS26P13	ribosomal protein S26 pseudogene 13 [Source:HGNC Symbol;Acc:HGNC:35784]
#INFO:	QUERY:	ENSG00000227888	FAM66A	family with sequence similarity 66 member A [Source:HGNC Symbol;Acc:HGNC:30444]
#INFO:	QUERY:	ENSG00000227896	AL731569.1	N/A
#INFO:	QUERY:	ENSG00000227973	PIN4P1	peptidylprolyl cis/trans isomerase, NIMA-interacting 4 pseudogene 1 [Source:HGNC Symbol;Acc:HGNC:44193]
#INFO:	QUERY:	ENSG00000227999	MTND5P1	mitochondrially encoded NADH:ubiquinone oxidoreductase core subunit 5 pseudogene 1 [Source:HGNC Symbol;Acc:HGNC:39644]
#INFO:	QUERY:	ENSG00000228037	AL139246.3	N/A
#INFO:	QUERY:	ENSG00000228081	AC092810.2	N/A
#INFO:	QUERY:	ENSG00000228150	AL357140.2	N/A
#INFO:	QUERY:	ENSG00000228201	AL022341.1	N/A
#INFO:	QUERY:	ENSG00000228224	NACAP1	nascent polypeptide associated complex alpha subunit pseudogene 1 [Source:HGNC Symbol;Acc:HGNC:24688]
#INFO:	QUERY:	ENSG00000228283	KATNBL1P6	katanin regulatory subunit B1 like 1 pseudogene 6 [Source:HGNC Symbol;Acc:HGNC:49056]
#INFO:	QUERY:	ENSG00000228294	BMS1P17	BMS1, ribosome biogenesis factor pseudogene 17 [Source:HGNC Symbol;Acc:HGNC:49162]
#INFO:	QUERY:	ENSG00000228397	LINC01635	long intergenic non-protein coding RNA 1635 [Source:HGNC Symbol;Acc:HGNC:52422]
#INFO:	QUERY:	ENSG00000228415	PTMAP1	prothymosin, alpha pseudogene 1 [Source:HGNC Symbol;Acc:HGNC:9624]
#INFO:	QUERY:	ENSG00000228446	AC073052.1	N/A
#INFO:	QUERY:	ENSG00000228459	LINC01546	long intergenic non-protein coding RNA 1546 [Source:HGNC Symbol;Acc:HGNC:27336]
#INFO:	QUERY:	ENSG00000228523	AL389925.1	N/A
#INFO:	QUERY:	ENSG00000228537	N/A	N/A
#INFO:	QUERY:	ENSG00000228540	AC073326.1	N/A
#INFO:	QUERY:	ENSG00000228549	BX284668.2	N/A
#INFO:	QUERY:	ENSG00000228629	AC092295.1	N/A
#INFO:	QUERY:	ENSG00000228663	PSMD10P1	proteasome 26S subunit, non-ATPase, 10 pseudogene 1 [Source:HGNC Symbol;Acc:HGNC:16602]
#INFO:	QUERY:	ENSG00000228779	Z69666.1	N/A
#INFO:	QUERY:	ENSG00000228814	AC017007.1	N/A
#INFO:	QUERY:	ENSG00000228834	AL445189.2	N/A
#INFO:	QUERY:	ENSG00000228886	AL138963.1	N/A
#INFO:	QUERY:	ENSG00000228906	AL353804.1	N/A
#INFO:	QUERY:	ENSG00000228979	AC113554.1	N/A
#INFO:	QUERY:	ENSG00000229010	AL161672.1	N/A
#INFO:	QUERY:	ENSG00000229015	AL450472.1	N/A
#INFO:	QUERY:	ENSG00000229017	LINC01277	long intergenic non-protein coding RNA 1277 [Source:HGNC Symbol;Acc:HGNC:50334]
#INFO:	QUERY:	ENSG00000229029	CDCA4P1	cell division cycle associated 4 pseudogene 1 [Source:HGNC Symbol;Acc:HGNC:49770]
#INFO:	QUERY:	ENSG00000229065	AL354893.2	N/A
#INFO:	QUERY:	ENSG00000229108	MEOX2-AS1	MEOX2 antisense RNA 1 (head to head) [Source:HGNC Symbol;Acc:HGNC:50672]
#INFO:	QUERY:	ENSG00000229161	TCP1P1	t-complex 1 pseudogene 1 [Source:HGNC Symbol;Acc:HGNC:11659]
#INFO:	QUERY:	ENSG00000229162	AL445471.1	N/A
#INFO:	QUERY:	ENSG00000229183	PGA4	pepsinogen 4, group I (pepsinogen A) [Source:HGNC Symbol;Acc:HGNC:8886]
#INFO:	QUERY:	ENSG00000229186	ADAM1A	ADAM metallopeptidase domain 1A (pseudogene) [Source:HGNC Symbol;Acc:HGNC:187]
#INFO:	QUERY:	ENSG00000229198	N/A	N/A
#INFO:	QUERY:	ENSG00000229204	PTGES3P3	prostaglandin E synthase 3 pseudogene 3 [Source:HGNC Symbol;Acc:HGNC:43823]
#INFO:	QUERY:	ENSG00000229214	LINC00242	long intergenic non-protein coding RNA 242 [Source:HGNC Symbol;Acc:HGNC:21249]
#INFO:	QUERY:	ENSG00000229220	AC096633.1	N/A
#INFO:	QUERY:	ENSG00000229237	HMGN1P37	high mobility group nucleosome binding domain 1 pseudogene 37 [Source:HGNC Symbol;Acc:HGNC:39421]
#INFO:	QUERY:	ENSG00000229298	TUBB8P1	tubulin beta 8 class VIII pseudogene 1 [Source:HGNC Symbol;Acc:HGNC:42182]
#INFO:	QUERY:	ENSG00000229299	AL121845.1	N/A
#INFO:	QUERY:	ENSG00000229420	N/A	N/A
#INFO:	QUERY:	ENSG00000229427	ANKRD26P4	ankyrin repeat domain 26 pseudogene 4 [Source:HGNC Symbol;Acc:HGNC:39690]
#INFO:	QUERY:	ENSG00000229473	RGS17P1	regulator of G protein signaling 17 pseudogene 1 [Source:HGNC Symbol;Acc:HGNC:39729]
#INFO:	QUERY:	ENSG00000229502	AL391863.1	N/A
#INFO:	QUERY:	ENSG00000229519	AL591866.1	N/A
#INFO:	QUERY:	ENSG00000229587	AL158825.2	N/A
#INFO:	QUERY:	ENSG00000229605	RPL21P93	ribosomal protein L21 pseudogene 93 [Source:HGNC Symbol;Acc:HGNC:35646]
#INFO:	QUERY:	ENSG00000229689	AC009237.3	N/A
#INFO:	QUERY:	ENSG00000229728	AL136531.1	N/A
#INFO:	QUERY:	ENSG00000229820	CR391992.1	N/A
#INFO:	QUERY:	ENSG00000229828	PDE4DIPP1	phosphodiesterase 4D interacting protein pseudogene 1 [Source:HGNC Symbol;Acc:HGNC:50867]
#INFO:	QUERY:	ENSG00000229901	AC093151.2	N/A
#INFO:	QUERY:	ENSG00000230002	ALMS1-IT1	ALMS1 intronic transcript 1 [Source:HGNC Symbol;Acc:HGNC:41305]
#INFO:	QUERY:	ENSG00000230037	UBBP1	ubiquitin B pseudogene 1 [Source:HGNC Symbol;Acc:HGNC:12464]
#INFO:	QUERY:	ENSG00000230042	AK3P3	adenylate kinase 3 pseudogene 3 [Source:HGNC Symbol;Acc:HGNC:39062]
#INFO:	QUERY:	ENSG00000230109	AL158209.1	N/A
#INFO:	QUERY:	ENSG00000230188	AL158156.1	N/A
#INFO:	QUERY:	ENSG00000230259	N/A	N/A
#INFO:	QUERY:	ENSG00000230309	AL121718.1	N/A
#INFO:	QUERY:	ENSG00000230359	TPI1P2	triosephosphate isomerase 1 pseudogene 2 [Source:HGNC Symbol;Acc:HGNC:38069]
#INFO:	QUERY:	ENSG00000230490	AL139383.1	N/A
#INFO:	QUERY:	ENSG00000230550	AL592146.1	N/A
#INFO:	QUERY:	ENSG00000230568	SF3A3P1	splicing factor 3a, subunit 3 pseudogene 1 [Source:HGNC Symbol;Acc:HGNC:16576]
#INFO:	QUERY:	ENSG00000230641	USP12-AS2	USP12 antisense RNA 2 (head to head) [Source:HGNC Symbol;Acc:HGNC:39962]
#INFO:	QUERY:	ENSG00000230667	SETSIP	SET-like protein [Source:HGNC Symbol;Acc:HGNC:42937]
#INFO:	QUERY:	ENSG00000230679	ENO1-AS1	ENO1 antisense RNA 1 [Source:HGNC Symbol;Acc:HGNC:40214]
#INFO:	QUERY:	ENSG00000230697	SAP18P3	SAP18 pseudogene 3 [Source:HGNC Symbol;Acc:HGNC:51569]
#INFO:	QUERY:	ENSG00000230702	AC107081.1	N/A
#INFO:	QUERY:	ENSG00000230736	AL021937.1	N/A
#INFO:	QUERY:	ENSG00000230747	AC021188.1	N/A
#INFO:	QUERY:	ENSG00000230769	Z98048.1	N/A
#INFO:	QUERY:	ENSG00000230798	FOXD3-AS1	FOXD3 antisense RNA 1 (head to head) [Source:HGNC Symbol;Acc:HGNC:40241]
#INFO:	QUERY:	ENSG00000230807	AC099535.1	N/A
#INFO:	QUERY:	ENSG00000230865	TSEN15P1	tRNA splicing endonuclease subunit 15 pseudogene 1 [Source:HGNC Symbol;Acc:HGNC:43962]
#INFO:	QUERY:	ENSG00000230912	AL021707.4	N/A
#INFO:	QUERY:	ENSG00000230929	AC099513.1	N/A
#INFO:	QUERY:	ENSG00000230965	SNX18P13	sorting nexin 18 pseudogene 13 [Source:HGNC Symbol;Acc:HGNC:39621]
#INFO:	QUERY:	ENSG00000231028	LINC00271	long intergenic non-protein coding RNA 271 [Source:HGNC Symbol;Acc:HGNC:32526]
#INFO:	QUERY:	ENSG00000231119	AL031666.1	N/A
#INFO:	QUERY:	ENSG00000231125	AF129075.1	N/A
#INFO:	QUERY:	ENSG00000231181	AL954705.1	N/A
#INFO:	QUERY:	ENSG00000231194	FARP1-AS1	FARP1 antisense RNA 1 [Source:HGNC Symbol;Acc:HGNC:40229]
#INFO:	QUERY:	ENSG00000231226	TRIM31-AS1	TRIM31 antisense RNA 1 [Source:HGNC Symbol;Acc:HGNC:39761]
#INFO:	QUERY:	ENSG00000231305	AC112484.2	N/A
#INFO:	QUERY:	ENSG00000231344	AL020997.1	N/A
#INFO:	QUERY:	ENSG00000231355	AP000302.1	N/A
#INFO:	QUERY:	ENSG00000231357	AC006028.1	N/A
#INFO:	QUERY:	ENSG00000231445	TIMM8AP1	translocase of inner mitochondrial membrane 8A pseudogene 1 [Source:HGNC Symbol;Acc:HGNC:17802]
#INFO:	QUERY:	ENSG00000231519	AC007285.2	N/A
#INFO:	QUERY:	ENSG00000231549	USMG5P1	USMG5 pseudogene 1 [Source:HGNC Symbol;Acc:HGNC:31716]
#INFO:	QUERY:	ENSG00000231566	AC234772.2	N/A
#INFO:	QUERY:	ENSG00000231579	RPL7P21	ribosomal protein L7 pseudogene 21 [Source:HGNC Symbol;Acc:HGNC:36762]
#INFO:	QUERY:	ENSG00000231652	AL590428.1	N/A
#INFO:	QUERY:	ENSG00000231707	PABPC1P1	poly(A) binding protein cytoplasmic 1 pseudogene 1 [Source:HGNC Symbol;Acc:HGNC:8558]
#INFO:	QUERY:	ENSG00000231728	AC234782.2	N/A
#INFO:	QUERY:	ENSG00000231795	ITCH-IT1	ITCH intronic transcript 1 [Source:HGNC Symbol;Acc:HGNC:41397]
#INFO:	QUERY:	ENSG00000231810	RPL36AP35	ribosomal protein L36a pseudogene 35 [Source:HGNC Symbol;Acc:HGNC:35639]
#INFO:	QUERY:	ENSG00000231863	AL139393.1	N/A
#INFO:	QUERY:	ENSG00000231871	IPO9-AS1	IPO9 antisense RNA 1 [Source:HGNC Symbol;Acc:HGNC:40892]
#INFO:	QUERY:	ENSG00000231940	RPS7P3	ribosomal protein S7 pseudogene 3 [Source:HGNC Symbol;Acc:HGNC:36518]
#INFO:	QUERY:	ENSG00000231993	EP300-AS1	EP300 antisense RNA 1 [Source:HGNC Symbol;Acc:HGNC:50504]
#INFO:	QUERY:	ENSG00000232004	CAP1P2	CAP1 pseudogene 2 [Source:HGNC Symbol;Acc:HGNC:31970]
#INFO:	QUERY:	ENSG00000232027	AL671986.1	N/A
#INFO:	QUERY:	ENSG00000232063	AL691447.2	N/A
#INFO:	QUERY:	ENSG00000232075	MRPL35P2	mitochondrial ribosomal protein L35 pseudogene 2 [Source:HGNC Symbol;Acc:HGNC:29706]
#INFO:	QUERY:	ENSG00000232110	AL353751.1	N/A
#INFO:	QUERY:	ENSG00000232217	FTLP8	ferritin light chain pseudogene 8 [Source:HGNC Symbol;Acc:HGNC:37956]
#INFO:	QUERY:	ENSG00000232218	AL021937.2	N/A
#INFO:	QUERY:	ENSG00000232233	LINC02043	long intergenic non-protein coding RNA 2043 [Source:HGNC Symbol;Acc:HGNC:52883]
#INFO:	QUERY:	ENSG00000232260	BTF3L4P1	basic transcription factor 3 like 4 pseudogene 1 [Source:HGNC Symbol;Acc:HGNC:39645]
#INFO:	QUERY:	ENSG00000232429	RPL21P131	ribosomal protein L21 pseudogene 131 [Source:HGNC Symbol;Acc:HGNC:36428]
#INFO:	QUERY:	ENSG00000232445	AC006329.1	N/A
#INFO:	QUERY:	ENSG00000232470	AL136368.1	N/A
#INFO:	QUERY:	ENSG00000232531	AC027612.3	N/A
#INFO:	QUERY:	ENSG00000232586	KIAA1614-AS1	KIAA1614 antisense RNA 1 [Source:HGNC Symbol;Acc:HGNC:50644]
#INFO:	QUERY:	ENSG00000232593	KANTR	KDM5C adjacent transcript [Source:HGNC Symbol;Acc:HGNC:49510]
#INFO:	QUERY:	ENSG00000232629	HLA-DQB2	major histocompatibility complex, class II, DQ beta 2 [Source:HGNC Symbol;Acc:HGNC:4945]
#INFO:	QUERY:	ENSG00000232633	AC079465.1	N/A
#INFO:	QUERY:	ENSG00000232656	IDI2-AS1	IDI2 antisense RNA 1 [Source:HGNC Symbol;Acc:HGNC:30885]
#INFO:	QUERY:	ENSG00000232757	ETF1P1	eukaryotic translation termination factor 1 pseudogene 1 [Source:HGNC Symbol;Acc:HGNC:3478]
#INFO:	QUERY:	ENSG00000232775	BMS1P22	BMS1, ribosome biogenesis factor pseudogene 22 [Source:HGNC Symbol;Acc:HGNC:51603]
#INFO:	QUERY:	ENSG00000232801	SDCBPP3	syndecan binding protein pseudogene 3 [Source:HGNC Symbol;Acc:HGNC:44687]
#INFO:	QUERY:	ENSG00000232906	AC092685.1	N/A
#INFO:	QUERY:	ENSG00000232936	AL157400.2	N/A
#INFO:	QUERY:	ENSG00000232973	CYP1B1-AS1	CYP1B1 antisense RNA 1 [Source:HGNC Symbol;Acc:HGNC:28543]
#INFO:	QUERY:	ENSG00000233008	LINC01725	long intergenic non-protein coding RNA 1725 [Source:HGNC Symbol;Acc:HGNC:52513]
#INFO:	QUERY:	ENSG00000233084	RPL23AP25	ribosomal protein L23a pseudogene 25 [Source:HGNC Symbol;Acc:HGNC:35672]
#INFO:	QUERY:	ENSG00000233111	RAB1C	RAB1C, member RAS oncogene family pseudogene [Source:HGNC Symbol;Acc:HGNC:23683]
#INFO:	QUERY:	ENSG00000233122	CTAGE7P	CTAGE family member 7, pseudogene [Source:HGNC Symbol;Acc:HGNC:25111]
#INFO:	QUERY:	ENSG00000233158	RPS24P6	ribosomal protein S24 pseudogene 6 [Source:HGNC Symbol;Acc:HGNC:36240]
#INFO:	QUERY:	ENSG00000233196	AL096803.2	N/A
#INFO:	QUERY:	ENSG00000233205	AC108479.1	N/A
#INFO:	QUERY:	ENSG00000233222	AL513523.3	N/A
#INFO:	QUERY:	ENSG00000233244	N/A	N/A
#INFO:	QUERY:	ENSG00000233255	N/A	N/A
#INFO:	QUERY:	ENSG00000233271	AL590440.1	N/A
#INFO:	QUERY:	ENSG00000233277	LINC01728	long intergenic non-protein coding RNA 1728 [Source:HGNC Symbol;Acc:HGNC:52516]
#INFO:	QUERY:	ENSG00000233313	HMGA1P5	high mobility group AT-hook 1 pseudogene 5 [Source:HGNC Symbol;Acc:HGNC:19120]
#INFO:	QUERY:	ENSG00000233330	AL078581.1	N/A
#INFO:	QUERY:	ENSG00000233339	AC018878.1	N/A
#INFO:	QUERY:	ENSG00000233347	ERP29P1	endoplasmic reticulum lumenal protein 29 pseudogene 1 [Source:HGNC Symbol;Acc:HGNC:24625]
#INFO:	QUERY:	ENSG00000233382	NKAPP1	NFKB activating protein pseudogene 1 [Source:HGNC Symbol;Acc:HGNC:26706]
#INFO:	QUERY:	ENSG00000233493	TMEM238	transmembrane protein 238 [Source:HGNC Symbol;Acc:HGNC:40042]
#INFO:	QUERY:	ENSG00000233509	ZNF197-AS1	ZNF197 antisense RNA 1 [Source:HGNC Symbol;Acc:HGNC:40620]
#INFO:	QUERY:	ENSG00000233532	LINC00460	long intergenic non-protein coding RNA 460 [Source:HGNC Symbol;Acc:HGNC:42809]
#INFO:	QUERY:	ENSG00000233547	AL158212.2	N/A
#INFO:	QUERY:	ENSG00000233588	CYP51A1P2	cytochrome P450 family 51 subfamily A member 1 pseudogene 2 [Source:HGNC Symbol;Acc:HGNC:20251]
#INFO:	QUERY:	ENSG00000233589	AL138789.1	N/A
#INFO:	QUERY:	ENSG00000233613	DCUN1D2-AS	DCUN1D2 antisense RNA [Source:HGNC Symbol;Acc:HGNC:39889]
#INFO:	QUERY:	ENSG00000233625	AL035045.1	N/A
#INFO:	QUERY:	ENSG00000233639	LINC01158	long intergenic non-protein coding RNA 1158 [Source:HGNC Symbol;Acc:HGNC:49513]
#INFO:	QUERY:	ENSG00000233672	RNASEH2B-AS1	RNASEH2B antisense RNA 1 [Source:HGNC Symbol;Acc:HGNC:39967]
#INFO:	QUERY:	ENSG00000233682	AL356417.2	N/A
#INFO:	QUERY:	ENSG00000233747	RPL36AP13	ribosomal protein L36a pseudogene 13 [Source:HGNC Symbol;Acc:HGNC:35877]
#INFO:	QUERY:	ENSG00000233775	AL109945.1	N/A
#INFO:	QUERY:	ENSG00000233778	AC104339.1	N/A
#INFO:	QUERY:	ENSG00000233799	AC139887.1	N/A
#INFO:	QUERY:	ENSG00000233838	DPH3P1	diphthamide biosynthesis 3 pseudogene 1 [Source:HGNC Symbol;Acc:HGNC:16136]
#INFO:	QUERY:	ENSG00000233871	DLG5-AS1	DLG5 antisense RNA 1 [Source:HGNC Symbol;Acc:HGNC:45109]
#INFO:	QUERY:	ENSG00000233877	AL606517.1	N/A
#INFO:	QUERY:	ENSG00000233916	ZDHHC20P1	zinc finger DHHC-type containing 20 pseudogene 1 [Source:HGNC Symbol;Acc:HGNC:33456]
#INFO:	QUERY:	ENSG00000233942	AC004012.1	N/A
#INFO:	QUERY:	ENSG00000233980	FDPSP2	farnesyl diphosphate synthase pseudogene 2 [Source:HGNC Symbol;Acc:HGNC:3633]
#INFO:	QUERY:	ENSG00000234037	N/A	N/A
#INFO:	QUERY:	ENSG00000234042	AL591438.2	N/A
#INFO:	QUERY:	ENSG00000234086	N/A	N/A
#INFO:	QUERY:	ENSG00000234129	AC073529.1	N/A
#INFO:	QUERY:	ENSG00000234213	FHP1	fumarate hydratase pseudogene 1 [Source:HGNC Symbol;Acc:HGNC:39442]
#INFO:	QUERY:	ENSG00000234235	BOK-AS1	BOK antisense RNA 1 [Source:HGNC Symbol;Acc:HGNC:35125]
#INFO:	QUERY:	ENSG00000234245	N/A	N/A
#INFO:	QUERY:	ENSG00000234283	LINC01731	long intergenic non-protein coding RNA 1731 [Source:HGNC Symbol;Acc:HGNC:52519]
#INFO:	QUERY:	ENSG00000234318	AC099794.1	N/A
#INFO:	QUERY:	ENSG00000234323	LINC01505	long intergenic non-protein coding RNA 1505 [Source:HGNC Symbol;Acc:HGNC:51186]
#INFO:	QUERY:	ENSG00000234354	RPS26P47	ribosomal protein S26 pseudogene 47 [Source:HGNC Symbol;Acc:HGNC:36368]
#INFO:	QUERY:	ENSG00000234367	PFN1P3	profilin 1 pseudogene 3 [Source:HGNC Symbol;Acc:HGNC:42987]
#INFO:	QUERY:	ENSG00000234405	Z69733.1	N/A
#INFO:	QUERY:	ENSG00000234469	CLDN34	claudin 34 [Source:HGNC Symbol;Acc:HGNC:51259]
#INFO:	QUERY:	ENSG00000234478	ACBD3-AS1	ACBD3 antisense RNA 1 [Source:HGNC Symbol;Acc:HGNC:40701]
#INFO:	QUERY:	ENSG00000234494	SP2-AS1	SP2 antisense RNA 1 [Source:HGNC Symbol;Acc:HGNC:51341]
#INFO:	QUERY:	ENSG00000234511	C5ORF58	chromosome 5 open reading frame 58 [Source:HGNC Symbol;Acc:HGNC:37272]
#INFO:	QUERY:	ENSG00000234535	AL161719.1	N/A
#INFO:	QUERY:	ENSG00000234590	GNG5P5	G protein subunit gamma 5 pseudogene 5 [Source:HGNC Symbol;Acc:HGNC:33554]
#INFO:	QUERY:	ENSG00000234630	AC245060.2	N/A
#INFO:	QUERY:	ENSG00000234653	AC079117.1	N/A
#INFO:	QUERY:	ENSG00000234740	AL162386.2	N/A
#INFO:	QUERY:	ENSG00000234764	E2F6P1	E2F transcription factor 6 pseudogene 1 [Source:HGNC Symbol;Acc:HGNC:51449]
#INFO:	QUERY:	ENSG00000234779	AL450003.2	N/A
#INFO:	QUERY:	ENSG00000234806	RPL26P29	ribosomal protein L26 pseudogene 29 [Source:HGNC Symbol;Acc:HGNC:36135]
#INFO:	QUERY:	ENSG00000234906	APOC2	apolipoprotein C2 [Source:HGNC Symbol;Acc:HGNC:609]
#INFO:	QUERY:	ENSG00000234927	HMGN1P18	high mobility group nucleosome binding domain 1 pseudogene 18 [Source:HGNC Symbol;Acc:HGNC:39362]
#INFO:	QUERY:	ENSG00000235002	AL513331.1	N/A
#INFO:	QUERY:	ENSG00000235028	HMGN1P30	high mobility group nucleosome binding domain 1 pseudogene 30 [Source:HGNC Symbol;Acc:HGNC:39374]
#INFO:	QUERY:	ENSG00000235036	AL035456.1	N/A
#INFO:	QUERY:	ENSG00000235042	AC098820.2	N/A
#INFO:	QUERY:	ENSG00000235079	ZRANB2-AS1	ZRANB2 antisense RNA 1 [Source:HGNC Symbol;Acc:HGNC:43594]
#INFO:	QUERY:	ENSG00000235105	AL356968.2	N/A
#INFO:	QUERY:	ENSG00000235159	AL121672.2	N/A
#INFO:	QUERY:	ENSG00000235214	FAM83C-AS1	FAM83C antisense RNA 1 [Source:HGNC Symbol;Acc:HGNC:16113]
#INFO:	QUERY:	ENSG00000235231	N/A	N/A
#INFO:	QUERY:	ENSG00000235280	MCF2L-AS1	MCF2L antisense RNA 1 [Source:HGNC Symbol;Acc:HGNC:39825]
#INFO:	QUERY:	ENSG00000235299	MRPL53P1	mitochondrial ribosomal protein L53 pseudogene 1 [Source:HGNC Symbol;Acc:HGNC:29725]
#INFO:	QUERY:	ENSG00000235318	MTND4LP13	mitochondrially encoded NADH:ubiquinone oxidoreductase core subunit 4L pseudogene 13 [Source:HGNC Symbol;Acc:HGNC:42247]
#INFO:	QUERY:	ENSG00000235328	AC006946.1	N/A
#INFO:	QUERY:	ENSG00000235408	SNORA71B	small nucleolar RNA, H/ACA box 71B [Source:HGNC Symbol;Acc:HGNC:10233]
#INFO:	QUERY:	ENSG00000235436	DPY19L2P4	DPY19L2 pseudogene 4 [Source:HGNC Symbol;Acc:HGNC:22176]
#INFO:	QUERY:	ENSG00000235454	HAUS6P3	HAUS augmin like complex subunit 6 pseudogene 3 [Source:HGNC Symbol;Acc:HGNC:50772]
#INFO:	QUERY:	ENSG00000235522	AC010978.1	N/A
#INFO:	QUERY:	ENSG00000235586	AC011247.2	N/A
#INFO:	QUERY:	ENSG00000235663	SAPCD1-AS1	SAPCD1 antisense RNA 1 [Source:HGNC Symbol;Acc:HGNC:39824]
#INFO:	QUERY:	ENSG00000235674	LDHAP2	lactate dehydrogenase A pseudogene 2 [Source:HGNC Symbol;Acc:HGNC:6537]
#INFO:	QUERY:	ENSG00000235681	AC245884.3	N/A
#INFO:	QUERY:	ENSG00000235698	PA2G4P2	proliferation-associated 2G4 pseudogene 2 [Source:HGNC Symbol;Acc:HGNC:16531]
#INFO:	QUERY:	ENSG00000235720	GABPAP	GA binding protein transcription factor alpha subunit pseudogene [Source:HGNC Symbol;Acc:HGNC:4072]
#INFO:	QUERY:	ENSG00000235721	AC013268.3	N/A
#INFO:	QUERY:	ENSG00000235734	HMGN1P36	high mobility group nucleosome binding domain 1 pseudogene 36 [Source:HGNC Symbol;Acc:HGNC:39380]
#INFO:	QUERY:	ENSG00000235742	AC012308.1	N/A
#INFO:	QUERY:	ENSG00000235795	AC093157.2	N/A
#INFO:	QUERY:	ENSG00000235821	IFITM4P	interferon induced transmembrane protein 4 pseudogene [Source:HGNC Symbol;Acc:HGNC:21669]
#INFO:	QUERY:	ENSG00000235847	LDHAP7	lactate dehydrogenase A pseudogene 7 [Source:HGNC Symbol;Acc:HGNC:23144]
#INFO:	QUERY:	ENSG00000235897	TM4SF19-AS1	TM4SF19 antisense RNA 1 [Source:HGNC Symbol;Acc:HGNC:41085]
#INFO:	QUERY:	ENSG00000235907	AC115285.1	N/A
#INFO:	QUERY:	ENSG00000235908	RHOA-IT1	RHOA intronic transcript 1 [Source:HGNC Symbol;Acc:HGNC:41308]
#INFO:	QUERY:	ENSG00000235927	NEXN-AS1	NEXN antisense RNA 1 [Source:HGNC Symbol;Acc:HGNC:31983]
#INFO:	QUERY:	ENSG00000235957	COX7CP1	cytochrome c oxidase subunit 7C pseudogene 1 [Source:HGNC Symbol;Acc:HGNC:2293]
#INFO:	QUERY:	ENSG00000235958	UBOX5-AS1	UBOX5 antisense RNA 1 [Source:HGNC Symbol;Acc:HGNC:44111]
#INFO:	QUERY:	ENSG00000235959	AC009237.6	N/A
#INFO:	QUERY:	ENSG00000235967	COX5BP3	cytochrome c oxidase subunit 5B pseudogene 3 [Source:HGNC Symbol;Acc:HGNC:2272]
#INFO:	QUERY:	ENSG00000235974	VN2R19P	vomeronasal 2 receptor 19 pseudogene [Source:HGNC Symbol;Acc:HGNC:33225]
#INFO:	QUERY:	ENSG00000235990	RPL23AP20	ribosomal protein L23a pseudogene 20 [Source:HGNC Symbol;Acc:HGNC:36622]
#INFO:	QUERY:	ENSG00000236039	AC019117.1	N/A
#INFO:	QUERY:	ENSG00000236081	ELFN1-AS1	ELFN1 antisense RNA 1 [Source:HGNC Symbol;Acc:HGNC:39071]
#INFO:	QUERY:	ENSG00000236137	AL445231.1	N/A
#INFO:	QUERY:	ENSG00000236157	N/A	N/A
#INFO:	QUERY:	ENSG00000236166	AL021408.1	N/A
#INFO:	QUERY:	ENSG00000236202	GRM7-AS1	GRM7 antisense RNA 1 [Source:HGNC Symbol;Acc:HGNC:40267]
#INFO:	QUERY:	ENSG00000236204	LINC01376	long intergenic non-protein coding RNA 1376 [Source:HGNC Symbol;Acc:HGNC:50637]
#INFO:	QUERY:	ENSG00000236252	AL512605.1	N/A
#INFO:	QUERY:	ENSG00000236264	RPL26P30	ribosomal protein L26 pseudogene 30 [Source:HGNC Symbol;Acc:HGNC:36733]
#INFO:	QUERY:	ENSG00000236305	SLC12A9-AS1	SLC12A9 antisense RNA 1 [Source:HGNC Symbol;Acc:HGNC:40807]
#INFO:	QUERY:	ENSG00000236308	AL138921.2	N/A
#INFO:	QUERY:	ENSG00000236337	FMR1-IT1	FMR1 intronic transcript 1 [Source:HGNC Symbol;Acc:HGNC:41333]
#INFO:	QUERY:	ENSG00000236375	POU5F1P5	POU class 5 homeobox 1 pseudogene 5 [Source:HGNC Symbol;Acc:HGNC:33311]
#INFO:	QUERY:	ENSG00000236393	AC091806.1	N/A
#INFO:	QUERY:	ENSG00000236426	AL583824.1	N/A
#INFO:	QUERY:	ENSG00000236442	ANKRD54P1	ankyrin repeat domain 54 pseudogene 1 [Source:HGNC Symbol;Acc:HGNC:39214]
#INFO:	QUERY:	ENSG00000236452	AC123023.1	N/A
#INFO:	QUERY:	ENSG00000236471	AF127577.5	N/A
#INFO:	QUERY:	ENSG00000236489	AC133473.1	N/A
#INFO:	QUERY:	ENSG00000236498	AC107081.2	N/A
#INFO:	QUERY:	ENSG00000236529	AC093582.1	N/A
#INFO:	QUERY:	ENSG00000236535	RC3H1-IT1	RC3H1 intronic transcript 1 [Source:HGNC Symbol;Acc:HGNC:41496]
#INFO:	QUERY:	ENSG00000236609	ZNF853	zinc finger protein 853 [Source:HGNC Symbol;Acc:HGNC:21767]
#INFO:	QUERY:	ENSG00000236679	RPL23AP24	ribosomal protein L23a pseudogene 24 [Source:HGNC Symbol;Acc:HGNC:36176]
#INFO:	QUERY:	ENSG00000236710	AC108448.2	N/A
#INFO:	QUERY:	ENSG00000236762	RPL19P16	ribosomal protein L19 pseudogene 16 [Source:HGNC Symbol;Acc:HGNC:36596]
#INFO:	QUERY:	ENSG00000236772	AL034550.1	N/A
#INFO:	QUERY:	ENSG00000236773	AC092809.3	N/A
#INFO:	QUERY:	ENSG00000236797	SPA17P1	sperm autoantigenic protein 17 pseudogene 1 [Source:HGNC Symbol;Acc:HGNC:23224]
#INFO:	QUERY:	ENSG00000236809	SNX25P1	sorting nexin 25 pseudogene 1 [Source:HGNC Symbol;Acc:HGNC:41509]
#INFO:	QUERY:	ENSG00000236862	RPS20P24	ribosomal protein S20 pseudogene 24 [Source:HGNC Symbol;Acc:HGNC:36283]
#INFO:	QUERY:	ENSG00000236900	TIMM9P1	TIMM9 pseudogene 1 [Source:HGNC Symbol;Acc:HGNC:39928]
#INFO:	QUERY:	ENSG00000236968	AL451164.2	N/A
#INFO:	QUERY:	ENSG00000237013	LINC01812	long intergenic non-protein coding RNA 1812 [Source:HGNC Symbol;Acc:HGNC:52616]
#INFO:	QUERY:	ENSG00000237054	PRMT5-AS1	PRMT5 antisense RNA 1 [Source:HGNC Symbol;Acc:HGNC:40533]
#INFO:	QUERY:	ENSG00000237080	EHMT2-AS1	EHMT2 antisense RNA 1 [Source:HGNC Symbol;Acc:HGNC:39751]
#INFO:	QUERY:	ENSG00000237101	AC092809.4	N/A
#INFO:	QUERY:	ENSG00000237161	AC068446.1	N/A
#INFO:	QUERY:	ENSG00000237174	AL445465.1	N/A
#INFO:	QUERY:	ENSG00000237343	AC246785.3	N/A
#INFO:	QUERY:	ENSG00000237357	BX088651.4	N/A
#INFO:	QUERY:	ENSG00000237433	RPSAP11	ribosomal protein SA pseudogene 11 [Source:HGNC Symbol;Acc:HGNC:6503]
#INFO:	QUERY:	ENSG00000237484	LINC01684	long intergenic non-protein coding RNA 1684 [Source:HGNC Symbol;Acc:HGNC:52472]
#INFO:	QUERY:	ENSG00000237510	GPAT2P1	glycerol-3-phosphate acyltransferase 2 pseudogene 1 [Source:HGNC Symbol;Acc:HGNC:52330]
#INFO:	QUERY:	ENSG00000237530	AL136140.1	N/A
#INFO:	QUERY:	ENSG00000237541	HLA-DQA2	major histocompatibility complex, class II, DQ alpha 2 [Source:HGNC Symbol;Acc:HGNC:4943]
#INFO:	QUERY:	ENSG00000237605	AL591846.2	N/A
#INFO:	QUERY:	ENSG00000237614	AC073257.2	N/A
#INFO:	QUERY:	ENSG00000237632	S100A11P1	S100 calcium binding protein A11 pseudogene 1 [Source:HGNC Symbol;Acc:HGNC:10491]
#INFO:	QUERY:	ENSG00000237643	AL365226.2	N/A
#INFO:	QUERY:	ENSG00000237664	LINC00316	long intergenic non-protein coding RNA 316 [Source:HGNC Symbol;Acc:HGNC:19723]
#INFO:	QUERY:	ENSG00000237686	AL109615.3	N/A
#INFO:	QUERY:	ENSG00000237718	AC009095.1	N/A
#INFO:	QUERY:	ENSG00000237728	Z97987.1	N/A
#INFO:	QUERY:	ENSG00000237729	AC002075.2	N/A
#INFO:	QUERY:	ENSG00000237748	UQCRBP1	ubiquinol-cytochrome c reductase binding protein pseudogene 1 [Source:HGNC Symbol;Acc:HGNC:12583]
#INFO:	QUERY:	ENSG00000237749	AL034379.1	N/A
#INFO:	QUERY:	ENSG00000237757	EEF1A1P30	eukaryotic translation elongation factor 1 alpha 1 pseudogene 30 [Source:HGNC Symbol;Acc:HGNC:37906]
#INFO:	QUERY:	ENSG00000237836	PHKA2-AS1	PHKA2 antisense RNA 1 [Source:HGNC Symbol;Acc:HGNC:44110]
#INFO:	QUERY:	ENSG00000237842	AL157713.1	N/A
#INFO:	QUERY:	ENSG00000237852	AC119800.1	N/A
#INFO:	QUERY:	ENSG00000237868	AC097533.1	N/A
#INFO:	QUERY:	ENSG00000237911	SRP68P3	signal recognition particle 68 pseudogene 3 [Source:HGNC Symbol;Acc:HGNC:30428]
#INFO:	QUERY:	ENSG00000238005	AL391832.2	N/A
#INFO:	QUERY:	ENSG00000238091	N/A	N/A
#INFO:	QUERY:	ENSG00000238110	AL353572.2	N/A
#INFO:	QUERY:	ENSG00000238111	AC066692.1	N/A
#INFO:	QUERY:	ENSG00000238123	MID1IP1-AS1	MID1IP1 antisense RNA 1 [Source:HGNC Symbol;Acc:HGNC:40932]
#INFO:	QUERY:	ENSG00000238140	AC104170.2	N/A
#INFO:	QUERY:	ENSG00000238151	MLLT10P1	myeloid/lymphoid or mixed-lineage leukemia; translocated to, 10 pseudogene 1 [Source:HGNC Symbol;Acc:HGNC:15794]
#INFO:	QUERY:	ENSG00000238165	AC007560.1	N/A
#INFO:	QUERY:	ENSG00000238168	AC137055.1	N/A
#INFO:	QUERY:	ENSG00000238178	AC078993.1	N/A
#INFO:	QUERY:	ENSG00000238186	AL603839.2	N/A
#INFO:	QUERY:	ENSG00000238245	MYO5BP2	myosin VB pseudogene 2 [Source:HGNC Symbol;Acc:HGNC:38496]
#INFO:	QUERY:	ENSG00000239149	SNORA59A	small nucleolar RNA, H/ACA box 59A [Source:HGNC Symbol;Acc:HGNC:32653]
#INFO:	QUERY:	ENSG00000239203	AC093484.1	N/A
#INFO:	QUERY:	ENSG00000239210	RPS26P55	ribosomal protein S26 pseudogene 55 [Source:HGNC Symbol;Acc:HGNC:36500]
#INFO:	QUERY:	ENSG00000239269	RPSAP4	ribosomal protein SA pseudogene 4 [Source:HGNC Symbol;Acc:HGNC:20018]
#INFO:	QUERY:	ENSG00000239291	AC002558.1	N/A
#INFO:	QUERY:	ENSG00000239344	AC090686.1	N/A
#INFO:	QUERY:	ENSG00000239388	ASB14	ankyrin repeat and SOCS box containing 14 [Source:HGNC Symbol;Acc:HGNC:19766]
#INFO:	QUERY:	ENSG00000239419	RN7SL535P	RNA, 7SL, cytoplasmic 535, pseudogene [Source:HGNC Symbol;Acc:HGNC:46551]
#INFO:	QUERY:	ENSG00000239437	RN7SL752P	RNA, 7SL, cytoplasmic 752, pseudogene [Source:HGNC Symbol;Acc:HGNC:46768]
#INFO:	QUERY:	ENSG00000239494	RN7SL333P	RNA, 7SL, cytoplasmic 333, pseudogene [Source:HGNC Symbol;Acc:HGNC:46349]
#INFO:	QUERY:	ENSG00000239593	AL513122.2	N/A
#INFO:	QUERY:	ENSG00000239602	AC091959.2	N/A
#INFO:	QUERY:	ENSG00000239605	STPG4	sperm-tail PG-rich repeat containing 4 [Source:HGNC Symbol;Acc:HGNC:26850]
#INFO:	QUERY:	ENSG00000239622	AC005165.2	N/A
#INFO:	QUERY:	ENSG00000239719	AC004890.1	N/A
#INFO:	QUERY:	ENSG00000239868	RN7SL34P	RNA, 7SL, cytoplasmic 34, pseudogene [Source:HGNC Symbol;Acc:HGNC:46050]
#INFO:	QUERY:	ENSG00000239908	RN7SL75P	RNA, 7SL, cytoplasmic 75, pseudogene [Source:HGNC Symbol;Acc:HGNC:46091]
#INFO:	QUERY:	ENSG00000240098	RN7SL351P	RNA, 7SL, cytoplasmic 351, pseudogene [Source:HGNC Symbol;Acc:HGNC:46367]
#INFO:	QUERY:	ENSG00000240125	RPL23AP75	ribosomal protein L23a pseudogene 75 [Source:HGNC Symbol;Acc:HGNC:35975]
#INFO:	QUERY:	ENSG00000240231	RPS27P29	ribosomal protein S27 pseudogene 29 [Source:HGNC Symbol;Acc:HGNC:36516]
#INFO:	QUERY:	ENSG00000240244	GAPDHP33	glyceraldehyde 3 phosphate dehydrogenase pseudogene 33 [Source:HGNC Symbol;Acc:HGNC:37785]
#INFO:	QUERY:	ENSG00000240270	RPL12P37	ribosomal protein L12 pseudogene 37 [Source:HGNC Symbol;Acc:HGNC:35565]
#INFO:	QUERY:	ENSG00000240338	AC009078.2	N/A
#INFO:	QUERY:	ENSG00000240371	RPS4XP13	ribosomal protein S4X pseudogene 13 [Source:HGNC Symbol;Acc:HGNC:36522]
#INFO:	QUERY:	ENSG00000240373	SEC62-AS1	SEC62 antisense RNA 1 [Source:HGNC Symbol;Acc:HGNC:40586]
#INFO:	QUERY:	ENSG00000240418	AC020917.1	N/A
#INFO:	QUERY:	ENSG00000240435	AC020978.1	N/A
#INFO:	QUERY:	ENSG00000240440	AC007879.4	N/A
#INFO:	QUERY:	ENSG00000240449	AC005586.1	N/A
#INFO:	QUERY:	ENSG00000240531	AC104564.1	N/A
#INFO:	QUERY:	ENSG00000240533	RN7SL69P	RNA, 7SL, cytoplasmic 69, pseudogene [Source:HGNC Symbol;Acc:HGNC:46085]
#INFO:	QUERY:	ENSG00000240540	RPL3P9	ribosomal protein L3 pseudogene 9 [Source:HGNC Symbol;Acc:HGNC:36839]
#INFO:	QUERY:	ENSG00000240563	L1TD1	LINE1 type transposase domain containing 1 [Source:HGNC Symbol;Acc:HGNC:25595]
#INFO:	QUERY:	ENSG00000240589	RN7SL258P	RNA, 7SL, cytoplasmic 258, pseudogene [Source:HGNC Symbol;Acc:HGNC:46274]
#INFO:	QUERY:	ENSG00000240634	AC145285.1	N/A
#INFO:	QUERY:	ENSG00000240695	AC117382.1	N/A
#INFO:	QUERY:	ENSG00000240758	AC010655.2	N/A
#INFO:	QUERY:	ENSG00000240761	AC098831.1	N/A
#INFO:	QUERY:	ENSG00000240764	PCDHGC5	protocadherin gamma subfamily C, 5 [Source:HGNC Symbol;Acc:HGNC:8718]
#INFO:	QUERY:	ENSG00000240785	RPL36AP21	ribosomal protein L36a pseudogene 21 [Source:HGNC Symbol;Acc:HGNC:37041]
#INFO:	QUERY:	ENSG00000240793	AC023818.1	N/A
#INFO:	QUERY:	ENSG00000240820	N/A	N/A
#INFO:	QUERY:	ENSG00000240853	RN7SL328P	RNA, 7SL, cytoplasmic 328, pseudogene [Source:HGNC Symbol;Acc:HGNC:46344]
#INFO:	QUERY:	ENSG00000240859	AC093627.4	N/A
#INFO:	QUERY:	ENSG00000240877	RN7SL521P	RNA, 7SL, cytoplasmic 521, pseudogene [Source:HGNC Symbol;Acc:HGNC:46537]
#INFO:	QUERY:	ENSG00000240925	AC004263.1	N/A
#INFO:	QUERY:	ENSG00000240927	RN7SL209P	RNA, 7SL, cytoplasmic 209, pseudogene [Source:HGNC Symbol;Acc:HGNC:46225]
#INFO:	QUERY:	ENSG00000240934	AC066616.1	N/A
#INFO:	QUERY:	ENSG00000240950	AC021074.1	N/A
#INFO:	QUERY:	ENSG00000240970	RPL23AP64	ribosomal protein L23a pseudogene 64 [Source:HGNC Symbol;Acc:HGNC:36552]
#INFO:	QUERY:	ENSG00000240979	AL353813.1	N/A
#INFO:	QUERY:	ENSG00000240991	RPL23AP67	ribosomal protein L23a pseudogene 67 [Source:HGNC Symbol;Acc:HGNC:36658]
#INFO:	QUERY:	ENSG00000240996	AL157400.4	N/A
#INFO:	QUERY:	ENSG00000241020	AP000873.1	N/A
#INFO:	QUERY:	ENSG00000241030	AC063943.1	N/A
#INFO:	QUERY:	ENSG00000241043	GVQW1	GVQW motif containing 1 [Source:HGNC Symbol;Acc:HGNC:31424]
#INFO:	QUERY:	ENSG00000241114	AC008280.2	N/A
#INFO:	QUERY:	ENSG00000241155	ARHGAP31-AS1	ARHGAP31 antisense RNA 1 [Source:HGNC Symbol;Acc:HGNC:41235]
#INFO:	QUERY:	ENSG00000241313	WWTR1-AS1	WWTR1 antisense RNA 1 [Source:HGNC Symbol;Acc:HGNC:41035]
#INFO:	QUERY:	ENSG00000241362	AC013787.1	N/A
#INFO:	QUERY:	ENSG00000241413	RN7SL441P	RNA, 7SL, cytoplasmic 441, pseudogene [Source:HGNC Symbol;Acc:HGNC:46457]
#INFO:	QUERY:	ENSG00000241418	MCRIP2P1	MAPK regulated corepressor interacting protein 2 pseudogene 1 [Source:HGNC Symbol;Acc:HGNC:49629]
#INFO:	QUERY:	ENSG00000241434	AC022137.1	N/A
#INFO:	QUERY:	ENSG00000241449	AC092666.1	N/A
#INFO:	QUERY:	ENSG00000241461	RN7SL182P	RNA, 7SL, cytoplasmic 182, pseudogene [Source:HGNC Symbol;Acc:HGNC:46198]
#INFO:	QUERY:	ENSG00000241525	AC141424.1	N/A
#INFO:	QUERY:	ENSG00000241597	AC022121.1	N/A
#INFO:	QUERY:	ENSG00000241657	TRBV11-2	T-cell receptor beta variable 11-2 [Source:HGNC Symbol;Acc:HGNC:12181]
#INFO:	QUERY:	ENSG00000241680	AC002350.1	N/A
#INFO:	QUERY:	ENSG00000241877	AC095041.1	N/A
#INFO:	QUERY:	ENSG00000241886	AC112496.1	N/A
#INFO:	QUERY:	ENSG00000241907	RPS20P4	ribosomal protein S20 pseudogene 4 [Source:HGNC Symbol;Acc:HGNC:10407]
#INFO:	QUERY:	ENSG00000241945	PWP2	PWP2 periodic tryptophan protein homolog (yeast) [Source:HGNC Symbol;Acc:HGNC:9711]
#INFO:	QUERY:	ENSG00000242087	RPL36AP41	ribosomal protein L36a pseudogene 41 [Source:HGNC Symbol;Acc:HGNC:35813]
#INFO:	QUERY:	ENSG00000242147	AL365356.5	N/A
#INFO:	QUERY:	ENSG00000242154	AC004884.2	N/A
#INFO:	QUERY:	ENSG00000242198	AC008897.1	N/A
#INFO:	QUERY:	ENSG00000242199	AC022336.1	N/A
#INFO:	QUERY:	ENSG00000242261	AC018635.1	N/A
#INFO:	QUERY:	ENSG00000242272	AK2P2	adenylate kinase 2 pseudogene 2 [Source:HGNC Symbol;Acc:HGNC:33542]
#INFO:	QUERY:	ENSG00000242276	RPL5P3	ribosomal protein L5 pseudogene 3 [Source:HGNC Symbol;Acc:HGNC:31034]
#INFO:	QUERY:	ENSG00000242288	AC022400.3	N/A
#INFO:	QUERY:	ENSG00000242325	RPS12P31	ribosomal protein S12 pseudogene 31 [Source:HGNC Symbol;Acc:HGNC:35578]
#INFO:	QUERY:	ENSG00000242330	RN7SL683P	RNA, 7SL, cytoplasmic 683, pseudogene [Source:HGNC Symbol;Acc:HGNC:46699]
#INFO:	QUERY:	ENSG00000242398	RN7SL800P	RNA, 7SL, cytoplasmic 800, pseudogene [Source:HGNC Symbol;Acc:HGNC:46816]
#INFO:	QUERY:	ENSG00000242419	PCDHGC4	protocadherin gamma subfamily C, 4 [Source:HGNC Symbol;Acc:HGNC:8717]
#INFO:	QUERY:	ENSG00000242737	AC012170.1	N/A
#INFO:	QUERY:	ENSG00000242748	RPL23AP81	ribosomal protein L23a pseudogene 81 [Source:HGNC Symbol;Acc:HGNC:36246]
#INFO:	QUERY:	ENSG00000242797	GLYCTK-AS1	GLYCTK antisense RNA 1 [Source:HGNC Symbol;Acc:HGNC:41043]
#INFO:	QUERY:	ENSG00000242808	SOX2-OT	SOX2 overlapping transcript [Source:HGNC Symbol;Acc:HGNC:20209]
#INFO:	QUERY:	ENSG00000242829	RPS26P21	ribosomal protein S26 pseudogene 21 [Source:HGNC Symbol;Acc:HGNC:36469]
#INFO:	QUERY:	ENSG00000242850	RPL23AP68	ribosomal protein L23a pseudogene 68 [Source:HGNC Symbol;Acc:HGNC:35489]
#INFO:	QUERY:	ENSG00000242970	AC068522.1	N/A
#INFO:	QUERY:	ENSG00000242999	RN7SL239P	RNA, 7SL, cytoplasmic 239, pseudogene [Source:HGNC Symbol;Acc:HGNC:46255]
#INFO:	QUERY:	ENSG00000243007	RPL12P35	ribosomal protein L12 pseudogene 35 [Source:HGNC Symbol;Acc:HGNC:35969]
#INFO:	QUERY:	ENSG00000243193	AC006387.1	N/A
#INFO:	QUERY:	ENSG00000243224	AC006252.1	N/A
#INFO:	QUERY:	ENSG00000243339	RN7SL738P	RNA, 7SL, cytoplasmic 738, pseudogene [Source:HGNC Symbol;Acc:HGNC:46754]
#INFO:	QUERY:	ENSG00000243382	N/A	N/A
#INFO:	QUERY:	ENSG00000243422	RPL23AP49	ribosomal protein L23a pseudogene 49 [Source:HGNC Symbol;Acc:HGNC:35689]
#INFO:	QUERY:	ENSG00000243433	AC010973.1	N/A
#INFO:	QUERY:	ENSG00000243453	COX7BP1	cytochrome c oxidase subunit 7B pseudogene 1 [Source:HGNC Symbol;Acc:HGNC:16529]
#INFO:	QUERY:	ENSG00000243544	RN7SL172P	RNA, 7SL, cytoplasmic 172, pseudogene [Source:HGNC Symbol;Acc:HGNC:46188]
#INFO:	QUERY:	ENSG00000243560	RN7SL364P	RNA, 7SL, cytoplasmic 364, pseudogene [Source:HGNC Symbol;Acc:HGNC:46380]
#INFO:	QUERY:	ENSG00000243745	N/A	N/A
#INFO:	QUERY:	ENSG00000243859	RPL5P17	ribosomal protein L5 pseudogene 17 [Source:HGNC Symbol;Acc:HGNC:36605]
#INFO:	QUERY:	ENSG00000243869	N/A	N/A
#INFO:	QUERY:	ENSG00000243870	RN7SL236P	RNA, 7SL, cytoplasmic 236, pseudogene [Source:HGNC Symbol;Acc:HGNC:46252]
#INFO:	QUERY:	ENSG00000243970	PPIEL	peptidylprolyl isomerase E like pseudogene [Source:HGNC Symbol;Acc:HGNC:33195]
#INFO:	QUERY:	ENSG00000244021	AC093591.1	N/A
#INFO:	QUERY:	ENSG00000244060	AC003029.1	N/A
#INFO:	QUERY:	ENSG00000244107	RN7SL250P	RNA, 7SL, cytoplasmic 250, pseudogene [Source:HGNC Symbol;Acc:HGNC:46266]
#INFO:	QUERY:	ENSG00000244134	RPS12P20	ribosomal protein S12 pseudogene 20 [Source:HGNC Symbol;Acc:HGNC:36187]
#INFO:	QUERY:	ENSG00000244198	AC004889.1	N/A
#INFO:	QUERY:	ENSG00000244265	SIAH2-AS1	SIAH2 antisense RNA 1 [Source:HGNC Symbol;Acc:HGNC:40526]
#INFO:	QUERY:	ENSG00000244314	RN7SL36P	RNA, 7SL, cytoplasmic 36, pseudogene [Source:HGNC Symbol;Acc:HGNC:46052]
#INFO:	QUERY:	ENSG00000244349	AL662791.4	N/A
#INFO:	QUERY:	ENSG00000244357	RN7SL145P	RNA, 7SL, cytoplasmic 145, pseudogene [Source:HGNC Symbol;Acc:HGNC:46161]
#INFO:	QUERY:	ENSG00000244457	ENO1P1	enolase 1 pseudogene 1 [Source:HGNC Symbol;Acc:HGNC:3352]
#INFO:	QUERY:	ENSG00000244512	RN7SL28P	RNA, 7SL, cytoplasmic 28, pseudogene [Source:HGNC Symbol;Acc:HGNC:46044]
#INFO:	QUERY:	ENSG00000244528	SEPT14P2	septin 14 pseudogene 2 [Source:HGNC Symbol;Acc:HGNC:51686]
#INFO:	QUERY:	ENSG00000244556	ODCP	ornithine decarboxylase pseudogene [Source:HGNC Symbol;Acc:HGNC:8110]
#INFO:	QUERY:	ENSG00000244586	WNT5A-AS1	WNT5A antisense RNA 1 [Source:HGNC Symbol;Acc:HGNC:40616]
#INFO:	QUERY:	ENSG00000244610	RN7SL756P	RNA, 7SL, cytoplasmic 756, pseudogene [Source:HGNC Symbol;Acc:HGNC:46772]
#INFO:	QUERY:	ENSG00000244649	LINC02086	long intergenic non-protein coding RNA 2086 [Source:HGNC Symbol;Acc:HGNC:52936]
#INFO:	QUERY:	ENSG00000244668	SNRPCP3	small nuclear ribonucleoprotein polypeptide C pseudogene 3 [Source:HGNC Symbol;Acc:HGNC:49818]
#INFO:	QUERY:	ENSG00000244691	RPL10AP1	ribosomal protein L10a pseudogene 1 [Source:HGNC Symbol;Acc:HGNC:19813]
#INFO:	QUERY:	ENSG00000244699	AC139453.3	N/A
#INFO:	QUERY:	ENSG00000244968	LIFR-AS1	LIFR antisense RNA 1 [Source:HGNC Symbol;Acc:HGNC:43600]
#INFO:	QUERY:	ENSG00000245080	AC068189.1	N/A
#INFO:	QUERY:	ENSG00000245148	ARAP1-AS2	ARAP1 antisense RNA 2 [Source:HGNC Symbol;Acc:HGNC:39994]
#INFO:	QUERY:	ENSG00000245156	AP001107.1	N/A
#INFO:	QUERY:	ENSG00000245248	USP2-AS1	USP2 antisense RNA 1 (head to head) [Source:HGNC Symbol;Acc:HGNC:48673]
#INFO:	QUERY:	ENSG00000245281	AC124242.1	N/A
#INFO:	QUERY:	ENSG00000245479	LINC01585	long intergenic non-protein coding RNA 1585 [Source:HGNC Symbol;Acc:HGNC:51432]
#INFO:	QUERY:	ENSG00000245526	LINC00461	long intergenic non-protein coding RNA 461 [Source:HGNC Symbol;Acc:HGNC:42810]
#INFO:	QUERY:	ENSG00000245711	NADK2-AS1	NADK2 antisense RNA 1 [Source:HGNC Symbol;Acc:HGNC:41143]
#INFO:	QUERY:	ENSG00000245975	AC090515.2	N/A
#INFO:	QUERY:	ENSG00000246130	AC107959.2	N/A
#INFO:	QUERY:	ENSG00000246575	AC093162.2	N/A
#INFO:	QUERY:	ENSG00000246982	Z84485.1	N/A
#INFO:	QUERY:	ENSG00000247363	AC090061.1	N/A
#INFO:	QUERY:	ENSG00000247570	SDCBPP2	syndecan binding protein pseudogene 2 [Source:HGNC Symbol;Acc:HGNC:44686]
#INFO:	QUERY:	ENSG00000247675	LRP4-AS1	LRP4 antisense RNA 1 [Source:HGNC Symbol;Acc:HGNC:44128]
#INFO:	QUERY:	ENSG00000248015	AC005329.1	N/A
#INFO:	QUERY:	ENSG00000248099	INSL3	insulin like 3 [Source:HGNC Symbol;Acc:HGNC:6086]
#INFO:	QUERY:	ENSG00000248101	AC002116.1	N/A
#INFO:	QUERY:	ENSG00000248283	CCNL2P1	cyclin L2 pseudogene 1 [Source:HGNC Symbol;Acc:HGNC:50855]
#INFO:	QUERY:	ENSG00000248362	AC011352.1	N/A
#INFO:	QUERY:	ENSG00000248367	AC008610.1	N/A
#INFO:	QUERY:	ENSG00000248473	LINC01962	long intergenic non-protein coding RNA 1962 [Source:HGNC Symbol;Acc:HGNC:52787]
#INFO:	QUERY:	ENSG00000248477	AC139495.1	N/A
#INFO:	QUERY:	ENSG00000248546	ANP32C	acidic nuclear phosphoprotein 32 family member C [Source:HGNC Symbol;Acc:HGNC:16675]
#INFO:	QUERY:	ENSG00000248559	AC109454.2	N/A
#INFO:	QUERY:	ENSG00000248587	GDNF-AS1	GDNF antisense RNA 1 (head to head) [Source:HGNC Symbol;Acc:HGNC:43592]
#INFO:	QUERY:	ENSG00000248633	WRBP1	tryptophan rich basic protein pseudogene 1 [Source:HGNC Symbol;Acc:HGNC:44010]
#INFO:	QUERY:	ENSG00000248641	HMGA1P2	high mobility group AT-hook 1 pseudogene 2 [Source:HGNC Symbol;Acc:HGNC:13322]
#INFO:	QUERY:	ENSG00000248647	AC012613.1	N/A
#INFO:	QUERY:	ENSG00000248696	AC011406.1	N/A
#INFO:	QUERY:	ENSG00000248714	AC091180.2	N/A
#INFO:	QUERY:	ENSG00000248727	LINC01948	long intergenic non-protein coding RNA 1948 [Source:HGNC Symbol;Acc:HGNC:52772]
#INFO:	QUERY:	ENSG00000248787	AC092903.2	N/A
#INFO:	QUERY:	ENSG00000248794	AC026436.1	N/A
#INFO:	QUERY:	ENSG00000248863	AC097376.1	N/A
#INFO:	QUERY:	ENSG00000248871	TNFSF12-TNFSF13	TNFSF12-TNFSF13 readthrough [Source:HGNC Symbol;Acc:HGNC:33537]
#INFO:	QUERY:	ENSG00000248874	C5ORF17	chromosome 5 open reading frame 17 [Source:HGNC Symbol;Acc:HGNC:26630]
#INFO:	QUERY:	ENSG00000248896	AC105001.1	N/A
#INFO:	QUERY:	ENSG00000248927	AC114284.1	N/A
#INFO:	QUERY:	ENSG00000249092	AC008945.1	N/A
#INFO:	QUERY:	ENSG00000249129	SUDS3P1	SDS3 homolog, SIN3A corepressor complex component pseudogene 1 [Source:HGNC Symbol;Acc:HGNC:44000]
#INFO:	QUERY:	ENSG00000249230	CDH12P2	cadherin 12 pseudogene 2 [Source:HGNC Symbol;Acc:HGNC:1752]
#INFO:	QUERY:	ENSG00000249240	AC069368.1	N/A
#INFO:	QUERY:	ENSG00000249258	AC079193.2	N/A
#INFO:	QUERY:	ENSG00000249263	PARP4P3	poly(ADP-ribose) polymerase family member 4 pseudogene 3 [Source:HGNC Symbol;Acc:HGNC:274]
#INFO:	QUERY:	ENSG00000249378	LINC01060	long intergenic non-protein coding RNA 1060 [Source:HGNC Symbol;Acc:HGNC:49081]
#INFO:	QUERY:	ENSG00000249412	AC010285.2	N/A
#INFO:	QUERY:	ENSG00000249492	AC114956.3	N/A
#INFO:	QUERY:	ENSG00000249740	OSMR-AS1	OSMR antisense RNA 1 (head to head) [Source:HGNC Symbol;Acc:HGNC:50296]
#INFO:	QUERY:	ENSG00000249755	AC083829.1	N/A
#INFO:	QUERY:	ENSG00000249791	AC008494.2	N/A
#INFO:	QUERY:	ENSG00000249833	CCDC37-AS1	CCDC37 antisense RNA 1 (head to head) [Source:HGNC Symbol;Acc:HGNC:49641]
#INFO:	QUERY:	ENSG00000249834	PGBD4P3	piggyBac transposable element derived 4 pseudogene 3 [Source:HGNC Symbol;Acc:HGNC:44068]
#INFO:	QUERY:	ENSG00000249863	AC021106.1	N/A
#INFO:	QUERY:	ENSG00000250081	AC025176.1	N/A
#INFO:	QUERY:	ENSG00000250131	AC078881.1	N/A
#INFO:	QUERY:	ENSG00000250133	HOXC-AS2	HOXC cluster antisense RNA 2 [Source:HGNC Symbol;Acc:HGNC:43750]
#INFO:	QUERY:	ENSG00000250135	AL049795.2	N/A
#INFO:	QUERY:	ENSG00000250159	AC106791.1	N/A
#INFO:	QUERY:	ENSG00000250164	AC022447.7	N/A
#INFO:	QUERY:	ENSG00000250222	AC008443.5	N/A
#INFO:	QUERY:	ENSG00000250234	AC025754.1	N/A
#INFO:	QUERY:	ENSG00000250264	AL669918.1	N/A
#INFO:	QUERY:	ENSG00000250282	AC002401.2	N/A
#INFO:	QUERY:	ENSG00000250327	RPSAP70	ribosomal protein SA pseudogene 70 [Source:HGNC Symbol;Acc:HGNC:51923]
#INFO:	QUERY:	ENSG00000250361	GYPB	glycophorin B (MNS blood group) [Source:HGNC Symbol;Acc:HGNC:4703]
#INFO:	QUERY:	ENSG00000250451	HOXC-AS1	HOXC cluster antisense RNA 1 [Source:HGNC Symbol;Acc:HGNC:43749]
#INFO:	QUERY:	ENSG00000250504	KRT18P51	keratin 18 pseudogene 51 [Source:HGNC Symbol;Acc:HGNC:33421]
#INFO:	QUERY:	ENSG00000250539	KRT8P33	keratin 8 pseudogene 33 [Source:HGNC Symbol;Acc:HGNC:39867]
#INFO:	QUERY:	ENSG00000250575	AL732372.4	N/A
#INFO:	QUERY:	ENSG00000250579	AC022424.1	N/A
#INFO:	QUERY:	ENSG00000250613	AC110768.2	N/A
#INFO:	QUERY:	ENSG00000250687	AC146944.2	N/A
#INFO:	QUERY:	ENSG00000250698	AC131182.1	N/A
#INFO:	QUERY:	ENSG00000250748	AC025419.1	N/A
#INFO:	QUERY:	ENSG00000250863	AC110799.1	N/A
#INFO:	QUERY:	ENSG00000250900	AC008443.6	N/A
#INFO:	QUERY:	ENSG00000250906	AC131953.1	N/A
#INFO:	QUERY:	ENSG00000250982	GAPDHP35	glyceraldehyde 3 phosphate dehydrogenase pseudogene 35 [Source:HGNC Symbol;Acc:HGNC:37789]
#INFO:	QUERY:	ENSG00000250983	AC022296.2	N/A
#INFO:	QUERY:	ENSG00000251085	LINC01969	long intergenic non-protein coding RNA 1969 [Source:HGNC Symbol;Acc:HGNC:52795]
#INFO:	QUERY:	ENSG00000251102	CTBP2P4	C-terminal binding protein 2 pseudogene 4 [Source:HGNC Symbol;Acc:HGNC:45196]
#INFO:	QUERY:	ENSG00000251179	TMEM92-AS1	TMEM92 antisense RNA 1 [Source:HGNC Symbol;Acc:HGNC:50442]
#INFO:	QUERY:	ENSG00000251194	AL133330.1	N/A
#INFO:	QUERY:	ENSG00000251221	LINC01337	long intergenic non-protein coding RNA 1337 [Source:HGNC Symbol;Acc:HGNC:50546]
#INFO:	QUERY:	ENSG00000251279	SMIM15-AS1	SMIM15 antisense RNA 1 [Source:HGNC Symbol;Acc:HGNC:41293]
#INFO:	QUERY:	ENSG00000251336	AC093669.1	N/A
#INFO:	QUERY:	ENSG00000251357	AP000350.4	N/A
#INFO:	QUERY:	ENSG00000251377	AC079340.2	N/A
#INFO:	QUERY:	ENSG00000251391	AC113378.1	N/A
#INFO:	QUERY:	ENSG00000251396	LINC01301	long intergenic non-protein coding RNA 1301 [Source:HGNC Symbol;Acc:HGNC:50464]
#INFO:	QUERY:	ENSG00000251400	ALDH7A1P1	aldehyde dehydrogenase 7 family member A1 pseudogene 1 [Source:HGNC Symbol;Acc:HGNC:878]
#INFO:	QUERY:	ENSG00000251405	AC008676.2	N/A
#INFO:	QUERY:	ENSG00000251467	AC020893.2	N/A
#INFO:	QUERY:	ENSG00000251556	AC091887.1	N/A
#INFO:	QUERY:	ENSG00000251593	MSNP1	moesin pseudogene 1 [Source:HGNC Symbol;Acc:HGNC:7374]
#INFO:	QUERY:	ENSG00000251682	AC122718.2	N/A
#INFO:	QUERY:	ENSG00000251689	AC079140.5	N/A
#INFO:	QUERY:	ENSG00000251791	SCARNA6	small Cajal body-specific RNA 6 [Source:HGNC Symbol;Acc:HGNC:32562]
#INFO:	QUERY:	ENSG00000251982	RN7SKP43	RNA, 7SK small nuclear pseudogene 43 [Source:HGNC Symbol;Acc:HGNC:45767]
#INFO:	QUERY:	ENSG00000252114	N/A	N/A
#INFO:	QUERY:	ENSG00000252129	SNORA74	Small nucleolar RNA SNORA74 [Source:RFAM;Acc:RF00090]
#INFO:	QUERY:	ENSG00000252355	RN7SKP287	RNA, 7SK small nuclear pseudogene 287 [Source:HGNC Symbol;Acc:HGNC:46011]
#INFO:	QUERY:	ENSG00000252464	RN7SKP70	RNA, 7SK small nuclear pseudogene 70 [Source:HGNC Symbol;Acc:HGNC:45794]
#INFO:	QUERY:	ENSG00000253045	N/A	N/A
#INFO:	QUERY:	ENSG00000253155	AC008676.3	N/A
#INFO:	QUERY:	ENSG00000253163	AC109479.1	N/A
#INFO:	QUERY:	ENSG00000253204	AC090281.1	N/A
#INFO:	QUERY:	ENSG00000253356	AC084024.3	N/A
#INFO:	QUERY:	ENSG00000253404	AC034243.1	N/A
#INFO:	QUERY:	ENSG00000253445	AC027309.1	N/A
#INFO:	QUERY:	ENSG00000253506	NACA2	nascent polypeptide associated complex alpha subunit 2 [Source:HGNC Symbol;Acc:HGNC:23290]
#INFO:	QUERY:	ENSG00000253513	AC009908.1	N/A
#INFO:	QUERY:	ENSG00000253528	AC087752.2	N/A
#INFO:	QUERY:	ENSG00000253550	AC016065.2	N/A
#INFO:	QUERY:	ENSG00000253598	SLC10A5	solute carrier family 10 member 5 [Source:HGNC Symbol;Acc:HGNC:22981]
#INFO:	QUERY:	ENSG00000253649	PRSS51	protease, serine 51 [Source:HGNC Symbol;Acc:HGNC:37321]
#INFO:	QUERY:	ENSG00000253667	AC100821.1	N/A
#INFO:	QUERY:	ENSG00000253730	AC015909.2	N/A
#INFO:	QUERY:	ENSG00000253764	AC019257.1	N/A
#INFO:	QUERY:	ENSG00000253771	TPTE2P1	transmembrane phosphoinositide 3-phosphatase and tensin homolog 2 pseudogene 1 [Source:HGNC Symbol;Acc:HGNC:35196]
#INFO:	QUERY:	ENSG00000253799	LINC01030	long intergenic non-protein coding RNA 1030 [Source:HGNC Symbol;Acc:HGNC:49016]
#INFO:	QUERY:	ENSG00000253833	AC022868.1	N/A
#INFO:	QUERY:	ENSG00000253899	AC067904.2	N/A
#INFO:	QUERY:	ENSG00000254023	PKMP4	pyruvate kinase, muscle pseudogene 4 [Source:HGNC Symbol;Acc:HGNC:44246]
#INFO:	QUERY:	ENSG00000254039	AC027801.4	N/A
#INFO:	QUERY:	ENSG00000254064	AC105206.2	N/A
#INFO:	QUERY:	ENSG00000254207	AC100797.1	N/A
#INFO:	QUERY:	ENSG00000254263	AC022973.3	N/A
#INFO:	QUERY:	ENSG00000254266	PKIA-AS1	PKIA antisense RNA 1 [Source:HGNC Symbol;Acc:HGNC:51659]
#INFO:	QUERY:	ENSG00000254331	CKS1BP7	CDC28 protein kinase regulatory subunit 1B pseudogene 7 [Source:HGNC Symbol;Acc:HGNC:1999]
#INFO:	QUERY:	ENSG00000254369	HOXA-AS3	HOXA cluster antisense RNA 3 [Source:HGNC Symbol;Acc:HGNC:43748]
#INFO:	QUERY:	ENSG00000254389	RHPN1-AS1	RHPN1 antisense RNA 1 (head to head) [Source:HGNC Symbol;Acc:HGNC:28457]
#INFO:	QUERY:	ENSG00000254417	ANO1-AS2	ANO1 antisense RNA 2 (head to head) [Source:HGNC Symbol;Acc:HGNC:33275]
#INFO:	QUERY:	ENSG00000254433	AP001001.1	N/A
#INFO:	QUERY:	ENSG00000254530	AC090124.1	N/A
#INFO:	QUERY:	ENSG00000254535	PABPC4L	poly(A) binding protein cytoplasmic 4 like [Source:HGNC Symbol;Acc:HGNC:31955]
#INFO:	QUERY:	ENSG00000254571	AL358937.1	N/A
#INFO:	QUERY:	ENSG00000254577	AC087276.2	N/A
#INFO:	QUERY:	ENSG00000254593	OR7E126P	olfactory receptor family 7 subfamily E member 126 pseudogene [Source:HGNC Symbol;Acc:HGNC:15304]
#INFO:	QUERY:	ENSG00000254618	TMED10P1	transmembrane p24 trafficking protein 10 pseudogene 1 [Source:HGNC Symbol;Acc:HGNC:30754]
#INFO:	QUERY:	ENSG00000254634	SMG1P6	SMG1P6, nonsense mediated mRNA decay associated PI3K related kinasepseudogene 6 [Source:HGNC Symbol;Acc:HGNC:49863]
#INFO:	QUERY:	ENSG00000254641	AC091564.3	N/A
#INFO:	QUERY:	ENSG00000254662	AP000781.1	N/A
#INFO:	QUERY:	ENSG00000254694	AP001893.1	N/A
#INFO:	QUERY:	ENSG00000254810	AP001189.3	N/A
#INFO:	QUERY:	ENSG00000254852	NPIPA2	nuclear pore complex interacting protein family member A2 [Source:HGNC Symbol;Acc:HGNC:41979]
#INFO:	QUERY:	ENSG00000254859	AC067930.4	N/A
#INFO:	QUERY:	ENSG00000254866	DEFB109P3	defensin beta 109 pseudogene 3 [Source:HGNC Symbol;Acc:HGNC:30838]
#INFO:	QUERY:	ENSG00000254876	AL590705.5	N/A
#INFO:	QUERY:	ENSG00000254905	AP001318.2	N/A
#INFO:	QUERY:	ENSG00000254909	AP003392.2	N/A
#INFO:	QUERY:	ENSG00000254912	AC135983.3	N/A
#INFO:	QUERY:	ENSG00000254943	AP003501.2	N/A
#INFO:	QUERY:	ENSG00000254981	AC087623.1	N/A
#INFO:	QUERY:	ENSG00000255036	AL512590.3	N/A
#INFO:	QUERY:	ENSG00000255045	AP000866.5	N/A
#INFO:	QUERY:	ENSG00000255062	AP001318.3	N/A
#INFO:	QUERY:	ENSG00000255089	AC136475.4	N/A
#INFO:	QUERY:	ENSG00000255125	AC116535.2	N/A
#INFO:	QUERY:	ENSG00000255142	AP006621.2	N/A
#INFO:	QUERY:	ENSG00000255164	AF235103.1	N/A
#INFO:	QUERY:	ENSG00000255191	AP003555.3	N/A
#INFO:	QUERY:	ENSG00000255320	AP000759.1	N/A
#INFO:	QUERY:	ENSG00000255326	AP001922.5	N/A
#INFO:	QUERY:	ENSG00000255358	AC019227.1	N/A
#INFO:	QUERY:	ENSG00000255397	AC022182.3	N/A
#INFO:	QUERY:	ENSG00000255438	AL354813.1	N/A
#INFO:	QUERY:	ENSG00000255439	AC135050.2	N/A
#INFO:	QUERY:	ENSG00000255441	AC008750.2	N/A
#INFO:	QUERY:	ENSG00000255449	AP002812.5	N/A
#INFO:	QUERY:	ENSG00000255464	SEPT14P8	septin 14 pseudogene 8 [Source:HGNC Symbol;Acc:HGNC:51692]
#INFO:	QUERY:	ENSG00000255468	AP001107.9	N/A
#INFO:	QUERY:	ENSG00000255479	AP001189.6	N/A
#INFO:	QUERY:	ENSG00000255507	AP003031.2	N/A
#INFO:	QUERY:	ENSG00000255559	ZNF252P-AS1	ZNF252P antisense RNA 1 [Source:HGNC Symbol;Acc:HGNC:27821]
#INFO:	QUERY:	ENSG00000255690	TRIL	TLR4 interactor with leucine rich repeats [Source:HGNC Symbol;Acc:HGNC:22200]
#INFO:	QUERY:	ENSG00000255741	AP000808.2	N/A
#INFO:	QUERY:	ENSG00000255824	N/A	N/A
#INFO:	QUERY:	ENSG00000255853	AC006065.1	N/A
#INFO:	QUERY:	ENSG00000255893	AP000786.1	N/A
#INFO:	QUERY:	ENSG00000255973	AC137627.1	N/A
#INFO:	QUERY:	ENSG00000255992	AC131009.1	N/A
#INFO:	QUERY:	ENSG00000256040	PAPPA-AS1	PAPPA antisense RNA 1 [Source:HGNC Symbol;Acc:HGNC:35152]
#INFO:	QUERY:	ENSG00000256066	N/A	N/A
#INFO:	QUERY:	ENSG00000256069	A2MP1	alpha-2-macroglobulin pseudogene 1 [Source:HGNC Symbol;Acc:HGNC:8]
#INFO:	QUERY:	ENSG00000256103	ATP5J2P5	ATP synthase, H+ transporting, mitochondrial Fo complex subunit F2 pseudogene 5 [Source:HGNC Symbol;Acc:HGNC:33611]
#INFO:	QUERY:	ENSG00000256152	AC027290.1	N/A
#INFO:	QUERY:	ENSG00000256204	AC073862.1	N/A
#INFO:	QUERY:	ENSG00000256206	AC018523.2	N/A
#INFO:	QUERY:	ENSG00000256238	SUPT16HP1	SPT16 homolog, facilitates chromatin remodeling subunit pseudogene 1 [Source:HGNC Symbol;Acc:HGNC:31388]
#INFO:	QUERY:	ENSG00000256282	AC112694.1	N/A
#INFO:	QUERY:	ENSG00000256299	AC073912.2	N/A
#INFO:	QUERY:	ENSG00000256341	AP006333.1	N/A
#INFO:	QUERY:	ENSG00000256377	AC009509.1	N/A
#INFO:	QUERY:	ENSG00000256545	N/A	N/A
#INFO:	QUERY:	ENSG00000256569	AC069234.3	N/A
#INFO:	QUERY:	ENSG00000256660	CLEC12B	C-type lectin domain family 12 member B [Source:HGNC Symbol;Acc:HGNC:31966]
#INFO:	QUERY:	ENSG00000256663	AC112777.1	N/A
#INFO:	QUERY:	ENSG00000256673	AC141557.1	N/A
#INFO:	QUERY:	ENSG00000256712	AC134349.1	N/A
#INFO:	QUERY:	ENSG00000256713	PGA5	pepsinogen 5, group I (pepsinogen A) [Source:HGNC Symbol;Acc:HGNC:8887]
#INFO:	QUERY:	ENSG00000256824	AP000721.2	N/A
#INFO:	QUERY:	ENSG00000256827	AC068790.1	N/A
#INFO:	QUERY:	ENSG00000256977	LIMS3	LIM zinc finger domain containing 3 [Source:HGNC Symbol;Acc:HGNC:30047]
#INFO:	QUERY:	ENSG00000257008	GPR142	G protein-coupled receptor 142 [Source:HGNC Symbol;Acc:HGNC:20088]
#INFO:	QUERY:	ENSG00000257010	N/A	N/A
#INFO:	QUERY:	ENSG00000257033	N/A	N/A
#INFO:	QUERY:	ENSG00000257074	RPL29P33	ribosomal protein L29 pseudogene 33 [Source:HGNC Symbol;Acc:HGNC:36923]
#INFO:	QUERY:	ENSG00000257088	N/A	N/A
#INFO:	QUERY:	ENSG00000257139	AC084032.1	N/A
#INFO:	QUERY:	ENSG00000257167	TMPO-AS1	TMPO antisense RNA 1 [Source:HGNC Symbol;Acc:HGNC:44158]
#INFO:	QUERY:	ENSG00000257169	AC125612.1	N/A
#INFO:	QUERY:	ENSG00000257184	AC004080.3	N/A
#INFO:	QUERY:	ENSG00000257222	AC079907.1	N/A
#INFO:	QUERY:	ENSG00000257246	PHBP19	prohibitin pseudogene 19 [Source:HGNC Symbol;Acc:HGNC:51552]
#INFO:	QUERY:	ENSG00000257252	AC124947.1	N/A
#INFO:	QUERY:	ENSG00000257285	AL132780.1	N/A
#INFO:	QUERY:	ENSG00000257303	AC073896.2	N/A
#INFO:	QUERY:	ENSG00000257341	AL928654.4	N/A
#INFO:	QUERY:	ENSG00000257386	AC025257.1	N/A
#INFO:	QUERY:	ENSG00000257529	RPL36A-HNRNPH2	RPL36A-HNRNPH2 readthrough [Source:HGNC Symbol;Acc:HGNC:48349]
#INFO:	QUERY:	ENSG00000257557	PPP1R12A-AS1	PPP1R12A antisense RNA 1 [Source:HGNC Symbol;Acc:HGNC:51903]
#INFO:	QUERY:	ENSG00000257599	OVCH1-AS1	OVCH1 antisense RNA 1 [Source:HGNC Symbol;Acc:HGNC:44484]
#INFO:	QUERY:	ENSG00000257663	AC025259.1	N/A
#INFO:	QUERY:	ENSG00000257666	CBX3P5	chromobox 3 pseudogene 5 [Source:HGNC Symbol;Acc:HGNC:42877]
#INFO:	QUERY:	ENSG00000257752	AC091516.1	N/A
#INFO:	QUERY:	ENSG00000257773	AC011595.2	N/A
#INFO:	QUERY:	ENSG00000257779	AC078814.4	N/A
#INFO:	QUERY:	ENSG00000257851	HNRNPA3P10	heterogeneous nuclear ribonucleoprotein A3 pseudogene 10 [Source:HGNC Symbol;Acc:HGNC:48756]
#INFO:	QUERY:	ENSG00000257894	AC027288.3	N/A
#INFO:	QUERY:	ENSG00000257941	AC011611.5	N/A
#INFO:	QUERY:	ENSG00000257956	NOP56P3	NOP56 ribonucleoprotein pseudogene 3 [Source:HGNC Symbol;Acc:HGNC:49801]
#INFO:	QUERY:	ENSG00000258016	HIGD1AP1	HIG1 hypoxia inducible domain family member 1A pseudogene 1 [Source:HGNC Symbol;Acc:HGNC:22804]
#INFO:	QUERY:	ENSG00000258034	AC012157.1	N/A
#INFO:	QUERY:	ENSG00000258048	AC073569.2	N/A
#INFO:	QUERY:	ENSG00000258134	AC016954.1	N/A
#INFO:	QUERY:	ENSG00000258137	AC079313.2	N/A
#INFO:	QUERY:	ENSG00000258153	HSPE1P4	heat shock protein family E (Hsp10) member 1 pseudogene 4 [Source:HGNC Symbol;Acc:HGNC:49323]
#INFO:	QUERY:	ENSG00000258188	N/A	N/A
#INFO:	QUERY:	ENSG00000258198	N/A	N/A
#INFO:	QUERY:	ENSG00000258230	AC063950.1	N/A
#INFO:	QUERY:	ENSG00000258282	AL121766.1	N/A
#INFO:	QUERY:	ENSG00000258302	AC025034.1	N/A
#INFO:	QUERY:	ENSG00000258325	ITFG2-AS1	ITFG2 antisense RNA 1 [Source:HGNC Symbol;Acc:HGNC:53128]
#INFO:	QUERY:	ENSG00000258344	AC078778.2	N/A
#INFO:	QUERY:	ENSG00000258378	AL139021.1	N/A
#INFO:	QUERY:	ENSG00000258428	AL161757.2	N/A
#INFO:	QUERY:	ENSG00000258466	AL049779.1	N/A
#INFO:	QUERY:	ENSG00000258471	AL355922.2	N/A
#INFO:	QUERY:	ENSG00000258521	AL157871.2	N/A
#INFO:	QUERY:	ENSG00000258526	AL049875.1	N/A
#INFO:	QUERY:	ENSG00000258591	AL109628.1	N/A
#INFO:	QUERY:	ENSG00000258599	AL355922.3	N/A
#INFO:	QUERY:	ENSG00000258626	AL049779.2	N/A
#INFO:	QUERY:	ENSG00000258656	AL160236.1	N/A
#INFO:	QUERY:	ENSG00000258667	HIF1A-AS2	HIF1A antisense RNA 2 [Source:HGNC Symbol;Acc:HGNC:43015]
#INFO:	QUERY:	ENSG00000258684	BMS1P16	BMS1, ribosome biogenesis factor pseudogene 16 [Source:HGNC Symbol;Acc:HGNC:49161]
#INFO:	QUERY:	ENSG00000258695	AC005225.3	N/A
#INFO:	QUERY:	ENSG00000258696	AL359233.1	N/A
#INFO:	QUERY:	ENSG00000258708	SLC25A21-AS1	SLC25A21 antisense RNA 1 [Source:HGNC Symbol;Acc:HGNC:44298]
#INFO:	QUERY:	ENSG00000258725	PRC1-AS1	PRC1 antisense RNA 1 [Source:HGNC Symbol;Acc:HGNC:48587]
#INFO:	QUERY:	ENSG00000258745	AL358334.3	N/A
#INFO:	QUERY:	ENSG00000258749	AL110504.1	N/A
#INFO:	QUERY:	ENSG00000258759	AL049779.3	N/A
#INFO:	QUERY:	ENSG00000258777	HIF1A-AS1	HIF1A antisense RNA 1 [Source:HGNC Symbol;Acc:HGNC:43014]
#INFO:	QUERY:	ENSG00000258788	CKS1BP1	CDC28 protein kinase regulatory subunit 1B pseudogene 1 [Source:HGNC Symbol;Acc:HGNC:20004]
#INFO:	QUERY:	ENSG00000258819	LINC02289	long intergenic non-protein coding RNA 2289 [Source:HGNC Symbol;Acc:HGNC:53205]
#INFO:	QUERY:	ENSG00000258876	TGFB3-AS1	TGFB3 antisense RNA 1 [Source:HGNC Symbol;Acc:HGNC:53144]
#INFO:	QUERY:	ENSG00000258881	AC007040.2	N/A
#INFO:	QUERY:	ENSG00000258891	AC005480.1	N/A
#INFO:	QUERY:	ENSG00000258926	AL355916.2	N/A
#INFO:	QUERY:	ENSG00000258930	AC005230.1	N/A
#INFO:	QUERY:	ENSG00000258949	AL049870.3	N/A
#INFO:	QUERY:	ENSG00000258959	AL118558.1	N/A
#INFO:	QUERY:	ENSG00000258967	AL117694.1	N/A
#INFO:	QUERY:	ENSG00000258973	AL096870.1	N/A
#INFO:	QUERY:	ENSG00000258983	AL162171.2	N/A
#INFO:	QUERY:	ENSG00000258986	TMEM179	transmembrane protein 179 [Source:HGNC Symbol;Acc:HGNC:20137]
#INFO:	QUERY:	ENSG00000259015	AL442663.4	N/A
#INFO:	QUERY:	ENSG00000259020	AL049872.1	N/A
#INFO:	QUERY:	ENSG00000259038	AL121820.2	N/A
#INFO:	QUERY:	ENSG00000259070	LINC00639	long intergenic non-protein coding RNA 639 [Source:HGNC Symbol;Acc:HGNC:27502]
#INFO:	QUERY:	ENSG00000259075	POC1B-GALNT4	POC1B-GALNT4 readthrough [Source:HGNC Symbol;Acc:HGNC:42957]
#INFO:	QUERY:	ENSG00000259080	AC074091.1	N/A
#INFO:	QUERY:	ENSG00000259088	AL137779.2	N/A
#INFO:	QUERY:	ENSG00000259112	NDUFC2-KCTD14	NDUFC2-KCTD14 readthrough [Source:HGNC Symbol;Acc:HGNC:42956]
#INFO:	QUERY:	ENSG00000259120	SMIM6	small integral membrane protein 6 [Source:HGNC Symbol;Acc:HGNC:40032]
#INFO:	QUERY:	ENSG00000259135	AL445363.2	N/A
#INFO:	QUERY:	ENSG00000259138	AL049780.2	N/A
#INFO:	QUERY:	ENSG00000259146	AC005476.2	N/A
#INFO:	QUERY:	ENSG00000259182	AC019254.1	N/A
#INFO:	QUERY:	ENSG00000259195	AC021739.1	N/A
#INFO:	QUERY:	ENSG00000259232	AC105129.1	N/A
#INFO:	QUERY:	ENSG00000259238	AC092755.2	N/A
#INFO:	QUERY:	ENSG00000259251	AC104590.1	N/A
#INFO:	QUERY:	ENSG00000259352	AC091117.1	N/A
#INFO:	QUERY:	ENSG00000259357	AL590133.2	N/A
#INFO:	QUERY:	ENSG00000259359	AC012409.1	N/A
#INFO:	QUERY:	ENSG00000259370	AC103740.1	N/A
#INFO:	QUERY:	ENSG00000259381	AC090695.1	N/A
#INFO:	QUERY:	ENSG00000259397	AC021231.2	N/A
#INFO:	QUERY:	ENSG00000259399	TGIF2-C20ORF24	TGIF2-C20orf24 readthrough [Source:HGNC Symbol;Acc:HGNC:44664]
#INFO:	QUERY:	ENSG00000259516	ANP32AP1	acidic nuclear phosphoprotein 32 family member A pseudogene 1 [Source:HGNC Symbol;Acc:HGNC:42949]
#INFO:	QUERY:	ENSG00000259520	AC051619.5	N/A
#INFO:	QUERY:	ENSG00000259523	AC022613.2	N/A
#INFO:	QUERY:	ENSG00000259553	AC140725.1	N/A
#INFO:	QUERY:	ENSG00000259618	AC012170.3	N/A
#INFO:	QUERY:	ENSG00000259628	AC007000.3	N/A
#INFO:	QUERY:	ENSG00000259654	AC115102.1	N/A
#INFO:	QUERY:	ENSG00000259709	AC023906.4	N/A
#INFO:	QUERY:	ENSG00000259736	CRTC3-AS1	CRTC3 antisense RNA 1 [Source:HGNC Symbol;Acc:HGNC:51433]
#INFO:	QUERY:	ENSG00000259746	HSPE1P3	heat shock protein family E (Hsp10) member 1 pseudogene 3 [Source:HGNC Symbol;Acc:HGNC:49322]
#INFO:	QUERY:	ENSG00000259767	AC022558.1	N/A
#INFO:	QUERY:	ENSG00000259803	SLC22A31	solute carrier family 22 member 31 [Source:HGNC Symbol;Acc:HGNC:27091]
#INFO:	QUERY:	ENSG00000259826	AC072061.1	N/A
#INFO:	QUERY:	ENSG00000259868	AL163952.1	N/A
#INFO:	QUERY:	ENSG00000259932	AC051619.7	N/A
#INFO:	QUERY:	ENSG00000259942	N/A	N/A
#INFO:	QUERY:	ENSG00000260022	AL031716.1	N/A
#INFO:	QUERY:	ENSG00000260038	AC009090.1	N/A
#INFO:	QUERY:	ENSG00000260088	AL445483.1	N/A
#INFO:	QUERY:	ENSG00000260092	AC009163.2	N/A
#INFO:	QUERY:	ENSG00000260141	AC145350.2	N/A
#INFO:	QUERY:	ENSG00000260174	AC111152.3	N/A
#INFO:	QUERY:	ENSG00000260213	AC092718.2	N/A
#INFO:	QUERY:	ENSG00000260228	AC009119.1	N/A
#INFO:	QUERY:	ENSG00000260244	AC104083.1	N/A
#INFO:	QUERY:	ENSG00000260259	LINC02166	long intergenic non-protein coding RNA 2166 [Source:HGNC Symbol;Acc:HGNC:53027]
#INFO:	QUERY:	ENSG00000260265	AC110760.4	N/A
#INFO:	QUERY:	ENSG00000260279	AC137932.1	N/A
#INFO:	QUERY:	ENSG00000260282	EIF4EBP2P2	eukaryotic translation initiation factor 4E binding protein 2 pseudogene 2 [Source:HGNC Symbol;Acc:HGNC:49317]
#INFO:	QUERY:	ENSG00000260350	AC012173.1	N/A
#INFO:	QUERY:	ENSG00000260423	LINC02367	long intergenic non-protein coding RNA 2367 [Source:HGNC Symbol;Acc:HGNC:53290]
#INFO:	QUERY:	ENSG00000260571	BNIP3P5	BCL2 interacting protein 3 pseudogene 5 [Source:HGNC Symbol;Acc:HGNC:39658]
#INFO:	QUERY:	ENSG00000260583	AP000223.1	N/A
#INFO:	QUERY:	ENSG00000260597	AC012531.1	N/A
#INFO:	QUERY:	ENSG00000260672	AC100827.4	N/A
#INFO:	QUERY:	ENSG00000260686	AC008669.1	N/A
#INFO:	QUERY:	ENSG00000260701	AC025284.1	N/A
#INFO:	QUERY:	ENSG00000260795	AC093519.1	N/A
#INFO:	QUERY:	ENSG00000260815	AC019294.3	N/A
#INFO:	QUERY:	ENSG00000260892	AC105020.4	N/A
#INFO:	QUERY:	ENSG00000260896	LINC02170	long intergenic non-protein coding RNA 2170 [Source:HGNC Symbol;Acc:HGNC:53032]
#INFO:	QUERY:	ENSG00000261071	AL441883.1	N/A
#INFO:	QUERY:	ENSG00000261167	AC107027.3	N/A
#INFO:	QUERY:	ENSG00000261175	LINC02188	long intergenic non-protein coding RNA 2188 [Source:HGNC Symbol;Acc:HGNC:53050]
#INFO:	QUERY:	ENSG00000261240	AC009065.6	N/A
#INFO:	QUERY:	ENSG00000261243	AC022165.1	N/A
#INFO:	QUERY:	ENSG00000261312	AC002550.1	N/A
#INFO:	QUERY:	ENSG00000261332	AC116348.2	N/A
#INFO:	QUERY:	ENSG00000261341	AC010325.1	N/A
#INFO:	QUERY:	ENSG00000261342	AC006538.1	N/A
#INFO:	QUERY:	ENSG00000261428	AC097461.1	N/A
#INFO:	QUERY:	ENSG00000261431	AL023803.1	N/A
#INFO:	QUERY:	ENSG00000261465	AC099518.4	N/A
#INFO:	QUERY:	ENSG00000261476	AC009163.3	N/A
#INFO:	QUERY:	ENSG00000261496	N/A	N/A
#INFO:	QUERY:	ENSG00000261499	AC233699.1	N/A
#INFO:	QUERY:	ENSG00000261573	AL157402.2	N/A
#INFO:	QUERY:	ENSG00000261575	AC005829.1	N/A
#INFO:	QUERY:	ENSG00000261596	AC005632.2	N/A
#INFO:	QUERY:	ENSG00000261600	AC233266.2	N/A
#INFO:	QUERY:	ENSG00000261611	AC010547.5	N/A
#INFO:	QUERY:	ENSG00000261687	AC068724.2	N/A
#INFO:	QUERY:	ENSG00000261692	AC092120.2	N/A
#INFO:	QUERY:	ENSG00000261790	AC005606.2	N/A
#INFO:	QUERY:	ENSG00000261879	AC087500.1	N/A
#INFO:	QUERY:	ENSG00000261889	AC108134.2	N/A
#INFO:	QUERY:	ENSG00000261915	AC026954.2	N/A
#INFO:	QUERY:	ENSG00000261938	AC006111.1	N/A
#INFO:	QUERY:	ENSG00000261959	AC015909.3	N/A
#INFO:	QUERY:	ENSG00000261997	AC007336.1	N/A
#INFO:	QUERY:	ENSG00000262039	AC091180.5	N/A
#INFO:	QUERY:	ENSG00000262136	AC092115.3	N/A
#INFO:	QUERY:	ENSG00000262147	AC124283.2	N/A
#INFO:	QUERY:	ENSG00000262155	LINC02175	long intergenic non-protein coding RNA 2175 [Source:HGNC Symbol;Acc:HGNC:27550]
#INFO:	QUERY:	ENSG00000262298	AC004584.1	N/A
#INFO:	QUERY:	ENSG00000262319	AC007952.6	N/A
#INFO:	QUERY:	ENSG00000262526	AC120057.3	N/A
#INFO:	QUERY:	ENSG00000262554	AC004232.1	N/A
#INFO:	QUERY:	ENSG00000262668	AJ003147.2	N/A
#INFO:	QUERY:	ENSG00000262692	AC116914.2	N/A
#INFO:	QUERY:	ENSG00000263050	AC090617.6	N/A
#INFO:	QUERY:	ENSG00000263070	AC019322.1	N/A
#INFO:	QUERY:	ENSG00000263212	AC004224.2	N/A
#INFO:	QUERY:	ENSG00000263235	AC006111.2	N/A
#INFO:	QUERY:	ENSG00000263276	AC020978.8	N/A
#INFO:	QUERY:	ENSG00000263280	AC003965.1	N/A
#INFO:	QUERY:	ENSG00000263293	THCAT158	thyroid cancer-associated transcript 158 [Source:NCBI gene;Acc:102724508]
#INFO:	QUERY:	ENSG00000263331	AC008551.1	N/A
#INFO:	QUERY:	ENSG00000263338	AC027796.5	N/A
#INFO:	QUERY:	ENSG00000263343	AC009088.4	N/A
#INFO:	QUERY:	ENSG00000263493	N/A	N/A
#INFO:	QUERY:	ENSG00000263585	AC145207.4	N/A
#INFO:	QUERY:	ENSG00000263607	N/A	N/A
#INFO:	QUERY:	ENSG00000263639	MSMB	microseminoprotein beta [Source:HGNC Symbol;Acc:HGNC:7372]
#INFO:	QUERY:	ENSG00000263640	N/A	N/A
#INFO:	QUERY:	ENSG00000263650	N/A	N/A
#INFO:	QUERY:	ENSG00000263672	RN7SL750P	RNA, 7SL, cytoplasmic 750, pseudogene [Source:HGNC Symbol;Acc:HGNC:46766]
#INFO:	QUERY:	ENSG00000263781	AC024619.4	N/A
#INFO:	QUERY:	ENSG00000263843	AC022211.2	N/A
#INFO:	QUERY:	ENSG00000263917	AC011825.3	N/A
#INFO:	QUERY:	ENSG00000263947	N/A	N/A
#INFO:	QUERY:	ENSG00000263968	RN7SL381P	RNA, 7SL, cytoplasmic 381, pseudogene [Source:HGNC Symbol;Acc:HGNC:46397]
#INFO:	QUERY:	ENSG00000264272	AC100786.1	N/A
#INFO:	QUERY:	ENSG00000264290	AC104564.4	N/A
#INFO:	QUERY:	ENSG00000264293	RN7SL657P	RNA, 7SL, cytoplasmic 657, pseudogene [Source:HGNC Symbol;Acc:HGNC:46673]
#INFO:	QUERY:	ENSG00000264304	AC024267.3	N/A
#INFO:	QUERY:	ENSG00000264384	RN7SL431P	RNA, 7SL, cytoplasmic 431, pseudogene [Source:HGNC Symbol;Acc:HGNC:46447]
#INFO:	QUERY:	ENSG00000264548	AC132872.2	N/A
#INFO:	QUERY:	ENSG00000264554	RN7SL793P	RNA, 7SL, cytoplasmic 793, pseudogene [Source:HGNC Symbol;Acc:HGNC:46809]
#INFO:	QUERY:	ENSG00000264573	RN7SL15P	RNA, 7SL, cytoplasmic 15, pseudogene [Source:HGNC Symbol;Acc:HGNC:46031]
#INFO:	QUERY:	ENSG00000264615	RN7SL592P	RNA, 7SL, cytoplasmic 592, pseudogene [Source:HGNC Symbol;Acc:HGNC:46608]
#INFO:	QUERY:	ENSG00000264812	AC132938.2	N/A
#INFO:	QUERY:	ENSG00000264937	AC100830.2	N/A
#INFO:	QUERY:	ENSG00000264943	SH3GL1P2	SH3 domain containing GRB2 like 1, endophilin A2 pseudogene 2 [Source:HGNC Symbol;Acc:HGNC:10836]
#INFO:	QUERY:	ENSG00000265008	AC011825.4	N/A
#INFO:	QUERY:	ENSG00000265011	N/A	N/A
#INFO:	QUERY:	ENSG00000265018	AGAP12P	ArfGAP with GTPase domain, ankyrin repeat and PH domain 12, pseudogene [Source:HGNC Symbol;Acc:HGNC:23661]
#INFO:	QUERY:	ENSG00000265095	AC093484.3	N/A
#INFO:	QUERY:	ENSG00000265118	AC134669.2	N/A
#INFO:	QUERY:	ENSG00000265123	RN7SL200P	RNA, 7SL, cytoplasmic 200, pseudogene [Source:HGNC Symbol;Acc:HGNC:46216]
#INFO:	QUERY:	ENSG00000265148	TSPOAP1-AS1	TSPOAP1 antisense RNA 1 [Source:HGNC Symbol;Acc:HGNC:44148]
#INFO:	QUERY:	ENSG00000265205	AC010761.3	N/A
#INFO:	QUERY:	ENSG00000265230	N/A	N/A
#INFO:	QUERY:	ENSG00000265437	AP005212.2	N/A
#INFO:	QUERY:	ENSG00000265458	AC132938.3	N/A
#INFO:	QUERY:	ENSG00000265496	AC100778.4	N/A
#INFO:	QUERY:	ENSG00000265519	AC015922.3	N/A
#INFO:	QUERY:	ENSG00000265574	WDR45BP1	WD repeat domain 45B pseudogene 1 [Source:HGNC Symbol;Acc:HGNC:26605]
#INFO:	QUERY:	ENSG00000265590	AP000275.2	N/A
#INFO:	QUERY:	ENSG00000265592	N/A	N/A
#INFO:	QUERY:	ENSG00000265625	AC104564.6	N/A
#INFO:	QUERY:	ENSG00000265664	AC005544.2	N/A
#INFO:	QUERY:	ENSG00000265763	ZNF488	zinc finger protein 488 [Source:HGNC Symbol;Acc:HGNC:23535]
#INFO:	QUERY:	ENSG00000265791	AC127024.4	N/A
#INFO:	QUERY:	ENSG00000265802	RN7SL49P	RNA, 7SL, cytoplasmic 49, pseudogene [Source:HGNC Symbol;Acc:HGNC:46065]
#INFO:	QUERY:	ENSG00000265814	RN7SL376P	RNA, 7SL, cytoplasmic 376, pseudogene [Source:HGNC Symbol;Acc:HGNC:46392]
#INFO:	QUERY:	ENSG00000265817	FSBP	fibrinogen silencer binding protein [Source:HGNC Symbol;Acc:HGNC:43653]
#INFO:	QUERY:	ENSG00000265821	N/A	N/A
#INFO:	QUERY:	ENSG00000265939	AC091147.1	N/A
#INFO:	QUERY:	ENSG00000266002	AC091059.1	N/A
#INFO:	QUERY:	ENSG00000266079	SNORA59B	small nucleolar RNA, H/ACA box 59B [Source:HGNC Symbol;Acc:HGNC:32658]
#INFO:	QUERY:	ENSG00000266088	AC004585.1	N/A
#INFO:	QUERY:	ENSG00000266101	AC004408.1	N/A
#INFO:	QUERY:	ENSG00000266171	AP001020.3	N/A
#INFO:	QUERY:	ENSG00000266313	AC026254.5	N/A
#INFO:	QUERY:	ENSG00000266352	N/A	N/A
#INFO:	QUERY:	ENSG00000266428	N/A	N/A
#INFO:	QUERY:	ENSG00000266495	AC011731.1	N/A
#INFO:	QUERY:	ENSG00000266642	AC024267.6	N/A
#INFO:	QUERY:	ENSG00000266651	AC093484.5	N/A
#INFO:	QUERY:	ENSG00000266929	AC067852.1	N/A
#INFO:	QUERY:	ENSG00000266934	AC005746.1	N/A
#INFO:	QUERY:	ENSG00000266936	AC011442.1	N/A
#INFO:	QUERY:	ENSG00000266941	AC024592.1	N/A
#INFO:	QUERY:	ENSG00000266953	AC092073.1	N/A
#INFO:	QUERY:	ENSG00000266970	AC061992.1	N/A
#INFO:	QUERY:	ENSG00000266992	DHX40P1	DEAH-box helicase 40 pseudogene 1 [Source:HGNC Symbol;Acc:HGNC:20687]
#INFO:	QUERY:	ENSG00000267030	AC011498.3	N/A
#INFO:	QUERY:	ENSG00000267092	AC027307.1	N/A
#INFO:	QUERY:	ENSG00000267096	AC008735.1	N/A
#INFO:	QUERY:	ENSG00000267108	AP001029.1	N/A
#INFO:	QUERY:	ENSG00000267128	RNF157-AS1	RNF157 antisense RNA 1 [Source:HGNC Symbol;Acc:HGNC:44127]
#INFO:	QUERY:	ENSG00000267138	AC005954.1	N/A
#INFO:	QUERY:	ENSG00000267150	AC006557.1	N/A
#INFO:	QUERY:	ENSG00000267192	AC006116.4	N/A
#INFO:	QUERY:	ENSG00000267201	LINC01775	long intergenic non-protein coding RNA 1775 [Source:HGNC Symbol;Acc:HGNC:52565]
#INFO:	QUERY:	ENSG00000267203	AC115085.1	N/A
#INFO:	QUERY:	ENSG00000267219	AC010504.1	N/A
#INFO:	QUERY:	ENSG00000267220	AC011447.2	N/A
#INFO:	QUERY:	ENSG00000267222	AC107993.1	N/A
#INFO:	QUERY:	ENSG00000267226	AC104971.2	N/A
#INFO:	QUERY:	ENSG00000267263	AC111170.2	N/A
#INFO:	QUERY:	ENSG00000267264	AC006504.3	N/A
#INFO:	QUERY:	ENSG00000267280	TBX2-AS1	TBX2 antisense RNA 1 [Source:HGNC Symbol;Acc:HGNC:50355]
#INFO:	QUERY:	ENSG00000267316	AC090409.2	N/A
#INFO:	QUERY:	ENSG00000267348	AC011489.1	N/A
#INFO:	QUERY:	ENSG00000267366	AP005131.2	N/A
#INFO:	QUERY:	ENSG00000267372	AC005330.1	N/A
#INFO:	QUERY:	ENSG00000267374	AC016205.1	N/A
#INFO:	QUERY:	ENSG00000267414	AC120049.1	N/A
#INFO:	QUERY:	ENSG00000267416	AC025048.4	N/A
#INFO:	QUERY:	ENSG00000267422	AC016582.2	N/A
#INFO:	QUERY:	ENSG00000267426	AC087289.3	N/A
#INFO:	QUERY:	ENSG00000267469	AC005944.1	N/A
#INFO:	QUERY:	ENSG00000267484	AC027319.1	N/A
#INFO:	QUERY:	ENSG00000267500	ZNF887P	zinc finger protein 887, pseudogene [Source:HGNC Symbol;Acc:HGNC:38700]
#INFO:	QUERY:	ENSG00000267531	N/A	N/A
#INFO:	QUERY:	ENSG00000267543	AC015802.3	N/A
#INFO:	QUERY:	ENSG00000267565	AC011477.3	N/A
#INFO:	QUERY:	ENSG00000267571	AC104532.2	N/A
#INFO:	QUERY:	ENSG00000267601	AC022966.2	N/A
#INFO:	QUERY:	ENSG00000267633	AC008686.1	N/A
#INFO:	QUERY:	ENSG00000267697	LUZP6	leucine zipper protein 6 [Source:HGNC Symbol;Acc:HGNC:33955]
#INFO:	QUERY:	ENSG00000267698	AC002116.2	N/A
#INFO:	QUERY:	ENSG00000267742	FAM60CP	family with sequence similarity 60 member C, pseudogene [Source:HGNC Symbol;Acc:HGNC:31737]
#INFO:	QUERY:	ENSG00000267765	AC100793.3	N/A
#INFO:	QUERY:	ENSG00000267767	LINC01801	long intergenic non-protein coding RNA 1801 [Source:HGNC Symbol;Acc:HGNC:52592]
#INFO:	QUERY:	ENSG00000267787	AC027097.2	N/A
#INFO:	QUERY:	ENSG00000267815	AC008655.1	N/A
#INFO:	QUERY:	ENSG00000267852	AC119396.2	N/A
#INFO:	QUERY:	ENSG00000267884	N/A	N/A
#INFO:	QUERY:	ENSG00000267886	AC074135.1	N/A
#INFO:	QUERY:	ENSG00000267918	N/A	N/A
#INFO:	QUERY:	ENSG00000267937	N/A	N/A
#INFO:	QUERY:	ENSG00000268056	AC020913.1	N/A
#INFO:	QUERY:	ENSG00000268062	AL031274.2	N/A
#INFO:	QUERY:	ENSG00000268093	AC022154.1	N/A
#INFO:	QUERY:	ENSG00000268105	AC124856.1	N/A
#INFO:	QUERY:	ENSG00000268108	AC008687.2	N/A
#INFO:	QUERY:	ENSG00000268166	N/A	N/A
#INFO:	QUERY:	ENSG00000268182	SMIM17	small integral membrane protein 17 [Source:HGNC Symbol;Acc:HGNC:27114]
#INFO:	QUERY:	ENSG00000268222	EEF1A1P7	eukaryotic translation elongation factor 1 alpha 1 pseudogene 7 [Source:HGNC Symbol;Acc:HGNC:3202]
#INFO:	QUERY:	ENSG00000268266	AC003005.2	N/A
#INFO:	QUERY:	ENSG00000268287	AC008687.3	N/A
#INFO:	QUERY:	ENSG00000268322	BNIP3P25	BCL2 interacting protein 3 pseudogene 25 [Source:HGNC Symbol;Acc:HGNC:49705]
#INFO:	QUERY:	ENSG00000268412	TRMT112P6	tRNA methyltransferase 11-2 homolog (S. cerevisiae) pseudogene 6 [Source:HGNC Symbol;Acc:HGNC:44025]
#INFO:	QUERY:	ENSG00000268434	AC011530.1	N/A
#INFO:	QUERY:	ENSG00000268503	N/A	N/A
#INFO:	QUERY:	ENSG00000268536	AC005523.1	N/A
#INFO:	QUERY:	ENSG00000268578	N/A	N/A
#INFO:	QUERY:	ENSG00000268583	AC011466.1	N/A
#INFO:	QUERY:	ENSG00000268584	AC073389.1	N/A
#INFO:	QUERY:	ENSG00000268614	AC008878.2	N/A
#INFO:	QUERY:	ENSG00000268643	AC006486.1	N/A
#INFO:	QUERY:	ENSG00000268649	AL132655.2	N/A
#INFO:	QUERY:	ENSG00000268670	AC016586.1	N/A
#INFO:	QUERY:	ENSG00000268746	AC010519.1	N/A
#INFO:	QUERY:	ENSG00000268854	AC020909.3	N/A
#INFO:	QUERY:	ENSG00000268870	AC008758.5	N/A
#INFO:	QUERY:	ENSG00000268927	N/A	N/A
#INFO:	QUERY:	ENSG00000268938	AC005387.1	N/A
#INFO:	QUERY:	ENSG00000268950	N/A	N/A
#INFO:	QUERY:	ENSG00000268965	N/A	N/A
#INFO:	QUERY:	ENSG00000268993	AC244453.4	N/A
#INFO:	QUERY:	ENSG00000269110	AC010636.2	N/A
#INFO:	QUERY:	ENSG00000269148	AC092301.1	N/A
#INFO:	QUERY:	ENSG00000269161	AC010618.2	N/A
#INFO:	QUERY:	ENSG00000269165	N/A	N/A
#INFO:	QUERY:	ENSG00000269185	N/A	N/A
#INFO:	QUERY:	ENSG00000269210	AC019171.1	N/A
#INFO:	QUERY:	ENSG00000269246	AC011445.2	N/A
#INFO:	QUERY:	ENSG00000269304	FKBP1AP1	FK506 binding protein 1A pseudogene 1 [Source:HGNC Symbol;Acc:HGNC:3714]
#INFO:	QUERY:	ENSG00000269356	AL356740.2	N/A
#INFO:	QUERY:	ENSG00000269533	AC003002.4	N/A
#INFO:	QUERY:	ENSG00000269646	AC010487.2	N/A
#INFO:	QUERY:	ENSG00000269652	AC011510.1	N/A
#INFO:	QUERY:	ENSG00000269706	AC008687.6	N/A
#INFO:	QUERY:	ENSG00000269799	AC008737.3	N/A
#INFO:	QUERY:	ENSG00000269804	N/A	N/A
#INFO:	QUERY:	ENSG00000269845	AC092364.2	N/A
#INFO:	QUERY:	ENSG00000269919	AL022067.1	N/A
#INFO:	QUERY:	ENSG00000269956	MKNK1-AS1	MKNK1 antisense RNA 1 [Source:HGNC Symbol;Acc:HGNC:44129]
#INFO:	QUERY:	ENSG00000269966	AL136164.2	N/A
#INFO:	QUERY:	ENSG00000269967	AL136115.2	N/A
#INFO:	QUERY:	ENSG00000269980	AC068768.2	N/A
#INFO:	QUERY:	ENSG00000270006	AC010531.6	N/A
#INFO:	QUERY:	ENSG00000270025	BMS1P7	BMS1, ribosome biogenesis factor pseudogene 7 [Source:HGNC Symbol;Acc:HGNC:23655]
#INFO:	QUERY:	ENSG00000270030	AC136475.7	N/A
#INFO:	QUERY:	ENSG00000270048	AC068790.4	N/A
#INFO:	QUERY:	ENSG00000270059	AC121493.1	N/A
#INFO:	QUERY:	ENSG00000270061	AC068790.5	N/A
#INFO:	QUERY:	ENSG00000270096	AC078795.2	N/A
#INFO:	QUERY:	ENSG00000270120	AC007728.3	N/A
#INFO:	QUERY:	ENSG00000270123	VTRNA2-1	vault RNA 2-1 [Source:HGNC Symbol;Acc:HGNC:37054]
#INFO:	QUERY:	ENSG00000270132	WISP1-OT1	WISP1 overlapping transcript 1 [Source:HGNC Symbol;Acc:HGNC:49126]
#INFO:	QUERY:	ENSG00000270149	AL591806.3	N/A
#INFO:	QUERY:	ENSG00000270173	N/A	N/A
#INFO:	QUERY:	ENSG00000270175	AC023509.4	N/A
#INFO:	QUERY:	ENSG00000270181	BIVM-ERCC5	BIVM-ERCC5 readthrough [Source:HGNC Symbol;Acc:HGNC:43690]
#INFO:	QUERY:	ENSG00000270190	AC068491.3	N/A
#INFO:	QUERY:	ENSG00000270194	AC097359.2	N/A
#INFO:	QUERY:	ENSG00000270240	AC015849.1	N/A
#INFO:	QUERY:	ENSG00000270257	AC096720.1	N/A
#INFO:	QUERY:	ENSG00000270412	AL136084.3	N/A
#INFO:	QUERY:	ENSG00000270482	AC026367.1	N/A
#INFO:	QUERY:	ENSG00000270510	AP000811.1	N/A
#INFO:	QUERY:	ENSG00000270606	AC025518.2	N/A
#INFO:	QUERY:	ENSG00000270614	AC011451.2	N/A
#INFO:	QUERY:	ENSG00000270640	AC104695.3	N/A
#INFO:	QUERY:	ENSG00000270659	AC079610.2	N/A
#INFO:	QUERY:	ENSG00000270711	AL162431.4	N/A
#INFO:	QUERY:	ENSG00000270723	RPL23AP92	ribosomal protein L23a pseudogene 92 [Source:HGNC Symbol;Acc:HGNC:51627]
#INFO:	QUERY:	ENSG00000270728	AL035413.2	N/A
#INFO:	QUERY:	ENSG00000270733	AL355877.2	N/A
#INFO:	QUERY:	ENSG00000270781	AC091133.5	N/A
#INFO:	QUERY:	ENSG00000270792	AL050403.2	N/A
#INFO:	QUERY:	ENSG00000270828	AL023806.2	N/A
#INFO:	QUERY:	ENSG00000270878	AL136038.4	N/A
#INFO:	QUERY:	ENSG00000270885	RASL10B	RAS like family 10 member B [Source:HGNC Symbol;Acc:HGNC:30295]
#INFO:	QUERY:	ENSG00000270923	TAS2R6P	taste 2 receptor member 6 pseudogene [Source:HGNC Symbol;Acc:HGNC:20616]
#INFO:	QUERY:	ENSG00000270941	AC006254.2	N/A
#INFO:	QUERY:	ENSG00000270983	AL589674.2	N/A
#INFO:	QUERY:	ENSG00000270996	AC005034.4	N/A
#INFO:	QUERY:	ENSG00000271002	AC129492.5	N/A
#INFO:	QUERY:	ENSG00000271153	RPL23AP88	ribosomal protein L23a pseudogene 88 [Source:HGNC Symbol;Acc:HGNC:51579]
#INFO:	QUERY:	ENSG00000271180	AL158801.4	N/A
#INFO:	QUERY:	ENSG00000271185	AC007029.1	N/A
#INFO:	QUERY:	ENSG00000271202	PRR13P7	proline rich 13 pseudogene 7 [Source:HGNC Symbol;Acc:HGNC:50620]
#INFO:	QUERY:	ENSG00000271208	Z99289.3	N/A
#INFO:	QUERY:	ENSG00000271265	AL355297.3	N/A
#INFO:	QUERY:	ENSG00000271347	AC124312.5	N/A
#INFO:	QUERY:	ENSG00000271361	AL133351.4	N/A
#INFO:	QUERY:	ENSG00000271384	AL161729.3	N/A
#INFO:	QUERY:	ENSG00000271387	AL445228.2	N/A
#INFO:	QUERY:	ENSG00000271424	AL157791.2	N/A
#INFO:	QUERY:	ENSG00000271511	AL161756.3	N/A
#INFO:	QUERY:	ENSG00000271550	BNIP3P11	BCL2 interacting protein 3 pseudogene 11 [Source:HGNC Symbol;Acc:HGNC:49724]
#INFO:	QUERY:	ENSG00000271551	AL355297.4	N/A
#INFO:	QUERY:	ENSG00000271581	AL671883.3	N/A
#INFO:	QUERY:	ENSG00000271644	AC242498.1	N/A
#INFO:	QUERY:	ENSG00000271662	AC233280.2	N/A
#INFO:	QUERY:	ENSG00000271707	ATP1B3P1	ATPase Na+/K+ transporting subunit beta 3 pseudogene 1 [Source:HGNC Symbol;Acc:HGNC:807]
#INFO:	QUERY:	ENSG00000271709	AC017033.1	N/A
#INFO:	QUERY:	ENSG00000271721	N/A	N/A
#INFO:	QUERY:	ENSG00000271741	AC114490.2	N/A
#INFO:	QUERY:	ENSG00000271779	AC009994.1	N/A
#INFO:	QUERY:	ENSG00000271795	AC011337.1	N/A
#INFO:	QUERY:	ENSG00000271803	AL121906.1	N/A
[truncated: 269 more rows]
