# Supplementary material for: The Human Blood-Nerve Barrier Transcriptome
Source: Sci Rep. 2017 Dec 12;7:17477. doi: 10.1038/s41598-017-17475-y (PMC5727190; doi:10.1038/s41598-017-17475-y)
Supplement: Supplementary file 3 — Dataset 2 [file 41598_2017_17475_MOESM3_ESM.xlsx]

## Sheet: gProfiler
#	signf	p-value	T	Q	Q&T	Q&T/Q	Q&T/T	term ID	t type	t group	t name	t depth	Q&T list
#
1	!	0.015	1582	578	79	0.137	0.05	GO:0006811	BP	79	ion transport	1	ENSG00000004809,ENSG00000007952,ENSG00000010379,ENSG00000010610,ENSG00000018625,ENSG00000021488,ENSG00000058335,ENSG00000070729,ENSG00000070808,ENSG00000074370,ENSG00000078579,ENSG00000079841,ENSG00000080493,ENSG00000084453,ENSG00000087258,ENSG00000092068,ENSG00000100156,ENSG00000101405,ENSG00000104321,ENSG00000104369,ENSG00000105929,ENSG00000110203,ENSG00000111319,ENSG00000115194,ENSG00000118160…
1	!	0.0146	4845	578	193	0.334	0.04	GO:0005576	CC	16	extracellular region	1	ENSG00000010379,ENSG00000013725,ENSG00000017427,ENSG00000018625,ENSG00000049249,ENSG00000049283,ENSG00000057149,ENSG00000064205,ENSG00000074771,ENSG00000077984,ENSG00000078579,ENSG00000080493,ENSG00000088002,ENSG00000092068,ENSG00000095587,ENSG00000099769,ENSG00000100448,ENSG00000100593,ENSG00000100604,ENSG00000101405,ENSG00000103310,ENSG00000103316,ENSG00000104112,ENSG00000104901,ENSG00000104970…
1	!	3.49e-06	5322	578	226	0.391	0.042	GO:0071944	CC	53	cell periphery	1	ENSG00000004809,ENSG00000007952,ENSG00000010379,ENSG00000010610,ENSG00000011600,ENSG00000013725,ENSG00000017427,ENSG00000018625,ENSG00000021488,ENSG00000048545,ENSG00000049249,ENSG00000049283,ENSG00000058335,ENSG00000070729,ENSG00000070808,ENSG00000074706,ENSG00000074771,ENSG00000077063,ENSG00000078295,ENSG00000079841,ENSG00000080493,ENSG00000084453,ENSG00000087258,ENSG00000090104,ENSG00000092068…
1	!	4.95e-06	5221	578	222	0.384	0.043	GO:0005886	CC	53	plasma membrane	1	ENSG00000004809,ENSG00000007952,ENSG00000010379,ENSG00000010610,ENSG00000011600,ENSG00000013725,ENSG00000017427,ENSG00000018625,ENSG00000021488,ENSG00000048545,ENSG00000049249,ENSG00000049283,ENSG00000058335,ENSG00000070729,ENSG00000070808,ENSG00000074706,ENSG00000074771,ENSG00000078295,ENSG00000079841,ENSG00000080493,ENSG00000084453,ENSG00000087258,ENSG00000090104,ENSG00000092068,ENSG00000099338…
1	!	4.96e-09	2602	578	140	0.242	0.054	GO:0044459	CC	53	plasma membrane part	2	ENSG00000007952,ENSG00000010379,ENSG00000010610,ENSG00000011600,ENSG00000013725,ENSG00000017427,ENSG00000018625,ENSG00000021488,ENSG00000048545,ENSG00000049249,ENSG00000049283,ENSG00000070729,ENSG00000070808,ENSG00000074771,ENSG00000078295,ENSG00000079841,ENSG00000080493,ENSG00000087258,ENSG00000090104,ENSG00000092068,ENSG00000099338,ENSG00000100156,ENSG00000100365,ENSG00000100453,ENSG00000101082…
1	!	0.0262	967	578	54	0.093	0.056	GO:0098590	CC	53	plasma membrane region	3	ENSG00000007952,ENSG00000018625,ENSG00000021488,ENSG00000048545,ENSG00000070729,ENSG00000070808,ENSG00000079841,ENSG00000080493,ENSG00000092068,ENSG00000101336,ENSG00000105929,ENSG00000110375,ENSG00000111319,ENSG00000112599,ENSG00000115266,ENSG00000115956,ENSG00000116544,ENSG00000118160,ENSG00000120645,ENSG00000127364,ENSG00000127507,ENSG00000127928,ENSG00000132639,ENSG00000133256,ENSG00000134183…
1	!	1.59e-05	1606	578	90	0.156	0.056	GO:0031226	CC	53	intrinsic component of plasma membrane	1	ENSG00000007952,ENSG00000010379,ENSG00000010610,ENSG00000011600,ENSG00000013725,ENSG00000018625,ENSG00000021488,ENSG00000049249,ENSG00000070729,ENSG00000074771,ENSG00000078295,ENSG00000080493,ENSG00000092068,ENSG00000100156,ENSG00000100365,ENSG00000104321,ENSG00000105371,ENSG00000105374,ENSG00000105509,ENSG00000110375,ENSG00000111319,ENSG00000112936,ENSG00000113749,ENSG00000114812,ENSG00000115194…
1	!	2.04e-05	1540	578	87	0.151	0.056	GO:0005887	CC	53	integral component of plasma membrane	2	ENSG00000007952,ENSG00000010379,ENSG00000010610,ENSG00000011600,ENSG00000013725,ENSG00000018625,ENSG00000021488,ENSG00000049249,ENSG00000070729,ENSG00000074771,ENSG00000078295,ENSG00000080493,ENSG00000092068,ENSG00000100156,ENSG00000100365,ENSG00000104321,ENSG00000105371,ENSG00000105374,ENSG00000105509,ENSG00000110375,ENSG00000111319,ENSG00000112936,ENSG00000113749,ENSG00000114812,ENSG00000115194…
1	!	0.015	10	578	5	0.009	0.5	GO:0043020	CC	53	NADPH oxidase complex	3	ENSG00000007952,ENSG00000074771,ENSG00000100365,ENSG00000165168,ENSG00000196408
1	!	0.0267	72	578	11	0.019	0.153	GO:0097729	CC	86	9+2 motile cilium	1	ENSG00000099338,ENSG00000111254,ENSG00000112530,ENSG00000124721,ENSG00000125409,ENSG00000140623,ENSG00000157093,ENSG00000163060,ENSG00000187726,ENSG00000188396,ENSG00000226784
1	!	0.0267	72	578	11	0.019	0.153	GO:0036126	CC	86	sperm flagellum	1	ENSG00000099338,ENSG00000111254,ENSG00000112530,ENSG00000124721,ENSG00000125409,ENSG00000140623,ENSG00000157093,ENSG00000163060,ENSG00000187726,ENSG00000188396,ENSG00000226784
1	!	0.0385	1030	578	56	0.097	0.054	GO:0022857	MF	20	transmembrane transporter activity	1	ENSG00000004809,ENSG00000007952,ENSG00000010379,ENSG00000018625,ENSG00000021488,ENSG00000070729,ENSG00000074370,ENSG00000080493,ENSG00000084453,ENSG00000092068,ENSG00000100156,ENSG00000104321,ENSG00000105929,ENSG00000111319,ENSG00000115194,ENSG00000118160,ENSG00000120457,ENSG00000127249,ENSG00000127325,ENSG00000135517,ENSG00000137975,ENSG00000139155,ENSG00000139209,ENSG00000140090,ENSG00000140675…
1	!	0.0056	941	578	55	0.095	0.058	GO:0022891	MF	20	substrate-specific transmembrane transporter activity	2	ENSG00000004809,ENSG00000007952,ENSG00000010379,ENSG00000018625,ENSG00000021488,ENSG00000070729,ENSG00000074370,ENSG00000080493,ENSG00000084453,ENSG00000092068,ENSG00000100156,ENSG00000104321,ENSG00000105929,ENSG00000111319,ENSG00000115194,ENSG00000118160,ENSG00000120457,ENSG00000127249,ENSG00000127325,ENSG00000135517,ENSG00000137975,ENSG00000139155,ENSG00000139209,ENSG00000140090,ENSG00000140675…
1	!	0.00282	873	578	53	0.092	0.061	GO:0015075	MF	20	ion transmembrane transporter activity	3	ENSG00000004809,ENSG00000007952,ENSG00000010379,ENSG00000018625,ENSG00000021488,ENSG00000070729,ENSG00000074370,ENSG00000080493,ENSG00000084453,ENSG00000092068,ENSG00000100156,ENSG00000104321,ENSG00000105929,ENSG00000111319,ENSG00000115194,ENSG00000118160,ENSG00000120457,ENSG00000127249,ENSG00000127325,ENSG00000137975,ENSG00000139155,ENSG00000139209,ENSG00000140090,ENSG00000140675,ENSG00000142959…
1	!	0.0149	665	578	42	0.073	0.063	GO:0008324	MF	20	cation transmembrane transporter activity	4	ENSG00000004809,ENSG00000007952,ENSG00000010379,ENSG00000018625,ENSG00000070729,ENSG00000074370,ENSG00000080493,ENSG00000092068,ENSG00000104321,ENSG00000105929,ENSG00000111319,ENSG00000115194,ENSG00000118160,ENSG00000120457,ENSG00000127249,ENSG00000140090,ENSG00000140675,ENSG00000144191,ENSG00000146411,ENSG00000146477,ENSG00000147614,ENSG00000149403,ENSG00000151067,ENSG00000152705,ENSG00000154118…
1	!	0.00782	26	49	5	0.102	0.192	CORUM:6261	cor	22	Histone-2-Histone-4-ASF1-MCM2 complex	1	ENSG00000197409,ENSG00000197837,ENSG00000275126,ENSG00000275714,ENSG00000277157
1	!	0.00949	27	49	5	0.102	0.185	CORUM:6149	cor	94	Codanin-1-Asf1\u2013histone H3.1-histone H4\u2013importin-4 complex, cytosolic	1	ENSG00000197409,ENSG00000197837,ENSG00000275126,ENSG00000275714,ENSG00000277157
1	!	0.0223	32	49	5	0.102	0.156	CORUM:1149	cor	18	Histone H3.1 complex	1	ENSG00000197409,ENSG00000197837,ENSG00000275126,ENSG00000275714,ENSG00000277157
1	!	0.0114	28	49	5	0.102	0.179	CORUM:551	cor	71	core-histone (H2A/H2B/H3/H4)-TDIF2-TDT complex	1	ENSG00000197409,ENSG00000197837,ENSG00000275126,ENSG00000275714,ENSG00000277157
1	!	0.0191	31	49	5	0.102	0.161	CORUM:3137	cor	80	MASH1 promoter-coactivator complex	1	ENSG00000197409,ENSG00000197837,ENSG00000275126,ENSG00000275714,ENSG00000277157
1	!	2.25e-06	4150	319	152	0.476	0.037	HPA:025020_10	hpa	54	liver; hepatocytes[Supported,Not detected]	1	ENSG00000007174,ENSG00000010610,ENSG00000011600,ENSG00000013725,ENSG00000021488,ENSG00000048545,ENSG00000057149,ENSG00000066336,ENSG00000070808,ENSG00000077984,ENSG00000080493,ENSG00000087258,ENSG00000092068,ENSG00000099812,ENSG00000100365,ENSG00000100448,ENSG00000100450,ENSG00000100453,ENSG00000100593,ENSG00000100604,ENSG00000101115,ENSG00000103316,ENSG00000103723,ENSG00000104112,ENSG00000104369…
1	!	2.13e-06	4147	319	152	0.476	0.037	HPA:012010_10	hpa	96	endometrium 1; cells in endometrial stroma[Supported,Not detected]	1	ENSG00000007174,ENSG00000010610,ENSG00000011600,ENSG00000013725,ENSG00000021488,ENSG00000048545,ENSG00000057149,ENSG00000066336,ENSG00000070808,ENSG00000077984,ENSG00000080493,ENSG00000087258,ENSG00000092068,ENSG00000099812,ENSG00000100365,ENSG00000100448,ENSG00000100450,ENSG00000100453,ENSG00000100593,ENSG00000100604,ENSG00000101115,ENSG00000103316,ENSG00000103723,ENSG00000104112,ENSG00000104369…
1	!	2.13e-06	4147	319	152	0.476	0.037	HPA:044010_10	hpa	84	small intestine; glandular cells[Supported,Not detected]	1	ENSG00000007174,ENSG00000010610,ENSG00000011600,ENSG00000013725,ENSG00000021488,ENSG00000048545,ENSG00000057149,ENSG00000066336,ENSG00000070808,ENSG00000077984,ENSG00000080493,ENSG00000087258,ENSG00000092068,ENSG00000099812,ENSG00000100365,ENSG00000100448,ENSG00000100450,ENSG00000100453,ENSG00000100593,ENSG00000100604,ENSG00000101115,ENSG00000103316,ENSG00000103723,ENSG00000104112,ENSG00000104369…
1	!	0.0214	1015	319	46	0.144	0.045	HPA:047020_10	hpa	64	soft tissue 2; chondrocytes[Supported,Not detected]	1	ENSG00000013725,ENSG00000021488,ENSG00000048545,ENSG00000057149,ENSG00000066336,ENSG00000080493,ENSG00000087258,ENSG00000100448,ENSG00000100604,ENSG00000103723,ENSG00000107165,ENSG00000111254,ENSG00000116544,ENSG00000117594,ENSG00000118160,ENSG00000120659,ENSG00000122367,ENSG00000124196,ENSG00000124818,ENSG00000127928,ENSG00000129514,ENSG00000131095,ENSG00000132639,ENSG00000134812,ENSG00000142609…
1	!	3.9e-06	4106	319	150	0.47	0.037	HPA:043010_10	hpa	51	skin 2; epidermal cells[Supported,Not detected]	1	ENSG00000007174,ENSG00000010610,ENSG00000011600,ENSG00000013725,ENSG00000021488,ENSG00000048545,ENSG00000057149,ENSG00000066336,ENSG00000070808,ENSG00000077984,ENSG00000080493,ENSG00000087258,ENSG00000092068,ENSG00000099812,ENSG00000100365,ENSG00000100448,ENSG00000100450,ENSG00000100453,ENSG00000100593,ENSG00000100604,ENSG00000101115,ENSG00000103723,ENSG00000104112,ENSG00000104369,ENSG00000104901…
1	!	2.29e-06	4151	319	152	0.476	0.037	HPA:052010_10	hpa	3	thyroid gland; glandular cells[Supported,Not detected]	1	ENSG00000007174,ENSG00000010610,ENSG00000011600,ENSG00000013725,ENSG00000021488,ENSG00000048545,ENSG00000057149,ENSG00000066336,ENSG00000070808,ENSG00000077984,ENSG00000080493,ENSG00000087258,ENSG00000092068,ENSG00000099812,ENSG00000100365,ENSG00000100448,ENSG00000100450,ENSG00000100453,ENSG00000100593,ENSG00000100604,ENSG00000101115,ENSG00000103316,ENSG00000103723,ENSG00000104112,ENSG00000104369…
1	!	2.25e-06	4150	319	152	0.476	0.037	HPA:045010_10	hpa	34	smooth muscle; smooth muscle cells[Supported,Not detected]	1	ENSG00000007174,ENSG00000010610,ENSG00000011600,ENSG00000013725,ENSG00000021488,ENSG00000048545,ENSG00000057149,ENSG00000066336,ENSG00000070808,ENSG00000077984,ENSG00000080493,ENSG00000087258,ENSG00000092068,ENSG00000099812,ENSG00000100365,ENSG00000100448,ENSG00000100450,ENSG00000100453,ENSG00000100593,ENSG00000100604,ENSG00000101115,ENSG00000103316,ENSG00000103723,ENSG00000104112,ENSG00000104369…
1	!	1.77e-06	4137	319	152	0.476	0.037	HPA:013010_10	hpa	88	endometrium 2; cells in endometrial stroma[Supported,Not detected]	1	ENSG00000007174,ENSG00000010610,ENSG00000011600,ENSG00000013725,ENSG00000021488,ENSG00000048545,ENSG00000057149,ENSG00000066336,ENSG00000070808,ENSG00000077984,ENSG00000080493,ENSG00000087258,ENSG00000092068,ENSG00000099812,ENSG00000100365,ENSG00000100448,ENSG00000100450,ENSG00000100453,ENSG00000100593,ENSG00000100604,ENSG00000101115,ENSG00000103316,ENSG00000103723,ENSG00000104112,ENSG00000104369…
1	!	2.21e-06	4149	319	152	0.476	0.037	HPA:008030_10	hpa	95	cerebral cortex; neuronal cells[Supported,Not detected]	1	ENSG00000007174,ENSG00000010610,ENSG00000011600,ENSG00000013725,ENSG00000021488,ENSG00000048545,ENSG00000057149,ENSG00000066336,ENSG00000070808,ENSG00000077984,ENSG00000080493,ENSG00000087258,ENSG00000092068,ENSG00000099812,ENSG00000100365,ENSG00000100448,ENSG00000100450,ENSG00000100453,ENSG00000100593,ENSG00000100604,ENSG00000101115,ENSG00000103316,ENSG00000103723,ENSG00000104112,ENSG00000104369…
1	!	1.31e-06	4121	319	152	0.476	0.037	HPA:042010_10	hpa	68	skin 1; Langerhans[Supported,Not detected]	1	ENSG00000007174,ENSG00000010610,ENSG00000011600,ENSG00000013725,ENSG00000021488,ENSG00000048545,ENSG00000057149,ENSG00000066336,ENSG00000070808,ENSG00000077984,ENSG00000080493,ENSG00000087258,ENSG00000092068,ENSG00000099812,ENSG00000100365,ENSG00000100448,ENSG00000100450,ENSG00000100453,ENSG00000100593,ENSG00000100604,ENSG00000101115,ENSG00000103316,ENSG00000103723,ENSG00000104112,ENSG00000104369…
1	!	9.63e-07	3994	319	149	0.467	0.037	HPA:027010_10	hpa	10	lymph node; germinal center cells[Supported,Not detected]	1	ENSG00000007174,ENSG00000010610,ENSG00000011600,ENSG00000013725,ENSG00000021488,ENSG00000048545,ENSG00000057149,ENSG00000066336,ENSG00000070808,ENSG00000077984,ENSG00000080493,ENSG00000087258,ENSG00000092068,ENSG00000099812,ENSG00000100365,ENSG00000100448,ENSG00000100450,ENSG00000100453,ENSG00000100593,ENSG00000100604,ENSG00000101115,ENSG00000103316,ENSG00000103723,ENSG00000104112,ENSG00000104369…
1	!	1.58e-06	4131	319	152	0.476	0.037	HPA:048020_10	hpa	56	spleen; cells in white pulp[Supported,Not detected]	1	ENSG00000007174,ENSG00000010610,ENSG00000011600,ENSG00000013725,ENSG00000021488,ENSG00000048545,ENSG00000057149,ENSG00000066336,ENSG00000070808,ENSG00000077984,ENSG00000080493,ENSG00000087258,ENSG00000092068,ENSG00000099812,ENSG00000100365,ENSG00000100448,ENSG00000100450,ENSG00000100453,ENSG00000100593,ENSG00000100604,ENSG00000101115,ENSG00000103316,ENSG00000103723,ENSG00000104112,ENSG00000104369…
1	!	3.43e-06	4136	319	151	0.473	0.037	HPA:027020_10	hpa	57	lymph node; non-germinal center cells[Supported,Not detected]	1	ENSG00000007174,ENSG00000010610,ENSG00000011600,ENSG00000013725,ENSG00000021488,ENSG00000048545,ENSG00000057149,ENSG00000066336,ENSG00000070808,ENSG00000077984,ENSG00000080493,ENSG00000087258,ENSG00000092068,ENSG00000099812,ENSG00000100365,ENSG00000100448,ENSG00000100450,ENSG00000100453,ENSG00000100593,ENSG00000100604,ENSG00000101115,ENSG00000103316,ENSG00000103723,ENSG00000104112,ENSG00000104369…
1	!	2.09e-06	4146	319	152	0.476	0.037	HPA:040010_10	hpa	65	skeletal muscle; myocytes[Supported,Not detected]	1	ENSG00000007174,ENSG00000010610,ENSG00000011600,ENSG00000013725,ENSG00000021488,ENSG00000048545,ENSG00000057149,ENSG00000066336,ENSG00000070808,ENSG00000077984,ENSG00000080493,ENSG00000087258,ENSG00000092068,ENSG00000099812,ENSG00000100365,ENSG00000100448,ENSG00000100450,ENSG00000100453,ENSG00000100593,ENSG00000100604,ENSG00000101115,ENSG00000103316,ENSG00000103723,ENSG00000104112,ENSG00000104369…
1	!	3.69e-06	4140	319	151	0.473	0.036	HPA:049010_10	hpa	15	stomach 1; glandular cells[Supported,Not detected]	1	ENSG00000007174,ENSG00000010610,ENSG00000011600,ENSG00000013725,ENSG00000021488,ENSG00000048545,ENSG00000057149,ENSG00000066336,ENSG00000070808,ENSG00000077984,ENSG00000080493,ENSG00000087258,ENSG00000092068,ENSG00000099812,ENSG00000100365,ENSG00000100448,ENSG00000100450,ENSG00000100453,ENSG00000100593,ENSG00000100604,ENSG00000101115,ENSG00000103316,ENSG00000103723,ENSG00000104112,ENSG00000104369…
1	!	1.86e-06	4029	319	149	0.467	0.037	HPA:031020_10	hpa	62	pancreas; islets of Langerhans[Supported,Not detected]	1	ENSG00000007174,ENSG00000010610,ENSG00000013725,ENSG00000021488,ENSG00000048545,ENSG00000057149,ENSG00000066336,ENSG00000070808,ENSG00000077984,ENSG00000080493,ENSG00000087258,ENSG00000092068,ENSG00000099812,ENSG00000100365,ENSG00000100448,ENSG00000100450,ENSG00000100453,ENSG00000100593,ENSG00000100604,ENSG00000101115,ENSG00000103316,ENSG00000103723,ENSG00000104112,ENSG00000104369,ENSG00000104901…
1	!	1.87e-06	4140	319	152	0.476	0.037	HPA:054010_10	hpa	13	urinary bladder; urothelial cells[Supported,Not detected]	1	ENSG00000007174,ENSG00000010610,ENSG00000011600,ENSG00000013725,ENSG00000021488,ENSG00000048545,ENSG00000057149,ENSG00000066336,ENSG00000070808,ENSG00000077984,ENSG00000080493,ENSG00000087258,ENSG00000092068,ENSG00000099812,ENSG00000100365,ENSG00000100448,ENSG00000100450,ENSG00000100453,ENSG00000100593,ENSG00000100604,ENSG00000101115,ENSG00000103316,ENSG00000103723,ENSG00000104112,ENSG00000104369…
1	!	2.05e-06	4145	319	152	0.476	0.037	HPA:026010_10	hpa	55	lung; macrophages[Supported,Not detected]	1	ENSG00000007174,ENSG00000010610,ENSG00000011600,ENSG00000013725,ENSG00000021488,ENSG00000048545,ENSG00000057149,ENSG00000066336,ENSG00000070808,ENSG00000077984,ENSG00000080493,ENSG00000087258,ENSG00000092068,ENSG00000099812,ENSG00000100365,ENSG00000100448,ENSG00000100450,ENSG00000100453,ENSG00000100593,ENSG00000100604,ENSG00000101115,ENSG00000103316,ENSG00000103723,ENSG00000104112,ENSG00000104369…
1	!	2.29e-06	4151	319	152	0.476	0.037	HPA:020010_10	hpa	69	heart muscle; myocytes[Supported,Not detected]	1	ENSG00000007174,ENSG00000010610,ENSG00000011600,ENSG00000013725,ENSG00000021488,ENSG00000048545,ENSG00000057149,ENSG00000066336,ENSG00000070808,ENSG00000077984,ENSG00000080493,ENSG00000087258,ENSG00000092068,ENSG00000099812,ENSG00000100365,ENSG00000100448,ENSG00000100450,ENSG00000100453,ENSG00000100593,ENSG00000100604,ENSG00000101115,ENSG00000103316,ENSG00000103723,ENSG00000104112,ENSG00000104369…
1	!	1.92e-05	3974	319	144	0.451	0.036	HPA:009010_10	hpa	67	cervix, uterine; glandular cells[Supported,Not detected]	1	ENSG00000007174,ENSG00000010610,ENSG00000011600,ENSG00000013725,ENSG00000021488,ENSG00000048545,ENSG00000057149,ENSG00000066336,ENSG00000070808,ENSG00000080493,ENSG00000087258,ENSG00000092068,ENSG00000099812,ENSG00000100365,ENSG00000100448,ENSG00000100450,ENSG00000100453,ENSG00000100593,ENSG00000100604,ENSG00000101115,ENSG00000103316,ENSG00000103723,ENSG00000104112,ENSG00000104369,ENSG00000104901…
1	!	1.55e-06	4130	319	152	0.476	0.037	HPA:014010_10	hpa	44	epididymis; glandular cells[Supported,Not detected]	1	ENSG00000007174,ENSG00000010610,ENSG00000011600,ENSG00000013725,ENSG00000021488,ENSG00000048545,ENSG00000057149,ENSG00000066336,ENSG00000070808,ENSG00000077984,ENSG00000080493,ENSG00000087258,ENSG00000092068,ENSG00000099812,ENSG00000100365,ENSG00000100448,ENSG00000100450,ENSG00000100453,ENSG00000100593,ENSG00000100604,ENSG00000101115,ENSG00000103316,ENSG00000103723,ENSG00000104112,ENSG00000104369…
1	!	3.69e-06	4140	319	151	0.473	0.036	HPA:007020_10	hpa	66	cerebellum; cells in granular layer[Supported,Not detected]	1	ENSG00000007174,ENSG00000010610,ENSG00000011600,ENSG00000013725,ENSG00000021488,ENSG00000048545,ENSG00000057149,ENSG00000066336,ENSG00000070808,ENSG00000077984,ENSG00000080493,ENSG00000087258,ENSG00000092068,ENSG00000099812,ENSG00000100365,ENSG00000100448,ENSG00000100450,ENSG00000100453,ENSG00000100593,ENSG00000100604,ENSG00000101115,ENSG00000103316,ENSG00000103723,ENSG00000104112,ENSG00000104369…
1	!	2.25e-06	4150	319	152	0.476	0.037	HPA:051010_10	hpa	2	testis; Leydig cells[Supported,Not detected]	1	ENSG00000007174,ENSG00000010610,ENSG00000011600,ENSG00000013725,ENSG00000021488,ENSG00000048545,ENSG00000057149,ENSG00000066336,ENSG00000070808,ENSG00000077984,ENSG00000080493,ENSG00000087258,ENSG00000092068,ENSG00000099812,ENSG00000100365,ENSG00000100448,ENSG00000100450,ENSG00000100453,ENSG00000100593,ENSG00000100604,ENSG00000101115,ENSG00000103316,ENSG00000103723,ENSG00000104112,ENSG00000104369…
1	!	3.82e-06	4031	319	148	0.464	0.037	HPA:047010_10	hpa	6	soft tissue 2; adipocytes[Supported,Not detected]	1	ENSG00000007174,ENSG00000010610,ENSG00000011600,ENSG00000013725,ENSG00000021488,ENSG00000048545,ENSG00000057149,ENSG00000066336,ENSG00000070808,ENSG00000077984,ENSG00000087258,ENSG00000092068,ENSG00000099812,ENSG00000100365,ENSG00000100448,ENSG00000100453,ENSG00000100593,ENSG00000100604,ENSG00000101115,ENSG00000103316,ENSG00000103723,ENSG00000104112,ENSG00000104369,ENSG00000104901,ENSG00000105929…
1	!	2.09e-06	4146	319	152	0.476	0.037	HPA:038010_10	hpa	73	salivary gland; glandular cells[Supported,Not detected]	1	ENSG00000007174,ENSG00000010610,ENSG00000011600,ENSG00000013725,ENSG00000021488,ENSG00000048545,ENSG00000057149,ENSG00000066336,ENSG00000070808,ENSG00000077984,ENSG00000080493,ENSG00000087258,ENSG00000092068,ENSG00000099812,ENSG00000100365,ENSG00000100448,ENSG00000100450,ENSG00000100453,ENSG00000100593,ENSG00000100604,ENSG00000101115,ENSG00000103316,ENSG00000103723,ENSG00000104112,ENSG00000104369…
1	!	1.11e-06	4112	319	152	0.476	0.037	HPA:004020_10	hpa	26	breast; glandular cells[Supported,Not detected]	1	ENSG00000007174,ENSG00000010610,ENSG00000011600,ENSG00000013725,ENSG00000021488,ENSG00000048545,ENSG00000057149,ENSG00000066336,ENSG00000070808,ENSG00000077984,ENSG00000080493,ENSG00000087258,ENSG00000092068,ENSG00000099812,ENSG00000100365,ENSG00000100448,ENSG00000100450,ENSG00000100453,ENSG00000100593,ENSG00000100604,ENSG00000101115,ENSG00000103316,ENSG00000103723,ENSG00000104112,ENSG00000104369…
1	!	1.8e-06	4138	319	152	0.476	0.037	HPA:015010_10	hpa	89	esophagus; squamous epithelial cells[Supported,Not detected]	1	ENSG00000007174,ENSG00000010610,ENSG00000011600,ENSG00000013725,ENSG00000021488,ENSG00000048545,ENSG00000057149,ENSG00000066336,ENSG00000070808,ENSG00000077984,ENSG00000080493,ENSG00000087258,ENSG00000092068,ENSG00000099812,ENSG00000100365,ENSG00000100448,ENSG00000100450,ENSG00000100453,ENSG00000100593,ENSG00000100604,ENSG00000101115,ENSG00000103316,ENSG00000103723,ENSG00000104112,ENSG00000104369…
1	!	2.64e-06	3575	319	136	0.426	0.038	HPA:010030_10	hpa	43	colon; peripheral nerve/ganglion[Supported,Not detected]	1	ENSG00000010610,ENSG00000011600,ENSG00000013725,ENSG00000021488,ENSG00000048545,ENSG00000057149,ENSG00000066336,ENSG00000070808,ENSG00000077984,ENSG00000080493,ENSG00000087258,ENSG00000099812,ENSG00000100365,ENSG00000100448,ENSG00000100450,ENSG00000100453,ENSG00000100593,ENSG00000100604,ENSG00000101115,ENSG00000103316,ENSG00000103723,ENSG00000104112,ENSG00000104369,ENSG00000104901,ENSG00000105929…
1	!	1.22e-05	4133	319	149	0.467	0.036	HPA:018010_10	hpa	83	gallbladder; glandular cells[Supported,Not detected]	1	ENSG00000007174,ENSG00000010610,ENSG00000011600,ENSG00000013725,ENSG00000021488,ENSG00000048545,ENSG00000057149,ENSG00000066336,ENSG00000070808,ENSG00000077984,ENSG00000080493,ENSG00000087258,ENSG00000092068,ENSG00000099812,ENSG00000100365,ENSG00000100448,ENSG00000100450,ENSG00000100453,ENSG00000100593,ENSG00000100604,ENSG00000101115,ENSG00000103316,ENSG00000103723,ENSG00000104112,ENSG00000104369…
1	!	4.03e-06	4145	319	151	0.473	0.036	HPA:007030_10	hpa	74	cerebellum; cells in molecular layer[Supported,Not detected]	1	ENSG00000007174,ENSG00000010610,ENSG00000011600,ENSG00000013725,ENSG00000021488,ENSG00000048545,ENSG00000057149,ENSG00000066336,ENSG00000070808,ENSG00000077984,ENSG00000080493,ENSG00000087258,ENSG00000092068,ENSG00000099812,ENSG00000100365,ENSG00000100448,ENSG00000100450,ENSG00000100453,ENSG00000100593,ENSG00000100604,ENSG00000101115,ENSG00000103316,ENSG00000103723,ENSG00000104112,ENSG00000104369…
1	!	2.29e-06	4151	319	152	0.476	0.037	HPA:034020_10	hpa	87	placenta; trophoblastic cells[Supported,Not detected]	1	ENSG00000007174,ENSG00000010610,ENSG00000011600,ENSG00000013725,ENSG00000021488,ENSG00000048545,ENSG00000057149,ENSG00000066336,ENSG00000070808,ENSG00000077984,ENSG00000080493,ENSG00000087258,ENSG00000092068,ENSG00000099812,ENSG00000100365,ENSG00000100448,ENSG00000100450,ENSG00000100453,ENSG00000100593,ENSG00000100604,ENSG00000101115,ENSG00000103316,ENSG00000103723,ENSG00000104112,ENSG00000104369…
1	!	2.25e-06	4150	319	152	0.476	0.037	HPA:023020_10	hpa	60	kidney; cells in tubules[Supported,Not detected]	1	ENSG00000007174,ENSG00000010610,ENSG00000011600,ENSG00000013725,ENSG00000021488,ENSG00000048545,ENSG00000057149,ENSG00000066336,ENSG00000070808,ENSG00000077984,ENSG00000080493,ENSG00000087258,ENSG00000092068,ENSG00000099812,ENSG00000100365,ENSG00000100448,ENSG00000100450,ENSG00000100453,ENSG00000100593,ENSG00000100604,ENSG00000101115,ENSG00000103316,ENSG00000103723,ENSG00000104112,ENSG00000104369…
1	!	1.93e-06	4031	319	149	0.467	0.037	HPA:002020_10	hpa	4	appendix; lymphoid tissue[Supported,Not detected]	1	ENSG00000007174,ENSG00000010610,ENSG00000011600,ENSG00000013725,ENSG00000021488,ENSG00000048545,ENSG00000057149,ENSG00000070808,ENSG00000077984,ENSG00000080493,ENSG00000087258,ENSG00000092068,ENSG00000099812,ENSG00000100365,ENSG00000100448,ENSG00000100450,ENSG00000100453,ENSG00000100593,ENSG00000100604,ENSG00000101115,ENSG00000103316,ENSG00000103723,ENSG00000104112,ENSG00000104369,ENSG00000104901…
1	!	2.29e-06	4151	319	152	0.476	0.037	HPA:048010_10	hpa	91	spleen; cells in red pulp[Supported,Not detected]	1	ENSG00000007174,ENSG00000010610,ENSG00000011600,ENSG00000013725,ENSG00000021488,ENSG00000048545,ENSG00000057149,ENSG00000066336,ENSG00000070808,ENSG00000077984,ENSG00000080493,ENSG00000087258,ENSG00000092068,ENSG00000099812,ENSG00000100365,ENSG00000100448,ENSG00000100450,ENSG00000100453,ENSG00000100593,ENSG00000100604,ENSG00000101115,ENSG00000103316,ENSG00000103723,ENSG00000104112,ENSG00000104369…
1	!	1.77e-06	4137	319	152	0.476	0.037	HPA:036010_10	hpa	36	rectum; glandular cells[Supported,Not detected]	1	ENSG00000007174,ENSG00000010610,ENSG00000011600,ENSG00000013725,ENSG00000021488,ENSG00000048545,ENSG00000057149,ENSG00000066336,ENSG00000070808,ENSG00000077984,ENSG00000080493,ENSG00000087258,ENSG00000092068,ENSG00000099812,ENSG00000100365,ENSG00000100448,ENSG00000100450,ENSG00000100453,ENSG00000100593,ENSG00000100604,ENSG00000101115,ENSG00000103316,ENSG00000103723,ENSG00000104112,ENSG00000104369…
1	!	8.69e-07	4099	319	152	0.476	0.037	HPA:042020_10	hpa	38	skin 1; fibroblasts[Supported,Not detected]	1	ENSG00000007174,ENSG00000010610,ENSG00000011600,ENSG00000013725,ENSG00000021488,ENSG00000048545,ENSG00000057149,ENSG00000066336,ENSG00000070808,ENSG00000077984,ENSG00000080493,ENSG00000087258,ENSG00000092068,ENSG00000099812,ENSG00000100365,ENSG00000100448,ENSG00000100450,ENSG00000100453,ENSG00000100593,ENSG00000100604,ENSG00000101115,ENSG00000103316,ENSG00000103723,ENSG00000104112,ENSG00000104369…
1	!	2.09e-06	4146	319	152	0.476	0.037	HPA:012020_10	hpa	1	endometrium 1; glandular cells[Supported,Not detected]	1	ENSG00000007174,ENSG00000010610,ENSG00000011600,ENSG00000013725,ENSG00000021488,ENSG00000048545,ENSG00000057149,ENSG00000066336,ENSG00000070808,ENSG00000077984,ENSG00000080493,ENSG00000087258,ENSG00000092068,ENSG00000099812,ENSG00000100365,ENSG00000100448,ENSG00000100450,ENSG00000100453,ENSG00000100593,ENSG00000100604,ENSG00000101115,ENSG00000103316,ENSG00000103723,ENSG00000104112,ENSG00000104369…
1	!	1.7e-06	4024	319	149	0.467	0.037	HPA:032010_10	hpa	31	parathyroid gland; glandular cells[Supported,Not detected]	1	ENSG00000007174,ENSG00000010610,ENSG00000011600,ENSG00000013725,ENSG00000021488,ENSG00000048545,ENSG00000057149,ENSG00000066336,ENSG00000070808,ENSG00000077984,ENSG00000080493,ENSG00000087258,ENSG00000092068,ENSG00000099812,ENSG00000100365,ENSG00000100448,ENSG00000100450,ENSG00000100453,ENSG00000100593,ENSG00000100604,ENSG00000101115,ENSG00000103316,ENSG00000103723,ENSG00000104112,ENSG00000104369…
1	!	0.00047	2587	319	100	0.313	0.039	HPA:030010_10	hpa	76	ovary; follicle cells[Supported,Not detected]	1	ENSG00000007174,ENSG00000010610,ENSG00000011600,ENSG00000021488,ENSG00000048545,ENSG00000057149,ENSG00000077984,ENSG00000080493,ENSG00000087258,ENSG00000092068,ENSG00000099812,ENSG00000100448,ENSG00000100453,ENSG00000100593,ENSG00000100604,ENSG00000101115,ENSG00000103316,ENSG00000103723,ENSG00000104369,ENSG00000104901,ENSG00000105929,ENSG00000107165,ENSG00000108602,ENSG00000109511,ENSG00000110375…
1	!	2.09e-06	4146	319	152	0.476	0.037	HPA:030020_10	hpa	37	ovary; ovarian stroma cells[Supported,Not detected]	1	ENSG00000007174,ENSG00000010610,ENSG00000011600,ENSG00000013725,ENSG00000021488,ENSG00000048545,ENSG00000057149,ENSG00000066336,ENSG00000070808,ENSG00000077984,ENSG00000080493,ENSG00000087258,ENSG00000092068,ENSG00000099812,ENSG00000100365,ENSG00000100448,ENSG00000100450,ENSG00000100453,ENSG00000100593,ENSG00000100604,ENSG00000101115,ENSG00000103316,ENSG00000103723,ENSG00000104112,ENSG00000104369…
1	!	7.85e-06	3887	319	143	0.448	0.037	HPA:009020_10	hpa	7	cervix, uterine; squamous epithelial cells[Supported,Not detected]	1	ENSG00000007174,ENSG00000010610,ENSG00000011600,ENSG00000013725,ENSG00000048545,ENSG00000057149,ENSG00000066336,ENSG00000077984,ENSG00000080493,ENSG00000087258,ENSG00000092068,ENSG00000099812,ENSG00000100365,ENSG00000100448,ENSG00000100450,ENSG00000100453,ENSG00000100593,ENSG00000100604,ENSG00000101115,ENSG00000103316,ENSG00000103723,ENSG00000104112,ENSG00000104369,ENSG00000104901,ENSG00000105929…
1	!	1.22e-06	4117	319	152	0.476	0.037	HPA:042040_10	hpa	40	skin 1; melanocytes[Supported,Not detected]	1	ENSG00000007174,ENSG00000010610,ENSG00000011600,ENSG00000013725,ENSG00000021488,ENSG00000048545,ENSG00000057149,ENSG00000066336,ENSG00000070808,ENSG00000077984,ENSG00000080493,ENSG00000087258,ENSG00000092068,ENSG00000099812,ENSG00000100365,ENSG00000100448,ENSG00000100450,ENSG00000100453,ENSG00000100593,ENSG00000100604,ENSG00000101115,ENSG00000103316,ENSG00000103723,ENSG00000104112,ENSG00000104369…
1	!	9.06e-07	3485	319	135	0.423	0.039	HPA:047040_10	hpa	81	soft tissue 2; peripheral nerve[Supported,Not detected]	1	ENSG00000007174,ENSG00000010610,ENSG00000011600,ENSG00000013725,ENSG00000021488,ENSG00000048545,ENSG00000057149,ENSG00000066336,ENSG00000077984,ENSG00000087258,ENSG00000092068,ENSG00000099812,ENSG00000100365,ENSG00000100448,ENSG00000100450,ENSG00000100453,ENSG00000100593,ENSG00000100604,ENSG00000101115,ENSG00000103316,ENSG00000104112,ENSG00000104369,ENSG00000104901,ENSG00000105929,ENSG00000105963…
1	!	1.41e-05	2921	319	115	0.361	0.039	HPA:046040_10	hpa	77	soft tissue 1; peripheral nerve[Supported,Not detected]	1	ENSG00000007174,ENSG00000010610,ENSG00000011600,ENSG00000013725,ENSG00000021488,ENSG00000048545,ENSG00000057149,ENSG00000066336,ENSG00000080493,ENSG00000087258,ENSG00000092068,ENSG00000100365,ENSG00000100448,ENSG00000100450,ENSG00000100453,ENSG00000100604,ENSG00000101115,ENSG00000103723,ENSG00000104112,ENSG00000104369,ENSG00000104901,ENSG00000105929,ENSG00000108602,ENSG00000109511,ENSG00000110375…
1	!	2.25e-06	4150	319	152	0.476	0.037	HPA:031010_10	hpa	46	pancreas; exocrine glandular cells[Supported,Not detected]	1	ENSG00000007174,ENSG00000010610,ENSG00000011600,ENSG00000013725,ENSG00000021488,ENSG00000048545,ENSG00000057149,ENSG00000066336,ENSG00000070808,ENSG00000077984,ENSG00000080493,ENSG00000087258,ENSG00000092068,ENSG00000099812,ENSG00000100365,ENSG00000100448,ENSG00000100450,ENSG00000100453,ENSG00000100593,ENSG00000100604,ENSG00000101115,ENSG00000103316,ENSG00000103723,ENSG00000104112,ENSG00000104369…
1	!	3.13e-06	4131	319	151	0.473	0.037	HPA:025010_10	hpa	28	liver; bile duct cells[Supported,Not detected]	1	ENSG00000007174,ENSG00000010610,ENSG00000011600,ENSG00000013725,ENSG00000021488,ENSG00000048545,ENSG00000057149,ENSG00000066336,ENSG00000070808,ENSG00000077984,ENSG00000080493,ENSG00000087258,ENSG00000092068,ENSG00000099812,ENSG00000100365,ENSG00000100448,ENSG00000100450,ENSG00000100453,ENSG00000100593,ENSG00000100604,ENSG00000101115,ENSG00000103316,ENSG00000103723,ENSG00000104112,ENSG00000104369…
1	!	2.13e-06	4147	319	152	0.476	0.037	HPA:026020_10	hpa	61	lung; pneumocytes[Supported,Not detected]	1	ENSG00000007174,ENSG00000010610,ENSG00000011600,ENSG00000013725,ENSG00000021488,ENSG00000048545,ENSG00000057149,ENSG00000066336,ENSG00000070808,ENSG00000077984,ENSG00000080493,ENSG00000087258,ENSG00000092068,ENSG00000099812,ENSG00000100365,ENSG00000100448,ENSG00000100450,ENSG00000100453,ENSG00000100593,ENSG00000100604,ENSG00000101115,ENSG00000103316,ENSG00000103723,ENSG00000104112,ENSG00000104369…
1	!	2.25e-06	4150	319	152	0.476	0.037	HPA:011010_10	hpa	58	duodenum; glandular cells[Supported,Not detected]	1	ENSG00000007174,ENSG00000010610,ENSG00000011600,ENSG00000013725,ENSG00000021488,ENSG00000048545,ENSG00000057149,ENSG00000066336,ENSG00000070808,ENSG00000077984,ENSG00000080493,ENSG00000087258,ENSG00000092068,ENSG00000099812,ENSG00000100365,ENSG00000100448,ENSG00000100450,ENSG00000100453,ENSG00000100593,ENSG00000100604,ENSG00000101115,ENSG00000103316,ENSG00000103723,ENSG00000104112,ENSG00000104369…
1	!	1.1e-05	4053	319	147	0.461	0.036	HPA:053030_10	hpa	98	tonsil; squamous epithelial cells[Supported,Not detected]	1	ENSG00000007174,ENSG00000010610,ENSG00000011600,ENSG00000013725,ENSG00000021488,ENSG00000048545,ENSG00000057149,ENSG00000066336,ENSG00000070808,ENSG00000077984,ENSG00000080493,ENSG00000087258,ENSG00000092068,ENSG00000099812,ENSG00000100365,ENSG00000100448,ENSG00000100450,ENSG00000100453,ENSG00000100593,ENSG00000100604,ENSG00000101115,ENSG00000103316,ENSG00000103723,ENSG00000104112,ENSG00000104369…
1	!	2.09e-06	4146	319	152	0.476	0.037	HPA:017010_10	hpa	75	fallopian tube; glandular cells[Supported,Not detected]	1	ENSG00000007174,ENSG00000010610,ENSG00000011600,ENSG00000013725,ENSG00000021488,ENSG00000048545,ENSG00000057149,ENSG00000066336,ENSG00000070808,ENSG00000077984,ENSG00000080493,ENSG00000087258,ENSG00000092068,ENSG00000099812,ENSG00000100365,ENSG00000100448,ENSG00000100450,ENSG00000100453,ENSG00000100593,ENSG00000100604,ENSG00000101115,ENSG00000103316,ENSG00000103723,ENSG00000104112,ENSG00000104369…
1	!	2.17e-06	4074	319	150	0.47	0.037	HPA:047030_10	hpa	23	soft tissue 2; fibroblasts[Supported,Not detected]	1	ENSG00000007174,ENSG00000010610,ENSG00000011600,ENSG00000013725,ENSG00000021488,ENSG00000048545,ENSG00000057149,ENSG00000066336,ENSG00000070808,ENSG00000077984,ENSG00000080493,ENSG00000087258,ENSG00000092068,ENSG00000099812,ENSG00000100365,ENSG00000100448,ENSG00000100450,ENSG00000100453,ENSG00000100593,ENSG00000100604,ENSG00000101115,ENSG00000103316,ENSG00000103723,ENSG00000104112,ENSG00000104369…
1	!	2.13e-06	4147	319	152	0.476	0.037	HPA:053020_10	hpa	78	tonsil; non-germinal center cells[Supported,Not detected]	1	ENSG00000007174,ENSG00000010610,ENSG00000011600,ENSG00000013725,ENSG00000021488,ENSG00000048545,ENSG00000057149,ENSG00000066336,ENSG00000070808,ENSG00000077984,ENSG00000080493,ENSG00000087258,ENSG00000092068,ENSG00000099812,ENSG00000100365,ENSG00000100448,ENSG00000100450,ENSG00000100453,ENSG00000100593,ENSG00000100604,ENSG00000101115,ENSG00000103316,ENSG00000103723,ENSG00000104112,ENSG00000104369…
1	!	6.41e-07	4083	319	152	0.476	0.037	HPA:006020_10	hpa	41	caudate; neuronal cells[Supported,Not detected]	1	ENSG00000007174,ENSG00000010610,ENSG00000011600,ENSG00000013725,ENSG00000021488,ENSG00000048545,ENSG00000057149,ENSG00000066336,ENSG00000070808,ENSG00000077984,ENSG00000080493,ENSG00000087258,ENSG00000092068,ENSG00000099812,ENSG00000100365,ENSG00000100448,ENSG00000100450,ENSG00000100453,ENSG00000100593,ENSG00000100604,ENSG00000101115,ENSG00000103316,ENSG00000103723,ENSG00000104112,ENSG00000104369…
1	!	3.82e-06	4142	319	151	0.473	0.036	HPA:050010_10	hpa	27	stomach 2; glandular cells[Supported,Not detected]	1	ENSG00000007174,ENSG00000010610,ENSG00000011600,ENSG00000013725,ENSG00000021488,ENSG00000048545,ENSG00000057149,ENSG00000066336,ENSG00000070808,ENSG00000077984,ENSG00000080493,ENSG00000087258,ENSG00000092068,ENSG00000099812,ENSG00000100365,ENSG00000100448,ENSG00000100450,ENSG00000100453,ENSG00000100593,ENSG00000100604,ENSG00000101115,ENSG00000103316,ENSG00000103723,ENSG00000104112,ENSG00000104369…
1	!	1.98e-06	4143	319	152	0.476	0.037	HPA:013020_10	hpa	63	endometrium 2; glandular cells[Supported,Not detected]	1	ENSG00000007174,ENSG00000010610,ENSG00000011600,ENSG00000013725,ENSG00000021488,ENSG00000048545,ENSG00000057149,ENSG00000066336,ENSG00000070808,ENSG00000077984,ENSG00000080493,ENSG00000087258,ENSG00000092068,ENSG00000099812,ENSG00000100365,ENSG00000100448,ENSG00000100450,ENSG00000100453,ENSG00000100593,ENSG00000100604,ENSG00000101115,ENSG00000103316,ENSG00000103723,ENSG00000104112,ENSG00000104369…
1	!	2.66e-06	3397	319	131	0.411	0.039	HPA:034010_10	hpa	45	placenta; decidual cells[Supported,Not detected]	1	ENSG00000007174,ENSG00000010610,ENSG00000013725,ENSG00000021488,ENSG00000048545,ENSG00000057149,ENSG00000066336,ENSG00000077984,ENSG00000080493,ENSG00000087258,ENSG00000092068,ENSG00000099812,ENSG00000100448,ENSG00000100450,ENSG00000100453,ENSG00000100593,ENSG00000100604,ENSG00000101115,ENSG00000103316,ENSG00000103723,ENSG00000104112,ENSG00000104369,ENSG00000104901,ENSG00000105929,ENSG00000105963…
1	!	2.13e-06	4147	319	152	0.476	0.037	HPA:001040_10	hpa	24	adrenal gland; glandular cells[Supported,Not detected]	1	ENSG00000007174,ENSG00000010610,ENSG00000011600,ENSG00000013725,ENSG00000021488,ENSG00000048545,ENSG00000057149,ENSG00000066336,ENSG00000070808,ENSG00000077984,ENSG00000080493,ENSG00000087258,ENSG00000092068,ENSG00000099812,ENSG00000100365,ENSG00000100448,ENSG00000100450,ENSG00000100453,ENSG00000100593,ENSG00000100604,ENSG00000101115,ENSG00000103316,ENSG00000103723,ENSG00000104112,ENSG00000104369…
1	!	1.91e-06	4141	319	152	0.476	0.037	HPA:035010_10	hpa	90	prostate; glandular cells[Supported,Not detected]	1	ENSG00000007174,ENSG00000010610,ENSG00000011600,ENSG00000013725,ENSG00000021488,ENSG00000048545,ENSG00000057149,ENSG00000066336,ENSG00000070808,ENSG00000077984,ENSG00000080493,ENSG00000087258,ENSG00000092068,ENSG00000099812,ENSG00000100365,ENSG00000100448,ENSG00000100450,ENSG00000100453,ENSG00000100593,ENSG00000100604,ENSG00000101115,ENSG00000103316,ENSG00000103723,ENSG00000104112,ENSG00000104369…
1	!	1.91e-06	4141	319	152	0.476	0.037	HPA:006010_10	hpa	70	caudate; glial cells[Supported,Not detected]	1	ENSG00000007174,ENSG00000010610,ENSG00000011600,ENSG00000013725,ENSG00000021488,ENSG00000048545,ENSG00000057149,ENSG00000066336,ENSG00000070808,ENSG00000077984,ENSG00000080493,ENSG00000087258,ENSG00000092068,ENSG00000099812,ENSG00000100365,ENSG00000100448,ENSG00000100450,ENSG00000100453,ENSG00000100593,ENSG00000100604,ENSG00000101115,ENSG00000103316,ENSG00000103723,ENSG00000104112,ENSG00000104369…
1	!	9.62e-06	2461	319	102	0.32	0.041	HPA:046020_10	hpa	29	soft tissue 1; chondrocytes[Supported,Not detected]	1	ENSG00000010610,ENSG00000048545,ENSG00000057149,ENSG00000066336,ENSG00000077984,ENSG00000080493,ENSG00000087258,ENSG00000092068,ENSG00000100448,ENSG00000100450,ENSG00000100593,ENSG00000100604,ENSG00000101115,ENSG00000103723,ENSG00000104112,ENSG00000104369,ENSG00000104901,ENSG00000105929,ENSG00000107165,ENSG00000109272,ENSG00000109511,ENSG00000110375,ENSG00000111254,ENSG00000111319,ENSG00000112530…
1	!	3.55e-06	4138	319	151	0.473	0.036	HPA:007010_10	hpa	49	cerebellum; Purkinje cells[Supported,Not detected]	1	ENSG00000007174,ENSG00000010610,ENSG00000011600,ENSG00000013725,ENSG00000021488,ENSG00000048545,ENSG00000057149,ENSG00000066336,ENSG00000070808,ENSG00000077984,ENSG00000080493,ENSG00000087258,ENSG00000092068,ENSG00000099812,ENSG00000100365,ENSG00000100448,ENSG00000100450,ENSG00000100453,ENSG00000100593,ENSG00000100604,ENSG00000101115,ENSG00000103316,ENSG00000103723,ENSG00000104112,ENSG00000104369…
1	!	5.58e-07	4039	319	151	0.473	0.037	HPA:028010_10	hpa	5	nasopharynx; respiratory epithelial cells[Supported,Not detected]	1	ENSG00000007174,ENSG00000010610,ENSG00000011600,ENSG00000013725,ENSG00000021488,ENSG00000048545,ENSG00000057149,ENSG00000066336,ENSG00000070808,ENSG00000077984,ENSG00000080493,ENSG00000087258,ENSG00000092068,ENSG00000099812,ENSG00000100365,ENSG00000100448,ENSG00000100450,ENSG00000100453,ENSG00000100593,ENSG00000100604,ENSG00000101115,ENSG00000103316,ENSG00000103723,ENSG00000104112,ENSG00000104369…
1	!	2.17e-06	4148	319	152	0.476	0.037	HPA:008020_10	hpa	12	cerebral cortex; glial cells[Supported,Not detected]	1	ENSG00000007174,ENSG00000010610,ENSG00000011600,ENSG00000013725,ENSG00000021488,ENSG00000048545,ENSG00000057149,ENSG00000066336,ENSG00000070808,ENSG00000077984,ENSG00000080493,ENSG00000087258,ENSG00000092068,ENSG00000099812,ENSG00000100365,ENSG00000100448,ENSG00000100450,ENSG00000100453,ENSG00000100593,ENSG00000100604,ENSG00000101115,ENSG00000103316,ENSG00000103723,ENSG00000104112,ENSG00000104369…
1	!	1.04e-06	4035	319	150	0.47	0.037	HPA:046030_10	hpa	82	soft tissue 1; fibroblasts[Supported,Not detected]	1	ENSG00000007174,ENSG00000010610,ENSG00000011600,ENSG00000013725,ENSG00000021488,ENSG00000048545,ENSG00000057149,ENSG00000066336,ENSG00000070808,ENSG00000077984,ENSG00000080493,ENSG00000087258,ENSG00000092068,ENSG00000099812,ENSG00000100365,ENSG00000100448,ENSG00000100450,ENSG00000100453,ENSG00000100593,ENSG00000100604,ENSG00000101115,ENSG00000103723,ENSG00000104112,ENSG00000104369,ENSG00000104901…
1	!	5.29e-06	4123	319	150	0.47	0.036	HPA:029010_10	hpa	25	oral mucosa; squamous epithelial cells[Supported,Not detected]	1	ENSG00000007174,ENSG00000010610,ENSG00000011600,ENSG00000013725,ENSG00000021488,ENSG00000048545,ENSG00000057149,ENSG00000066336,ENSG00000070808,ENSG00000077984,ENSG00000080493,ENSG00000087258,ENSG00000092068,ENSG00000099812,ENSG00000100365,ENSG00000100448,ENSG00000100450,ENSG00000100453,ENSG00000100593,ENSG00000100604,ENSG00000101115,ENSG00000103316,ENSG00000103723,ENSG00000104112,ENSG00000104369…
1	!	2.05e-06	4145	319	152	0.476	0.037	HPA:008040_10	hpa	21	cerebral cortex; neuropil[Supported,Not detected]	1	ENSG00000007174,ENSG00000010610,ENSG00000011600,ENSG00000013725,ENSG00000021488,ENSG00000048545,ENSG00000057149,ENSG00000066336,ENSG00000070808,ENSG00000077984,ENSG00000080493,ENSG00000087258,ENSG00000092068,ENSG00000099812,ENSG00000100365,ENSG00000100448,ENSG00000100450,ENSG00000100453,ENSG00000100593,ENSG00000100604,ENSG00000101115,ENSG00000103316,ENSG00000103723,ENSG00000104112,ENSG00000104369…
1	!	1.61e-06	4132	319	152	0.476	0.037	HPA:055010_10	hpa	47	vagina; squamous epithelial cells[Supported,Not detected]	1	ENSG00000007174,ENSG00000010610,ENSG00000011600,ENSG00000013725,ENSG00000021488,ENSG00000048545,ENSG00000057149,ENSG00000066336,ENSG00000070808,ENSG00000077984,ENSG00000080493,ENSG00000087258,ENSG00000092068,ENSG00000099812,ENSG00000100365,ENSG00000100448,ENSG00000100450,ENSG00000100453,ENSG00000100593,ENSG00000100604,ENSG00000101115,ENSG00000103316,ENSG00000103723,ENSG00000104112,ENSG00000104369…
1	!	1.41e-05	4067	319	147	0.461	0.036	HPA:005010_10	hpa	33	bronchus; respiratory epithelial cells[Supported,Not detected]	1	ENSG00000007174,ENSG00000010610,ENSG00000011600,ENSG00000013725,ENSG00000021488,ENSG00000048545,ENSG00000057149,ENSG00000066336,ENSG00000070808,ENSG00000077984,ENSG00000080493,ENSG00000087258,ENSG00000092068,ENSG00000099812,ENSG00000100365,ENSG00000100448,ENSG00000100450,ENSG00000100453,ENSG00000100593,ENSG00000100604,ENSG00000101115,ENSG00000103316,ENSG00000103723,ENSG00000104112,ENSG00000104369…
1	!	2.13e-06	4147	319	152	0.476	0.037	HPA:021020_10	hpa	19	hippocampus; neuronal cells[Supported,Not detected]	1	ENSG00000007174,ENSG00000010610,ENSG00000011600,ENSG00000013725,ENSG00000021488,ENSG00000048545,ENSG00000057149,ENSG00000066336,ENSG00000070808,ENSG00000077984,ENSG00000080493,ENSG00000087258,ENSG00000092068,ENSG00000099812,ENSG00000100365,ENSG00000100448,ENSG00000100450,ENSG00000100453,ENSG00000100593,ENSG00000100604,ENSG00000101115,ENSG00000103316,ENSG00000103723,ENSG00000104112,ENSG00000104369…
1	!	1.77e-06	4137	319	152	0.476	0.037	HPA:010020_10	hpa	92	colon; glandular cells[Supported,Not detected]	1	ENSG00000007174,ENSG00000010610,ENSG00000011600,ENSG00000013725,ENSG00000021488,ENSG00000048545,ENSG00000057149,ENSG00000066336,ENSG00000070808,ENSG00000077984,ENSG00000080493,ENSG00000087258,ENSG00000092068,ENSG00000099812,ENSG00000100365,ENSG00000100448,ENSG00000100450,ENSG00000100453,ENSG00000100593,ENSG00000100604,ENSG00000101115,ENSG00000103316,ENSG00000103723,ENSG00000104112,ENSG00000104369…
1	!	1.05e-06	4109	319	152	0.476	0.037	HPA:004030_10	hpa	59	breast; myoepithelial cells[Supported,Not detected]	1	ENSG00000007174,ENSG00000010610,ENSG00000011600,ENSG00000013725,ENSG00000021488,ENSG00000048545,ENSG00000057149,ENSG00000066336,ENSG00000070808,ENSG00000077984,ENSG00000080493,ENSG00000087258,ENSG00000092068,ENSG00000099812,ENSG00000100365,ENSG00000100448,ENSG00000100450,ENSG00000100453,ENSG00000100593,ENSG00000100604,ENSG00000101115,ENSG00000103316,ENSG00000103723,ENSG00000104112,ENSG00000104369…
1	!	1.94e-06	3739	319	141	0.442	0.038	HPA:046010_10	hpa	85	soft tissue 1; adipocytes[Supported,Not detected]	1	ENSG00000007174,ENSG00000010610,ENSG00000011600,ENSG00000013725,ENSG00000021488,ENSG00000048545,ENSG00000057149,ENSG00000066336,ENSG00000077984,ENSG00000080493,ENSG00000087258,ENSG00000092068,ENSG00000099812,ENSG00000100365,ENSG00000100448,ENSG00000100450,ENSG00000100453,ENSG00000100593,ENSG00000100604,ENSG00000101115,ENSG00000103723,ENSG00000104112,ENSG00000104369,ENSG00000104901,ENSG00000105929…
1	!	2.13e-06	4147	319	152	0.476	0.037	HPA:021010_10	hpa	17	hippocampus; glial cells[Supported,Not detected]	1	ENSG00000007174,ENSG00000010610,ENSG00000011600,ENSG00000013725,ENSG00000021488,ENSG00000048545,ENSG00000057149,ENSG00000066336,ENSG00000070808,ENSG00000077984,ENSG00000080493,ENSG00000087258,ENSG00000092068,ENSG00000099812,ENSG00000100365,ENSG00000100448,ENSG00000100450,ENSG00000100453,ENSG00000100593,ENSG00000100604,ENSG00000101115,ENSG00000103316,ENSG00000103723,ENSG00000104112,ENSG00000104369…
1	!	1.77e-06	4100	319	151	0.473	0.037	HPA:039010_10	hpa	9	seminal vesicle; glandular cells[Supported,Not detected]	1	ENSG00000007174,ENSG00000010610,ENSG00000011600,ENSG00000013725,ENSG00000021488,ENSG00000048545,ENSG00000057149,ENSG00000066336,ENSG00000070808,ENSG00000077984,ENSG00000080493,ENSG00000087258,ENSG00000092068,ENSG00000099812,ENSG00000100365,ENSG00000100448,ENSG00000100450,ENSG00000100453,ENSG00000100593,ENSG00000100604,ENSG00000101115,ENSG00000103316,ENSG00000103723,ENSG00000104112,ENSG00000104369…
1	!	1.44e-06	4126	319	152	0.476	0.037	HPA:003010_10	hpa	52	bone marrow; hematopoietic cells[Supported,Not detected]	1	ENSG00000007174,ENSG00000010610,ENSG00000011600,ENSG00000013725,ENSG00000021488,ENSG00000048545,ENSG00000057149,ENSG00000066336,ENSG00000070808,ENSG00000077984,ENSG00000080493,ENSG00000087258,ENSG00000092068,ENSG00000099812,ENSG00000100365,ENSG00000100448,ENSG00000100450,ENSG00000100453,ENSG00000100593,ENSG00000100604,ENSG00000101115,ENSG00000103316,ENSG00000103723,ENSG00000104112,ENSG00000104369…
1	!	4.18e-06	4147	319	151	0.473	0.036	HPA:023010_10	hpa	48	kidney; cells in glomeruli[Supported,Not detected]	1	ENSG00000007174,ENSG00000010610,ENSG00000011600,ENSG00000013725,ENSG00000021488,ENSG00000048545,ENSG00000057149,ENSG00000066336,ENSG00000070808,ENSG00000077984,ENSG00000080493,ENSG00000087258,ENSG00000092068,ENSG00000099812,ENSG00000100365,ENSG00000100448,ENSG00000100450,ENSG00000100453,ENSG00000100593,ENSG00000100604,ENSG00000101115,ENSG00000103316,ENSG00000103723,ENSG00000104112,ENSG00000104369…
1	!	6.41e-07	4083	319	152	0.476	0.037	HPA:004010_10	hpa	93	breast; adipocytes[Supported,Not detected]	1	ENSG00000007174,ENSG00000010610,ENSG00000011600,ENSG00000013725,ENSG00000021488,ENSG00000048545,ENSG00000057149,ENSG00000066336,ENSG00000070808,ENSG00000077984,ENSG00000080493,ENSG00000087258,ENSG00000092068,ENSG00000099812,ENSG00000100365,ENSG00000100448,ENSG00000100450,ENSG00000100453,ENSG00000100593,ENSG00000100604,ENSG00000101115,ENSG00000103316,ENSG00000103723,ENSG00000104112,ENSG00000104369…
1	!	5.49e-06	4125	319	150	0.47	0.036	HPA:002010_10	hpa	42	appendix; glandular cells[Supported,Not detected]	1	ENSG00000007174,ENSG00000010610,ENSG00000011600,ENSG00000013725,ENSG00000021488,ENSG00000048545,ENSG00000057149,ENSG00000066336,ENSG00000070808,ENSG00000077984,ENSG00000080493,ENSG00000087258,ENSG00000092068,ENSG00000099812,ENSG00000100365,ENSG00000100448,ENSG00000100450,ENSG00000100453,ENSG00000100593,ENSG00000100604,ENSG00000101115,ENSG00000103316,ENSG00000103723,ENSG00000104112,ENSG00000104369…
1	!	1.31e-06	4121	319	152	0.476	0.037	HPA:042030_10	hpa	8	skin 1; keratinocytes[Supported,Not detected]	1	ENSG00000007174,ENSG00000010610,ENSG00000011600,ENSG00000013725,ENSG00000021488,ENSG00000048545,ENSG00000057149,ENSG00000066336,ENSG00000070808,ENSG00000077984,ENSG00000080493,ENSG00000087258,ENSG00000092068,ENSG00000099812,ENSG00000100365,ENSG00000100448,ENSG00000100450,ENSG00000100453,ENSG00000100593,ENSG00000100604,ENSG00000101115,ENSG00000103316,ENSG00000103723,ENSG00000104112,ENSG00000104369…
1	!	2.25e-06	4150	319	152	0.476	0.037	HPA:051020_10	hpa	39	testis; cells in seminiferous ducts[Supported,Not detected]	1	ENSG00000007174,ENSG00000010610,ENSG00000011600,ENSG00000013725,ENSG00000021488,ENSG00000048545,ENSG00000057149,ENSG00000066336,ENSG00000070808,ENSG00000077984,ENSG00000080493,ENSG00000087258,ENSG00000092068,ENSG00000099812,ENSG00000100365,ENSG00000100448,ENSG00000100450,ENSG00000100453,ENSG00000100593,ENSG00000100604,ENSG00000101115,ENSG00000103316,ENSG00000103723,ENSG00000104112,ENSG00000104369…
1	!	1.15e-06	4114	319	152	0.476	0.037	HPA:053010_10	hpa	14	tonsil; germinal center cells[Supported,Not detected]	1	ENSG00000007174,ENSG00000010610,ENSG00000011600,ENSG00000013725,ENSG00000021488,ENSG00000048545,ENSG00000057149,ENSG00000066336,ENSG00000070808,ENSG00000077984,ENSG00000080493,ENSG00000087258,ENSG00000092068,ENSG00000099812,ENSG00000100365,ENSG00000100448,ENSG00000100450,ENSG00000100453,ENSG00000100593,ENSG00000100604,ENSG00000101115,ENSG00000103316,ENSG00000103723,ENSG00000104112,ENSG00000104369…
1	!	3.55e-06	4064	319	149	0.467	0.037	HPA:010010_10	hpa	50	colon; endothelial cells[Supported,Not detected]	1	ENSG00000007174,ENSG00000010610,ENSG00000013725,ENSG00000021488,ENSG00000048545,ENSG00000057149,ENSG00000066336,ENSG00000070808,ENSG00000077984,ENSG00000080493,ENSG00000087258,ENSG00000092068,ENSG00000099812,ENSG00000100365,ENSG00000100448,ENSG00000100450,ENSG00000100453,ENSG00000100593,ENSG00000100604,ENSG00000101115,ENSG00000103316,ENSG00000103723,ENSG00000104112,ENSG00000104369,ENSG00000104901…
1	!	2.13e-06	4147	319	152	0.476	0.037	HPA:008010_10	hpa	72	cerebral cortex; endothelial cells[Supported,Not detected]	1	ENSG00000007174,ENSG00000010610,ENSG00000011600,ENSG00000013725,ENSG00000021488,ENSG00000048545,ENSG00000057149,ENSG00000066336,ENSG00000070808,ENSG00000077984,ENSG00000080493,ENSG00000087258,ENSG00000092068,ENSG00000099812,ENSG00000100365,ENSG00000100448,ENSG00000100450,ENSG00000100453,ENSG00000100593,ENSG00000100604,ENSG00000101115,ENSG00000103316,ENSG00000103723,ENSG00000104112,ENSG00000104369…
1	!	0.0105	28	205	6	0.029	0.214	KEGG:04744	keg	35	Phototransduction	1	ENSG00000048545,ENSG00000070729,ENSG00000112599,ENSG00000127928,ENSG00000133256,ENSG00000134183
1	!	0.0124	14	304	5	0.016	0.357	REAC:5668599	rea	30	RHO GTPases Activate NADPH Oxidases	1	ENSG00000007952,ENSG00000074771,ENSG00000100365,ENSG00000165168,ENSG00000196408
1	!	0.000449	693	304	43	0.141	0.062	REAC:382551	rea	32	Transmembrane transport of small molecules	1	ENSG00000004809,ENSG00000010379,ENSG00000018625,ENSG00000021488,ENSG00000070808,ENSG00000074370,ENSG00000078295,ENSG00000080493,ENSG00000084453,ENSG00000092068,ENSG00000100156,ENSG00000104321,ENSG00000105929,ENSG00000111319,ENSG00000115194,ENSG00000118160,ENSG00000127249,ENSG00000127325,ENSG00000127928,ENSG00000132932,ENSG00000135517,ENSG00000137975,ENSG00000139155,ENSG00000139209,ENSG00000140090…
1	!	0.00111	289	304	24	0.079	0.083	REAC:425407	rea	32	SLC-mediated transmembrane transport	2	ENSG00000004809,ENSG00000010379,ENSG00000021488,ENSG00000080493,ENSG00000084453,ENSG00000092068,ENSG00000100156,ENSG00000115194,ENSG00000118160,ENSG00000139155,ENSG00000139209,ENSG00000140090,ENSG00000140675,ENSG00000141469,ENSG00000146411,ENSG00000146477,ENSG00000155886,ENSG00000158296,ENSG00000158865,ENSG00000160349,ENSG00000162383,ENSG00000165646,ENSG00000175003,ENSG00000177984
1	!	0.018	105	304	12	0.039	0.114	REAC:425366	rea	32	Transport of glucose and other sugars, bile salts and organic acids, metal ions and amine compounds	3	ENSG00000004809,ENSG00000010379,ENSG00000100156,ENSG00000115194,ENSG00000140675,ENSG00000141469,ENSG00000146411,ENSG00000146477,ENSG00000158296,ENSG00000158865,ENSG00000165646,ENSG00000175003
1	!	0.0159	16622	749	572	0.764	0.034	TF:M00983_0	tf	11	Factor: MAF; motif: NGCTGAGTCAN; match class: 0	1	ENSG00000004809,ENSG00000007174,ENSG00000007952,ENSG00000009950,ENSG00000010379,ENSG00000010610,ENSG00000011600,ENSG00000013725,ENSG00000017427,ENSG00000018625,ENSG00000021488,ENSG00000042062,ENSG00000048545,ENSG00000049249,ENSG00000049283,ENSG00000057149,ENSG00000058335,ENSG00000070729,ENSG00000070808,ENSG00000074370,ENSG00000074706,ENSG00000074771,ENSG00000077984,ENSG00000079841,ENSG00000080511…
#INFO:	PARAMETERS: sort_by_structure = 1
#INFO:	PARAMETERS: significant = 1
#INFO:	PARAMETERS: user_thr = 1.00
#INFO:	PARAMETERS: analytical = 1
#INFO:	PARAMETERS: organism = hsapiens
#INFO:	User: http
#INFO:	Host: arak-prod
#INFO:	Time: 2017-10-24 16:53:31
#INFO:	Version: r1732_e89_eg36
#WARNING:	Gene ENSG00000176354 in query [1/414] is not recognized, skipping!
#WARNING:	Gene ENSG00000179467 in query [1/437] is not recognized, skipping!
#WARNING:	Gene ENSG00000188384 in query [1/514] is not recognized, skipping!
#WARNING:	Gene ENSG00000196861 in query [1/537] is not recognized, skipping!
#WARNING:	Gene ENSG00000196927 in query [1/538] is not recognized, skipping!
#WARNING:	Gene ENSG00000197071 in query [1/541] is not recognized, skipping!
#WARNING:	Gene ENSG00000197830 in query [1/551] is not recognized, skipping!
#WARNING:	Gene ENSG00000198632 in query [1/563] is not recognized, skipping!
#WARNING:	Gene ENSG00000199876 in query [1/568] is not recognized, skipping!
#WARNING:	Gene ENSG00000203260 in query [1/576] is not recognized, skipping!
#WARNING:	Gene ENSG00000203400 in query [1/580] is not recognized, skipping!
#WARNING:	Gene ENSG00000203652 in query [1/583] is not recognized, skipping!
#WARNING:	Gene ENSG00000204793 in query [1/604] is not recognized, skipping!
#WARNING:	Gene ENSG00000204957 in query [1/615] is not recognized, skipping!
#WARNING:	Gene ENSG00000205021 in query [1/617] is not recognized, skipping!
#WARNING:	Gene ENSG00000205271 in query [1/620] is not recognized, skipping!
#WARNING:	Gene ENSG00000205505 in query [1/622] is not recognized, skipping!
#WARNING:	Gene ENSG00000205565 in query [1/623] is not recognized, skipping!
#WARNING:	Gene ENSG00000205595 in query [1/624] is not recognized, skipping!
#WARNING:	Gene ENSG00000215462 in query [1/704] is not recognized, skipping!
#WARNING:	Gene ENSG00000223473 in query [1/747] is not recognized, skipping!
#WARNING:	Gene ENSG00000224503 in query [1/779] is not recognized, skipping!
#WARNING:	Gene ENSG00000224804 in query [1/786] is not recognized, skipping!
#WARNING:	Gene ENSG00000225273 in query [1/804] is not recognized, skipping!
#WARNING:	Gene ENSG00000227363 in query [1/872] is not recognized, skipping!
#WARNING:	Gene ENSG00000228243 in query [1/898] is not recognized, skipping!
#WARNING:	Gene ENSG00000229801 in query [1/948] is not recognized, skipping!
#WARNING:	Gene ENSG00000229952 in query [1/953] is not recognized, skipping!
#WARNING:	Gene ENSG00000230455 in query [1/973] is not recognized, skipping!
#WARNING:	Gene ENSG00000230880 in query [1/984] is not recognized, skipping!
#WARNING:	Gene ENSG00000231734 in query [1/1015] is not recognized, skipping!
#WARNING:	Gene ENSG00000233218 in query [1/1069] is not recognized, skipping!
#WARNING:	Gene ENSG00000233438 in query [1/1076] is not recognized, skipping!
#WARNING:	Gene ENSG00000235249 in query [1/1126] is not recognized, skipping!
#WARNING:	Gene ENSG00000235373 in query [1/1130] is not recognized, skipping!
#WARNING:	Gene ENSG00000237502 in query [1/1192] is not recognized, skipping!
#WARNING:	Gene ENSG00000242569 in query [1/1283] is not recognized, skipping!
#WARNING:	Gene ENSG00000243714 in query [1/1314] is not recognized, skipping!
#WARNING:	Gene ENSG00000250606 in query [1/1432] is not recognized, skipping!
#WARNING:	Gene ENSG00000255701 in query [1/1559] is not recognized, skipping!
#WARNING:	Gene ENSG00000255813 in query [1/1561] is not recognized, skipping!
#WARNING:	Gene ENSG00000256383 in query [1/1574] is not recognized, skipping!
#WARNING:	Gene ENSG00000261337 in query [1/1742] is not recognized, skipping!
#WARNING:	Gene ENSG00000261521 in query [1/1747] is not recognized, skipping!
#WARNING:	Gene ENSG00000264628 in query [1/1796] is not recognized, skipping!
#WARNING:	Gene ENSG00000264967 in query [1/1803] is not recognized, skipping!
#WARNING:	Gene ENSG00000265292 in query [1/1810] is not recognized, skipping!
#WARNING:	Gene ENSG00000265361 in query [1/1812] is not recognized, skipping!
#WARNING:	Gene ENSG00000265532 in query [1/1816] is not recognized, skipping!
#WARNING:	Gene ENSG00000265741 in query [1/1821] is not recognized, skipping!
#WARNING:	Gene ENSG00000266670 in query [1/1837] is not recognized, skipping!
#WARNING:	Gene ENSG00000267043 in query [1/1846] is not recognized, skipping!
#WARNING:	Gene ENSG00000267812 in query [1/1889] is not recognized, skipping!
#WARNING:	Gene ENSG00000267848 in query [1/1892] is not recognized, skipping!
#WARNING:	Gene ENSG00000267941 in query [1/1896] is not recognized, skipping!
#WARNING:	Gene ENSG00000267979 in query [1/1897] is not recognized, skipping!
#WARNING:	Gene ENSG00000268156 in query [1/1900] is not recognized, skipping!
#WARNING:	Gene ENSG00000268302 in query [1/1901] is not recognized, skipping!
#WARNING:	Gene ENSG00000268358 in query [1/1902] is not recognized, skipping!
#WARNING:	Gene ENSG00000268367 in query [1/1904] is not recognized, skipping!
#WARNING:	Gene ENSG00000268427 in query [1/1908] is not recognized, skipping!
#WARNING:	Gene ENSG00000268816 in query [1/1915] is not recognized, skipping!
#WARNING:	Gene ENSG00000268863 in query [1/1916] is not recognized, skipping!
#WARNING:	Gene ENSG00000269018 in query [1/1920] is not recognized, skipping!
#WARNING:	Gene ENSG00000269048 in query [1/1921] is not recognized, skipping!
#WARNING:	Gene ENSG00000269071 in query [1/1922] is not recognized, skipping!
#WARNING:	Gene ENSG00000269279 in query [1/1926] is not recognized, skipping!
#WARNING:	Gene ENSG00000269549 in query [1/1933] is not recognized, skipping!
#WARNING:	Gene ENSG00000269614 in query [1/1935] is not recognized, skipping!
#WARNING:	Gene ENSG00000269781 in query [1/1936] is not recognized, skipping!
#WARNING:	Gene ENSG00000270010 in query [1/1951] is not recognized, skipping!
#WARNING:	Gene ENSG00000271782 in query [1/2003] is not recognized, skipping!
#WARNING:	Gene ENSG00000272294 in query [1/2025] is not recognized, skipping!
#WARNING:	Gene ENSG00000272349 in query [1/2029] is not recognized, skipping!
#WARNING:	Gene ENSG00000273097 in query [1/2072] is not recognized, skipping!
#INFO:	Effective domain size for BIOGRID: 15626, threshold 1.8e-05
#INFO:	Effective domain size for CORUM: 3179, threshold 0.000233
#INFO:	Effective domain size for GO: 19195, threshold 1.8e-05
#INFO:	Effective domain size for HPA: 12883, threshold 0.000103
#INFO:	Effective domain size for KEGG: 7172, threshold 0.000538
#INFO:	Effective domain size for REAC: 10632, threshold 0.000121
#INFO:	Effective domain size for TF: 23996, threshold 2.3e-05
#INFO:
#INFO:	--- Gene names and descriptions
#INFO:
#INFO:	QUERY:	ENSG00000004809	SLC22A16	solute carrier family 22 member 16 [Source:HGNC Symbol;Acc:HGNC:20302]
#INFO:	QUERY:	ENSG00000006432	MAP3K9	mitogen-activated protein kinase kinase kinase 9 [Source:HGNC Symbol;Acc:HGNC:6861]
#INFO:	QUERY:	ENSG00000007174	DNAH9	dynein axonemal heavy chain 9 [Source:HGNC Symbol;Acc:HGNC:2953]
#INFO:	QUERY:	ENSG00000007952	NOX1	NADPH oxidase 1 [Source:HGNC Symbol;Acc:HGNC:7889]
#INFO:	QUERY:	ENSG00000009950	MLXIPL	MLX interacting protein like [Source:HGNC Symbol;Acc:HGNC:12744]
#INFO:	QUERY:	ENSG00000010379	SLC6A13	solute carrier family 6 member 13 [Source:HGNC Symbol;Acc:HGNC:11046]
#INFO:	QUERY:	ENSG00000010610	CD4	CD4 molecule [Source:HGNC Symbol;Acc:HGNC:1678]
#INFO:	QUERY:	ENSG00000011600	TYROBP	TYRO protein tyrosine kinase binding protein [Source:HGNC Symbol;Acc:HGNC:12449]
#INFO:	QUERY:	ENSG00000013725	CD6	CD6 molecule [Source:HGNC Symbol;Acc:HGNC:1691]
#INFO:	QUERY:	ENSG00000017427	IGF1	insulin like growth factor 1 [Source:HGNC Symbol;Acc:HGNC:5464]
#INFO:	QUERY:	ENSG00000018625	ATP1A2	ATPase Na+/K+ transporting subunit alpha 2 [Source:HGNC Symbol;Acc:HGNC:800]
#INFO:	QUERY:	ENSG00000021488	SLC7A9	solute carrier family 7 member 9 [Source:HGNC Symbol;Acc:HGNC:11067]
#INFO:	QUERY:	ENSG00000042062	RIPOR3	RIPOR family member 3 [Source:HGNC Symbol;Acc:HGNC:16168]
#INFO:	QUERY:	ENSG00000048545	GUCA1A	guanylate cyclase activator 1A [Source:HGNC Symbol;Acc:HGNC:4678]
#INFO:	QUERY:	ENSG00000049249	TNFRSF9	TNF receptor superfamily member 9 [Source:HGNC Symbol;Acc:HGNC:11924]
#INFO:	QUERY:	ENSG00000049283	EPN3	epsin 3 [Source:HGNC Symbol;Acc:HGNC:18235]
#INFO:	QUERY:	ENSG00000057149	SERPINB3	serpin family B member 3 [Source:HGNC Symbol;Acc:HGNC:10569]
#INFO:	QUERY:	ENSG00000058335	RASGRF1	Ras protein specific guanine nucleotide releasing factor 1 [Source:HGNC Symbol;Acc:HGNC:9875]
#INFO:	QUERY:	ENSG00000064205	WISP2	WNT1 inducible signaling pathway protein 2 [Source:HGNC Symbol;Acc:HGNC:12770]
#INFO:	QUERY:	ENSG00000066336	SPI1	Spi-1 proto-oncogene [Source:HGNC Symbol;Acc:HGNC:11241]
#INFO:	QUERY:	ENSG00000070729	CNGB1	cyclic nucleotide gated channel beta 1 [Source:HGNC Symbol;Acc:HGNC:2151]
#INFO:	QUERY:	ENSG00000070808	CAMK2A	calcium/calmodulin dependent protein kinase II alpha [Source:HGNC Symbol;Acc:HGNC:1460]
#INFO:	QUERY:	ENSG00000074370	ATP2A3	ATPase sarcoplasmic/endoplasmic reticulum Ca2+ transporting 3 [Source:HGNC Symbol;Acc:HGNC:813]
#INFO:	QUERY:	ENSG00000074706	IPCEF1	interaction protein for cytohesin exchange factors 1 [Source:HGNC Symbol;Acc:HGNC:21204]
#INFO:	QUERY:	ENSG00000074771	NOX3	NADPH oxidase 3 [Source:HGNC Symbol;Acc:HGNC:7890]
#INFO:	QUERY:	ENSG00000077063	CTTNBP2	cortactin binding protein 2 [Source:HGNC Symbol;Acc:HGNC:15679]
#INFO:	QUERY:	ENSG00000077984	CST7	cystatin F [Source:HGNC Symbol;Acc:HGNC:2479]
#INFO:	QUERY:	ENSG00000078295	ADCY2	adenylate cyclase 2 [Source:HGNC Symbol;Acc:HGNC:233]
#INFO:	QUERY:	ENSG00000078579	FGF20	fibroblast growth factor 20 [Source:HGNC Symbol;Acc:HGNC:3677]
#INFO:	QUERY:	ENSG00000078814	MYH7B	myosin heavy chain 7B [Source:HGNC Symbol;Acc:HGNC:15906]
#INFO:	QUERY:	ENSG00000079841	RIMS1	regulating synaptic membrane exocytosis 1 [Source:HGNC Symbol;Acc:HGNC:17282]
#INFO:	QUERY:	ENSG00000080493	SLC4A4	solute carrier family 4 member 4 [Source:HGNC Symbol;Acc:HGNC:11030]
#INFO:	QUERY:	ENSG00000080511	RDH8	retinol dehydrogenase 8 (all-trans) [Source:HGNC Symbol;Acc:HGNC:14423]
#INFO:	QUERY:	ENSG00000082929	LINC01587	long intergenic non-protein coding RNA 1587 [Source:HGNC Symbol;Acc:HGNC:13716]
#INFO:	QUERY:	ENSG00000084453	SLCO1A2	solute carrier organic anion transporter family member 1A2 [Source:HGNC Symbol;Acc:HGNC:10956]
#INFO:	QUERY:	ENSG00000087258	GNAO1	G protein subunit alpha o1 [Source:HGNC Symbol;Acc:HGNC:4389]
#INFO:	QUERY:	ENSG00000088002	SULT2B1	sulfotransferase family 2B member 1 [Source:HGNC Symbol;Acc:HGNC:11459]
#INFO:	QUERY:	ENSG00000090104	RGS1	regulator of G protein signaling 1 [Source:HGNC Symbol;Acc:HGNC:9991]
#INFO:	QUERY:	ENSG00000092068	SLC7A8	solute carrier family 7 member 8 [Source:HGNC Symbol;Acc:HGNC:11066]
#INFO:	QUERY:	ENSG00000095587	TLL2	tolloid like 2 [Source:HGNC Symbol;Acc:HGNC:11844]
#INFO:	QUERY:	ENSG00000097096	SYDE2	synapse defective Rho GTPase homolog 2 [Source:HGNC Symbol;Acc:HGNC:25841]
#INFO:	QUERY:	ENSG00000099338	CATSPERG	cation channel sperm associated auxiliary subunit gamma [Source:HGNC Symbol;Acc:HGNC:25243]
#INFO:	QUERY:	ENSG00000099769	IGFALS	insulin like growth factor binding protein acid labile subunit [Source:HGNC Symbol;Acc:HGNC:5468]
#INFO:	QUERY:	ENSG00000099812	MISP	mitotic spindle positioning [Source:HGNC Symbol;Acc:HGNC:27000]
#INFO:	QUERY:	ENSG00000100055	CYTH4	cytohesin 4 [Source:HGNC Symbol;Acc:HGNC:9505]
#INFO:	QUERY:	ENSG00000100156	SLC16A8	solute carrier family 16 member 8 [Source:HGNC Symbol;Acc:HGNC:16270]
#INFO:	QUERY:	ENSG00000100218	RSPH14	radial spoke head 14 homolog [Source:HGNC Symbol;Acc:HGNC:13437]
#INFO:	QUERY:	ENSG00000100365	NCF4	neutrophil cytosolic factor 4 [Source:HGNC Symbol;Acc:HGNC:7662]
#INFO:	QUERY:	ENSG00000100448	CTSG	cathepsin G [Source:HGNC Symbol;Acc:HGNC:2532]
#INFO:	QUERY:	ENSG00000100450	GZMH	granzyme H [Source:HGNC Symbol;Acc:HGNC:4710]
#INFO:	QUERY:	ENSG00000100453	GZMB	granzyme B [Source:HGNC Symbol;Acc:HGNC:4709]
#INFO:	QUERY:	ENSG00000100593	ISM2	isthmin 2 [Source:HGNC Symbol;Acc:HGNC:23176]
#INFO:	QUERY:	ENSG00000100604	CHGA	chromogranin A [Source:HGNC Symbol;Acc:HGNC:1929]
#INFO:	QUERY:	ENSG00000101082	SLA2	Src like adaptor 2 [Source:HGNC Symbol;Acc:HGNC:17329]
#INFO:	QUERY:	ENSG00000101115	SALL4	spalt like transcription factor 4 [Source:HGNC Symbol;Acc:HGNC:15924]
#INFO:	QUERY:	ENSG00000101336	HCK	HCK proto-oncogene, Src family tyrosine kinase [Source:HGNC Symbol;Acc:HGNC:4840]
#INFO:	QUERY:	ENSG00000101405	OXT	oxytocin/neurophysin I prepropeptide [Source:HGNC Symbol;Acc:HGNC:8528]
#INFO:	QUERY:	ENSG00000101638	ST8SIA5	ST8 alpha-N-acetyl-neuraminide alpha-2,8-sialyltransferase 5 [Source:HGNC Symbol;Acc:HGNC:17827]
#INFO:	QUERY:	ENSG00000103067	ESRP2	epithelial splicing regulatory protein 2 [Source:HGNC Symbol;Acc:HGNC:26152]
#INFO:	QUERY:	ENSG00000103310	ZP2	zona pellucida glycoprotein 2 [Source:HGNC Symbol;Acc:HGNC:13188]
#INFO:	QUERY:	ENSG00000103316	CRYM	crystallin mu [Source:HGNC Symbol;Acc:HGNC:2418]
#INFO:	QUERY:	ENSG00000103723	AP3B2	adaptor related protein complex 3 beta 2 subunit [Source:HGNC Symbol;Acc:HGNC:567]
#INFO:	QUERY:	ENSG00000104112	SCG3	secretogranin III [Source:HGNC Symbol;Acc:HGNC:13707]
#INFO:	QUERY:	ENSG00000104321	TRPA1	transient receptor potential cation channel subfamily A member 1 [Source:HGNC Symbol;Acc:HGNC:497]
#INFO:	QUERY:	ENSG00000104369	JPH1	junctophilin 1 [Source:HGNC Symbol;Acc:HGNC:14201]
#INFO:	QUERY:	ENSG00000104808	DHDH	dihydrodiol dehydrogenase [Source:HGNC Symbol;Acc:HGNC:17887]
#INFO:	QUERY:	ENSG00000104901	DKKL1	dickkopf like acrosomal protein 1 [Source:HGNC Symbol;Acc:HGNC:16528]
#INFO:	QUERY:	ENSG00000104970	KIR3DX1	killer cell immunoglobulin like receptor, three Ig domains X1 [Source:HGNC Symbol;Acc:HGNC:25043]
#INFO:	QUERY:	ENSG00000105219	CNTD2	cyclin N-terminal domain containing 2 [Source:HGNC Symbol;Acc:HGNC:25805]
#INFO:	QUERY:	ENSG00000105371	ICAM4	intercellular adhesion molecule 4 (Landsteiner-Wiener blood group) [Source:HGNC Symbol;Acc:HGNC:5347]
#INFO:	QUERY:	ENSG00000105374	NKG7	natural killer cell granule protein 7 [Source:HGNC Symbol;Acc:HGNC:7830]
#INFO:	QUERY:	ENSG00000105509	HAS1	hyaluronan synthase 1 [Source:HGNC Symbol;Acc:HGNC:4818]
#INFO:	QUERY:	ENSG00000105650	PDE4C	phosphodiesterase 4C [Source:HGNC Symbol;Acc:HGNC:8782]
#INFO:	QUERY:	ENSG00000105929	ATP6V0A4	ATPase H+ transporting V0 subunit a4 [Source:HGNC Symbol;Acc:HGNC:866]
#INFO:	QUERY:	ENSG00000105963	ADAP1	ArfGAP with dual PH domains 1 [Source:HGNC Symbol;Acc:HGNC:16486]
#INFO:	QUERY:	ENSG00000106178	CCL24	C-C motif chemokine ligand 24 [Source:HGNC Symbol;Acc:HGNC:10623]
#INFO:	QUERY:	ENSG00000106258	CYP3A5	cytochrome P450 family 3 subfamily A member 5 [Source:HGNC Symbol;Acc:HGNC:2638]
#INFO:	QUERY:	ENSG00000106540	AC004837.1	N/A
#INFO:	QUERY:	ENSG00000106689	LHX2	LIM homeobox 2 [Source:HGNC Symbol;Acc:HGNC:6594]
#INFO:	QUERY:	ENSG00000106927	AMBP	alpha-1-microglobulin/bikunin precursor [Source:HGNC Symbol;Acc:HGNC:453]
#INFO:	QUERY:	ENSG00000107018	RLN1	relaxin 1 [Source:HGNC Symbol;Acc:HGNC:10026]
#INFO:	QUERY:	ENSG00000107165	TYRP1	tyrosinase related protein 1 [Source:HGNC Symbol;Acc:HGNC:12450]
#INFO:	QUERY:	ENSG00000107831	FGF8	fibroblast growth factor 8 [Source:HGNC Symbol;Acc:HGNC:3686]
#INFO:	QUERY:	ENSG00000108452	ZNF29P	zinc finger protein 29, pseudogene [Source:HGNC Symbol;Acc:HGNC:13080]
#INFO:	QUERY:	ENSG00000108602	ALDH3A1	aldehyde dehydrogenase 3 family member A1 [Source:HGNC Symbol;Acc:HGNC:405]
#INFO:	QUERY:	ENSG00000109272	PF4V1	platelet factor 4 variant 1 [Source:HGNC Symbol;Acc:HGNC:8862]
#INFO:	QUERY:	ENSG00000109511	ANXA10	annexin A10 [Source:HGNC Symbol;Acc:HGNC:534]
#INFO:	QUERY:	ENSG00000109625	CPZ	carboxypeptidase Z [Source:HGNC Symbol;Acc:HGNC:2333]
#INFO:	QUERY:	ENSG00000110076	NRXN2	neurexin 2 [Source:HGNC Symbol;Acc:HGNC:8009]
#INFO:	QUERY:	ENSG00000110203	FOLR3	folate receptor 3 [Source:HGNC Symbol;Acc:HGNC:3795]
#INFO:	QUERY:	ENSG00000110375	UPK2	uroplakin 2 [Source:HGNC Symbol;Acc:HGNC:12579]
#INFO:	QUERY:	ENSG00000110484	SCGB2A2	secretoglobin family 2A member 2 [Source:HGNC Symbol;Acc:HGNC:7050]
#INFO:	QUERY:	ENSG00000110934	BIN2	bridging integrator 2 [Source:HGNC Symbol;Acc:HGNC:1053]
#INFO:	QUERY:	ENSG00000111254	AKAP3	A-kinase anchoring protein 3 [Source:HGNC Symbol;Acc:HGNC:373]
#INFO:	QUERY:	ENSG00000111291	GPRC5D	G protein-coupled receptor class C group 5 member D [Source:HGNC Symbol;Acc:HGNC:13310]
#INFO:	QUERY:	ENSG00000111305	GSG1	germ cell associated 1 [Source:HGNC Symbol;Acc:HGNC:19716]
#INFO:	QUERY:	ENSG00000111319	SCNN1A	sodium channel epithelial 1 alpha subunit [Source:HGNC Symbol;Acc:HGNC:10599]
#INFO:	QUERY:	ENSG00000111404	RERGL	RERG like [Source:HGNC Symbol;Acc:HGNC:26213]
#INFO:	QUERY:	ENSG00000111405	ENDOU	endonuclease, poly(U) specific [Source:HGNC Symbol;Acc:HGNC:14369]
#INFO:	QUERY:	ENSG00000112309	B3GAT2	beta-1,3-glucuronyltransferase 2 [Source:HGNC Symbol;Acc:HGNC:922]
#INFO:	QUERY:	ENSG00000112530	PACRG	parkin coregulated [Source:HGNC Symbol;Acc:HGNC:19152]
#INFO:	QUERY:	ENSG00000112599	GUCA1B	guanylate cyclase activator 1B [Source:HGNC Symbol;Acc:HGNC:4679]
#INFO:	QUERY:	ENSG00000112936	C7	complement C7 [Source:HGNC Symbol;Acc:HGNC:1346]
#INFO:	QUERY:	ENSG00000113722	CDX1	caudal type homeobox 1 [Source:HGNC Symbol;Acc:HGNC:1805]
#INFO:	QUERY:	ENSG00000113749	HRH2	histamine receptor H2 [Source:HGNC Symbol;Acc:HGNC:5183]
#INFO:	QUERY:	ENSG00000113924	HGD	homogentisate 1,2-dioxygenase [Source:HGNC Symbol;Acc:HGNC:4892]
#INFO:	QUERY:	ENSG00000114013	CD86	CD86 molecule [Source:HGNC Symbol;Acc:HGNC:1705]
#INFO:	QUERY:	ENSG00000114812	VIPR1	vasoactive intestinal peptide receptor 1 [Source:HGNC Symbol;Acc:HGNC:12694]
#INFO:	QUERY:	ENSG00000115165	CYTIP	cytohesin 1 interacting protein [Source:HGNC Symbol;Acc:HGNC:9506]
#INFO:	QUERY:	ENSG00000115194	SLC30A3	solute carrier family 30 member 3 [Source:HGNC Symbol;Acc:HGNC:11014]
#INFO:	QUERY:	ENSG00000115266	APC2	APC2, WNT signaling pathway regulator [Source:HGNC Symbol;Acc:HGNC:24036]
#INFO:	QUERY:	ENSG00000115592	PRKAG3	protein kinase AMP-activated non-catalytic subunit gamma 3 [Source:HGNC Symbol;Acc:HGNC:9387]
#INFO:	QUERY:	ENSG00000115705	TPO	thyroid peroxidase [Source:HGNC Symbol;Acc:HGNC:12015]
#INFO:	QUERY:	ENSG00000115956	PLEK	pleckstrin [Source:HGNC Symbol;Acc:HGNC:9070]
#INFO:	QUERY:	ENSG00000116031	CD207	CD207 molecule [Source:HGNC Symbol;Acc:HGNC:17935]
#INFO:	QUERY:	ENSG00000116544	DLGAP3	DLG associated protein 3 [Source:HGNC Symbol;Acc:HGNC:30368]
#INFO:	QUERY:	ENSG00000117115	PADI2	peptidyl arginine deiminase 2 [Source:HGNC Symbol;Acc:HGNC:18341]
#INFO:	QUERY:	ENSG00000117472	TSPAN1	tetraspanin 1 [Source:HGNC Symbol;Acc:HGNC:20657]
#INFO:	QUERY:	ENSG00000117594	HSD11B1	hydroxysteroid 11-beta dehydrogenase 1 [Source:HGNC Symbol;Acc:HGNC:5208]
#INFO:	QUERY:	ENSG00000118004	COLEC11	collectin subfamily member 11 [Source:HGNC Symbol;Acc:HGNC:17213]
#INFO:	QUERY:	ENSG00000118160	SLC8A2	solute carrier family 8 member A2 [Source:HGNC Symbol;Acc:HGNC:11069]
#INFO:	QUERY:	ENSG00000118514	ALDH8A1	aldehyde dehydrogenase 8 family member A1 [Source:HGNC Symbol;Acc:HGNC:15471]
#INFO:	QUERY:	ENSG00000120457	KCNJ5	potassium voltage-gated channel subfamily J member 5 [Source:HGNC Symbol;Acc:HGNC:6266]
#INFO:	QUERY:	ENSG00000120555	SEPT7P9	septin 7 pseudogene 9 [Source:HGNC Symbol;Acc:HGNC:30810]
#INFO:	QUERY:	ENSG00000120645	IQSEC3	IQ motif and Sec7 domain 3 [Source:HGNC Symbol;Acc:HGNC:29193]
#INFO:	QUERY:	ENSG00000120659	TNFSF11	TNF superfamily member 11 [Source:HGNC Symbol;Acc:HGNC:11926]
#INFO:	QUERY:	ENSG00000121101	TEX14	testis expressed 14, intercellular bridge forming factor [Source:HGNC Symbol;Acc:HGNC:11737]
#INFO:	QUERY:	ENSG00000122194	PLG	plasminogen [Source:HGNC Symbol;Acc:HGNC:9071]
#INFO:	QUERY:	ENSG00000122367	LDB3	LIM domain binding 3 [Source:HGNC Symbol;Acc:HGNC:15710]
#INFO:	QUERY:	ENSG00000123095	BHLHE41	basic helix-loop-helix family member e41 [Source:HGNC Symbol;Acc:HGNC:16617]
#INFO:	QUERY:	ENSG00000123576	ESX1	ESX homeobox 1 [Source:HGNC Symbol;Acc:HGNC:14865]
#INFO:	QUERY:	ENSG00000123612	ACVR1C	activin A receptor type 1C [Source:HGNC Symbol;Acc:HGNC:18123]
#INFO:	QUERY:	ENSG00000124196	GTSF1L	gametocyte specific factor 1 like [Source:HGNC Symbol;Acc:HGNC:16198]
#INFO:	QUERY:	ENSG00000124256	ZBP1	Z-DNA binding protein 1 [Source:HGNC Symbol;Acc:HGNC:16176]
#INFO:	QUERY:	ENSG00000124343	XG	Xg blood group [Source:HGNC Symbol;Acc:HGNC:12806]
#INFO:	QUERY:	ENSG00000124467	PSG8	pregnancy specific beta-1-glycoprotein 8 [Source:HGNC Symbol;Acc:HGNC:9525]
#INFO:	QUERY:	ENSG00000124721	DNAH8	dynein axonemal heavy chain 8 [Source:HGNC Symbol;Acc:HGNC:2952]
#INFO:	QUERY:	ENSG00000124818	OPN5	opsin 5 [Source:HGNC Symbol;Acc:HGNC:19992]
#INFO:	QUERY:	ENSG00000124915	DKFZP434K028	uncharacterized LOC26070 [Source:NCBI gene;Acc:26070]
#INFO:	QUERY:	ENSG00000125409	TEKT3	tektin 3 [Source:HGNC Symbol;Acc:HGNC:14293]
#INFO:	QUERY:	ENSG00000125695	AC046185.1	N/A
#INFO:	QUERY:	ENSG00000125730	C3	complement C3 [Source:HGNC Symbol;Acc:HGNC:1318]
#INFO:	QUERY:	ENSG00000125872	LRRN4	leucine rich repeat neuronal 4 [Source:HGNC Symbol;Acc:HGNC:16208]
#INFO:	QUERY:	ENSG00000126218	F10	coagulation factor X [Source:HGNC Symbol;Acc:HGNC:3528]
#INFO:	QUERY:	ENSG00000126353	CCR7	C-C motif chemokine receptor 7 [Source:HGNC Symbol;Acc:HGNC:1608]
#INFO:	QUERY:	ENSG00000127129	EDN2	endothelin 2 [Source:HGNC Symbol;Acc:HGNC:3177]
#INFO:	QUERY:	ENSG00000127249	ATP13A4	ATPase 13A4 [Source:HGNC Symbol;Acc:HGNC:25422]
#INFO:	QUERY:	ENSG00000127325	BEST3	bestrophin 3 [Source:HGNC Symbol;Acc:HGNC:17105]
#INFO:	QUERY:	ENSG00000127364	TAS2R4	taste 2 receptor member 4 [Source:HGNC Symbol;Acc:HGNC:14911]
#INFO:	QUERY:	ENSG00000127399	LRRC61	leucine rich repeat containing 61 [Source:HGNC Symbol;Acc:HGNC:21704]
#INFO:	QUERY:	ENSG00000127507	ADGRE2	adhesion G protein-coupled receptor E2 [Source:HGNC Symbol;Acc:HGNC:3337]
#INFO:	QUERY:	ENSG00000127578	WFIKKN1	WAP, follistatin/kazal, immunoglobulin, kunitz and netrin domain containing 1 [Source:HGNC Symbol;Acc:HGNC:30912]
#INFO:	QUERY:	ENSG00000127928	GNGT1	G protein subunit gamma transducin 1 [Source:HGNC Symbol;Acc:HGNC:4411]
#INFO:	QUERY:	ENSG00000128218	VPREB3	V-set pre-B cell surrogate light chain 3 [Source:HGNC Symbol;Acc:HGNC:12710]
#INFO:	QUERY:	ENSG00000128383	APOBEC3A	apolipoprotein B mRNA editing enzyme catalytic subunit 3A [Source:HGNC Symbol;Acc:HGNC:17343]
#INFO:	QUERY:	ENSG00000129167	TPH1	tryptophan hydroxylase 1 [Source:HGNC Symbol;Acc:HGNC:12008]
#INFO:	QUERY:	ENSG00000129194	SOX15	SRY-box 15 [Source:HGNC Symbol;Acc:HGNC:11196]
#INFO:	QUERY:	ENSG00000129437	KLK14	kallikrein related peptidase 14 [Source:HGNC Symbol;Acc:HGNC:6362]
#INFO:	QUERY:	ENSG00000129514	FOXA1	forkhead box A1 [Source:HGNC Symbol;Acc:HGNC:5021]
#INFO:	QUERY:	ENSG00000129990	SYT5	synaptotagmin 5 [Source:HGNC Symbol;Acc:HGNC:11513]
#INFO:	QUERY:	ENSG00000130173	ANGPTL8	angiopoietin like 8 [Source:HGNC Symbol;Acc:HGNC:24933]
#INFO:	QUERY:	ENSG00000130182	ZSCAN10	zinc finger and SCAN domain containing 10 [Source:HGNC Symbol;Acc:HGNC:12997]
#INFO:	QUERY:	ENSG00000130283	GDF1	growth differentiation factor 1 [Source:HGNC Symbol;Acc:HGNC:4214]
#INFO:	QUERY:	ENSG00000130294	KIF1A	kinesin family member 1A [Source:HGNC Symbol;Acc:HGNC:888]
#INFO:	QUERY:	ENSG00000130783	CCDC62	coiled-coil domain containing 62 [Source:HGNC Symbol;Acc:HGNC:30723]
#INFO:	QUERY:	ENSG00000130822	PNCK	pregnancy up-regulated nonubiquitous CaM kinase [Source:HGNC Symbol;Acc:HGNC:13415]
#INFO:	QUERY:	ENSG00000131044	TTLL9	tubulin tyrosine ligase like 9 [Source:HGNC Symbol;Acc:HGNC:16118]
#INFO:	QUERY:	ENSG00000131095	GFAP	glial fibrillary acidic protein [Source:HGNC Symbol;Acc:HGNC:4235]
#INFO:	QUERY:	ENSG00000131126	TEX101	testis expressed 101 [Source:HGNC Symbol;Acc:HGNC:30722]
#INFO:	QUERY:	ENSG00000131914	LIN28A	lin-28 homolog A [Source:HGNC Symbol;Acc:HGNC:15986]
#INFO:	QUERY:	ENSG00000132639	SNAP25	synaptosome associated protein 25 [Source:HGNC Symbol;Acc:HGNC:11132]
#INFO:	QUERY:	ENSG00000132692	BCAN	brevican [Source:HGNC Symbol;Acc:HGNC:23059]
#INFO:	QUERY:	ENSG00000132932	ATP8A2	ATPase phospholipid transporting 8A2 [Source:HGNC Symbol;Acc:HGNC:13533]
#INFO:	QUERY:	ENSG00000133256	PDE6B	phosphodiesterase 6B [Source:HGNC Symbol;Acc:HGNC:8786]
#INFO:	QUERY:	ENSG00000133687	TMTC1	transmembrane and tetratricopeptide repeat containing 1 [Source:HGNC Symbol;Acc:HGNC:24099]
#INFO:	QUERY:	ENSG00000133808	MICALCL	MICAL C-terminal like [Source:HGNC Symbol;Acc:HGNC:25933]
#INFO:	QUERY:	ENSG00000133937	GSC	goosecoid homeobox [Source:HGNC Symbol;Acc:HGNC:4612]
#INFO:	QUERY:	ENSG00000134115	CNTN6	contactin 6 [Source:HGNC Symbol;Acc:HGNC:2176]
#INFO:	QUERY:	ENSG00000134183	GNAT2	G protein subunit alpha transducin 2 [Source:HGNC Symbol;Acc:HGNC:4394]
#INFO:	QUERY:	ENSG00000134339	SAA2	serum amyloid A2 [Source:HGNC Symbol;Acc:HGNC:10514]
#INFO:	QUERY:	ENSG00000134539	KLRD1	killer cell lectin like receptor D1 [Source:HGNC Symbol;Acc:HGNC:6378]
#INFO:	QUERY:	ENSG00000134812	GIF	gastric intrinsic factor [Source:HGNC Symbol;Acc:HGNC:4268]
#INFO:	QUERY:	ENSG00000135077	HAVCR2	hepatitis A virus cellular receptor 2 [Source:HGNC Symbol;Acc:HGNC:18437]
#INFO:	QUERY:	ENSG00000135248	FAM71F1	family with sequence similarity 71 member F1 [Source:HGNC Symbol;Acc:HGNC:30704]
#INFO:	QUERY:	ENSG00000135253	KCP	kielin/chordin-like protein [Source:HGNC Symbol;Acc:HGNC:17585]
#INFO:	QUERY:	ENSG00000135373	EHF	ETS homologous factor [Source:HGNC Symbol;Acc:HGNC:3246]
#INFO:	QUERY:	ENSG00000135378	PRRG4	proline rich and Gla domain 4 [Source:HGNC Symbol;Acc:HGNC:30799]
#INFO:	QUERY:	ENSG00000135423	GLS2	glutaminase 2 [Source:HGNC Symbol;Acc:HGNC:29570]
#INFO:	QUERY:	ENSG00000135426	TESPA1	thymocyte expressed, positive selection associated 1 [Source:HGNC Symbol;Acc:HGNC:29109]
#INFO:	QUERY:	ENSG00000135517	MIP	major intrinsic protein of lens fiber [Source:HGNC Symbol;Acc:HGNC:7103]
#INFO:	QUERY:	ENSG00000136275	C7ORF69	chromosome 7 open reading frame 69 [Source:HGNC Symbol;Acc:HGNC:21911]
#INFO:	QUERY:	ENSG00000136688	IL36G	interleukin 36, gamma [Source:HGNC Symbol;Acc:HGNC:15741]
#INFO:	QUERY:	ENSG00000136689	IL1RN	interleukin 1 receptor antagonist [Source:HGNC Symbol;Acc:HGNC:6000]
#INFO:	QUERY:	ENSG00000136883	KIF12	kinesin family member 12 [Source:HGNC Symbol;Acc:HGNC:21495]
#INFO:	QUERY:	ENSG00000136928	GABBR2	gamma-aminobutyric acid type B receptor subunit 2 [Source:HGNC Symbol;Acc:HGNC:4507]
#INFO:	QUERY:	ENSG00000137462	TLR2	toll like receptor 2 [Source:HGNC Symbol;Acc:HGNC:11848]
#INFO:	QUERY:	ENSG00000137473	TTC29	tetratricopeptide repeat domain 29 [Source:HGNC Symbol;Acc:HGNC:29936]
#INFO:	QUERY:	ENSG00000137642	SORL1	sortilin related receptor 1 [Source:HGNC Symbol;Acc:HGNC:11185]
#INFO:	QUERY:	ENSG00000137766	UNC13C	unc-13 homolog C [Source:HGNC Symbol;Acc:HGNC:23149]
#INFO:	QUERY:	ENSG00000137975	CLCA2	chloride channel accessory 2 [Source:HGNC Symbol;Acc:HGNC:2016]
#INFO:	QUERY:	ENSG00000138670	RASGEF1B	RasGEF domain family member 1B [Source:HGNC Symbol;Acc:HGNC:24881]
#INFO:	QUERY:	ENSG00000138769	CDKL2	cyclin dependent kinase like 2 [Source:HGNC Symbol;Acc:HGNC:1782]
#INFO:	QUERY:	ENSG00000139144	PIK3C2G	phosphatidylinositol-4-phosphate 3-kinase catalytic subunit type 2 gamma [Source:HGNC Symbol;Acc:HGNC:8973]
#INFO:	QUERY:	ENSG00000139151	PLCZ1	phospholipase C zeta 1 [Source:HGNC Symbol;Acc:HGNC:19218]
#INFO:	QUERY:	ENSG00000139155	SLCO1C1	solute carrier organic anion transporter family member 1C1 [Source:HGNC Symbol;Acc:HGNC:13819]
#INFO:	QUERY:	ENSG00000139209	SLC38A4	solute carrier family 38 member 4 [Source:HGNC Symbol;Acc:HGNC:14679]
#INFO:	QUERY:	ENSG00000139269	INHBE	inhibin beta E subunit [Source:HGNC Symbol;Acc:HGNC:24029]
#INFO:	QUERY:	ENSG00000139304	PTPRQ	protein tyrosine phosphatase, receptor type Q [Source:HGNC Symbol;Acc:HGNC:9679]
#INFO:	QUERY:	ENSG00000139572	GPR84	G protein-coupled receptor 84 [Source:HGNC Symbol;Acc:HGNC:4535]
#INFO:	QUERY:	ENSG00000139915	MDGA2	MAM domain containing glycosylphosphatidylinositol anchor 2 [Source:HGNC Symbol;Acc:HGNC:19835]
#INFO:	QUERY:	ENSG00000139985	ADAM21	ADAM metallopeptidase domain 21 [Source:HGNC Symbol;Acc:HGNC:200]
#INFO:	QUERY:	ENSG00000140090	SLC24A4	solute carrier family 24 member 4 [Source:HGNC Symbol;Acc:HGNC:10978]
#INFO:	QUERY:	ENSG00000140623	SEPT12	septin 12 [Source:HGNC Symbol;Acc:HGNC:26348]
#INFO:	QUERY:	ENSG00000140675	SLC5A2	solute carrier family 5 member 2 [Source:HGNC Symbol;Acc:HGNC:11037]
#INFO:	QUERY:	ENSG00000140968	IRF8	interferon regulatory factor 8 [Source:HGNC Symbol;Acc:HGNC:5358]
#INFO:	QUERY:	ENSG00000141255	SPATA22	spermatogenesis associated 22 [Source:HGNC Symbol;Acc:HGNC:30705]
#INFO:	QUERY:	ENSG00000141469	SLC14A1	solute carrier family 14 member 1 (Kidd blood group) [Source:HGNC Symbol;Acc:HGNC:10918]
#INFO:	QUERY:	ENSG00000141665	FBXO15	F-box protein 15 [Source:HGNC Symbol;Acc:HGNC:13617]
#INFO:	QUERY:	ENSG00000141668	CBLN2	cerebellin 2 precursor [Source:HGNC Symbol;Acc:HGNC:1544]
#INFO:	QUERY:	ENSG00000141977	CIB3	calcium and integrin binding family member 3 [Source:HGNC Symbol;Acc:HGNC:24580]
#INFO:	QUERY:	ENSG00000142233	NTN5	netrin 5 [Source:HGNC Symbol;Acc:HGNC:25208]
#INFO:	QUERY:	ENSG00000142609	CFAP74	cilia and flagella associated protein 74 [Source:HGNC Symbol;Acc:HGNC:29368]
#INFO:	QUERY:	ENSG00000142623	PADI1	peptidyl arginine deiminase 1 [Source:HGNC Symbol;Acc:HGNC:18367]
#INFO:	QUERY:	ENSG00000142959	BEST4	bestrophin 4 [Source:HGNC Symbol;Acc:HGNC:17106]
#INFO:	QUERY:	ENSG00000143199	ADCY10	adenylate cyclase 10, soluble [Source:HGNC Symbol;Acc:HGNC:21285]
#INFO:	QUERY:	ENSG00000143631	FLG	filaggrin [Source:HGNC Symbol;Acc:HGNC:3748]
#INFO:	QUERY:	ENSG00000143632	ACTA1	actin, alpha 1, skeletal muscle [Source:HGNC Symbol;Acc:HGNC:129]
#INFO:	QUERY:	ENSG00000144191	CNGA3	cyclic nucleotide gated channel alpha 3 [Source:HGNC Symbol;Acc:HGNC:2150]
#INFO:	QUERY:	ENSG00000144619	CNTN4	contactin 4 [Source:HGNC Symbol;Acc:HGNC:2174]
#INFO:	QUERY:	ENSG00000144644	GADL1	glutamate decarboxylase like 1 [Source:HGNC Symbol;Acc:HGNC:27949]
#INFO:	QUERY:	ENSG00000144908	ALDH1L1	aldehyde dehydrogenase 1 family member L1 [Source:HGNC Symbol;Acc:HGNC:3978]
#INFO:	QUERY:	ENSG00000145506	NKD2	naked cuticle homolog 2 [Source:HGNC Symbol;Acc:HGNC:17046]
#INFO:	QUERY:	ENSG00000145642	FAM159B	family with sequence similarity 159 member B [Source:HGNC Symbol;Acc:HGNC:34236]
#INFO:	QUERY:	ENSG00000145949	MYLK4	myosin light chain kinase family member 4 [Source:HGNC Symbol;Acc:HGNC:27972]
#INFO:	QUERY:	ENSG00000146411	SLC2A12	solute carrier family 2 member 12 [Source:HGNC Symbol;Acc:HGNC:18067]
#INFO:	QUERY:	ENSG00000146477	SLC22A3	solute carrier family 22 member 3 [Source:HGNC Symbol;Acc:HGNC:10967]
#INFO:	QUERY:	ENSG00000146530	VWDE	von Willebrand factor D and EGF domains [Source:HGNC Symbol;Acc:HGNC:21897]
#INFO:	QUERY:	ENSG00000147003	TMEM27	transmembrane protein 27 [Source:HGNC Symbol;Acc:HGNC:29437]
#INFO:	QUERY:	ENSG00000147127	RAB41	RAB41, member RAS oncogene family [Source:HGNC Symbol;Acc:HGNC:18293]
#INFO:	QUERY:	ENSG00000147255	IGSF1	immunoglobulin superfamily member 1 [Source:HGNC Symbol;Acc:HGNC:5948]
#INFO:	QUERY:	ENSG00000147481	SNTG1	syntrophin gamma 1 [Source:HGNC Symbol;Acc:HGNC:13740]
#INFO:	QUERY:	ENSG00000147614	ATP6V0D2	ATPase H+ transporting V0 subunit d2 [Source:HGNC Symbol;Acc:HGNC:18266]
#INFO:	QUERY:	ENSG00000147647	DPYS	dihydropyrimidinase [Source:HGNC Symbol;Acc:HGNC:3013]
#INFO:	QUERY:	ENSG00000148123	PLPPR1	phospholipid phosphatase related 1 [Source:HGNC Symbol;Acc:HGNC:25993]
#INFO:	QUERY:	ENSG00000148215	OR5C1	olfactory receptor family 5 subfamily C member 1 [Source:HGNC Symbol;Acc:HGNC:8331]
#INFO:	QUERY:	ENSG00000148346	LCN2	lipocalin 2 [Source:HGNC Symbol;Acc:HGNC:6526]
#INFO:	QUERY:	ENSG00000148377	IDI2	isopentenyl-diphosphate delta isomerase 2 [Source:HGNC Symbol;Acc:HGNC:23487]
#INFO:	QUERY:	ENSG00000148702	HABP2	hyaluronan binding protein 2 [Source:HGNC Symbol;Acc:HGNC:4798]
#INFO:	QUERY:	ENSG00000149403	GRIK4	glutamate ionotropic receptor kainate type subunit 4 [Source:HGNC Symbol;Acc:HGNC:4582]
#INFO:	QUERY:	ENSG00000149418	ST14	suppression of tumorigenicity 14 [Source:HGNC Symbol;Acc:HGNC:11344]
#INFO:	QUERY:	ENSG00000149922	TBX6	T-box 6 [Source:HGNC Symbol;Acc:HGNC:11605]
#INFO:	QUERY:	ENSG00000149968	MMP3	matrix metallopeptidase 3 [Source:HGNC Symbol;Acc:HGNC:7173]
#INFO:	QUERY:	ENSG00000150051	MKX	mohawk homeobox [Source:HGNC Symbol;Acc:HGNC:23729]
#INFO:	QUERY:	ENSG00000150054	MPP7	membrane palmitoylated protein 7 [Source:HGNC Symbol;Acc:HGNC:26542]
#INFO:	QUERY:	ENSG00000151067	CACNA1C	calcium voltage-gated channel subunit alpha1 C [Source:HGNC Symbol;Acc:HGNC:1390]
#INFO:	QUERY:	ENSG00000151303	AL136982.1	N/A
#INFO:	QUERY:	ENSG00000151715	TMEM45B	transmembrane protein 45B [Source:HGNC Symbol;Acc:HGNC:25194]
#INFO:	QUERY:	ENSG00000152463	OLAH	oleoyl-ACP hydrolase [Source:HGNC Symbol;Acc:HGNC:25625]
#INFO:	QUERY:	ENSG00000152705	CATSPER3	cation channel sperm associated 3 [Source:HGNC Symbol;Acc:HGNC:20819]
#INFO:	QUERY:	ENSG00000152936	LMNTD1	lamin tail domain containing 1 [Source:HGNC Symbol;Acc:HGNC:26683]
#INFO:	QUERY:	ENSG00000153157	SYCP2L	synaptonemal complex protein 2 like [Source:HGNC Symbol;Acc:HGNC:21537]
#INFO:	QUERY:	ENSG00000153446	C16ORF89	chromosome 16 open reading frame 89 [Source:HGNC Symbol;Acc:HGNC:28687]
#INFO:	QUERY:	ENSG00000153993	SEMA3D	semaphorin 3D [Source:HGNC Symbol;Acc:HGNC:10726]
#INFO:	QUERY:	ENSG00000154118	JPH3	junctophilin 3 [Source:HGNC Symbol;Acc:HGNC:14203]
#INFO:	QUERY:	ENSG00000154764	WNT7A	Wnt family member 7A [Source:HGNC Symbol;Acc:HGNC:12786]
#INFO:	QUERY:	ENSG00000155011	DKK2	dickkopf WNT signaling pathway inhibitor 2 [Source:HGNC Symbol;Acc:HGNC:2892]
#INFO:	QUERY:	ENSG00000155428	TRIM74	tripartite motif containing 74 [Source:HGNC Symbol;Acc:HGNC:17453]
#INFO:	QUERY:	ENSG00000155511	GRIA1	glutamate ionotropic receptor AMPA type subunit 1 [Source:HGNC Symbol;Acc:HGNC:4571]
#INFO:	QUERY:	ENSG00000155530	LRGUK	leucine rich repeats and guanylate kinase domain containing [Source:HGNC Symbol;Acc:HGNC:21964]
#INFO:	QUERY:	ENSG00000155629	PIK3AP1	phosphoinositide-3-kinase adaptor protein 1 [Source:HGNC Symbol;Acc:HGNC:30034]
#INFO:	QUERY:	ENSG00000155657	TTN	titin [Source:HGNC Symbol;Acc:HGNC:12403]
#INFO:	QUERY:	ENSG00000155719	OTOA	otoancorin [Source:HGNC Symbol;Acc:HGNC:16378]
#INFO:	QUERY:	ENSG00000155754	C2CD6	C2 calcium dependent domain containing 6 [Source:HGNC Symbol;Acc:HGNC:14438]
#INFO:	QUERY:	ENSG00000155792	DEPTOR	DEP domain containing MTOR interacting protein [Source:HGNC Symbol;Acc:HGNC:22953]
#INFO:	QUERY:	ENSG00000155886	SLC24A2	solute carrier family 24 member 2 [Source:HGNC Symbol;Acc:HGNC:10976]
#INFO:	QUERY:	ENSG00000155961	RAB39B	RAB39B, member RAS oncogene family [Source:HGNC Symbol;Acc:HGNC:16499]
#INFO:	QUERY:	ENSG00000156219	ART3	ADP-ribosyltransferase 3 [Source:HGNC Symbol;Acc:HGNC:725]
#INFO:	QUERY:	ENSG00000156689	GLYATL2	glycine-N-acyltransferase like 2 [Source:HGNC Symbol;Acc:HGNC:24178]
#INFO:	QUERY:	ENSG00000157093	LYZL4	lysozyme like 4 [Source:HGNC Symbol;Acc:HGNC:28387]
#INFO:	QUERY:	ENSG00000158050	DUSP2	dual specificity phosphatase 2 [Source:HGNC Symbol;Acc:HGNC:3068]
#INFO:	QUERY:	ENSG00000158258	CLSTN2	calsyntenin 2 [Source:HGNC Symbol;Acc:HGNC:17448]
#INFO:	QUERY:	ENSG00000158296	SLC13A3	solute carrier family 13 member 3 [Source:HGNC Symbol;Acc:HGNC:14430]
#INFO:	QUERY:	ENSG00000158457	TSPAN33	tetraspanin 33 [Source:HGNC Symbol;Acc:HGNC:28743]
#INFO:	QUERY:	ENSG00000158497	HMHB1	histocompatibility minor HB-1 [Source:HGNC Symbol;Acc:HGNC:29677]
#INFO:	QUERY:	ENSG00000158525	CPA5	carboxypeptidase A5 [Source:HGNC Symbol;Acc:HGNC:15722]
#INFO:	QUERY:	ENSG00000158714	SLAMF8	SLAM family member 8 [Source:HGNC Symbol;Acc:HGNC:21391]
#INFO:	QUERY:	ENSG00000158806	NPM2	nucleophosmin/nucleoplasmin 2 [Source:HGNC Symbol;Acc:HGNC:7930]
#INFO:	QUERY:	ENSG00000158815	FGF17	fibroblast growth factor 17 [Source:HGNC Symbol;Acc:HGNC:3673]
#INFO:	QUERY:	ENSG00000158865	SLC5A11	solute carrier family 5 member 11 [Source:HGNC Symbol;Acc:HGNC:23091]
#INFO:	QUERY:	ENSG00000159251	ACTC1	actin, alpha, cardiac muscle 1 [Source:HGNC Symbol;Acc:HGNC:143]
#INFO:	QUERY:	ENSG00000159289	GOLGA6A	golgin A6 family member A [Source:HGNC Symbol;Acc:HGNC:13567]
#INFO:	QUERY:	ENSG00000159904	ZNF890P	zinc finger protein 890, pseudogene [Source:HGNC Symbol;Acc:HGNC:38691]
#INFO:	QUERY:	ENSG00000160097	FNDC5	fibronectin type III domain containing 5 [Source:HGNC Symbol;Acc:HGNC:20240]
#INFO:	QUERY:	ENSG00000160224	AIRE	autoimmune regulator [Source:HGNC Symbol;Acc:HGNC:360]
#INFO:	QUERY:	ENSG00000160284	SPATC1L	spermatogenesis and centriole associated 1 like [Source:HGNC Symbol;Acc:HGNC:1298]
#INFO:	QUERY:	ENSG00000160349	LCN1	lipocalin 1 [Source:HGNC Symbol;Acc:HGNC:6525]
#INFO:	QUERY:	ENSG00000160460	SPTBN4	spectrin beta, non-erythrocytic 4 [Source:HGNC Symbol;Acc:HGNC:14896]
#INFO:	QUERY:	ENSG00000160973	FOXH1	forkhead box H1 [Source:HGNC Symbol;Acc:HGNC:3814]
#INFO:	QUERY:	ENSG00000161055	SCGB3A1	secretoglobin family 3A member 1 [Source:HGNC Symbol;Acc:HGNC:18384]
#INFO:	QUERY:	ENSG00000161643	SIGLEC16	sialic acid binding Ig like lectin 16 (gene/pseudogene) [Source:HGNC Symbol;Acc:HGNC:24851]
#INFO:	QUERY:	ENSG00000161911	TREML1	triggering receptor expressed on myeloid cells like 1 [Source:HGNC Symbol;Acc:HGNC:20434]
#INFO:	QUERY:	ENSG00000162188	GNG3	G protein subunit gamma 3 [Source:HGNC Symbol;Acc:HGNC:4405]
#INFO:	QUERY:	ENSG00000162383	SLC1A7	solute carrier family 1 member 7 [Source:HGNC Symbol;Acc:HGNC:10945]
#INFO:	QUERY:	ENSG00000162494	LRRC38	leucine rich repeat containing 38 [Source:HGNC Symbol;Acc:HGNC:27005]
#INFO:	QUERY:	ENSG00000162641	AKNAD1	AKNA domain containing 1 [Source:HGNC Symbol;Acc:HGNC:28398]
#INFO:	QUERY:	ENSG00000162676	GFI1	growth factor independent 1 transcriptional repressor [Source:HGNC Symbol;Acc:HGNC:4237]
#INFO:	QUERY:	ENSG00000162777	DENND2D	DENN domain containing 2D [Source:HGNC Symbol;Acc:HGNC:26192]
#INFO:	QUERY:	ENSG00000162814	SPATA17	spermatogenesis associated 17 [Source:HGNC Symbol;Acc:HGNC:25184]
#INFO:	QUERY:	ENSG00000163032	VSNL1	visinin like 1 [Source:HGNC Symbol;Acc:HGNC:12722]
#INFO:	QUERY:	ENSG00000163053	SLC16A14	solute carrier family 16 member 14 [Source:HGNC Symbol;Acc:HGNC:26417]
#INFO:	QUERY:	ENSG00000163060	TEKT4	tektin 4 [Source:HGNC Symbol;Acc:HGNC:31012]
#INFO:	QUERY:	ENSG00000163121	NEURL3	neuralized E3 ubiquitin protein ligase 3 [Source:HGNC Symbol;Acc:HGNC:25162]
#INFO:	QUERY:	ENSG00000163352	LENEP	lens epithelial protein [Source:HGNC Symbol;Acc:HGNC:14429]
#INFO:	QUERY:	ENSG00000163380	LMOD3	leiomodin 3 [Source:HGNC Symbol;Acc:HGNC:6649]
#INFO:	QUERY:	ENSG00000163440	PDCL2	phosducin like 2 [Source:HGNC Symbol;Acc:HGNC:29524]
#INFO:	QUERY:	ENSG00000163599	CTLA4	cytotoxic T-lymphocyte associated protein 4 [Source:HGNC Symbol;Acc:HGNC:2505]
#INFO:	QUERY:	ENSG00000163673	DCLK3	doublecortin like kinase 3 [Source:HGNC Symbol;Acc:HGNC:19005]
#INFO:	QUERY:	ENSG00000163803	PLB1	phospholipase B1 [Source:HGNC Symbol;Acc:HGNC:30041]
#INFO:	QUERY:	ENSG00000163810	TGM4	transglutaminase 4 [Source:HGNC Symbol;Acc:HGNC:11780]
#INFO:	QUERY:	ENSG00000163898	LIPH	lipase H [Source:HGNC Symbol;Acc:HGNC:18483]
#INFO:	QUERY:	ENSG00000164093	PITX2	paired like homeodomain 2 [Source:HGNC Symbol;Acc:HGNC:9005]
#INFO:	QUERY:	ENSG00000164404	GDF9	growth differentiation factor 9 [Source:HGNC Symbol;Acc:HGNC:4224]
#INFO:	QUERY:	ENSG00000164483	SAMD3	sterile alpha motif domain containing 3 [Source:HGNC Symbol;Acc:HGNC:21574]
#INFO:	QUERY:	ENSG00000164619	BMPER	BMP binding endothelial regulator [Source:HGNC Symbol;Acc:HGNC:24154]
#INFO:	QUERY:	ENSG00000164669	INTS4P1	integrator complex subunit 4 pseudogene 1 [Source:HGNC Symbol;Acc:HGNC:21925]
#INFO:	QUERY:	ENSG00000164675	IQUB	IQ motif and ubiquitin domain containing [Source:HGNC Symbol;Acc:HGNC:21995]
#INFO:	QUERY:	ENSG00000164744	SUN3	Sad1 and UNC84 domain containing 3 [Source:HGNC Symbol;Acc:HGNC:22429]
#INFO:	QUERY:	ENSG00000164796	CSMD3	CUB and Sushi multiple domains 3 [Source:HGNC Symbol;Acc:HGNC:19291]
#INFO:	QUERY:	ENSG00000164855	TMEM184A	transmembrane protein 184A [Source:HGNC Symbol;Acc:HGNC:28797]
#INFO:	QUERY:	ENSG00000164920	OSR2	odd-skipped related transciption factor 2 [Source:HGNC Symbol;Acc:HGNC:15830]
#INFO:	QUERY:	ENSG00000165084	C8ORF34	chromosome 8 open reading frame 34 [Source:HGNC Symbol;Acc:HGNC:30905]
#INFO:	QUERY:	ENSG00000165168	CYBB	cytochrome b-245 beta chain [Source:HGNC Symbol;Acc:HGNC:2578]
#INFO:	QUERY:	ENSG00000165186	PTCHD1	patched domain containing 1 [Source:HGNC Symbol;Acc:HGNC:26392]
#INFO:	QUERY:	ENSG00000165215	CLDN3	claudin 3 [Source:HGNC Symbol;Acc:HGNC:2045]
#INFO:	QUERY:	ENSG00000165583	SSX5	SSX family member 5 [Source:HGNC Symbol;Acc:HGNC:11339]
#INFO:	QUERY:	ENSG00000165646	SLC18A2	solute carrier family 18 member A2 [Source:HGNC Symbol;Acc:HGNC:10935]
#INFO:	QUERY:	ENSG00000165694	FRMD7	FERM domain containing 7 [Source:HGNC Symbol;Acc:HGNC:8079]
#INFO:	QUERY:	ENSG00000165807	PPP1R36	protein phosphatase 1 regulatory subunit 36 [Source:HGNC Symbol;Acc:HGNC:20097]
#INFO:	QUERY:	ENSG00000165905	LARGE2	LARGE xylosyl- and glucuronyltransferase 2 [Source:HGNC Symbol;Acc:HGNC:16522]
#INFO:	QUERY:	ENSG00000166126	AMN	amnion associated transmembrane protein [Source:HGNC Symbol;Acc:HGNC:14604]
#INFO:	QUERY:	ENSG00000166268	MYRFL	myelin regulatory factor-like [Source:HGNC Symbol;Acc:HGNC:26316]
#INFO:	QUERY:	ENSG00000166292	TMEM100	transmembrane protein 100 [Source:HGNC Symbol;Acc:HGNC:25607]
#INFO:	QUERY:	ENSG00000166323	C11ORF65	chromosome 11 open reading frame 65 [Source:HGNC Symbol;Acc:HGNC:28519]
#INFO:	QUERY:	ENSG00000166473	PKD1L2	polycystin 1 like 2 (gene/pseudogene) [Source:HGNC Symbol;Acc:HGNC:21715]
#INFO:	QUERY:	ENSG00000166530	HSBP1P2	heat shock factor binding protein 1 pseudogene 2 [Source:HGNC Symbol;Acc:HGNC:37300]
#INFO:	QUERY:	ENSG00000166689	PLEKHA7	pleckstrin homology domain containing A7 [Source:HGNC Symbol;Acc:HGNC:27049]
#INFO:	QUERY:	ENSG00000166897	ELFN2	extracellular leucine rich repeat and fibronectin type III domain containing 2 [Source:HGNC Symbol;Acc:HGNC:29396]
#INFO:	QUERY:	ENSG00000166917	MIR202HG	MIR202 host gene [Source:HGNC Symbol;Acc:HGNC:49402]
#INFO:	QUERY:	ENSG00000167711	SERPINF2	serpin family F member 2 [Source:HGNC Symbol;Acc:HGNC:9075]
#INFO:	QUERY:	ENSG00000167850	CD300C	CD300c molecule [Source:HGNC Symbol;Acc:HGNC:19320]
#INFO:	QUERY:	ENSG00000168081	PNOC	prepronociceptin [Source:HGNC Symbol;Acc:HGNC:9163]
#INFO:	QUERY:	ENSG00000168589	DYNLRB2	dynein light chain roadblock-type 2 [Source:HGNC Symbol;Acc:HGNC:15467]
#INFO:	QUERY:	ENSG00000168658	VWA3B	von Willebrand factor A domain containing 3B [Source:HGNC Symbol;Acc:HGNC:28385]
#INFO:	QUERY:	ENSG00000168952	STXBP6	syntaxin binding protein 6 [Source:HGNC Symbol;Acc:HGNC:19666]
#INFO:	QUERY:	ENSG00000169214	OR6F1	olfactory receptor family 6 subfamily F member 1 [Source:HGNC Symbol;Acc:HGNC:15027]
#INFO:	QUERY:	ENSG00000169271	HSPB3	heat shock protein family B (small) member 3 [Source:HGNC Symbol;Acc:HGNC:5248]
#INFO:	QUERY:	ENSG00000169402	RSPH10B2	radial spoke head 10 homolog B2 [Source:HGNC Symbol;Acc:HGNC:34385]
#INFO:	QUERY:	ENSG00000169413	RNASE6	ribonuclease A family member k6 [Source:HGNC Symbol;Acc:HGNC:10048]
#INFO:	QUERY:	ENSG00000169442	CD52	CD52 molecule [Source:HGNC Symbol;Acc:HGNC:1804]
#INFO:	QUERY:	ENSG00000169896	ITGAM	integrin subunit alpha M [Source:HGNC Symbol;Acc:HGNC:6149]
#INFO:	QUERY:	ENSG00000169903	TM4SF4	transmembrane 4 L six family member 4 [Source:HGNC Symbol;Acc:HGNC:11856]
#INFO:	QUERY:	ENSG00000169962	TAS1R3	taste 1 receptor member 3 [Source:HGNC Symbol;Acc:HGNC:15661]
#INFO:	QUERY:	ENSG00000170160	CCDC144A	coiled-coil domain containing 144A [Source:HGNC Symbol;Acc:HGNC:29072]
#INFO:	QUERY:	ENSG00000170209	ANKK1	ankyrin repeat and kinase domain containing 1 [Source:HGNC Symbol;Acc:HGNC:21027]
#INFO:	QUERY:	ENSG00000170290	SLN	sarcolipin [Source:HGNC Symbol;Acc:HGNC:11089]
#INFO:	QUERY:	ENSG00000170396	ZNF804A	zinc finger protein 804A [Source:HGNC Symbol;Acc:HGNC:21711]
#INFO:	QUERY:	ENSG00000170412	GPRC5C	G protein-coupled receptor class C group 5 member C [Source:HGNC Symbol;Acc:HGNC:13309]
#INFO:	QUERY:	ENSG00000170476	MZB1	marginal zone B and B1 cell specific protein [Source:HGNC Symbol;Acc:HGNC:30125]
#INFO:	QUERY:	ENSG00000170482	SLC23A1	solute carrier family 23 member 1 [Source:HGNC Symbol;Acc:HGNC:10974]
#INFO:	QUERY:	ENSG00000170608	FOXA3	forkhead box A3 [Source:HGNC Symbol;Acc:HGNC:5023]
#INFO:	QUERY:	ENSG00000171219	CDC42BPG	CDC42 binding protein kinase gamma [Source:HGNC Symbol;Acc:HGNC:29829]
#INFO:	QUERY:	ENSG00000171303	KCNK3	potassium two pore domain channel subfamily K member 3 [Source:HGNC Symbol;Acc:HGNC:6278]
#INFO:	QUERY:	ENSG00000171509	RXFP1	relaxin/insulin like family peptide receptor 1 [Source:HGNC Symbol;Acc:HGNC:19718]
#INFO:	QUERY:	ENSG00000171611	PTCRA	pre T-cell antigen receptor alpha [Source:HGNC Symbol;Acc:HGNC:21290]
#INFO:	QUERY:	ENSG00000171772	SYCE1	synaptonemal complex central element protein 1 [Source:HGNC Symbol;Acc:HGNC:28852]
#INFO:	QUERY:	ENSG00000171786	NHLH1	nescient helix-loop-helix 1 [Source:HGNC Symbol;Acc:HGNC:7817]
#INFO:	QUERY:	ENSG00000171855	IFNB1	interferon beta 1 [Source:HGNC Symbol;Acc:HGNC:5434]
#INFO:	QUERY:	ENSG00000171931	FBXW10	F-box and WD repeat domain containing 10 [Source:HGNC Symbol;Acc:HGNC:1211]
#INFO:	QUERY:	ENSG00000172116	CD8B	CD8b molecule [Source:HGNC Symbol;Acc:HGNC:1707]
#INFO:	QUERY:	ENSG00000172209	GPR22	G protein-coupled receptor 22 [Source:HGNC Symbol;Acc:HGNC:4477]
#INFO:	QUERY:	ENSG00000172247	C1QTNF4	C1q and TNF related 4 [Source:HGNC Symbol;Acc:HGNC:14346]
#INFO:	QUERY:	ENSG00000172250	SERHL	serine hydrolase-like (pseudogene) [Source:HGNC Symbol;Acc:HGNC:14408]
#INFO:	QUERY:	ENSG00000172264	MACROD2	MACRO domain containing 2 [Source:HGNC Symbol;Acc:HGNC:16126]
#INFO:	QUERY:	ENSG00000172318	B3GALT1	beta-1,3-galactosyltransferase 1 [Source:HGNC Symbol;Acc:HGNC:916]
#INFO:	QUERY:	ENSG00000172410	INSL5	insulin like 5 [Source:HGNC Symbol;Acc:HGNC:6088]
#INFO:	QUERY:	ENSG00000172425	TTC36	tetratricopeptide repeat domain 36 [Source:HGNC Symbol;Acc:HGNC:33708]
#INFO:	QUERY:	ENSG00000172508	CARNS1	carnosine synthase 1 [Source:HGNC Symbol;Acc:HGNC:29268]
#INFO:	QUERY:	ENSG00000172543	CTSW	cathepsin W [Source:HGNC Symbol;Acc:HGNC:2546]
#INFO:	QUERY:	ENSG00000172551	MUCL1	mucin like 1 [Source:HGNC Symbol;Acc:HGNC:30588]
#INFO:	QUERY:	ENSG00000172575	RASGRP1	RAS guanyl releasing protein 1 [Source:HGNC Symbol;Acc:HGNC:9878]
#INFO:	QUERY:	ENSG00000172828	CES3	carboxylesterase 3 [Source:HGNC Symbol;Acc:HGNC:1865]
#INFO:	QUERY:	ENSG00000173093	CCDC63	coiled-coil domain containing 63 [Source:HGNC Symbol;Acc:HGNC:26669]
#INFO:	QUERY:	ENSG00000173110	HSPA6	heat shock protein family A (Hsp70) member 6 [Source:HGNC Symbol;Acc:HGNC:5239]
#INFO:	QUERY:	ENSG00000173366	AC097637.1	N/A
#INFO:	QUERY:	ENSG00000173567	ADGRF3	adhesion G protein-coupled receptor F3 [Source:HGNC Symbol;Acc:HGNC:18989]
#INFO:	QUERY:	ENSG00000173627	APOBEC4	apolipoprotein B mRNA editing enzyme catalytic polypeptide like 4 [Source:HGNC Symbol;Acc:HGNC:32152]
#INFO:	QUERY:	ENSG00000173762	CD7	CD7 molecule [Source:HGNC Symbol;Acc:HGNC:1695]
#INFO:	QUERY:	ENSG00000173825	TIGD3	tigger transposable element derived 3 [Source:HGNC Symbol;Acc:HGNC:18334]
#INFO:	QUERY:	ENSG00000173867	AC013489.1	N/A
#INFO:	QUERY:	ENSG00000174521	TTC9B	tetratricopeptide repeat domain 9B [Source:HGNC Symbol;Acc:HGNC:26395]
#INFO:	QUERY:	ENSG00000174576	NPAS4	neuronal PAS domain protein 4 [Source:HGNC Symbol;Acc:HGNC:18983]
#INFO:	QUERY:	ENSG00000174600	CMKLR1	chemerin chemokine-like receptor 1 [Source:HGNC Symbol;Acc:HGNC:2121]
#INFO:	QUERY:	ENSG00000174611	KY	kyphoscoliosis peptidase [Source:HGNC Symbol;Acc:HGNC:26576]
#INFO:	QUERY:	ENSG00000174844	DNAH12	dynein axonemal heavy chain 12 [Source:HGNC Symbol;Acc:HGNC:2943]
#INFO:	QUERY:	ENSG00000174912	METTL15P1	methyltransferase like 15 pseudogene 1 [Source:HGNC Symbol;Acc:HGNC:31926]
#INFO:	QUERY:	ENSG00000175003	SLC22A1	solute carrier family 22 member 1 [Source:HGNC Symbol;Acc:HGNC:10963]
#INFO:	QUERY:	ENSG00000175147	TMEM51-AS1	TMEM51 antisense RNA 1 [Source:HGNC Symbol;Acc:HGNC:26301]
#INFO:	QUERY:	ENSG00000175175	PPM1E	protein phosphatase, Mg2+/Mn2+ dependent 1E [Source:HGNC Symbol;Acc:HGNC:19322]
#INFO:	QUERY:	ENSG00000175315	CST6	cystatin E/M [Source:HGNC Symbol;Acc:HGNC:2478]
#INFO:	QUERY:	ENSG00000175857	GAPT	GRB2 binding adaptor protein, transmembrane [Source:HGNC Symbol;Acc:HGNC:26588]
#INFO:	QUERY:	ENSG00000175894	TSPEAR	thrombospondin type laminin G domain and EAR repeats [Source:HGNC Symbol;Acc:HGNC:1268]
#INFO:	QUERY:	ENSG00000176083	ZNF683	zinc finger protein 683 [Source:HGNC Symbol;Acc:HGNC:28495]
#INFO:	QUERY:	ENSG00000176153	GPX2	glutathione peroxidase 2 [Source:HGNC Symbol;Acc:HGNC:4554]
#INFO:	QUERY:	ENSG00000176354	N/A	N/A
#INFO:	QUERY:	ENSG00000176387	HSD11B2	hydroxysteroid 11-beta dehydrogenase 2 [Source:HGNC Symbol;Acc:HGNC:5209]
#INFO:	QUERY:	ENSG00000176510	OR10AC1	olfactory receptor family 10 subfamily AC member 1 (gene/pseudogene) [Source:HGNC Symbol;Acc:HGNC:14758]
#INFO:	QUERY:	ENSG00000176956	LY6H	lymphocyte antigen 6 family member H [Source:HGNC Symbol;Acc:HGNC:6728]
#INFO:	QUERY:	ENSG00000177363	LRRN4CL	LRRN4 C-terminal like [Source:HGNC Symbol;Acc:HGNC:33724]
#INFO:	QUERY:	ENSG00000177640	CASC2	cancer susceptibility 2 (non-protein coding) [Source:HGNC Symbol;Acc:HGNC:22933]
#INFO:	QUERY:	ENSG00000177688	SUMO4	small ubiquitin-like modifier 4 [Source:HGNC Symbol;Acc:HGNC:21181]
#INFO:	QUERY:	ENSG00000177694	NAALADL2	N-acetylated alpha-linked acidic dipeptidase like 2 [Source:HGNC Symbol;Acc:HGNC:23219]
#INFO:	QUERY:	ENSG00000177710	SLC35G5	solute carrier family 35 member G5 [Source:HGNC Symbol;Acc:HGNC:15546]
#INFO:	QUERY:	ENSG00000177757	FAM87B	family with sequence similarity 87 member B [Source:HGNC Symbol;Acc:HGNC:32236]
#INFO:	QUERY:	ENSG00000177791	MYOZ1	myozenin 1 [Source:HGNC Symbol;Acc:HGNC:13752]
#INFO:	QUERY:	ENSG00000177839	PCDHB9	protocadherin beta 9 [Source:HGNC Symbol;Acc:HGNC:8694]
#INFO:	QUERY:	ENSG00000177984	LCN15	lipocalin 15 [Source:HGNC Symbol;Acc:HGNC:33777]
#INFO:	QUERY:	ENSG00000178199	ZC3H12D	zinc finger CCCH-type containing 12D [Source:HGNC Symbol;Acc:HGNC:21175]
#INFO:	QUERY:	ENSG00000178217	SH2D4B	SH2 domain containing 4B [Source:HGNC Symbol;Acc:HGNC:31440]
#INFO:	QUERY:	ENSG00000178631	ACTG1P1	actin gamma 1 pseudogene 1 [Source:HGNC Symbol;Acc:HGNC:146]
#INFO:	QUERY:	ENSG00000178803	ADORA2A-AS1	ADORA2A antisense RNA 1 [Source:HGNC Symbol;Acc:HGNC:37122]
#INFO:	QUERY:	ENSG00000179031	Z73417.1	N/A
#INFO:	QUERY:	ENSG00000179038	AP001885.1	N/A
#INFO:	QUERY:	ENSG00000179148	ALOXE3	arachidonate lipoxygenase 3 [Source:HGNC Symbol;Acc:HGNC:13743]
#INFO:	QUERY:	ENSG00000179284	DAND5	DAN domain BMP antagonist family member 5 [Source:HGNC Symbol;Acc:HGNC:26780]
#INFO:	QUERY:	ENSG00000179292	TMEM151A	transmembrane protein 151A [Source:HGNC Symbol;Acc:HGNC:28497]
#INFO:	QUERY:	ENSG00000179300	RTL3	retrotransposon Gag like 3 [Source:HGNC Symbol;Acc:HGNC:22997]
#INFO:	QUERY:	ENSG00000179467	N/A	N/A
#INFO:	QUERY:	ENSG00000179761	PIPOX	pipecolic acid and sarcosine oxidase [Source:HGNC Symbol;Acc:HGNC:17804]
#INFO:	QUERY:	ENSG00000179935	LINC00652	long intergenic non-protein coding RNA 652 [Source:HGNC Symbol;Acc:HGNC:25003]
#INFO:	QUERY:	ENSG00000180139	ACTA2-AS1	ACTA2 antisense RNA 1 [Source:HGNC Symbol;Acc:HGNC:45169]
#INFO:	QUERY:	ENSG00000180318	ALX1	ALX homeobox 1 [Source:HGNC Symbol;Acc:HGNC:1494]
#INFO:	QUERY:	ENSG00000180332	KCTD4	potassium channel tetramerization domain containing 4 [Source:HGNC Symbol;Acc:HGNC:23227]
#INFO:	QUERY:	ENSG00000180422	LINC00304	long intergenic non-protein coding RNA 304 [Source:HGNC Symbol;Acc:HGNC:26713]
#INFO:	QUERY:	ENSG00000180481	GLIPR1L2	GLI pathogenesis related 1 like 2 [Source:HGNC Symbol;Acc:HGNC:28592]
#INFO:	QUERY:	ENSG00000180532	ZSCAN4	zinc finger and SCAN domain containing 4 [Source:HGNC Symbol;Acc:HGNC:23709]
#INFO:	QUERY:	ENSG00000180535	BHLHA15	basic helix-loop-helix family member a15 [Source:HGNC Symbol;Acc:HGNC:22265]
#INFO:	QUERY:	ENSG00000180610	ZBTB12BP	zinc finger and BTB domain containing 12B, pseudogene [Source:HGNC Symbol;Acc:HGNC:37702]
#INFO:	QUERY:	ENSG00000180720	CHRM4	cholinergic receptor muscarinic 4 [Source:HGNC Symbol;Acc:HGNC:1953]
#INFO:	QUERY:	ENSG00000181201	HIST3H2BA	histone cluster 3 H2B family member a (pseudogene) [Source:HGNC Symbol;Acc:HGNC:20515]
#INFO:	QUERY:	ENSG00000181240	SLC25A41	solute carrier family 25 member 41 [Source:HGNC Symbol;Acc:HGNC:28533]
#INFO:	QUERY:	ENSG00000181418	DDN	dendrin [Source:HGNC Symbol;Acc:HGNC:24458]
#INFO:	QUERY:	ENSG00000181741	FDX1P1	ferredoxin 1 pseudogene 1 [Source:HGNC Symbol;Acc:HGNC:3640]
#INFO:	QUERY:	ENSG00000182000	AC117395.1	N/A
#INFO:	QUERY:	ENSG00000182013	PNMA8A	paraneoplastic Ma antigen family member 8A [Source:HGNC Symbol;Acc:HGNC:25578]
#INFO:	QUERY:	ENSG00000182050	MGAT4C	MGAT4 family member C [Source:HGNC Symbol;Acc:HGNC:30871]
#INFO:	QUERY:	ENSG00000182103	FAM181B	family with sequence similarity 181 member B [Source:HGNC Symbol;Acc:HGNC:28512]
#INFO:	QUERY:	ENSG00000182132	KCNIP1	potassium voltage-gated channel interacting protein 1 [Source:HGNC Symbol;Acc:HGNC:15521]
#INFO:	QUERY:	ENSG00000182329	KIAA2012	KIAA2012 [Source:HGNC Symbol;Acc:HGNC:51250]
#INFO:	QUERY:	ENSG00000182574	Z97985.1	N/A
#INFO:	QUERY:	ENSG00000182632	CCNYL2	cyclin Y-like 2 (pseudogene) [Source:HGNC Symbol;Acc:HGNC:23495]
#INFO:	QUERY:	ENSG00000182687	GALR2	galanin receptor 2 [Source:HGNC Symbol;Acc:HGNC:4133]
#INFO:	QUERY:	ENSG00000182798	MAGEB17	MAGE family member B17 [Source:HGNC Symbol;Acc:HGNC:17418]
#INFO:	QUERY:	ENSG00000182853	VMO1	vitelline membrane outer layer 1 homolog [Source:HGNC Symbol;Acc:HGNC:30387]
#INFO:	QUERY:	ENSG00000182866	LCK	LCK proto-oncogene, Src family tyrosine kinase [Source:HGNC Symbol;Acc:HGNC:6524]
#INFO:	QUERY:	ENSG00000182888	AC007685.1	N/A
#INFO:	QUERY:	ENSG00000182950	ODF3L1	outer dense fiber of sperm tails 3 like 1 [Source:HGNC Symbol;Acc:HGNC:28735]
#INFO:	QUERY:	ENSG00000183066	WBP2NL	WBP2 N-terminal like [Source:HGNC Symbol;Acc:HGNC:28389]
#INFO:	QUERY:	ENSG00000183160	TMEM119	transmembrane protein 119 [Source:HGNC Symbol;Acc:HGNC:27884]
#INFO:	QUERY:	ENSG00000183171	BX322650.1	N/A
#INFO:	QUERY:	ENSG00000183535	COL18A1-AS1	COL18A1 antisense RNA 1 [Source:HGNC Symbol;Acc:HGNC:23132]
#INFO:	QUERY:	ENSG00000183598	HIST2H3D	histone cluster 2 H3 family member d [Source:HGNC Symbol;Acc:HGNC:25311]
#INFO:	QUERY:	ENSG00000183607	GKN2	gastrokine 2 [Source:HGNC Symbol;Acc:HGNC:24588]
#INFO:	QUERY:	ENSG00000183760	ACP7	acid phosphatase 7, tartrate resistant (putative) [Source:HGNC Symbol;Acc:HGNC:33781]
#INFO:	QUERY:	ENSG00000183773	AIFM3	apoptosis inducing factor, mitochondria associated 3 [Source:HGNC Symbol;Acc:HGNC:26398]
#INFO:	QUERY:	ENSG00000183775	KCTD16	potassium channel tetramerization domain containing 16 [Source:HGNC Symbol;Acc:HGNC:29244]
#INFO:	QUERY:	ENSG00000183784	C9ORF66	chromosome 9 open reading frame 66 [Source:HGNC Symbol;Acc:HGNC:26436]
#INFO:	QUERY:	ENSG00000183813	CCR4	C-C motif chemokine receptor 4 [Source:HGNC Symbol;Acc:HGNC:1605]
#INFO:	QUERY:	ENSG00000183911	RPL21P132	ribosomal protein L21 pseudogene 132 [Source:HGNC Symbol;Acc:HGNC:35865]
#INFO:	QUERY:	ENSG00000184060	ADAP2	ArfGAP with dual PH domains 2 [Source:HGNC Symbol;Acc:HGNC:16487]
#INFO:	QUERY:	ENSG00000184261	KCNK12	potassium two pore domain channel subfamily K member 12 [Source:HGNC Symbol;Acc:HGNC:6274]
#INFO:	QUERY:	ENSG00000184368	MAP7D2	MAP7 domain containing 2 [Source:HGNC Symbol;Acc:HGNC:25899]
#INFO:	QUERY:	ENSG00000184408	KCND2	potassium voltage-gated channel subfamily D member 2 [Source:HGNC Symbol;Acc:HGNC:6238]
#INFO:	QUERY:	ENSG00000184423	RPL23AP38	ribosomal protein L23a pseudogene 38 [Source:HGNC Symbol;Acc:HGNC:36351]
#INFO:	QUERY:	ENSG00000184523	PTGER4P2	prostaglandin E receptor 4 pseudogene 2 [Source:HGNC Symbol;Acc:HGNC:9598]
#INFO:	QUERY:	ENSG00000184599	FAM19A3	family with sequence similarity 19 member A3, C-C motif chemokine like [Source:HGNC Symbol;Acc:HGNC:21590]
#INFO:	QUERY:	ENSG00000184697	CLDN6	claudin 6 [Source:HGNC Symbol;Acc:HGNC:2048]
#INFO:	QUERY:	ENSG00000184908	CLCNKB	chloride voltage-gated channel Kb [Source:HGNC Symbol;Acc:HGNC:2027]
#INFO:	QUERY:	ENSG00000185013	NT5C1B	5'-nucleotidase, cytosolic IB [Source:HGNC Symbol;Acc:HGNC:17818]
#INFO:	QUERY:	ENSG00000185046	ANKS1B	ankyrin repeat and sterile alpha motif domain containing 1B [Source:HGNC Symbol;Acc:HGNC:24600]
#INFO:	QUERY:	ENSG00000185105	MYADML2	myeloid associated differentiation marker like 2 [Source:HGNC Symbol;Acc:HGNC:34548]
#INFO:	QUERY:	ENSG00000185352	HS6ST3	heparan sulfate 6-O-sulfotransferase 3 [Source:HGNC Symbol;Acc:HGNC:19134]
#INFO:	QUERY:	ENSG00000185652	NTF3	neurotrophin 3 [Source:HGNC Symbol;Acc:HGNC:8023]
#INFO:	QUERY:	ENSG00000185681	MORN5	MORN repeat containing 5 [Source:HGNC Symbol;Acc:HGNC:17841]
#INFO:	QUERY:	ENSG00000185958	FAM186A	family with sequence similarity 186 member A [Source:HGNC Symbol;Acc:HGNC:26980]
#INFO:	QUERY:	ENSG00000185972	CCIN	calicin [Source:HGNC Symbol;Acc:HGNC:1568]
#INFO:	QUERY:	ENSG00000185988	PLK5	polo like kinase 5 [Source:HGNC Symbol;Acc:HGNC:27001]
#INFO:	QUERY:	ENSG00000186118	TEX38	testis expressed 38 [Source:HGNC Symbol;Acc:HGNC:29589]
#INFO:	QUERY:	ENSG00000186453	FAM228A	family with sequence similarity 228 member A [Source:HGNC Symbol;Acc:HGNC:34418]
#INFO:	QUERY:	ENSG00000186652	PRG2	proteoglycan 2, pro eosinophil major basic protein [Source:HGNC Symbol;Acc:HGNC:9362]
#INFO:	QUERY:	ENSG00000186715	MST1L	macrophage stimulating 1 like [Source:HGNC Symbol;Acc:HGNC:7390]
#INFO:	QUERY:	ENSG00000186891	TNFRSF18	TNF receptor superfamily member 18 [Source:HGNC Symbol;Acc:HGNC:11914]
#INFO:	QUERY:	ENSG00000187010	RHD	Rh blood group D antigen [Source:HGNC Symbol;Acc:HGNC:10009]
#INFO:	QUERY:	ENSG00000187229	AC100800.1	N/A
#INFO:	QUERY:	ENSG00000187510	PLEKHG7	pleckstrin homology and RhoGEF domain containing G7 [Source:HGNC Symbol;Acc:HGNC:33829]
#INFO:	QUERY:	ENSG00000187682	ERAS	ES cell expressed Ras [Source:HGNC Symbol;Acc:HGNC:5174]
#INFO:	QUERY:	ENSG00000187689	AMTN	amelotin [Source:HGNC Symbol;Acc:HGNC:33188]
#INFO:	QUERY:	ENSG00000187726	DNAJB13	DnaJ heat shock protein family (Hsp40) member B13 [Source:HGNC Symbol;Acc:HGNC:30718]
#INFO:	QUERY:	ENSG00000187762	HSPE1P11	heat shock protein family E (Hsp10) member 1 pseudogene 11 [Source:HGNC Symbol;Acc:HGNC:49330]
#INFO:	QUERY:	ENSG00000187870	RNFT1P3	ring finger protein, transmembrane 1 pseudogene 3 [Source:HGNC Symbol;Acc:HGNC:44389]
#INFO:	QUERY:	ENSG00000187912	CLEC17A	C-type lectin domain containing 17A [Source:HGNC Symbol;Acc:HGNC:34520]
#INFO:	QUERY:	ENSG00000187955	COL14A1	collagen type XIV alpha 1 chain [Source:HGNC Symbol;Acc:HGNC:2191]
#INFO:	QUERY:	ENSG00000188038	NRN1L	neuritin 1 like [Source:HGNC Symbol;Acc:HGNC:29811]
#INFO:	QUERY:	ENSG00000188280	AC007731.1	N/A
#INFO:	QUERY:	ENSG00000188384	N/A	N/A
#INFO:	QUERY:	ENSG00000188396	TCTEX1D4	Tctex1 domain containing 4 [Source:HGNC Symbol;Acc:HGNC:32315]
#INFO:	QUERY:	ENSG00000188451	SRP72P2	signal recognition particle 72 pseudogene 2 [Source:HGNC Symbol;Acc:HGNC:31096]
#INFO:	QUERY:	ENSG00000188460	ACTBP11	actin, beta pseudogene 11 [Source:HGNC Symbol;Acc:HGNC:33971]
#INFO:	QUERY:	ENSG00000188487	INSC	inscuteable homolog (Drosophila) [Source:HGNC Symbol;Acc:HGNC:33116]
#INFO:	QUERY:	ENSG00000188523	CFAP77	cilia and flagella associated protein 77 [Source:HGNC Symbol;Acc:HGNC:33776]
#INFO:	QUERY:	ENSG00000188707	ZBED6CL	ZBED6 C-terminal like [Source:HGNC Symbol;Acc:HGNC:21720]
#INFO:	QUERY:	ENSG00000188729	OSTN	osteocrin [Source:HGNC Symbol;Acc:HGNC:29961]
#INFO:	QUERY:	ENSG00000188958	UTS2B	urotensin 2B [Source:HGNC Symbol;Acc:HGNC:30894]
#INFO:	QUERY:	ENSG00000188981	MSANTD1	Myb/SANT DNA binding domain containing 1 [Source:HGNC Symbol;Acc:HGNC:33741]
#INFO:	QUERY:	ENSG00000188996	HUS1B	HUS1 checkpoint clamp component B [Source:HGNC Symbol;Acc:HGNC:16485]
#INFO:	QUERY:	ENSG00000189045	ANKDD1B	ankyrin repeat and death domain containing 1B [Source:HGNC Symbol;Acc:HGNC:32525]
#INFO:	QUERY:	ENSG00000189068	VSTM1	V-set and transmembrane domain containing 1 [Source:HGNC Symbol;Acc:HGNC:29455]
#INFO:	QUERY:	ENSG00000189269	DRICH1	aspartate rich 1 [Source:HGNC Symbol;Acc:HGNC:28031]
#INFO:	QUERY:	ENSG00000189316	AC073349.1	N/A
#INFO:	QUERY:	ENSG00000189423	USP32P3	ubiquitin specific peptidase 32 pseudogene 3 [Source:HGNC Symbol;Acc:HGNC:43576]
#INFO:	QUERY:	ENSG00000196099	OR6M1	olfactory receptor family 6 subfamily M member 1 [Source:HGNC Symbol;Acc:HGNC:14711]
#INFO:	QUERY:	ENSG00000196166	C8ORF86	chromosome 8 open reading frame 86 [Source:HGNC Symbol;Acc:HGNC:33774]
#INFO:	QUERY:	ENSG00000196220	SRGAP3	SLIT-ROBO Rho GTPase activating protein 3 [Source:HGNC Symbol;Acc:HGNC:19744]
#INFO:	QUERY:	ENSG00000196406	SPANXD	SPANX family member D [Source:HGNC Symbol;Acc:HGNC:14332]
#INFO:	QUERY:	ENSG00000196408	NOXO1	NADPH oxidase organizer 1 [Source:HGNC Symbol;Acc:HGNC:19404]
#INFO:	QUERY:	ENSG00000196420	S100A5	S100 calcium binding protein A5 [Source:HGNC Symbol;Acc:HGNC:10495]
#INFO:	QUERY:	ENSG00000196433	ASMT	acetylserotonin O-methyltransferase [Source:HGNC Symbol;Acc:HGNC:750]
#INFO:	QUERY:	ENSG00000196861	N/A	N/A
#INFO:	QUERY:	ENSG00000196927	N/A	N/A
#INFO:	QUERY:	ENSG00000196932	TMEM26	transmembrane protein 26 [Source:HGNC Symbol;Acc:HGNC:28550]
#INFO:	QUERY:	ENSG00000196946	ZNF705A	zinc finger protein 705A [Source:HGNC Symbol;Acc:HGNC:32281]
#INFO:	QUERY:	ENSG00000197071	N/A	N/A
#INFO:	QUERY:	ENSG00000197181	PIWIL2	piwi like RNA-mediated gene silencing 2 [Source:HGNC Symbol;Acc:HGNC:17644]
#INFO:	QUERY:	ENSG00000197361	FBXL22	F-box and leucine rich repeat protein 22 [Source:HGNC Symbol;Acc:HGNC:27537]
#INFO:	QUERY:	ENSG00000197409	HIST1H3D	histone cluster 1 H3 family member d [Source:HGNC Symbol;Acc:HGNC:4767]
#INFO:	QUERY:	ENSG00000197479	PCDHB11	protocadherin beta 11 [Source:HGNC Symbol;Acc:HGNC:8682]
#INFO:	QUERY:	ENSG00000197565	COL4A6	collagen type IV alpha 6 chain [Source:HGNC Symbol;Acc:HGNC:2208]
#INFO:	QUERY:	ENSG00000197692	CBX3P7	chromobox 3 pseudogene 7 [Source:HGNC Symbol;Acc:HGNC:42879]
#INFO:	QUERY:	ENSG00000197714	ZNF460	zinc finger protein 460 [Source:HGNC Symbol;Acc:HGNC:21628]
#INFO:	QUERY:	ENSG00000197748	CFAP43	cilia and flagella associated protein 43 [Source:HGNC Symbol;Acc:HGNC:26684]
#INFO:	QUERY:	ENSG00000197769	MAP1LC3C	microtubule associated protein 1 light chain 3 gamma [Source:HGNC Symbol;Acc:HGNC:13353]
#INFO:	QUERY:	ENSG00000197830	N/A	N/A
#INFO:	QUERY:	ENSG00000197837	HIST4H4	histone cluster 4 H4 [Source:HGNC Symbol;Acc:HGNC:20510]
#INFO:	QUERY:	ENSG00000197847	SLC22A20	solute carrier family 22 member 20 [Source:HGNC Symbol;Acc:HGNC:29867]
#INFO:	QUERY:	ENSG00000197889	MEIG1	meiosis/spermiogenesis associated 1 [Source:HGNC Symbol;Acc:HGNC:23429]
#INFO:	QUERY:	ENSG00000197919	IFNA1	interferon alpha 1 [Source:HGNC Symbol;Acc:HGNC:5417]
#INFO:	QUERY:	ENSG00000197980	LEKR1	leucine, glutamate and lysine rich 1 [Source:HGNC Symbol;Acc:HGNC:33765]
#INFO:	QUERY:	ENSG00000198125	MB	myoglobin [Source:HGNC Symbol;Acc:HGNC:6915]
#INFO:	QUERY:	ENSG00000198283	OR5B21	olfactory receptor family 5 subfamily B member 21 [Source:HGNC Symbol;Acc:HGNC:19616]
#INFO:	QUERY:	ENSG00000198483	ANKRD35	ankyrin repeat domain 35 [Source:HGNC Symbol;Acc:HGNC:26323]
#INFO:	QUERY:	ENSG00000198520	C1ORF228	chromosome 1 open reading frame 228 [Source:HGNC Symbol;Acc:HGNC:34345]
#INFO:	QUERY:	ENSG00000198573	SPANXC	SPANX family member C [Source:HGNC Symbol;Acc:HGNC:14331]
#INFO:	QUERY:	ENSG00000198574	SH2D1B	SH2 domain containing 1B [Source:HGNC Symbol;Acc:HGNC:30416]
#INFO:	QUERY:	ENSG00000198632	N/A	N/A
#INFO:	QUERY:	ENSG00000198643	FAM3D	family with sequence similarity 3 member D [Source:HGNC Symbol;Acc:HGNC:18665]
#INFO:	QUERY:	ENSG00000198785	GRIN3A	glutamate ionotropic receptor NMDA type subunit 3A [Source:HGNC Symbol;Acc:HGNC:16767]
#INFO:	QUERY:	ENSG00000199293	SNORA21	small nucleolar RNA, H/ACA box 21 [Source:HGNC Symbol;Acc:HGNC:32611]
#INFO:	QUERY:	ENSG00000199568	RNU5A-1	RNA, U5A small nuclear 1 [Source:HGNC Symbol;Acc:HGNC:10211]
#INFO:	QUERY:	ENSG00000199876	N/A	N/A
#INFO:	QUERY:	ENSG00000200057	RN7SKP63	RNA, 7SK small nuclear pseudogene 63 [Source:HGNC Symbol;Acc:HGNC:45787]
#INFO:	QUERY:	ENSG00000200293	RNA5SP393	RNA, 5S ribosomal pseudogene 393 [Source:HGNC Symbol;Acc:HGNC:43293]
#INFO:	QUERY:	ENSG00000200312	RN7SKP255	RNA, 7SK small nuclear pseudogene 255 [Source:HGNC Symbol;Acc:HGNC:45979]
#INFO:	QUERY:	ENSG00000201492	RNA5SP78	RNA, 5S ribosomal pseudogene 78 [Source:HGNC Symbol;Acc:HGNC:42855]
#INFO:	QUERY:	ENSG00000201684	RN7SKP239	RNA, 7SK small nuclear pseudogene 239 [Source:HGNC Symbol;Acc:HGNC:45963]
#INFO:	QUERY:	ENSG00000201794	RN7SKP130	RNA, 7SK small nuclear pseudogene 130 [Source:HGNC Symbol;Acc:HGNC:45854]
#INFO:	QUERY:	ENSG00000202406	RN7SKP187	RNA, 7SK small nuclear pseudogene 187 [Source:HGNC Symbol;Acc:HGNC:45911]
#INFO:	QUERY:	ENSG00000203260	N/A	N/A
#INFO:	QUERY:	ENSG00000203288	TDRKH-AS1	TDRKH antisense RNA 1 [Source:HGNC Symbol;Acc:HGNC:40578]
#INFO:	QUERY:	ENSG00000203327	AC012358.1	N/A
#INFO:	QUERY:	ENSG00000203386	LINC01317	long intergenic non-protein coding RNA 1317 [Source:HGNC Symbol;Acc:HGNC:50523]
#INFO:	QUERY:	ENSG00000203400	N/A	N/A
#INFO:	QUERY:	ENSG00000203506	RBMS3-AS2	RBMS3 antisense RNA 2 [Source:HGNC Symbol;Acc:HGNC:39988]
#INFO:	QUERY:	ENSG00000203647	AC106827.1	N/A
#INFO:	QUERY:	ENSG00000203652	N/A	N/A
#INFO:	QUERY:	ENSG00000203684	IBA57-AS1	IBA57 antisense RNA 1 (head to head) [Source:HGNC Symbol;Acc:HGNC:32062]
#INFO:	QUERY:	ENSG00000203697	CAPN8	calpain 8 [Source:HGNC Symbol;Acc:HGNC:1485]
#INFO:	QUERY:	ENSG00000203711	C6ORF99	chromosome 6 open reading frame 99 [Source:HGNC Symbol;Acc:HGNC:21179]
#INFO:	QUERY:	ENSG00000203721	LINC00862	long intergenic non-protein coding RNA 862 [Source:HGNC Symbol;Acc:HGNC:21901]
#INFO:	QUERY:	ENSG00000203756	TMEM244	transmembrane protein 244 [Source:HGNC Symbol;Acc:HGNC:21571]
#INFO:	QUERY:	ENSG00000203804	ADAMTSL4-AS1	ADAMTSL4 antisense RNA 1 [Source:HGNC Symbol;Acc:HGNC:32041]
#INFO:	QUERY:	ENSG00000203877	RIPPLY2	ripply transcriptional repressor 2 [Source:HGNC Symbol;Acc:HGNC:21390]
#INFO:	QUERY:	ENSG00000203886	CYP17A1-AS1	CYP17A1 antisense RNA 1 [Source:HGNC Symbol;Acc:HGNC:31671]
#INFO:	QUERY:	ENSG00000203952	CCDC160	coiled-coil domain containing 160 [Source:HGNC Symbol;Acc:HGNC:37286]
#INFO:	QUERY:	ENSG00000204071	TCEAL6	transcription elongation factor A like 6 [Source:HGNC Symbol;Acc:HGNC:24553]
#INFO:	QUERY:	ENSG00000204183	GDF5OS	growth differentiation factor 5 opposite strand [Source:HGNC Symbol;Acc:HGNC:33435]
#INFO:	QUERY:	ENSG00000204362	AL590644.1	N/A
#INFO:	QUERY:	ENSG00000204368	AC245047.1	N/A
#INFO:	QUERY:	ENSG00000204529	GUCY2EP	guanylate cyclase 2E, pseudogene [Source:HGNC Symbol;Acc:HGNC:4690]
#INFO:	QUERY:	ENSG00000204542	C6ORF15	chromosome 6 open reading frame 15 [Source:HGNC Symbol;Acc:HGNC:13927]
#INFO:	QUERY:	ENSG00000204618	RNF39	ring finger protein 39 [Source:HGNC Symbol;Acc:HGNC:18064]
#INFO:	QUERY:	ENSG00000204624	DISP3	dispatched RND transporter family member 3 [Source:HGNC Symbol;Acc:HGNC:29251]
#INFO:	QUERY:	ENSG00000204653	ASPDH	aspartate dehydrogenase domain containing [Source:HGNC Symbol;Acc:HGNC:33856]
#INFO:	QUERY:	ENSG00000204677	FAM153C	family with sequence similarity 153 member C [Source:HGNC Symbol;Acc:HGNC:33936]
#INFO:	QUERY:	ENSG00000204711	C9ORF135	chromosome 9 open reading frame 135 [Source:HGNC Symbol;Acc:HGNC:31422]
#INFO:	QUERY:	ENSG00000204793	N/A	N/A
#INFO:	QUERY:	ENSG00000204801	FGF7P7	fibroblast growth factor 7 pseudogene 7 [Source:HGNC Symbol;Acc:HGNC:33589]
#INFO:	QUERY:	ENSG00000204815	TTC25	tetratricopeptide repeat domain 25 [Source:HGNC Symbol;Acc:HGNC:25280]
#INFO:	QUERY:	ENSG00000204818	ADGRF5P2	adhesion G protein-coupled receptor F5 pseudogene 2 [Source:HGNC Symbol;Acc:HGNC:32921]
#INFO:	QUERY:	ENSG00000204850	AC011484.1	N/A
#INFO:	QUERY:	ENSG00000204869	IGFL4	IGF like family member 4 [Source:HGNC Symbol;Acc:HGNC:32931]
#INFO:	QUERY:	ENSG00000204880	KRTAP4-8	keratin associated protein 4-8 [Source:HGNC Symbol;Acc:HGNC:17230]
#INFO:	QUERY:	ENSG00000204904	LINC01545	long intergenic non-protein coding RNA 1545 [Source:HGNC Symbol;Acc:HGNC:17986]
#INFO:	QUERY:	ENSG00000204915	AC234772.1	N/A
#INFO:	QUERY:	ENSG00000204933	CD177P1	CD177 molecule pseudogene 1 [Source:HGNC Symbol;Acc:HGNC:34508]
#INFO:	QUERY:	ENSG00000204941	PSG5	pregnancy specific beta-1-glycoprotein 5 [Source:HGNC Symbol;Acc:HGNC:9522]
#INFO:	QUERY:	ENSG00000204957	N/A	N/A
#INFO:	QUERY:	ENSG00000204983	PRSS1	protease, serine 1 [Source:HGNC Symbol;Acc:HGNC:9475]
#INFO:	QUERY:	ENSG00000205021	N/A	N/A
#INFO:	QUERY:	ENSG00000205057	CLLU1OS	chronic lymphocytic leukemia up-regulated 1 opposite strand [Source:HGNC Symbol;Acc:HGNC:24070]
#INFO:	QUERY:	ENSG00000205111	CDKL4	cyclin dependent kinase like 4 [Source:HGNC Symbol;Acc:HGNC:19287]
#INFO:	QUERY:	ENSG00000205271	N/A	N/A
#INFO:	QUERY:	ENSG00000205444	AL034376.1	N/A
#INFO:	QUERY:	ENSG00000205505	N/A	N/A
#INFO:	QUERY:	ENSG00000205565	N/A	N/A
#INFO:	QUERY:	ENSG00000205595	N/A	N/A
#INFO:	QUERY:	ENSG00000205784	ARRDC5	arrestin domain containing 5 [Source:HGNC Symbol;Acc:HGNC:31407]
#INFO:	QUERY:	ENSG00000205791	LOH12CR2	loss of heterozygosity, 12, chromosomal region 2 (non-protein coding) [Source:HGNC Symbol;Acc:HGNC:26524]
#INFO:	QUERY:	ENSG00000205837	LINC00487	long intergenic non-protein coding RNA 487 [Source:HGNC Symbol;Acc:HGNC:42947]
#INFO:	QUERY:	ENSG00000205863	C1QTNF9B	C1q and TNF related 9B [Source:HGNC Symbol;Acc:HGNC:34072]
#INFO:	QUERY:	ENSG00000205898	AC019155.1	N/A
#INFO:	QUERY:	ENSG00000206047	DEFA1	defensin alpha 1 [Source:HGNC Symbol;Acc:HGNC:2761]
#INFO:	QUERY:	ENSG00000206129	AC006305.1	N/A
#INFO:	QUERY:	ENSG00000206448	PPIAP30	peptidylprolyl isomerase A pseudogene 30 [Source:HGNC Symbol;Acc:HGNC:44878]
#INFO:	QUERY:	ENSG00000207145	SNORA18	small nucleolar RNA, H/ACA box 18 [Source:HGNC Symbol;Acc:HGNC:32608]
#INFO:	QUERY:	ENSG00000211448	DIO2	iodothyronine deiodinase 2 [Source:HGNC Symbol;Acc:HGNC:2884]
#INFO:	QUERY:	ENSG00000211679	IGLC3	immunoglobulin lambda constant 3 (Kern-Oz+ marker) [Source:HGNC Symbol;Acc:HGNC:5857]
#INFO:	QUERY:	ENSG00000211802	TRAV22	T-cell receptor alpha variable 22 [Source:HGNC Symbol;Acc:HGNC:12119]
#INFO:	QUERY:	ENSG00000211818	TRAV39	T-cell receptor alpha variable 39 [Source:HGNC Symbol;Acc:HGNC:12139]
#INFO:	QUERY:	ENSG00000211829	TRDC	T-cell receptor delta constant [Source:HGNC Symbol;Acc:HGNC:12253]
#INFO:	QUERY:	ENSG00000212293	SNORA16	Small nucleolar RNA SNORA16B/SNORA16A family [Source:RFAM;Acc:RF00190]
#INFO:	QUERY:	ENSG00000212743	AL137145.1	N/A
#INFO:	QUERY:	ENSG00000213055	EEF1B2P7	eukaryotic translation elongation factor 1 beta 2 pseudogene 7 [Source:HGNC Symbol;Acc:HGNC:51454]
#INFO:	QUERY:	ENSG00000213060	AL031864.1	N/A
#INFO:	QUERY:	ENSG00000213075	RPL31P11	ribosomal protein L31 pseudogene 11 [Source:HGNC Symbol;Acc:HGNC:35849]
#INFO:	QUERY:	ENSG00000213087	AL356535.1	N/A
#INFO:	QUERY:	ENSG00000213147	RPL23AP60	ribosomal protein L23a pseudogene 60 [Source:HGNC Symbol;Acc:HGNC:35966]
#INFO:	QUERY:	ENSG00000213152	AC004217.1	N/A
#INFO:	QUERY:	ENSG00000213167	METAZOA_SRP	Metazoan signal recognition particle RNA [Source:RFAM;Acc:RF00017]
#INFO:	QUERY:	ENSG00000213169	AC069218.1	N/A
#INFO:	QUERY:	ENSG00000213180	RPL36AP48	ribosomal protein L36a pseudogene 48 [Source:HGNC Symbol;Acc:HGNC:36721]
#INFO:	QUERY:	ENSG00000213226	AC242426.1	N/A
#INFO:	QUERY:	ENSG00000213244	HIST2H3DP1	histone cluster 2 H3 family member d pseudogene 1 [Source:HGNC Symbol;Acc:HGNC:43797]
#INFO:	QUERY:	ENSG00000213252	AP001282.1	N/A
#INFO:	QUERY:	ENSG00000213361	AC004884.1	N/A
#INFO:	QUERY:	ENSG00000213362	FTH1P12	ferritin heavy chain 1 pseudogene 12 [Source:HGNC Symbol;Acc:HGNC:3982]
#INFO:	QUERY:	ENSG00000213370	RANP6	RAN, member RAS oncogene family pseudogene 6 [Source:HGNC Symbol;Acc:HGNC:39861]
#INFO:	QUERY:	ENSG00000213386	AC022217.1	N/A
#INFO:	QUERY:	ENSG00000213412	HNRNPA1P33	heterogeneous nuclear ribonucleoprotein A1 pseudogene 33 [Source:HGNC Symbol;Acc:HGNC:44990]
#INFO:	QUERY:	ENSG00000213432	RPL17P34	ribosomal protein L17 pseudogene 34 [Source:HGNC Symbol;Acc:HGNC:36756]
#INFO:	QUERY:	ENSG00000213434	VTI1BP2	vesicle transport through interaction with t-SNAREs 1B pseudogene 2 [Source:HGNC Symbol;Acc:HGNC:43728]
#INFO:	QUERY:	ENSG00000213471	TTLL13P	tubulin tyrosine ligase like 13, pseudogene [Source:HGNC Symbol;Acc:HGNC:32484]
#INFO:	QUERY:	ENSG00000213483	NDUFAF4P2	NADH:ubiquinone oxidoreductase complex assembly factor 4 pseudogene 2 [Source:HGNC Symbol;Acc:HGNC:44541]
#INFO:	QUERY:	ENSG00000213509	PPIAP16	peptidylprolyl isomerase A pseudogene 16 [Source:HGNC Symbol;Acc:HGNC:9269]
#INFO:	QUERY:	ENSG00000213578	CPLX3	complexin 3 [Source:HGNC Symbol;Acc:HGNC:27652]
#INFO:	QUERY:	ENSG00000213579	AL096829.1	N/A
#INFO:	QUERY:	ENSG00000213590	AL807752.1	N/A
#INFO:	QUERY:	ENSG00000213661	AC106806.1	N/A
#INFO:	QUERY:	ENSG00000213690	AL360271.1	N/A
#INFO:	QUERY:	ENSG00000213730	POLD2P1	DNA polymerase delta 2, accessory subunit pseudogene 1 [Source:HGNC Symbol;Acc:HGNC:41522]
#INFO:	QUERY:	ENSG00000213770	FAM210CP	family with sequence similarity 210 member C, pseudogene [Source:HGNC Symbol;Acc:HGNC:44938]
#INFO:	QUERY:	ENSG00000213809	KLRK1	killer cell lectin like receptor K1 [Source:HGNC Symbol;Acc:HGNC:18788]
#INFO:	QUERY:	ENSG00000213891	RPL3P6	ribosomal protein L3 pseudogene 6 [Source:HGNC Symbol;Acc:HGNC:36395]
#INFO:	QUERY:	ENSG00000213934	HBG1	hemoglobin subunit gamma 1 [Source:HGNC Symbol;Acc:HGNC:4831]
#INFO:	QUERY:	ENSG00000213940	AC026477.1	N/A
#INFO:	QUERY:	ENSG00000213956	AC112187.1	N/A
#INFO:	QUERY:	ENSG00000213994	AL157395.1	N/A
#INFO:	QUERY:	ENSG00000214027	ARPC3P5	actin related protein 2/3 complex subunit 3 pseudogene 5 [Source:HGNC Symbol;Acc:HGNC:39435]
#INFO:	QUERY:	ENSG00000214073	RPL21P17	ribosomal protein L21 pseudogene 17 [Source:HGNC Symbol;Acc:HGNC:19416]
#INFO:	QUERY:	ENSG00000214108	TPT1P5	tumor protein, translationally-controlled 1 pseudogene 5 [Source:HGNC Symbol;Acc:HGNC:49296]
#INFO:	QUERY:	ENSG00000214145	LINC00887	long intergenic non-protein coding RNA 887 [Source:HGNC Symbol;Acc:HGNC:48574]
#INFO:	QUERY:	ENSG00000214188	ST7-OT4	ST7 overlapping transcript 4 [Source:HGNC Symbol;Acc:HGNC:18835]
#INFO:	QUERY:	ENSG00000214243	AC004980.2	N/A
#INFO:	QUERY:	ENSG00000214282	KRT8P14	keratin 8 pseudogene 14 [Source:HGNC Symbol;Acc:HGNC:33366]
#INFO:	QUERY:	ENSG00000214283	RAD51AP1P1	RAD51 associated protein 1 pseudogene 1 [Source:HGNC Symbol;Acc:HGNC:49646]
#INFO:	QUERY:	ENSG00000214289	RPL39P5	ribosomal protein L39 pseudogene 5 [Source:HGNC Symbol;Acc:HGNC:26015]
#INFO:	QUERY:	ENSG00000214322	CBX1P2	chromobox 1 pseudogene 2 [Source:HGNC Symbol;Acc:HGNC:38656]
#INFO:	QUERY:	ENSG00000214353	VAC14-AS1	VAC14 antisense RNA 1 [Source:HGNC Symbol;Acc:HGNC:48605]
#INFO:	QUERY:	ENSG00000214465	SMARCE1P6	SWI/SNF related, matrix associated, actin dependent regulator of chromatin, subfamily e, member 1 pseudogene 6 [Source:HGNC Symbol;Acc:HGNC:39737]
#INFO:	QUERY:	ENSG00000214653	HNRNPA3P3	heterogeneous nuclear ribonucleoprotein A3 pseudogene 3 [Source:HGNC Symbol;Acc:HGNC:39772]
#INFO:	QUERY:	ENSG00000214694	ARHGEF33	Rho guanine nucleotide exchange factor 33 [Source:HGNC Symbol;Acc:HGNC:37252]
#INFO:	QUERY:	ENSG00000214725	CDIPT-AS1	CDIPT antisense RNA 1 (head to head) [Source:HGNC Symbol;Acc:HGNC:48609]
#INFO:	QUERY:	ENSG00000214760	RPL21P1	ribosomal protein L21 pseudogene 1 [Source:HGNC Symbol;Acc:HGNC:10314]
#INFO:	QUERY:	ENSG00000214770	AL161756.1	N/A
#INFO:	QUERY:	ENSG00000214812	AL137792.1	N/A
#INFO:	QUERY:	ENSG00000214814	FER1L6	fer-1 like family member 6 [Source:HGNC Symbol;Acc:HGNC:28065]
#INFO:	QUERY:	ENSG00000214894	LINC00243	long intergenic non-protein coding RNA 243 [Source:HGNC Symbol;Acc:HGNC:30956]
#INFO:	QUERY:	ENSG00000214914	RPL23AP3	ribosomal protein L23a pseudogene 3 [Source:HGNC Symbol;Acc:HGNC:10320]
#INFO:	QUERY:	ENSG00000214998	CCNB2P1	cyclin B2 pseudogene 1 [Source:HGNC Symbol;Acc:HGNC:50850]
#INFO:	QUERY:	ENSG00000215016	RPL24P7	ribosomal protein L24 pseudogene 7 [Source:HGNC Symbol;Acc:HGNC:36862]
#INFO:	QUERY:	ENSG00000215093	EEF1A1P29	eukaryotic translation elongation factor 1 alpha 1 pseudogene 29 [Source:HGNC Symbol;Acc:HGNC:37904]
#INFO:	QUERY:	ENSG00000215184	RPS12P16	ribosomal protein S12 pseudogene 16 [Source:HGNC Symbol;Acc:HGNC:36595]
#INFO:	QUERY:	ENSG00000215262	KCNU1	potassium calcium-activated channel subfamily U member 1 [Source:HGNC Symbol;Acc:HGNC:18867]
#INFO:	QUERY:	ENSG00000215326	GPX1P2	glutathione peroxidase pseudogene 2 [Source:HGNC Symbol;Acc:HGNC:4561]
#INFO:	QUERY:	ENSG00000215399	HMGB3P7	high mobility group box 3 pseudogene 7 [Source:HGNC Symbol;Acc:HGNC:39299]
#INFO:	QUERY:	ENSG00000215462	N/A	N/A
#INFO:	QUERY:	ENSG00000215498	FAM230B	family with sequence similarity 230 member B (non-protein coding) [Source:HGNC Symbol;Acc:HGNC:32943]
#INFO:	QUERY:	ENSG00000215692	AC114730.1	N/A
#INFO:	QUERY:	ENSG00000215802	RFKP1	riboflavin kinase pseudogene 1 [Source:HGNC Symbol;Acc:HGNC:39181]
#INFO:	QUERY:	ENSG00000215808	LINC01139	long intergenic non-protein coding RNA 1139 [Source:HGNC Symbol;Acc:HGNC:27924]
#INFO:	QUERY:	ENSG00000215878	MARCKSL1P2	MARCKS like 1 pseudogene 2 [Source:HGNC Symbol;Acc:HGNC:45240]
#INFO:	QUERY:	ENSG00000215895	AL354702.1	N/A
#INFO:	QUERY:	ENSG00000216331	HIST1H1PS1	histone cluster 1 H1 pseudogene 1 [Source:HGNC Symbol;Acc:HGNC:19163]
#INFO:	QUERY:	ENSG00000216854	AL512422.1	N/A
#INFO:	QUERY:	ENSG00000216901	ZNF603P	zinc finger protein 603, pseudogene [Source:HGNC Symbol;Acc:HGNC:23322]
#INFO:	QUERY:	ENSG00000217258	AC007249.1	N/A
#INFO:	QUERY:	ENSG00000217275	AL031777.1	N/A
#INFO:	QUERY:	ENSG00000217488	AL356057.1	N/A
#INFO:	QUERY:	ENSG00000217644	AL355864.1	N/A
#INFO:	QUERY:	ENSG00000217889	KRT18P48	keratin 18 pseudogene 48 [Source:HGNC Symbol;Acc:HGNC:33418]
#INFO:	QUERY:	ENSG00000218018	AL109955.1	N/A
#INFO:	QUERY:	ENSG00000218313	AL139274.1	N/A
#INFO:	QUERY:	ENSG00000218428	NIP7P3	NIP7, nucleolar pre-rRNA processing protein pseudogene 3 [Source:HGNC Symbol;Acc:HGNC:45182]
#INFO:	QUERY:	ENSG00000218757	AL121952.1	N/A
#INFO:	QUERY:	ENSG00000219039	AC005102.1	N/A
#INFO:	QUERY:	ENSG00000219149	AL161626.1	N/A
#INFO:	QUERY:	ENSG00000219186	FTH1P19	ferritin heavy chain 1 pseudogene 19 [Source:HGNC Symbol;Acc:HGNC:33525]
#INFO:	QUERY:	ENSG00000219361	RPSAP72	ribosomal protein SA pseudogene 72 [Source:HGNC Symbol;Acc:HGNC:51925]
#INFO:	QUERY:	ENSG00000219607	PPP1R3G	protein phosphatase 1 regulatory subunit 3G [Source:HGNC Symbol;Acc:HGNC:14945]
#INFO:	QUERY:	ENSG00000219681	AL590084.2	N/A
#INFO:	QUERY:	ENSG00000219932	RPL12P8	ribosomal protein L12 pseudogene 8 [Source:HGNC Symbol;Acc:HGNC:23735]
#INFO:	QUERY:	ENSG00000220378	KRT8P42	keratin 8 pseudogene 42 [Source:HGNC Symbol;Acc:HGNC:39876]
#INFO:	QUERY:	ENSG00000220685	AL139094.1	N/A
#INFO:	QUERY:	ENSG00000220694	AL096711.1	N/A
#INFO:	QUERY:	ENSG00000220871	DNAJC19P6	DnaJ heat shock protein family (Hsp40) member C19 pseudogene 6 [Source:HGNC Symbol;Acc:HGNC:45069]
#INFO:	QUERY:	ENSG00000221819	GAS8-AS1	GAS8 antisense RNA 1 [Source:HGNC Symbol;Acc:HGNC:1197]
#INFO:	QUERY:	ENSG00000221826	PSG3	pregnancy specific beta-1-glycoprotein 3 [Source:HGNC Symbol;Acc:HGNC:9520]
#INFO:	QUERY:	ENSG00000221852	KRTAP1-5	keratin associated protein 1-5 [Source:HGNC Symbol;Acc:HGNC:16777]
#INFO:	QUERY:	ENSG00000221878	PSG7	pregnancy specific beta-1-glycoprotein 7 (gene/pseudogene) [Source:HGNC Symbol;Acc:HGNC:9524]
#INFO:	QUERY:	ENSG00000221947	XKR9	XK related 9 [Source:HGNC Symbol;Acc:HGNC:20937]
#INFO:	QUERY:	ENSG00000222043	AC079305.1	N/A
#INFO:	QUERY:	ENSG00000222112	RN7SKP16	RNA, 7SK small nuclear pseudogene 16 [Source:HGNC Symbol;Acc:HGNC:45740]
#INFO:	QUERY:	ENSG00000222383	RNA5SP203	RNA, 5S ribosomal pseudogene 203 [Source:HGNC Symbol;Acc:HGNC:43103]
#INFO:	QUERY:	ENSG00000223027	SNORA57	Small nucleolar RNA SNORA57 [Source:RFAM;Acc:RF00191]
#INFO:	QUERY:	ENSG00000223039	RN7SKP268	RNA, 7SK small nuclear pseudogene 268 [Source:HGNC Symbol;Acc:HGNC:45992]
#INFO:	QUERY:	ENSG00000223343	AC137630.1	N/A
#INFO:	QUERY:	ENSG00000223394	TRBV29OR9-2	T-cell receptor beta variable 29/OR9-2 (non-functional) [Source:HGNC Symbol;Acc:HGNC:12211]
#INFO:	QUERY:	ENSG00000223431	MTND6P21	mitochondrially encoded NADH:ubiquinone oxidoreductase core subunit 6 pseudogene 21 [Source:HGNC Symbol;Acc:HGNC:39639]
#INFO:	QUERY:	ENSG00000223473	N/A	N/A
#INFO:	QUERY:	ENSG00000223479	LINC02238	long intergenic non-protein coding RNA 2238 [Source:HGNC Symbol;Acc:HGNC:53116]
#INFO:	QUERY:	ENSG00000223583	AL513365.1	N/A
#INFO:	QUERY:	ENSG00000223638	RFPL4A	ret finger protein like 4A [Source:HGNC Symbol;Acc:HGNC:16449]
#INFO:	QUERY:	ENSG00000223695	FO393418.1	N/A
#INFO:	QUERY:	ENSG00000223711	AC069213.1	N/A
#INFO:	QUERY:	ENSG00000223734	AC098828.2	N/A
#INFO:	QUERY:	ENSG00000223777	AC092162.1	N/A
#INFO:	QUERY:	ENSG00000223811	AL589684.1	N/A
#INFO:	QUERY:	ENSG00000223821	AL603910.1	N/A
#INFO:	QUERY:	ENSG00000223837	AL645941.1	N/A
#INFO:	QUERY:	ENSG00000223864	NPM1P19	nucleophosmin 1 pseudogene 19 [Source:HGNC Symbol;Acc:HGNC:7921]
#INFO:	QUERY:	ENSG00000223908	AC068657.1	N/A
#INFO:	QUERY:	ENSG00000223923	AC010136.1	N/A
#INFO:	QUERY:	ENSG00000223935	AC008074.1	N/A
#INFO:	QUERY:	ENSG00000223941	LINC01014	long intergenic non-protein coding RNA 1014 [Source:HGNC Symbol;Acc:HGNC:41353]
#INFO:	QUERY:	ENSG00000223965	ZNF587P1	zinc finger protein 587 pseudogene 1 [Source:HGNC Symbol;Acc:HGNC:42438]
#INFO:	QUERY:	ENSG00000223974	BNIP3P42	BCL2 interacting protein 3 pseudogene 42 [Source:HGNC Symbol;Acc:HGNC:49722]
#INFO:	QUERY:	ENSG00000224004	ATP5C1P1	ATP synthase, H+ transporting, mitochondrial F1 complex, gamma polypeptide 1 pseudogene 1 [Source:HGNC Symbol;Acc:HGNC:834]
#INFO:	QUERY:	ENSG00000224034	AL355303.1	N/A
#INFO:	QUERY:	ENSG00000224097	AC021148.1	N/A
#INFO:	QUERY:	ENSG00000224114	AL591846.1	N/A
#INFO:	QUERY:	ENSG00000224239	AC090044.1	N/A
#INFO:	QUERY:	ENSG00000224251	AL391427.1	N/A
#INFO:	QUERY:	ENSG00000224255	PDCL3P6	phosducin-like 3 pseudogene 6 [Source:HGNC Symbol;Acc:HGNC:44507]
#INFO:	QUERY:	ENSG00000224282	AC010469.1	N/A
#INFO:	QUERY:	ENSG00000224292	AF196972.1	N/A
#INFO:	QUERY:	ENSG00000224295	OLFM5P	olfactomedin family member 5, pseudogene [Source:HGNC Symbol;Acc:HGNC:51927]
#INFO:	QUERY:	ENSG00000224349	AL365226.1	N/A
#INFO:	QUERY:	ENSG00000224358	AL451074.2	N/A
#INFO:	QUERY:	ENSG00000224426	SLC31A1P1	solute carrier family 31 member 1 pseudogene 1 [Source:HGNC Symbol;Acc:HGNC:17124]
#INFO:	QUERY:	ENSG00000224493	AC093156.1	N/A
#INFO:	QUERY:	ENSG00000224503	N/A	N/A
#INFO:	QUERY:	ENSG00000224541	AP001439.1	N/A
#INFO:	QUERY:	ENSG00000224596	ZMIZ1-AS1	ZMIZ1 antisense RNA 1 [Source:HGNC Symbol;Acc:HGNC:27433]
#INFO:	QUERY:	ENSG00000224609	HSD52	uncharacterized LOC729467 [Source:NCBI gene;Acc:729467]
#INFO:	QUERY:	ENSG00000224621	AL451042.1	N/A
#INFO:	QUERY:	ENSG00000224713	AC025165.1	N/A
#INFO:	QUERY:	ENSG00000224769	MUC20P1	mucin 20, cell surface associated pseudogene 1 [Source:HGNC Symbol;Acc:HGNC:51921]
#INFO:	QUERY:	ENSG00000224804	N/A	N/A
#INFO:	QUERY:	ENSG00000224805	LINC00853	long intergenic non-protein coding RNA 853 [Source:HGNC Symbol;Acc:HGNC:43716]
#INFO:	QUERY:	ENSG00000224821	COL4A2-AS2	COL4A2 antisense 2 [Source:HGNC Symbol;Acc:HGNC:39849]
#INFO:	QUERY:	ENSG00000224839	RPL12P17	ribosomal protein L12 pseudogene 17 [Source:HGNC Symbol;Acc:HGNC:36263]
#INFO:	QUERY:	ENSG00000224846	AL133351.1	N/A
#INFO:	QUERY:	ENSG00000224856	AL035398.1	N/A
#INFO:	QUERY:	ENSG00000224897	POT1-AS1	POT1 antisense RNA 1 [Source:HGNC Symbol;Acc:HGNC:49459]
#INFO:	QUERY:	ENSG00000224908	TIMM8BP2	translocase of inner mitochondrial membrane 8B pseudogene 2 [Source:HGNC Symbol;Acc:HGNC:39212]
#INFO:	QUERY:	ENSG00000224963	U82695.1	N/A
#INFO:	QUERY:	ENSG00000224969	AL645608.2	N/A
#INFO:	QUERY:	ENSG00000225018	AC092647.1	N/A
#INFO:	QUERY:	ENSG00000225026	AC091492.1	N/A
#INFO:	QUERY:	ENSG00000225039	LINC01058	long intergenic non-protein coding RNA 1058 [Source:HGNC Symbol;Acc:HGNC:49061]
#INFO:	QUERY:	ENSG00000225069	AL080312.1	N/A
#INFO:	QUERY:	ENSG00000225092	AL355336.1	N/A
#INFO:	QUERY:	ENSG00000225101	OR52K3P	olfactory receptor family 52 subfamily K member 3 pseudogene [Source:HGNC Symbol;Acc:HGNC:15224]
#INFO:	QUERY:	ENSG00000225108	ZBTB45P1	zinc finger and BTB domain containing 45 pseudogene 1 [Source:HGNC Symbol;Acc:HGNC:49227]
#INFO:	QUERY:	ENSG00000225185	AC013283.1	N/A
#INFO:	QUERY:	ENSG00000225273	N/A	N/A
#INFO:	QUERY:	ENSG00000225300	AL591623.1	N/A
#INFO:	QUERY:	ENSG00000225364	ATP6V0E1P1	ATPase H+ transporting V0 subunit e1 pseudogene 1 [Source:HGNC Symbol;Acc:HGNC:41935]
#INFO:	QUERY:	ENSG00000225400	RAB28P5	RAB28, member RAS oncogene family pseudogene 5 [Source:HGNC Symbol;Acc:HGNC:51547]
#INFO:	QUERY:	ENSG00000225402	AC010878.1	N/A
#INFO:	QUERY:	ENSG00000225406	AC080125.1	N/A
#INFO:	QUERY:	ENSG00000225408	AL136980.1	N/A
#INFO:	QUERY:	ENSG00000225416	AC104843.1	N/A
#INFO:	QUERY:	ENSG00000225462	FDPSP1	farnesyl diphosphate synthase pseudogene 1 [Source:HGNC Symbol;Acc:HGNC:3632]
#INFO:	QUERY:	ENSG00000225472	AL136366.1	N/A
#INFO:	QUERY:	ENSG00000225683	PACRG-AS3	PACRG antisense RNA 3 [Source:HGNC Symbol;Acc:HGNC:52053]
#INFO:	QUERY:	ENSG00000225703	AC114737.1	N/A
#INFO:	QUERY:	ENSG00000225712	ATP5G2P1	ATP synthase, H+ transporting, mitochondrial Fo complex subunit C2 (subunit 9) pseudogene 1 [Source:HGNC Symbol;Acc:HGNC:844]
#INFO:	QUERY:	ENSG00000225756	DBH-AS1	DBH antisense RNA 1 [Source:HGNC Symbol;Acc:HGNC:24155]
#INFO:	QUERY:	ENSG00000225761	AL596247.1	N/A
#INFO:	QUERY:	ENSG00000225762	LINC01389	long intergenic non-protein coding RNA 1389 [Source:HGNC Symbol;Acc:HGNC:50661]
#INFO:	QUERY:	ENSG00000225783	MIAT	myocardial infarction associated transcript (non-protein coding) [Source:HGNC Symbol;Acc:HGNC:33425]
#INFO:	QUERY:	ENSG00000225798	AC025918.1	N/A
#INFO:	QUERY:	ENSG00000225932	CTAGE4	CTAGE family member 4 [Source:HGNC Symbol;Acc:HGNC:24772]
#INFO:	QUERY:	ENSG00000225980	OR7E19P	olfactory receptor family 7 subfamily E member 19 pseudogene [Source:HGNC Symbol;Acc:HGNC:8390]
#INFO:	QUERY:	ENSG00000225981	AC102953.1	N/A
#INFO:	QUERY:	ENSG00000225986	UBXN10-AS1	UBXN10 antisense RNA 1 [Source:HGNC Symbol;Acc:HGNC:41141]
#INFO:	QUERY:	ENSG00000226038	PPIAP21	peptidylprolyl isomerase A pseudogene 21 [Source:HGNC Symbol;Acc:HGNC:16246]
#INFO:	QUERY:	ENSG00000226087	AC073283.2	N/A
#INFO:	QUERY:	ENSG00000226147	TUBBP10	tubulin beta class I pseudogene 10 [Source:HGNC Symbol;Acc:HGNC:42344]
#INFO:	QUERY:	ENSG00000226216	RPS12P5	ribosomal protein S12 pseudogene 5 [Source:HGNC Symbol;Acc:HGNC:36525]
#INFO:	QUERY:	ENSG00000226247	SUPT4H1P1	SPT4 homolog, DSIF elongation factor subunit pseudogene [Source:HGNC Symbol;Acc:HGNC:33981]
#INFO:	QUERY:	ENSG00000226253	MRPL35P3	mitochondrial ribosomal protein L35 pseudogene 3 [Source:HGNC Symbol;Acc:HGNC:23731]
#INFO:	QUERY:	ENSG00000226254	PTP4A1P3	protein tyrosine phosphatase type IVA, member 1 pseudogene 3 [Source:HGNC Symbol;Acc:HGNC:41930]
#INFO:	QUERY:	ENSG00000226278	PSPHP1	phosphoserine phosphatase pseudogene 1 [Source:HGNC Symbol;Acc:HGNC:9578]
#INFO:	QUERY:	ENSG00000226279	RPL12P10	ribosomal protein L12 pseudogene 10 [Source:HGNC Symbol;Acc:HGNC:22583]
#INFO:	QUERY:	ENSG00000226310	AL022157.1	N/A
#INFO:	QUERY:	ENSG00000226329	AC005682.1	N/A
#INFO:	QUERY:	ENSG00000226348	VN2R10P	vomeronasal 2 receptor 10 pseudogene [Source:HGNC Symbol;Acc:HGNC:33216]
#INFO:	QUERY:	ENSG00000226393	IFNA20P	interferon alpha 20, pseudogene [Source:HGNC Symbol;Acc:HGNC:5444]
#INFO:	QUERY:	ENSG00000226434	AC135371.1	N/A
#INFO:	QUERY:	ENSG00000226457	AL358794.1	N/A
#INFO:	QUERY:	ENSG00000226476	LINC01748	long intergenic non-protein coding RNA 1748 [Source:HGNC Symbol;Acc:HGNC:52535]
#INFO:	QUERY:	ENSG00000226480	OR7H1P	olfactory receptor family 7 subfamily H member 1 pseudogene [Source:HGNC Symbol;Acc:HGNC:8468]
#INFO:	QUERY:	ENSG00000226501	USF1P1	upstream transcription factor 1 pseudogene 1 [Source:HGNC Symbol;Acc:HGNC:23773]
#INFO:	QUERY:	ENSG00000226544	RPL7P22	ribosomal protein L7 pseudogene 22 [Source:HGNC Symbol;Acc:HGNC:35802]
#INFO:	QUERY:	ENSG00000226562	CYP4F26P	cytochrome P450 family 4 subfamily F member 26, pseudogene [Source:HGNC Symbol;Acc:HGNC:39948]
#INFO:	QUERY:	ENSG00000226645	AP006216.1	N/A
#INFO:	QUERY:	ENSG00000226677	IGBP1P1	immunoglobulin (CD79A) binding protein 1 pseudogene 1 [Source:HGNC Symbol;Acc:HGNC:19709]
#INFO:	QUERY:	ENSG00000226709	FGF12-AS3	FGF12 antisense RNA 3 [Source:HGNC Symbol;Acc:HGNC:40236]
#INFO:	QUERY:	ENSG00000226756	AC007365.1	N/A
#INFO:	QUERY:	ENSG00000226774	AC073910.1	N/A
#INFO:	QUERY:	ENSG00000226784	PGAM4	phosphoglycerate mutase family member 4 [Source:HGNC Symbol;Acc:HGNC:21731]
#INFO:	QUERY:	ENSG00000226823	SUGT1P1	SGT1 homolog, MIS12 kinetochore complex assembly cochaperone pseudogene 1 [Source:HGNC Symbol;Acc:HGNC:19384]
#INFO:	QUERY:	ENSG00000226849	AL109811.1	N/A
#INFO:	QUERY:	ENSG00000226891	LINC01359	long intergenic non-protein coding RNA 1359 [Source:HGNC Symbol;Acc:HGNC:50591]
#INFO:	QUERY:	ENSG00000226900	AL451069.1	N/A
#INFO:	QUERY:	ENSG00000226935	LINC00161	long intergenic non-protein coding RNA 161 [Source:HGNC Symbol;Acc:HGNC:17138]
#INFO:	QUERY:	ENSG00000226972	RPL12P19	ribosomal protein L12 pseudogene 19 [Source:HGNC Symbol;Acc:HGNC:36248]
#INFO:	QUERY:	ENSG00000226979	LTA	lymphotoxin alpha [Source:HGNC Symbol;Acc:HGNC:6709]
#INFO:	QUERY:	ENSG00000226987	AL157938.1	N/A
#INFO:	QUERY:	ENSG00000227029	AL139237.1	N/A
#INFO:	QUERY:	ENSG00000227040	AC022483.1	N/A
#INFO:	QUERY:	ENSG00000227073	SDHDP2	succinate dehydrogenase complex subunit D pseudogene 2 [Source:HGNC Symbol;Acc:HGNC:10685]
#INFO:	QUERY:	ENSG00000227118	BTF3P13	basic transcription factor 3 pseudogene 13 [Source:HGNC Symbol;Acc:HGNC:1128]
#INFO:	QUERY:	ENSG00000227175	AL590677.1	N/A
#INFO:	QUERY:	ENSG00000227177	AIMP1P2	aminoacyl tRNA synthetase complex interacting multifunctional protein 1 pseudogene 2 [Source:HGNC Symbol;Acc:HGNC:43693]
#INFO:	QUERY:	ENSG00000227195	MIR663AHG	MIR663A host gene [Source:HGNC Symbol;Acc:HGNC:27662]
#INFO:	QUERY:	ENSG00000227200	AL162724.1	N/A
#INFO:	QUERY:	ENSG00000227201	CNN2P1	calponin 2 pseudogene 1 [Source:HGNC Symbol;Acc:HGNC:39526]
#INFO:	QUERY:	ENSG00000227215	AL355613.1	N/A
#INFO:	QUERY:	ENSG00000227311	AL031985.2	N/A
#INFO:	QUERY:	ENSG00000227349	CEACAMP7	carcinoembryonic antigen related cell adhesion molecule pseudogene 7 [Source:HGNC Symbol;Acc:HGNC:1829]
#INFO:	QUERY:	ENSG00000227363	N/A	N/A
#INFO:	QUERY:	ENSG00000227373	AL121983.2	N/A
#INFO:	QUERY:	ENSG00000227379	PPIAP2	peptidylprolyl isomerase A pseudogene 2 [Source:HGNC Symbol;Acc:HGNC:16542]
#INFO:	QUERY:	ENSG00000227407	AC245884.1	N/A
#INFO:	QUERY:	ENSG00000227409	ZMYM4-AS1	ZMYM4 antisense RNA 1 [Source:HGNC Symbol;Acc:HGNC:40624]
#INFO:	QUERY:	ENSG00000227433	AC090018.1	N/A
#INFO:	QUERY:	ENSG00000227437	RPS8P4	ribosomal protein S8 pseudogene 4 [Source:HGNC Symbol;Acc:HGNC:17478]
#INFO:	QUERY:	ENSG00000227456	LINC00310	long intergenic non-protein coding RNA 310 [Source:HGNC Symbol;Acc:HGNC:16414]
#INFO:	QUERY:	ENSG00000227482	AL157702.2	N/A
#INFO:	QUERY:	ENSG00000227496	AC099066.2	N/A
#INFO:	QUERY:	ENSG00000227523	RPS20P15	ribosomal protein S20 pseudogene 15 [Source:HGNC Symbol;Acc:HGNC:36340]
#INFO:	QUERY:	ENSG00000227549	AC116035.1	N/A
#INFO:	QUERY:	ENSG00000227560	RPS15AP30	ribosomal protein S15a pseudogene 30 [Source:HGNC Symbol;Acc:HGNC:35495]
#INFO:	QUERY:	ENSG00000227725	GCOM2	GRINL1B complex locus 2 (pseudogene) [Source:HGNC Symbol;Acc:HGNC:15712]
#INFO:	QUERY:	ENSG00000227845	AL627223.1	N/A
#INFO:	QUERY:	ENSG00000227938	AC104695.1	N/A
#INFO:	QUERY:	ENSG00000227963	AL355488.1	N/A
#INFO:	QUERY:	ENSG00000228007	AC011933.1	N/A
#INFO:	QUERY:	ENSG00000228010	AC073343.2	N/A
#INFO:	QUERY:	ENSG00000228044	AL160408.1	N/A
#INFO:	QUERY:	ENSG00000228118	MYL6P5	myosin light chain 6 pseudogene 5 [Source:HGNC Symbol;Acc:HGNC:51646]
#INFO:	QUERY:	ENSG00000228162	AC097713.1	N/A
#INFO:	QUERY:	ENSG00000228169	PPIAP19	peptidylprolyl isomerase A pseudogene 19 [Source:HGNC Symbol;Acc:HGNC:31663]
#INFO:	QUERY:	ENSG00000228181	AL590365.1	N/A
#INFO:	QUERY:	ENSG00000228208	C1ORF143	chromosome 1 open reading frame 143 [Source:HGNC Symbol;Acc:HGNC:32045]
#INFO:	QUERY:	ENSG00000228237	EFCAB14-AS1	EFCAB14 antisense RNA 1 [Source:HGNC Symbol;Acc:HGNC:44108]
#INFO:	QUERY:	ENSG00000228243	N/A	N/A
#INFO:	QUERY:	ENSG00000228252	COL6A4P2	collagen type VI alpha 4 pseudogene 2 [Source:HGNC Symbol;Acc:HGNC:38501]
#INFO:	QUERY:	ENSG00000228264	PSMD8P1	proteasome 26S subunit, non-ATPase, 8 pseudogene 1 [Source:HGNC Symbol;Acc:HGNC:34013]
#INFO:	QUERY:	ENSG00000228323	AC008440.1	N/A
#INFO:	QUERY:	ENSG00000228330	AL355355.1	N/A
#INFO:	QUERY:	ENSG00000228348	EFCAB14P1	EF-hand calcium binding domain 14 pseudogene 1 [Source:HGNC Symbol;Acc:HGNC:44648]
#INFO:	QUERY:	ENSG00000228470	AL929236.1	N/A
#INFO:	QUERY:	ENSG00000228510	AL359091.1	N/A
#INFO:	QUERY:	ENSG00000228527	AC016396.1	N/A
#INFO:	QUERY:	ENSG00000228536	AL513283.1	N/A
#INFO:	QUERY:	ENSG00000228548	ITPKB-AS1	ITPKB antisense RNA 1 [Source:HGNC Symbol;Acc:HGNC:40312]
#INFO:	QUERY:	ENSG00000228554	AC004837.2	N/A
#INFO:	QUERY:	ENSG00000228606	AL139011.1	N/A
#INFO:	QUERY:	ENSG00000228620	Z97056.1	N/A
#INFO:	QUERY:	ENSG00000228657	RPL23AP58	ribosomal protein L23a pseudogene 58 [Source:HGNC Symbol;Acc:HGNC:36138]
#INFO:	QUERY:	ENSG00000228661	AC090587.1	N/A
#INFO:	QUERY:	ENSG00000228668	TRGV5P	T-cell receptor gamma variable 5P (pseudogene) [Source:HGNC Symbol;Acc:HGNC:12291]
#INFO:	QUERY:	ENSG00000228701	TNKS2-AS1	TNKS2 antisense RNA 1 (head to head) [Source:HGNC Symbol;Acc:HGNC:45173]
#INFO:	QUERY:	ENSG00000228714	AL731897.1	N/A
#INFO:	QUERY:	ENSG00000228729	AL627308.1	N/A
#INFO:	QUERY:	ENSG00000228742	AC002384.1	N/A
#INFO:	QUERY:	ENSG00000228816	AK3P5	adenylate kinase 3 pseudogene 5 [Source:HGNC Symbol;Acc:HGNC:39064]
#INFO:	QUERY:	ENSG00000228839	PIK3IP1-AS1	PIK3IP1 antisense RNA 1 (head to head) [Source:HGNC Symbol;Acc:HGNC:41072]
#INFO:	QUERY:	ENSG00000228933	AC107419.1	N/A
#INFO:	QUERY:	ENSG00000228974	AC006483.1	N/A
#INFO:	QUERY:	ENSG00000228986	AC234781.3	N/A
#INFO:	QUERY:	ENSG00000228997	AL136452.1	N/A
#INFO:	QUERY:	ENSG00000229020	AKR7A2P1	aldo-keto reductase family 7 member A2 pseudogene 1 [Source:HGNC Symbol;Acc:HGNC:24062]
#INFO:	QUERY:	ENSG00000229054	RPS29P14	ribosomal protein S29 pseudogene 14 [Source:HGNC Symbol;Acc:HGNC:36471]
#INFO:	QUERY:	ENSG00000229083	PSMA6P2	proteasome subunit alpha 6 pseudogene 2 [Source:HGNC Symbol;Acc:HGNC:39607]
#INFO:	QUERY:	ENSG00000229091	HSPA8P8	heat shock protein family A (Hsp70) member 8 pseudogene 8 [Source:HGNC Symbol;Acc:HGNC:44923]
#INFO:	QUERY:	ENSG00000229203	AC103564.1	N/A
#INFO:	QUERY:	ENSG00000229251	HNRNPA1P8	heterogeneous nuclear ribonucleoprotein A1 pseudogene 8 [Source:HGNC Symbol;Acc:HGNC:39126]
#INFO:	QUERY:	ENSG00000229325	ACAP2-IT1	ACAP2 intronic transcript 1 [Source:HGNC Symbol;Acc:HGNC:41426]
#INFO:	QUERY:	ENSG00000229367	HMGN2P19	high mobility group nucleosomal binding domain 2 pseudogene 19 [Source:HGNC Symbol;Acc:HGNC:39383]
#INFO:	QUERY:	ENSG00000229417	NPM1P25	nucleophosmin 1 pseudogene 25 [Source:HGNC Symbol;Acc:HGNC:45204]
#INFO:	QUERY:	ENSG00000229422	AL512625.2	N/A
#INFO:	QUERY:	ENSG00000229491	AC136489.1	N/A
#INFO:	QUERY:	ENSG00000229558	SACS-AS1	SACS antisense RNA 1 [Source:HGNC Symbol;Acc:HGNC:39835]
#INFO:	QUERY:	ENSG00000229563	LINC01204	long intergenic non-protein coding RNA 1204 [Source:HGNC Symbol;Acc:HGNC:49635]
#INFO:	QUERY:	ENSG00000229598	PRDX3P1	peroxiredoxin 3 pseudogene 1 [Source:HGNC Symbol;Acc:HGNC:39264]
#INFO:	QUERY:	ENSG00000229635	AL137159.1	N/A
#INFO:	QUERY:	ENSG00000229677	AC018644.1	N/A
#INFO:	QUERY:	ENSG00000229688	ISPD-AS1	ISPD antisense RNA 1 [Source:HGNC Symbol;Acc:HGNC:48962]
#INFO:	QUERY:	ENSG00000229739	AL596220.1	N/A
#INFO:	QUERY:	ENSG00000229751	AC044781.1	N/A
#INFO:	QUERY:	ENSG00000229771	AL035665.1	N/A
#INFO:	QUERY:	ENSG00000229780	UBE2Q1-AS1	UBE2Q1 antisense RNA 1 [Source:HGNC Symbol;Acc:HGNC:40722]
#INFO:	QUERY:	ENSG00000229785	SLC25A38P1	solute carrier family 25 member 38 pseudogene 1 [Source:HGNC Symbol;Acc:HGNC:43858]
#INFO:	QUERY:	ENSG00000229786	SNRPFP2	small nuclear ribonucleoprotein polypeptide F pseudogene 2 [Source:HGNC Symbol;Acc:HGNC:39665]
#INFO:	QUERY:	ENSG00000229801	N/A	N/A
#INFO:	QUERY:	ENSG00000229808	AL391825.1	N/A
#INFO:	QUERY:	ENSG00000229816	DDX50P1	DEAD-box helicase 50 pseudogene 1 [Source:HGNC Symbol;Acc:HGNC:18974]
#INFO:	QUERY:	ENSG00000229939	AL589880.1	N/A
#INFO:	QUERY:	ENSG00000229951	FLJ31356	uncharacterized protein FLJ31356 [Source:NCBI gene;Acc:403150]
#INFO:	QUERY:	ENSG00000229952	N/A	N/A
#INFO:	QUERY:	ENSG00000229986	AP001042.1	N/A
#INFO:	QUERY:	ENSG00000229991	AKR1B1P1	aldehyde reductase family 1 member B1 pseudogene 1 [Source:HGNC Symbol;Acc:HGNC:420]
#INFO:	QUERY:	ENSG00000230015	AL365184.2	N/A
#INFO:	QUERY:	ENSG00000230051	AL020994.3	N/A
#INFO:	QUERY:	ENSG00000230067	HSPD1P6	heat shock protein family D (Hsp60) member 1 pseudogene 6 [Source:HGNC Symbol;Acc:HGNC:5267]
#INFO:	QUERY:	ENSG00000230092	AL669831.4	N/A
#INFO:	QUERY:	ENSG00000230107	AL022316.1	N/A
#INFO:	QUERY:	ENSG00000230131	AL160290.2	N/A
#INFO:	QUERY:	ENSG00000230146	SEPHS1P4	selenophosphate synthetase 1 pseudogene 4 [Source:HGNC Symbol;Acc:HGNC:42169]
#INFO:	QUERY:	ENSG00000230155	FO393401.1	N/A
#INFO:	QUERY:	ENSG00000230162	CT45A11P	cancer/testis antigen family 45 member A11, pseudogene [Source:HGNC Symbol;Acc:HGNC:51336]
#INFO:	QUERY:	ENSG00000230178	OR4F3	olfactory receptor family 4 subfamily F member 3 [Source:HGNC Symbol;Acc:HGNC:8300]
#INFO:	QUERY:	ENSG00000230183	CNOT6LP1	CCR4-NOT transcription complex subunit 6-like pseudogene 1 [Source:HGNC Symbol;Acc:HGNC:32355]
#INFO:	QUERY:	ENSG00000230257	NFE4	nuclear factor, erythroid 4 [Source:HGNC Symbol;Acc:HGNC:29902]
#INFO:	QUERY:	ENSG00000230311	TOMM20P4	TOMM20 pseudogene 4 [Source:HGNC Symbol;Acc:HGNC:50522]
#INFO:	QUERY:	ENSG00000230320	BEND7P1	BEN domain containing 7 pseudogene 1 [Source:HGNC Symbol;Acc:HGNC:51362]
#INFO:	QUERY:	ENSG00000230390	LINC01048	long intergenic non-protein coding RNA 1048 [Source:HGNC Symbol;Acc:HGNC:49042]
#INFO:	QUERY:	ENSG00000230408	AC007163.1	N/A
#INFO:	QUERY:	ENSG00000230454	U73166.1	N/A
#INFO:	QUERY:	ENSG00000230455	N/A	N/A
#INFO:	QUERY:	ENSG00000230521	AL645929.1	N/A
#INFO:	QUERY:	ENSG00000230534	AL392046.1	N/A
#INFO:	QUERY:	ENSG00000230562	FAM133DP	family with sequence similarity 133 member D, pseudogene [Source:HGNC Symbol;Acc:HGNC:44192]
#INFO:	QUERY:	ENSG00000230583	GTF2IRD1P1	GTF2I repeat domain containing 1 pseudogene 1 [Source:HGNC Symbol;Acc:HGNC:44136]
#INFO:	QUERY:	ENSG00000230595	RSL24D1P2	ribosomal L24 domain containing 1 pseudogene 2 [Source:HGNC Symbol;Acc:HGNC:37867]
#INFO:	QUERY:	ENSG00000230601	TEX48	testis expressed 48 [Source:HGNC Symbol;Acc:HGNC:52393]
#INFO:	QUERY:	ENSG00000230612	AC004039.1	N/A
#INFO:	QUERY:	ENSG00000230627	Z97205.1	N/A
#INFO:	QUERY:	ENSG00000230661	YY1P1	YY1 transcription factor pseudogene 1 [Source:HGNC Symbol;Acc:HGNC:45094]
#INFO:	QUERY:	ENSG00000230872	MFSD13B	major facilitator superfamily domain containing 13B [Source:HGNC Symbol;Acc:HGNC:52163]
#INFO:	QUERY:	ENSG00000230880	N/A	N/A
#INFO:	QUERY:	ENSG00000230882	AC005077.4	N/A
#INFO:	QUERY:	ENSG00000230918	AC008063.1	N/A
#INFO:	QUERY:	ENSG00000230939	AL591475.1	N/A
#INFO:	QUERY:	ENSG00000230943	AL357519.1	N/A
#INFO:	QUERY:	ENSG00000230988	RPL23AP11	ribosomal protein L23a pseudogene 11 [Source:HGNC Symbol;Acc:HGNC:19808]
#INFO:	QUERY:	ENSG00000231035	RPL7L1P9	ribosomal protein L7 like 1 pseudogene 9 [Source:HGNC Symbol;Acc:HGNC:39491]
#INFO:	QUERY:	ENSG00000231050	AL109917.1	N/A
#INFO:	QUERY:	ENSG00000231082	AL731544.1	N/A
#INFO:	QUERY:	ENSG00000231086	TSSK1A	testis specific serine kinase 1A, pseudogene [Source:HGNC Symbol;Acc:HGNC:11400]
#INFO:	QUERY:	ENSG00000231104	AC022395.1	N/A
#INFO:	QUERY:	ENSG00000231187	AL356056.2	N/A
#INFO:	QUERY:	ENSG00000231233	CFAP58-AS1	CFAP58 antisense RNA 1 (head to head) [Source:HGNC Symbol;Acc:HGNC:45243]
#INFO:	QUERY:	ENSG00000231249	ITPR1-AS1	ITPR1 antisense RNA 1 (head to head) [Source:HGNC Symbol;Acc:HGNC:44470]
#INFO:	QUERY:	ENSG00000231252	AC099792.1	N/A
#INFO:	QUERY:	ENSG00000231333	RPL34P6	ribosomal protein L34 pseudogene 6 [Source:HGNC Symbol;Acc:HGNC:35810]
#INFO:	QUERY:	ENSG00000231336	AC017006.1	N/A
#INFO:	QUERY:	ENSG00000231367	AC011247.1	N/A
#INFO:	QUERY:	ENSG00000231369	Z97353.1	N/A
#INFO:	QUERY:	ENSG00000231381	RNF2P1	ring finger protein 2 pseudogene 1 [Source:HGNC Symbol;Acc:HGNC:33987]
#INFO:	QUERY:	ENSG00000231384	AC007919.2	N/A
#INFO:	QUERY:	ENSG00000231386	AC007395.1	N/A
#INFO:	QUERY:	ENSG00000231394	AC099681.2	N/A
#INFO:	QUERY:	ENSG00000231443	AC124944.2	N/A
#INFO:	QUERY:	ENSG00000231449	AC097359.1	N/A
#INFO:	QUERY:	ENSG00000231466	AL022324.2	N/A
#INFO:	QUERY:	ENSG00000231468	PRDX3P2	peroxiredoxin 3 pseudogene 2 [Source:HGNC Symbol;Acc:HGNC:39265]
#INFO:	QUERY:	ENSG00000231539	AC010132.1	N/A
#INFO:	QUERY:	ENSG00000231615	AL645568.2	N/A
#INFO:	QUERY:	ENSG00000231672	DIRC3	disrupted in renal carcinoma 3 [Source:HGNC Symbol;Acc:HGNC:17805]
#INFO:	QUERY:	ENSG00000231684	EIF1P3	eukaryotic translation initiation factor 1 pseudogene 3 [Source:HGNC Symbol;Acc:HGNC:49616]
#INFO:	QUERY:	ENSG00000231734	N/A	N/A
#INFO:	QUERY:	ENSG00000231740	AL136985.1	N/A
#INFO:	QUERY:	ENSG00000231793	DOC2GP	double C2 domain gamma pseudogene [Source:HGNC Symbol;Acc:HGNC:37962]
#INFO:	QUERY:	ENSG00000231801	ANP32BP2	acidic nuclear phosphoprotein 32 family member B pseudogene 2 [Source:HGNC Symbol;Acc:HGNC:38552]
#INFO:	QUERY:	ENSG00000231951	AC004837.3	N/A
#INFO:	QUERY:	ENSG00000231965	AF131215.1	N/A
#INFO:	QUERY:	ENSG00000231969	AC007364.1	N/A
#INFO:	QUERY:	ENSG00000231971	AL078590.2	N/A
#INFO:	QUERY:	ENSG00000232010	AP001059.1	N/A
#INFO:	QUERY:	ENSG00000232028	AC007391.1	N/A
#INFO:	QUERY:	ENSG00000232060	SLC4A1APP1	solute carrier family 4 member 1 adaptor protein pseudogene 1 [Source:HGNC Symbol;Acc:HGNC:49811]
#INFO:	QUERY:	ENSG00000232070	TMEM253	transmembrane protein 253 [Source:HGNC Symbol;Acc:HGNC:32545]
#INFO:	QUERY:	ENSG00000232085	AL606534.2	N/A
#INFO:	QUERY:	ENSG00000232097	AC079781.3	N/A
#INFO:	QUERY:	ENSG00000232104	RFX3-AS1	RFX3 antisense RNA 1 [Source:HGNC Symbol;Acc:HGNC:51197]
#INFO:	QUERY:	ENSG00000232124	AP001057.1	N/A
#INFO:	QUERY:	ENSG00000232194	Z99943.1	N/A
#INFO:	QUERY:	ENSG00000232268	OR52I1	olfactory receptor family 52 subfamily I member 1 [Source:HGNC Symbol;Acc:HGNC:15220]
#INFO:	QUERY:	ENSG00000232273	FTH1P1	ferritin heavy chain 1 pseudogene 1 [Source:HGNC Symbol;Acc:HGNC:3979]
#INFO:	QUERY:	ENSG00000232290	AL133260.2	N/A
#INFO:	QUERY:	ENSG00000232294	AL031674.1	N/A
#INFO:	QUERY:	ENSG00000232341	RPL4P2	ribosomal protein L4 pseudogene 2 [Source:HGNC Symbol;Acc:HGNC:36836]
#INFO:	QUERY:	ENSG00000232354	VIPR1-AS1	VIPR1 antisense RNA 1 [Source:HGNC Symbol;Acc:HGNC:40610]
#INFO:	QUERY:	ENSG00000232368	FTLP2	ferritin light chain pseudogene 2 [Source:HGNC Symbol;Acc:HGNC:4001]
#INFO:	QUERY:	ENSG00000232383	AC010677.1	N/A
#INFO:	QUERY:	ENSG00000232386	AC015712.1	N/A
#INFO:	QUERY:	ENSG00000232439	RPL18AP7	ribosomal protein L18a pseudogene 7 [Source:HGNC Symbol;Acc:HGNC:35607]
#INFO:	QUERY:	ENSG00000232446	AC129850.1	N/A
#INFO:	QUERY:	ENSG00000232485	AC098820.1	N/A
#INFO:	QUERY:	ENSG00000232489	MFAP1P1	microfibrillar associated protein 1 pseudogene 1 [Source:HGNC Symbol;Acc:HGNC:39694]
#INFO:	QUERY:	ENSG00000232491	SAPCD2P3	suppressor APC domain containing 2 pseudogene 3 [Source:HGNC Symbol;Acc:HGNC:51279]
#INFO:	QUERY:	ENSG00000232493	RPL12P11	ribosomal protein L12 pseudogene 11 [Source:HGNC Symbol;Acc:HGNC:15835]
#INFO:	QUERY:	ENSG00000232517	AC112198.2	N/A
#INFO:	QUERY:	ENSG00000232564	AL031594.1	N/A
#INFO:	QUERY:	ENSG00000232618	AL355304.1	N/A
#INFO:	QUERY:	ENSG00000232627	AC021876.1	N/A
#INFO:	QUERY:	ENSG00000232640	AL354892.2	N/A
#INFO:	QUERY:	ENSG00000232698	AP001058.1	N/A
#INFO:	QUERY:	ENSG00000232714	MTND3P8	mitochondrially encoded NADH:ubiquinone oxidoreductase core subunit 3 pseudogene 8 [Source:HGNC Symbol;Acc:HGNC:42153]
#INFO:	QUERY:	ENSG00000232719	AC007272.1	N/A
#INFO:	QUERY:	ENSG00000232742	RHOQP2	ras homolog family member Q pseudogene 2 [Source:HGNC Symbol;Acc:HGNC:37836]
#INFO:	QUERY:	ENSG00000232783	FRG2FP	FSHD region gene 2 family member F, pseudogene [Source:HGNC Symbol;Acc:HGNC:51366]
#INFO:	QUERY:	ENSG00000232803	SLCO4A1-AS1	SLCO4A1 antisense RNA 1 [Source:HGNC Symbol;Acc:HGNC:40537]
#INFO:	QUERY:	ENSG00000232810	TNF	tumor necrosis factor [Source:HGNC Symbol;Acc:HGNC:11892]
#INFO:	QUERY:	ENSG00000232830	AC110994.1	N/A
#INFO:	QUERY:	ENSG00000232848	AL034417.1	N/A
#INFO:	QUERY:	ENSG00000232882	PHKA1P1	phosphorylase kinase regulatory subunit alpha 1 pseudogene [Source:HGNC Symbol;Acc:HGNC:33919]
#INFO:	QUERY:	ENSG00000232938	RPL23AP87	ribosomal protein L23a pseudogene 87 [Source:HGNC Symbol;Acc:HGNC:51578]
#INFO:	QUERY:	ENSG00000233005	AC018742.1	N/A
#INFO:	QUERY:	ENSG00000233010	RPEP4	ribulose-5-phosphate-3-epimerase pseudogene 4 [Source:HGNC Symbol;Acc:HGNC:44523]
#INFO:	QUERY:	ENSG00000233058	LINC00884	long intergenic non-protein coding RNA 884 [Source:HGNC Symbol;Acc:HGNC:48570]
#INFO:	QUERY:	ENSG00000233072	RPS15AP6	ribosomal protein S15a pseudogene 6 [Source:HGNC Symbol;Acc:HGNC:35657]
#INFO:	QUERY:	ENSG00000233073	AC005009.2	N/A
#INFO:	QUERY:	ENSG00000233143	DIRC3-AS1	DIRC3 antisense RNA 1 [Source:HGNC Symbol;Acc:HGNC:50636]
#INFO:	QUERY:	ENSG00000233218	N/A	N/A
#INFO:	QUERY:	ENSG00000233250	AC233728.1	N/A
#INFO:	QUERY:	ENSG00000233306	TRGV2	T-cell receptor gamma variable 2 [Source:HGNC Symbol;Acc:HGNC:12287]
#INFO:	QUERY:	ENSG00000233381	AK4P3	adenylate kinase 4 pseudogene 3 [Source:HGNC Symbol;Acc:HGNC:21596]
#INFO:	QUERY:	ENSG00000233387	AL121748.1	N/A
#INFO:	QUERY:	ENSG00000233427	AL009181.1	N/A
#INFO:	QUERY:	ENSG00000233428	AC019050.1	N/A
#INFO:	QUERY:	ENSG00000233438	N/A	N/A
#INFO:	QUERY:	ENSG00000233494	AC009963.2	N/A
#INFO:	QUERY:	ENSG00000233496	SYNJ2-IT1	SYNJ2 intronic transcript 1 [Source:HGNC Symbol;Acc:HGNC:41387]
#INFO:	QUERY:	ENSG00000233558	AL050331.1	N/A
#INFO:	QUERY:	ENSG00000233593	AL590094.1	N/A
#INFO:	QUERY:	ENSG00000233647	NENFP1	neudesin neurotrophic factor pseudogene 1 [Source:HGNC Symbol;Acc:HGNC:50298]
#INFO:	QUERY:	ENSG00000233661	SPIN4-AS1	SPIN4 antisense RNA 1 [Source:HGNC Symbol;Acc:HGNC:41177]
#INFO:	QUERY:	ENSG00000233674	AL451062.2	N/A
#INFO:	QUERY:	ENSG00000233680	HNRNPA1P27	heterogeneous nuclear ribonucleoprotein A1 pseudogene 27 [Source:HGNC Symbol;Acc:HGNC:39545]
#INFO:	QUERY:	ENSG00000233705	SLC26A4-AS1	SLC26A4 antisense RNA 1 [Source:HGNC Symbol;Acc:HGNC:22385]
#INFO:	QUERY:	ENSG00000233725	LINC00284	long intergenic non-protein coding RNA 284 [Source:HGNC Symbol;Acc:HGNC:26981]
#INFO:	QUERY:	ENSG00000233755	AL050344.1	N/A
#INFO:	QUERY:	ENSG00000233766	AC098617.1	N/A
#INFO:	QUERY:	ENSG00000233870	AC007881.1	N/A
#INFO:	QUERY:	ENSG00000233990	AL353754.1	N/A
#INFO:	QUERY:	ENSG00000234004	AC092017.2	N/A
#INFO:	QUERY:	ENSG00000234006	DDX39B-AS1	DDX39B antisense RNA 1 [Source:HGNC Symbol;Acc:HGNC:39771]
#INFO:	QUERY:	ENSG00000234022	AC008278.2	N/A
#INFO:	QUERY:	ENSG00000234031	RPS3AP44	ribosomal protein S3a pseudogene 44 [Source:HGNC Symbol;Acc:HGNC:36761]
#INFO:	QUERY:	ENSG00000234048	FAM96AP1	family with sequence similarity 96 member A pseudogene 1 [Source:HGNC Symbol;Acc:HGNC:43861]
#INFO:	QUERY:	ENSG00000234050	Z95624.1	N/A
#INFO:	QUERY:	ENSG00000234145	NAP1L4P3	nucleosome assembly protein 1 like 4 pseudogene 3 [Source:HGNC Symbol;Acc:HGNC:39738]
#INFO:	QUERY:	ENSG00000234289	H2BFS	H2B histone family member S [Source:HGNC Symbol;Acc:HGNC:4762]
#INFO:	QUERY:	ENSG00000234311	AL451069.3	N/A
#INFO:	QUERY:	ENSG00000234345	AC234782.4	N/A
#INFO:	QUERY:	ENSG00000234380	LINC01426	long intergenic non-protein coding RNA 1426 [Source:HGNC Symbol;Acc:HGNC:50734]
#INFO:	QUERY:	ENSG00000234441	AC105272.1	N/A
#INFO:	QUERY:	ENSG00000234492	RPL34-AS1	RPL34 antisense RNA 1 (head to head) [Source:HGNC Symbol;Acc:HGNC:26749]
#INFO:	QUERY:	ENSG00000234534	CSNK1G2P1	casein kinase 1 gamma 2 pseudogene 1 [Source:HGNC Symbol;Acc:HGNC:49739]
#INFO:	QUERY:	ENSG00000234544	PTGES3P5	prostaglandin E synthase 3 pseudogene 5 [Source:HGNC Symbol;Acc:HGNC:43826]
#INFO:	QUERY:	ENSG00000234558	API5P1	apoptosis inhibitor 5 pseudogene 1 [Source:HGNC Symbol;Acc:HGNC:595]
#INFO:	QUERY:	ENSG00000234584	AC019186.1	N/A
#INFO:	QUERY:	ENSG00000234614	AL450992.2	N/A
#INFO:	QUERY:	ENSG00000234622	AL683807.2	N/A
#INFO:	QUERY:	ENSG00000234676	IFT74-AS1	IFT74 antisense RNA 1 [Source:HGNC Symbol;Acc:HGNC:49806]
#INFO:	QUERY:	ENSG00000234694	AL139289.2	N/A
#INFO:	QUERY:	ENSG00000234698	AL161937.1	N/A
#INFO:	QUERY:	ENSG00000234720	ATP5A1P8	ATP synthase, H+ transporting, mitochondrial F1 complex, alpha subunit 1 pseudogene 8 [Source:HGNC Symbol;Acc:HGNC:37666]
#INFO:	QUERY:	ENSG00000234817	AL136309.2	N/A
#INFO:	QUERY:	ENSG00000234840	LINC01239	long intergenic non-protein coding RNA 1239 [Source:HGNC Symbol;Acc:HGNC:49796]
#INFO:	QUERY:	ENSG00000234902	AC007879.3	N/A
#INFO:	QUERY:	ENSG00000234911	TEX21P	testis expressed 21, pseudogene [Source:HGNC Symbol;Acc:HGNC:35455]
#INFO:	QUERY:	ENSG00000234936	AC010883.1	N/A
#INFO:	QUERY:	ENSG00000234941	AL117339.3	N/A
#INFO:	QUERY:	ENSG00000234948	LINC01524	long intergenic non-protein coding RNA 1524 [Source:HGNC Symbol;Acc:HGNC:51228]
#INFO:	QUERY:	ENSG00000235007	AL161785.2	N/A
#INFO:	QUERY:	ENSG00000235066	AC009303.2	N/A
#INFO:	QUERY:	ENSG00000235128	AC013474.1	N/A
#INFO:	QUERY:	ENSG00000235213	OR6E1P	olfactory receptor family 6 subfamily E member 1 pseudogene [Source:HGNC Symbol;Acc:HGNC:14739]
#INFO:	QUERY:	ENSG00000235236	AC137630.2	N/A
#INFO:	QUERY:	ENSG00000235249	N/A	N/A
#INFO:	QUERY:	ENSG00000235296	AC145207.1	N/A
#INFO:	QUERY:	ENSG00000235308	AL445991.1	N/A
#INFO:	QUERY:	ENSG00000235358	AC093151.3	N/A
#INFO:	QUERY:	ENSG00000235373	N/A	N/A
#INFO:	QUERY:	ENSG00000235413	KRT18P63	keratin 18 pseudogene 63 [Source:HGNC Symbol;Acc:HGNC:48890]
#INFO:	QUERY:	ENSG00000235420	AC009269.1	N/A
#INFO:	QUERY:	ENSG00000235449	AC098934.3	N/A
#INFO:	QUERY:	ENSG00000235472	EIF4A1P7	eukaryotic translation initiation factor 4A1 pseudogene 7 [Source:HGNC Symbol;Acc:HGNC:37926]
#INFO:	QUERY:	ENSG00000235532	LINC00402	long intergenic non-protein coding RNA 402 [Source:HGNC Symbol;Acc:HGNC:42732]
#INFO:	QUERY:	ENSG00000235563	AL445183.2	N/A
#INFO:	QUERY:	ENSG00000235659	AL391987.4	N/A
#INFO:	QUERY:	ENSG00000235670	RPL21P40	ribosomal protein L21 pseudogene 40 [Source:HGNC Symbol;Acc:HGNC:36189]
#INFO:	QUERY:	ENSG00000235724	AC009299.3	N/A
#INFO:	QUERY:	ENSG00000235770	LINC00607	long intergenic non-protein coding RNA 607 [Source:HGNC Symbol;Acc:HGNC:43944]
#INFO:	QUERY:	ENSG00000235772	AP001625.2	N/A
#INFO:	QUERY:	ENSG00000235865	GSN-AS1	GSN antisense RNA 1 [Source:HGNC Symbol;Acc:HGNC:23372]
#INFO:	QUERY:	ENSG00000235888	AF064858.1	N/A
#INFO:	QUERY:	ENSG00000235916	AC233279.1	N/A
#INFO:	QUERY:	ENSG00000235920	AC073109.1	N/A
#INFO:	QUERY:	ENSG00000235962	RPL7AP53	ribosomal protein L7a pseudogene 53 [Source:HGNC Symbol;Acc:HGNC:36392]
#INFO:	QUERY:	ENSG00000235989	MORC2-AS1	MORC2 antisense RNA 1 [Source:HGNC Symbol;Acc:HGNC:26662]
#INFO:	QUERY:	ENSG00000236013	AL138737.1	N/A
#INFO:	QUERY:	ENSG00000236018	AC004898.1	N/A
#INFO:	QUERY:	ENSG00000236035	AL513343.1	N/A
#INFO:	QUERY:	ENSG00000236085	ACTG1P4	actin gamma 1 pseudogene 4 [Source:HGNC Symbol;Acc:HGNC:149]
#INFO:	QUERY:	ENSG00000236094	LINC00545	long intergenic non-protein coding RNA 545 [Source:HGNC Symbol;Acc:HGNC:43680]
#INFO:	QUERY:	ENSG00000236132	AL022331.1	N/A
#INFO:	QUERY:	ENSG00000236138	DUX4L26	double homeobox 4 like 26 [Source:HGNC Symbol;Acc:HGNC:50807]
#INFO:	QUERY:	ENSG00000236152	MRPS36P1	mitochondrial ribosomal protein S36 pseudogene 1 [Source:HGNC Symbol;Acc:HGNC:29771]
#INFO:	QUERY:	ENSG00000236256	DIAPH2-AS1	DIAPH2 antisense RNA 1 [Source:HGNC Symbol;Acc:HGNC:16972]
#INFO:	QUERY:	ENSG00000236283	AC019197.1	N/A
#INFO:	QUERY:	ENSG00000236297	AC048351.1	N/A
#INFO:	QUERY:	ENSG00000236307	EEF1E1P1	eukaryotic translation elongation factor 1 epsilon 1 pseudogene 1 [Source:HGNC Symbol;Acc:HGNC:51459]
#INFO:	QUERY:	ENSG00000236377	AC084809.2	N/A
#INFO:	QUERY:	ENSG00000236409	NRADDP	neurotrophin receptor associated death domain, pseudogene [Source:HGNC Symbol;Acc:HGNC:19337]
#INFO:	QUERY:	ENSG00000236512	AL390026.1	N/A
#INFO:	QUERY:	ENSG00000236514	AL135791.1	N/A
#INFO:	QUERY:	ENSG00000236534	H3F3BP1	H3 histone, family 3B pseudogene 1 [Source:HGNC Symbol;Acc:HGNC:42030]
#INFO:	QUERY:	ENSG00000236564	YWHAQP5	YWHAQ pseudogene 5 [Source:HGNC Symbol;Acc:HGNC:37684]
#INFO:	QUERY:	ENSG00000236641	Z99916.1	N/A
#INFO:	QUERY:	ENSG00000236654	AC079780.1	N/A
#INFO:	QUERY:	ENSG00000236713	AL356292.1	N/A
#INFO:	QUERY:	ENSG00000236723	AL606760.2	N/A
#INFO:	QUERY:	ENSG00000236790	LINC00299	long intergenic non-protein coding RNA 299 [Source:HGNC Symbol;Acc:HGNC:27940]
#INFO:	QUERY:	ENSG00000236844	AC069213.3	N/A
#INFO:	QUERY:	ENSG00000236852	BX322784.1	N/A
#INFO:	QUERY:	ENSG00000236857	RAP1BP1	RAP1B, member of RAS oncogene family pseudogene 1 [Source:HGNC Symbol;Acc:HGNC:49780]
#INFO:	QUERY:	ENSG00000236863	RPL23AP23	ribosomal protein L23a pseudogene 23 [Source:HGNC Symbol;Acc:HGNC:36272]
#INFO:	QUERY:	ENSG00000236882	LINC01554	long intergenic non-protein coding RNA 1554 [Source:HGNC Symbol;Acc:HGNC:24687]
#INFO:	QUERY:	ENSG00000236913	AC025750.2	N/A
#INFO:	QUERY:	ENSG00000236924	AL162411.1	N/A
#INFO:	QUERY:	ENSG00000236938	AC003092.2	N/A
#INFO:	QUERY:	ENSG00000236947	AL139412.1	N/A
#INFO:	QUERY:	ENSG00000237019	AC004470.1	N/A
#INFO:	QUERY:	ENSG00000237031	AC008067.1	N/A
#INFO:	QUERY:	ENSG00000237176	AC079905.1	N/A
#INFO:	QUERY:	ENSG00000237232	ZNF295-AS1	ZNF295 antisense RNA 1 [Source:HGNC Symbol;Acc:HGNC:23130]
#INFO:	QUERY:	ENSG00000237252	AC233981.1	N/A
#INFO:	QUERY:	ENSG00000237254	TRBV30	T-cell receptor beta variable 30 (gene/pseudogene) [Source:HGNC Symbol;Acc:HGNC:12214]
#INFO:	QUERY:	ENSG00000237331	XIAP-AS1	XIAP antisense RNA 1 [Source:HGNC Symbol;Acc:HGNC:40078]
#INFO:	QUERY:	ENSG00000237339	LINC01502	long intergenic non-protein coding RNA 1502 [Source:HGNC Symbol;Acc:HGNC:51183]
#INFO:	QUERY:	ENSG00000237373	BRWD1-IT1	BRWD1 intronic transcript 1 [Source:HGNC Symbol;Acc:HGNC:41920]
#INFO:	QUERY:	ENSG00000237436	AL590128.2	N/A
#INFO:	QUERY:	ENSG00000237437	ASS1P12	argininosuccinate synthetase 1 pseudogene 12 [Source:HGNC Symbol;Acc:HGNC:762]
#INFO:	QUERY:	ENSG00000237492	OR2L9P	olfactory receptor family 2 subfamily L member 9 pseudogene [Source:HGNC Symbol;Acc:HGNC:15015]
#INFO:	QUERY:	ENSG00000237502	N/A	N/A
#INFO:	QUERY:	ENSG00000237529	AL137847.2	N/A
#INFO:	QUERY:	ENSG00000237580	GCSHP3	glycine cleavage system protein H pseudogene 3 [Source:HGNC Symbol;Acc:HGNC:43929]
#INFO:	QUERY:	ENSG00000237584	RAC1P4	ras-related C3 botulinum toxin substrate 1 pseudogene 4 [Source:HGNC Symbol;Acc:HGNC:31113]
#INFO:	QUERY:	ENSG00000237592	IGKV1OR10-1	immunoglobulin kappa variable 1/OR10-1 (pseudogene) [Source:HGNC Symbol;Acc:HGNC:44978]
#INFO:	QUERY:	ENSG00000237595	AL161937.2	N/A
#INFO:	QUERY:	ENSG00000237596	AL138828.1	N/A
#INFO:	QUERY:	ENSG00000237604	AP001056.1	N/A
#INFO:	QUERY:	ENSG00000237655	AC073834.1	N/A
#INFO:	QUERY:	ENSG00000237699	BX072579.1	N/A
#INFO:	QUERY:	ENSG00000237711	MTCO3P11	mitochondrially encoded cytochrome c oxidase III pseudogene 11 [Source:HGNC Symbol;Acc:HGNC:52041]
#INFO:	QUERY:	ENSG00000237719	Z95152.1	N/A
#INFO:	QUERY:	ENSG00000237732	AC010980.1	N/A
#INFO:	QUERY:	ENSG00000237804	HNRNPA1P39	heterogeneous nuclear ribonucleoprotein A1 pseudogene 39 [Source:HGNC Symbol;Acc:HGNC:48768]
#INFO:	QUERY:	ENSG00000237892	KLF7-IT1	KLF7 intronic transcript 1 [Source:HGNC Symbol;Acc:HGNC:41355]
#INFO:	QUERY:	ENSG00000237927	AL078604.2	N/A
#INFO:	QUERY:	ENSG00000237978	KCNMB2-AS1	KCNMB2 antisense RNA 1 [Source:HGNC Symbol;Acc:HGNC:51409]
#INFO:	QUERY:	ENSG00000238039	AC244197.2	N/A
#INFO:	QUERY:	ENSG00000238058	AL355574.1	N/A
#INFO:	QUERY:	ENSG00000238137	ARPC3P2	actin related protein 2/3 complex subunit 3 pseudogene 2 [Source:HGNC Symbol;Acc:HGNC:39431]
#INFO:	QUERY:	ENSG00000238160	AC116366.2	N/A
#INFO:	QUERY:	ENSG00000238166	AC022748.1	N/A
#INFO:	QUERY:	ENSG00000238198	AL357055.3	N/A
#INFO:	QUERY:	ENSG00000238273	AC108058.1	N/A
#INFO:	QUERY:	ENSG00000239345	HNRNPA1P26	heterogeneous nuclear ribonucleoprotein A1 pseudogene 26 [Source:HGNC Symbol;Acc:HGNC:39544]
#INFO:	QUERY:	ENSG00000239351	NPM1P29	nucleophosmin 1 pseudogene 29 [Source:HGNC Symbol;Acc:HGNC:45208]
#INFO:	QUERY:	ENSG00000239367	RN7SL477P	RNA, 7SL, cytoplasmic 477, pseudogene [Source:HGNC Symbol;Acc:HGNC:46493]
#INFO:	QUERY:	ENSG00000239374	AC090013.1	N/A
#INFO:	QUERY:	ENSG00000239462	AC091212.1	N/A
#INFO:	QUERY:	ENSG00000239467	AC007405.3	N/A
#INFO:	QUERY:	ENSG00000239483	AC023598.1	N/A
#INFO:	QUERY:	ENSG00000239571	IGKV2D-30	immunoglobulin kappa variable 2D-30 [Source:HGNC Symbol;Acc:HGNC:5801]
#INFO:	QUERY:	ENSG00000239679	RN7SL193P	RNA, 7SL, cytoplasmic 193, pseudogene [Source:HGNC Symbol;Acc:HGNC:46209]
#INFO:	QUERY:	ENSG00000239701	AC006512.1	N/A
#INFO:	QUERY:	ENSG00000239722	IMP3P2	IMP3 pseudogene 2 [Source:HGNC Symbol;Acc:HGNC:49386]
#INFO:	QUERY:	ENSG00000239780	AC090638.1	N/A
#INFO:	QUERY:	ENSG00000239830	RPS4XP22	ribosomal protein S4X pseudogene 22 [Source:HGNC Symbol;Acc:HGNC:36125]
#INFO:	QUERY:	ENSG00000239831	RNF7P1	ring finger protein 7 pseudogene 1 [Source:HGNC Symbol;Acc:HGNC:43425]
#INFO:	QUERY:	ENSG00000239840	RPL23AP72	ribosomal protein L23a pseudogene 72 [Source:HGNC Symbol;Acc:HGNC:35736]
#INFO:	QUERY:	ENSG00000239917	RPS10P16	ribosomal protein S10 pseudogene 16 [Source:HGNC Symbol;Acc:HGNC:36200]
#INFO:	QUERY:	ENSG00000239930	AP001625.3	N/A
#INFO:	QUERY:	ENSG00000239948	RN7SL368P	RNA, 7SL, cytoplasmic 368, pseudogene [Source:HGNC Symbol;Acc:HGNC:46384]
#INFO:	QUERY:	ENSG00000239951	IGKV3-20	immunoglobulin kappa variable 3-20 [Source:HGNC Symbol;Acc:HGNC:5817]
#INFO:	QUERY:	ENSG00000239983	AC016687.1	N/A
#INFO:	QUERY:	ENSG00000240040	AC244205.1	N/A
#INFO:	QUERY:	ENSG00000240089	BMS1P3	BMS1, ribosome biogenesis factor pseudogene 3 [Source:HGNC Symbol;Acc:HGNC:23651]
#INFO:	QUERY:	ENSG00000240180	RPL12P28	ribosomal protein L12 pseudogene 28 [Source:HGNC Symbol;Acc:HGNC:36818]
#INFO:	QUERY:	ENSG00000240194	CYMP	chymosin pseudogene [Source:HGNC Symbol;Acc:HGNC:2588]
#INFO:	QUERY:	ENSG00000240211	AC092849.1	N/A
#INFO:	QUERY:	ENSG00000240328	AC091805.1	N/A
#INFO:	QUERY:	ENSG00000240401	AC012358.3	N/A
#INFO:	QUERY:	ENSG00000240441	AC007622.1	N/A
#INFO:	QUERY:	ENSG00000240457	RN7SL472P	RNA, 7SL, cytoplasmic 472, pseudogene [Source:HGNC Symbol;Acc:HGNC:46488]
#INFO:	QUERY:	ENSG00000240522	RPL7AP10	ribosomal protein L7a pseudogene 10 [Source:HGNC Symbol;Acc:HGNC:32433]
#INFO:	QUERY:	ENSG00000240541	TM4SF1-AS1	TM4SF1 antisense RNA 1 [Source:HGNC Symbol;Acc:HGNC:40587]
#INFO:	QUERY:	ENSG00000240549	THOC7-AS1	THOC7 antisense RNA 1 [Source:HGNC Symbol;Acc:HGNC:41249]
#INFO:	QUERY:	ENSG00000240579	AC006529.1	N/A
#INFO:	QUERY:	ENSG00000240652	AP001024.1	N/A
#INFO:	QUERY:	ENSG00000240687	AC082651.1	N/A
#INFO:	QUERY:	ENSG00000240729	AC146507.2	N/A
#INFO:	QUERY:	ENSG00000240755	ERLEC1P1	endoplasmic reticulum lectin 1 pseudogene 1 [Source:HGNC Symbol;Acc:HGNC:38012]
#INFO:	QUERY:	ENSG00000240776	AC079944.1	N/A
#INFO:	QUERY:	ENSG00000240861	AC009153.1	N/A
#INFO:	QUERY:	ENSG00000240929	HIST2H2BB	histone cluster 2 H2B family member b (pseudogene) [Source:HGNC Symbol;Acc:HGNC:20654]
#INFO:	QUERY:	ENSG00000241026	AC105910.1	N/A
#INFO:	QUERY:	ENSG00000241157	AC104763.1	N/A
#INFO:	QUERY:	ENSG00000241183	AC009022.1	N/A
#INFO:	QUERY:	ENSG00000241211	IQCJ-SCHIP1-AS1	IQCJ-SCHIP1 readthrough antisense RNA 1 [Source:HGNC Symbol;Acc:HGNC:41303]
#INFO:	QUERY:	ENSG00000241218	AC063944.2	N/A
#INFO:	QUERY:	ENSG00000241280	AC106712.1	N/A
#INFO:	QUERY:	ENSG00000241282	RPL34P33	ribosomal protein L34 pseudogene 33 [Source:HGNC Symbol;Acc:HGNC:36666]
#INFO:	QUERY:	ENSG00000241352	AC007688.1	N/A
#INFO:	QUERY:	ENSG00000241395	RN7SL344P	RNA, 7SL, cytoplasmic 344, pseudogene [Source:HGNC Symbol;Acc:HGNC:46360]
#INFO:	QUERY:	ENSG00000241490	AC093010.2	N/A
#INFO:	QUERY:	ENSG00000241544	LINC02029	long intergenic non-protein coding RNA 2029 [Source:HGNC Symbol;Acc:HGNC:52863]
#INFO:	QUERY:	ENSG00000241547	ACTG1P20	actin gamma 1 pseudogene 20 [Source:HGNC Symbol;Acc:HGNC:51500]
#INFO:	QUERY:	ENSG00000241593	AC099542.1	N/A
#INFO:	QUERY:	ENSG00000241666	AL031733.2	N/A
#INFO:	QUERY:	ENSG00000241679	AC018450.1	N/A
#INFO:	QUERY:	ENSG00000241684	ADAMTS9-AS2	ADAMTS9 antisense RNA 2 [Source:HGNC Symbol;Acc:HGNC:42435]
#INFO:	QUERY:	ENSG00000241772	AC092620.2	N/A
#INFO:	QUERY:	ENSG00000242021	AC112493.1	N/A
#INFO:	QUERY:	ENSG00000242150	RPS10P7	ribosomal protein S10 pseudogene 7 [Source:HGNC Symbol;Acc:HGNC:36423]
#INFO:	QUERY:	ENSG00000242242	PVRL3-AS1	PVRL3 antisense RNA 1 [Source:HGNC Symbol;Acc:HGNC:40813]
#INFO:	QUERY:	ENSG00000242255	RPL39P34	ribosomal protein L39 pseudogene 34 [Source:HGNC Symbol;Acc:HGNC:36528]
#INFO:	QUERY:	ENSG00000242329	AC007215.1	N/A
#INFO:	QUERY:	ENSG00000242352	FAM91A3P	family with sequence similarity 91 member A3, pseudogene [Source:HGNC Symbol;Acc:HGNC:32273]
#INFO:	QUERY:	ENSG00000242358	RPS21P4	ribosomal protein S21 pseudogene 4 [Source:HGNC Symbol;Acc:HGNC:35922]
#INFO:	QUERY:	ENSG00000242457	RBBP4P2	RB binding protein 4 pseudogene 2 [Source:HGNC Symbol;Acc:HGNC:42369]
#INFO:	QUERY:	ENSG00000242493	RN7SL37P	RNA, 7SL, cytoplasmic 37, pseudogene [Source:HGNC Symbol;Acc:HGNC:46053]
#INFO:	QUERY:	ENSG00000242559	RN7SL144P	RNA, 7SL, cytoplasmic 144, pseudogene [Source:HGNC Symbol;Acc:HGNC:46160]
#INFO:	QUERY:	ENSG00000242569	N/A	N/A
#INFO:	QUERY:	ENSG00000242583	AC008040.2	N/A
#INFO:	QUERY:	ENSG00000242602	AC008953.1	N/A
#INFO:	QUERY:	ENSG00000242607	AC068587.1	N/A
#INFO:	QUERY:	ENSG00000242634	RPS24P16	ribosomal protein S24 pseudogene 16 [Source:HGNC Symbol;Acc:HGNC:35542]
#INFO:	QUERY:	ENSG00000242661	RPS3AP43	ribosomal protein S3a pseudogene 43 [Source:HGNC Symbol;Acc:HGNC:36684]
#INFO:	QUERY:	ENSG00000242667	AC087385.2	N/A
#INFO:	QUERY:	ENSG00000242747	AC090515.1	N/A
#INFO:	QUERY:	ENSG00000242759	LINC00882	long intergenic non-protein coding RNA 882 [Source:HGNC Symbol;Acc:HGNC:48568]
#INFO:	QUERY:	ENSG00000242795	AC007849.1	N/A
#INFO:	QUERY:	ENSG00000242880	AC046136.1	N/A
#INFO:	QUERY:	ENSG00000242931	RPL7P49	ribosomal protein L7 pseudogene 49 [Source:HGNC Symbol;Acc:HGNC:36912]
#INFO:	QUERY:	ENSG00000242950	ERVW-1	endogenous retrovirus group W member 1, envelope [Source:HGNC Symbol;Acc:HGNC:13525]
#INFO:	QUERY:	ENSG00000243005	RN7SL16P	RNA, 7SL, cytoplasmic 16, pseudogene [Source:HGNC Symbol;Acc:HGNC:46032]
#INFO:	QUERY:	ENSG00000243089	AC107029.1	N/A
#INFO:	QUERY:	ENSG00000243094	AC079203.1	N/A
#INFO:	QUERY:	ENSG00000243130	PSG11	pregnancy specific beta-1-glycoprotein 11 [Source:HGNC Symbol;Acc:HGNC:9516]
#INFO:	QUERY:	ENSG00000243141	RPL23AP66	ribosomal protein L23a pseudogene 66 [Source:HGNC Symbol;Acc:HGNC:35940]
#INFO:	QUERY:	ENSG00000243260	RN7SL558P	RNA, 7SL, cytoplasmic 558, pseudogene [Source:HGNC Symbol;Acc:HGNC:46574]
#INFO:	QUERY:	ENSG00000243295	AC114400.1	N/A
#INFO:	QUERY:	ENSG00000243385	AC094085.1	N/A
#INFO:	QUERY:	ENSG00000243388	RPL3P3	ribosomal protein L3 pseudogene 3 [Source:HGNC Symbol;Acc:HGNC:23550]
#INFO:	QUERY:	ENSG00000243389	AC012442.2	N/A
#INFO:	QUERY:	ENSG00000243402	AC022973.1	N/A
#INFO:	QUERY:	ENSG00000243444	PALM2	paralemmin 2 [Source:HGNC Symbol;Acc:HGNC:15845]
#INFO:	QUERY:	ENSG00000243508	AC108688.1	N/A
#INFO:	QUERY:	ENSG00000243592	AC016638.1	N/A
#INFO:	QUERY:	ENSG00000243601	RPL12P24	ribosomal protein L12 pseudogene 24 [Source:HGNC Symbol;Acc:HGNC:35952]
#INFO:	QUERY:	ENSG00000243629	LINC00880	long intergenic non-protein coding RNA 880 [Source:HGNC Symbol;Acc:HGNC:27948]
#INFO:	QUERY:	ENSG00000243704	RN7SL105P	RNA, 7SL, cytoplasmic 105, pseudogene [Source:HGNC Symbol;Acc:HGNC:46121]
#INFO:	QUERY:	ENSG00000243711	AC103975.1	N/A
#INFO:	QUERY:	ENSG00000243714	N/A	N/A
#INFO:	QUERY:	ENSG00000243762	AC006547.2	N/A
#INFO:	QUERY:	ENSG00000244036	AC073320.1	N/A
#INFO:	QUERY:	ENSG00000244052	RPL5P24	ribosomal protein L5 pseudogene 24 [Source:HGNC Symbol;Acc:HGNC:35828]
#INFO:	QUERY:	ENSG00000244086	AC110749.1	N/A
#INFO:	QUERY:	ENSG00000244101	HMGN1P10	high mobility group nucleosome binding domain 1 pseudogene 10 [Source:HGNC Symbol;Acc:HGNC:39353]
#INFO:	QUERY:	ENSG00000244116	IGKV2-28	immunoglobulin kappa variable 2-28 [Source:HGNC Symbol;Acc:HGNC:5783]
#INFO:	QUERY:	ENSG00000244159	RPS27AP13	ribosomal protein S27a pseudogene 13 [Source:HGNC Symbol;Acc:HGNC:36667]
#INFO:	QUERY:	ENSG00000244219	TMEM225B	transmembrane protein 225B [Source:HGNC Symbol;Acc:HGNC:53075]
#INFO:	QUERY:	ENSG00000244236	RN7SL604P	RNA, 7SL, cytoplasmic 604, pseudogene [Source:HGNC Symbol;Acc:HGNC:46620]
#INFO:	QUERY:	ENSG00000244251	AC013356.1	N/A
#INFO:	QUERY:	ENSG00000244414	CFHR1	complement factor H related 1 [Source:HGNC Symbol;Acc:HGNC:4888]
#INFO:	QUERY:	ENSG00000244480	AC005154.3	N/A
#INFO:	QUERY:	ENSG00000244515	KRT18P34	keratin 18 pseudogene 34 [Source:HGNC Symbol;Acc:HGNC:33403]
#INFO:	QUERY:	ENSG00000244558	KCNK15-AS1	KCNK15 antisense RNA 1 (head to head) [Source:HGNC Symbol;Acc:HGNC:49901]
#INFO:	QUERY:	ENSG00000244585	RPL12P33	ribosomal protein L12 pseudogene 33 [Source:HGNC Symbol;Acc:HGNC:35696]
#INFO:	QUERY:	ENSG00000244588	RAD21L1	RAD21 cohesin complex component like 1 [Source:HGNC Symbol;Acc:HGNC:16271]
#INFO:	QUERY:	ENSG00000244676	AL109761.1	N/A
#INFO:	QUERY:	ENSG00000244952	AC123768.2	N/A
#INFO:	QUERY:	ENSG00000245468	LINC02447	long intergenic non-protein coding RNA 2447 [Source:HGNC Symbol;Acc:HGNC:53379]
#INFO:	QUERY:	ENSG00000245522	AC026250.1	N/A
#INFO:	QUERY:	ENSG00000245573	BDNF-AS	BDNF antisense RNA [Source:HGNC Symbol;Acc:HGNC:20608]
#INFO:	QUERY:	ENSG00000245598	DACT3-AS1	DACT3 antisense RNA 1 [Source:HGNC Symbol;Acc:HGNC:44120]
#INFO:	QUERY:	ENSG00000245648	AC022075.1	N/A
#INFO:	QUERY:	ENSG00000245685	AF250324.1	N/A
#INFO:	QUERY:	ENSG00000245750	DRAIC	downregulated RNA in cancer, inhibitor of cell invasion and migration [Source:HGNC Symbol;Acc:HGNC:27082]
#INFO:	QUERY:	ENSG00000245904	AC025164.2	N/A
#INFO:	QUERY:	ENSG00000246022	ALDH1L1-AS2	ALDH1L1 antisense RNA 2 [Source:HGNC Symbol;Acc:HGNC:42446]
#INFO:	QUERY:	ENSG00000246203	AL353807.3	N/A
#INFO:	QUERY:	ENSG00000246366	LACTB2-AS1	LACTB2 antisense RNA 1 [Source:HGNC Symbol;Acc:HGNC:27841]
#INFO:	QUERY:	ENSG00000246548	LINC02288	long intergenic non-protein coding RNA 2288 [Source:HGNC Symbol;Acc:HGNC:27505]
#INFO:	QUERY:	ENSG00000246777	AC044802.1	N/A
#INFO:	QUERY:	ENSG00000246792	AC106038.1	N/A
#INFO:	QUERY:	ENSG00000247131	AC025263.1	N/A
#INFO:	QUERY:	ENSG00000247317	AC105202.1	N/A
#INFO:	QUERY:	ENSG00000247416	AP000802.1	N/A
#INFO:	QUERY:	ENSG00000247774	PCED1B-AS1	PCED1B antisense RNA 1 [Source:HGNC Symbol;Acc:HGNC:44166]
#INFO:	QUERY:	ENSG00000248079	DPH6-AS1	DPH6 antisense RNA 1 (head to head) [Source:HGNC Symbol;Acc:HGNC:44147]
#INFO:	QUERY:	ENSG00000248132	LINC02101	long intergenic non-protein coding RNA 2101 [Source:HGNC Symbol;Acc:HGNC:52956]
#INFO:	QUERY:	ENSG00000248138	AC097515.1	N/A
#INFO:	QUERY:	ENSG00000248143	LINC02383	long intergenic non-protein coding RNA 2383 [Source:HGNC Symbol;Acc:HGNC:53306]
#INFO:	QUERY:	ENSG00000248187	AC078850.1	N/A
#INFO:	QUERY:	ENSG00000248202	LINC02234	long intergenic non-protein coding RNA 2234 [Source:HGNC Symbol;Acc:HGNC:53105]
#INFO:	QUERY:	ENSG00000248213	CICP16	capicua transcriptional repressor pseudogene 16 [Source:HGNC Symbol;Acc:HGNC:38550]
#INFO:	QUERY:	ENSG00000248256	OCIAD1-AS1	OCIAD1 antisense RNA 1 [Source:HGNC Symbol;Acc:HGNC:40751]
#INFO:	QUERY:	ENSG00000248271	PGAM1P1	phosphoglycerate mutase 1 pseudogene 1 [Source:HGNC Symbol;Acc:HGNC:42448]
#INFO:	QUERY:	ENSG00000248288	AC008868.1	N/A
#INFO:	QUERY:	ENSG00000248313	CYP4F27P	cytochrome P450 family 4 subfamily F member 27, pseudogene [Source:HGNC Symbol;Acc:HGNC:39946]
#INFO:	QUERY:	ENSG00000248323	LUCAT1	lung cancer associated transcript 1 (non-protein coding) [Source:HGNC Symbol;Acc:HGNC:48498]
#INFO:	QUERY:	ENSG00000248336	HMGN1P11	high mobility group nucleosome binding domain 1 pseudogene 11 [Source:HGNC Symbol;Acc:HGNC:39355]
#INFO:	QUERY:	ENSG00000248371	LINC02056	long intergenic non-protein coding RNA 2056 [Source:HGNC Symbol;Acc:HGNC:52898]
#INFO:	QUERY:	ENSG00000248397	LINC00498	long intergenic non-protein coding RNA 498 [Source:HGNC Symbol;Acc:HGNC:43435]
#INFO:	QUERY:	ENSG00000248415	GAPDHP61	glyceraldehyde 3 phosphate dehydrogenase pseudogene 61 [Source:HGNC Symbol;Acc:HGNC:4155]
#INFO:	QUERY:	ENSG00000248432	AC139718.1	N/A
#INFO:	QUERY:	ENSG00000248458	AL139147.1	N/A
#INFO:	QUERY:	ENSG00000248472	DDX11L9	DEAD/H-box helicase 11 like 9 [Source:HGNC Symbol;Acc:HGNC:37109]
#INFO:	QUERY:	ENSG00000248485	PCP4L1	Purkinje cell protein 4 like 1 [Source:HGNC Symbol;Acc:HGNC:20448]
#INFO:	QUERY:	ENSG00000248503	AL356235.1	N/A
#INFO:	QUERY:	ENSG00000248668	OXCT1-AS1	OXCT1 antisense RNA 1 [Source:HGNC Symbol;Acc:HGNC:40423]
#INFO:	QUERY:	ENSG00000248671	ALG1L9P	asparagine-linked glycosylation 1-like 9, pseudogene [Source:NCBI gene;Acc:285407]
#INFO:	QUERY:	ENSG00000248746	ACTN3	actinin alpha 3 (gene/pseudogene) [Source:HGNC Symbol;Acc:HGNC:165]
#INFO:	QUERY:	ENSG00000248795	AC098859.1	N/A
#INFO:	QUERY:	ENSG00000248810	LINC02432	long intergenic non-protein coding RNA 2432 [Source:HGNC Symbol;Acc:HGNC:53363]
#INFO:	QUERY:	ENSG00000248878	AC022447.4	N/A
#INFO:	QUERY:	ENSG00000248964	AC131254.1	N/A
#INFO:	QUERY:	ENSG00000248993	AL645941.2	N/A
#INFO:	QUERY:	ENSG00000249026	CTNNA1P1	catenin alpha 1 pseudogene 1 [Source:HGNC Symbol;Acc:HGNC:2513]
#INFO:	QUERY:	ENSG00000249068	AC008417.1	N/A
#INFO:	QUERY:	ENSG00000249074	NDUFB2P1	NADH:ubiquinone oxidoreductase subunit B2 pseudogene 2 [Source:HGNC Symbol;Acc:HGNC:52266]
#INFO:	QUERY:	ENSG00000249091	AC093903.1	N/A
#INFO:	QUERY:	ENSG00000249163	AL121809.1	N/A
#INFO:	QUERY:	ENSG00000249180	AC020900.1	N/A
#INFO:	QUERY:	ENSG00000249183	SUMO2P4	SUMO2 pseudogene 4 [Source:HGNC Symbol;Acc:HGNC:39014]
#INFO:	QUERY:	ENSG00000249198	AC106822.1	N/A
#INFO:	QUERY:	ENSG00000249222	ATP5L2	ATP synthase, H+ transporting, mitochondrial Fo complex subunit G2 [Source:HGNC Symbol;Acc:HGNC:13213]
#INFO:	QUERY:	ENSG00000249249	AC010226.1	N/A
#INFO:	QUERY:	ENSG00000249406	AC015909.1	N/A
#INFO:	QUERY:	ENSG00000249465	RBMXP4	RNA binding motif protein, X-linked pseudogene 4 [Source:HGNC Symbol;Acc:HGNC:34028]
#INFO:	QUERY:	ENSG00000249476	AC008467.1	N/A
#INFO:	QUERY:	ENSG00000249491	EGFLAM-AS1	EGFLAM antisense RNA 1 [Source:HGNC Symbol;Acc:HGNC:41169]
#INFO:	QUERY:	ENSG00000249619	HMGN1P13	high mobility group nucleosome binding domain 1 pseudogene 13 [Source:HGNC Symbol;Acc:HGNC:39357]
#INFO:	QUERY:	ENSG00000249628	LINC00942	long intergenic non-protein coding RNA 942 [Source:HGNC Symbol;Acc:HGNC:48636]
#INFO:	QUERY:	ENSG00000249664	AC027338.1	N/A
#INFO:	QUERY:	ENSG00000249786	EAF1-AS1	EAF1 antisense RNA 1 [Source:HGNC Symbol;Acc:HGNC:42328]
#INFO:	QUERY:	ENSG00000249816	LINC00964	long intergenic non-protein coding RNA 964 [Source:HGNC Symbol;Acc:HGNC:27226]
#INFO:	QUERY:	ENSG00000249835	VCAN-AS1	VCAN antisense RNA 1 [Source:HGNC Symbol;Acc:HGNC:40163]
#INFO:	QUERY:	ENSG00000249843	AC112198.4	N/A
#INFO:	QUERY:	ENSG00000249853	HS3ST5	heparan sulfate-glucosamine 3-sulfotransferase 5 [Source:HGNC Symbol;Acc:HGNC:19419]
#INFO:	QUERY:	ENSG00000249884	RNF103-CHMP3	RNF103-CHMP3 readthrough [Source:HGNC Symbol;Acc:HGNC:38847]
#INFO:	QUERY:	ENSG00000249899	AC025180.1	N/A
#INFO:	QUERY:	ENSG00000249931	GOLGA8K	golgin A8 family member K [Source:HGNC Symbol;Acc:HGNC:38652]
#INFO:	QUERY:	ENSG00000249965	CDC42P4	cell division cycle 42 pseudogene 4 [Source:HGNC Symbol;Acc:HGNC:44428]
#INFO:	QUERY:	ENSG00000249977	AC106748.1	N/A
#INFO:	QUERY:	ENSG00000249996	AC106786.2	N/A
#INFO:	QUERY:	ENSG00000250033	SLC7A11-AS1	SLC7A11 antisense RNA 1 [Source:HGNC Symbol;Acc:HGNC:44064]
#INFO:	QUERY:	ENSG00000250053	RARRES2P4	retinoic acid receptor responder 2 pseudogene 4 [Source:HGNC Symbol;Acc:HGNC:48703]
#INFO:	QUERY:	ENSG00000250072	AC091940.1	N/A
#INFO:	QUERY:	ENSG00000250075	AC104806.2	N/A
#INFO:	QUERY:	ENSG00000250107	CACNA1G-AS1	CACNA1G antisense RNA 1 [Source:HGNC Symbol;Acc:HGNC:27377]
#INFO:	QUERY:	ENSG00000250126	AC116563.1	N/A
#INFO:	QUERY:	ENSG00000250130	AC090519.1	N/A
#INFO:	QUERY:	ENSG00000250186	AC091180.3	N/A
#INFO:	QUERY:	ENSG00000250202	AC093827.2	N/A
#INFO:	QUERY:	ENSG00000250207	AC079776.4	N/A
#INFO:	QUERY:	ENSG00000250238	AC253576.1	N/A
#INFO:	QUERY:	ENSG00000250240	AC008840.1	N/A
#INFO:	QUERY:	ENSG00000250266	LINC01612	long intergenic non-protein coding RNA 1612 [Source:HGNC Symbol;Acc:HGNC:51837]
#INFO:	QUERY:	ENSG00000250286	AC021491.2	N/A
#INFO:	QUERY:	ENSG00000250326	AC104596.1	N/A
#INFO:	QUERY:	ENSG00000250384	UBE2CP3	ubiquitin conjugating enzyme E2 C pseudogene 3 [Source:HGNC Symbol;Acc:HGNC:43552]
#INFO:	QUERY:	ENSG00000250461	AC122718.1	N/A
#INFO:	QUERY:	ENSG00000250476	ENPP7P9	ectonucleotide pyrophosphatase/phosphodiesterase 7 pseudogene 9 [Source:HGNC Symbol;Acc:HGNC:48692]
#INFO:	QUERY:	ENSG00000250519	AP002784.1	N/A
#INFO:	QUERY:	ENSG00000250536	ABHD17AP3	abhydrolase domain containing 17A pseudogene 3 [Source:HGNC Symbol;Acc:HGNC:34041]
#INFO:	QUERY:	ENSG00000250582	SMAD1-AS2	SMAD1 antisense RNA 2 [Source:HGNC Symbol;Acc:HGNC:49381]
#INFO:	QUERY:	ENSG00000250585	LINC00604	long intergenic non-protein coding RNA 604 [Source:HGNC Symbol;Acc:HGNC:43924]
#INFO:	QUERY:	ENSG00000250591	PRSS3P1	protease, serine 3 pseudogene 1 [Source:HGNC Symbol;Acc:HGNC:43787]
#INFO:	QUERY:	ENSG00000250603	AC068658.1	N/A
#INFO:	QUERY:	ENSG00000250606	N/A	N/A
#INFO:	QUERY:	ENSG00000250614	AC005522.2	N/A
#INFO:	QUERY:	ENSG00000250620	AC093763.2	N/A
#INFO:	QUERY:	ENSG00000250658	AC097652.1	N/A
#INFO:	QUERY:	ENSG00000250709	CCDC169-SOHLH2	CCDC169-SOHLH2 readthrough [Source:HGNC Symbol;Acc:HGNC:38866]
#INFO:	QUERY:	ENSG00000250711	PRELID3BP7	PRELI domain containing 3B pseudogene 7 [Source:HGNC Symbol;Acc:HGNC:49069]
#INFO:	QUERY:	ENSG00000250731	TPM3P6	tropomyosin 3 pseudogene 6 [Source:HGNC Symbol;Acc:HGNC:39169]
#INFO:	QUERY:	ENSG00000250746	AC105250.1	N/A
#INFO:	QUERY:	ENSG00000250790	AC127070.3	N/A
#INFO:	QUERY:	ENSG00000250838	AC091133.2	N/A
#INFO:	QUERY:	ENSG00000250853	RNF138P1	ring finger protein 138 pseudogene 1 [Source:HGNC Symbol;Acc:HGNC:30342]
#INFO:	QUERY:	ENSG00000250889	LINC01336	long intergenic non-protein coding RNA 1336 [Source:HGNC Symbol;Acc:HGNC:50543]
#INFO:	QUERY:	ENSG00000250961	AC025470.2	N/A
#INFO:	QUERY:	ENSG00000250980	AC113155.1	N/A
#INFO:	QUERY:	ENSG00000251000	AC008592.3	N/A
#INFO:	QUERY:	ENSG00000251017	AC093677.1	N/A
#INFO:	QUERY:	ENSG00000251076	AC104126.1	N/A
#INFO:	QUERY:	ENSG00000251191	LINC00589	long intergenic non-protein coding RNA 589 [Source:HGNC Symbol;Acc:HGNC:32299]
#INFO:	QUERY:	ENSG00000251229	AL645924.2	N/A
#INFO:	QUERY:	ENSG00000251307	AC026704.1	N/A
#INFO:	QUERY:	ENSG00000251348	HSPD1P11	heat shock protein family D (Hsp60) member 1 pseudogene 11 [Source:HGNC Symbol;Acc:HGNC:35142]
#INFO:	QUERY:	ENSG00000251364	AC107884.1	N/A
#INFO:	QUERY:	ENSG00000251413	AC068898.2	N/A
#INFO:	QUERY:	ENSG00000251414	AC138956.2	N/A
#INFO:	QUERY:	ENSG00000251543	LINC02230	long intergenic non-protein coding RNA 2230 [Source:HGNC Symbol;Acc:HGNC:53099]
#INFO:	QUERY:	ENSG00000251550	AC091133.4	N/A
#INFO:	QUERY:	ENSG00000251920	RNA5SP216	RNA, 5S ribosomal pseudogene 216 [Source:HGNC Symbol;Acc:HGNC:43116]
#INFO:	QUERY:	ENSG00000252010	SCARNA5	small Cajal body-specific RNA 5 [Source:HGNC Symbol;Acc:HGNC:32561]
#INFO:	QUERY:	ENSG00000252886	RN7SKP197	RNA, 7SK small nuclear pseudogene 197 [Source:HGNC Symbol;Acc:HGNC:45921]
#INFO:	QUERY:	ENSG00000253119	HNRNPA3P7	heterogeneous nuclear ribonucleoprotein A3 pseudogene 7 [Source:HGNC Symbol;Acc:HGNC:48496]
#INFO:	QUERY:	ENSG00000253123	AC091182.1	N/A
#INFO:	QUERY:	ENSG00000253133	AC009630.1	N/A
#INFO:	QUERY:	ENSG00000253167	WASHC5-AS1	WASHC5 antisense RNA 1 [Source:HGNC Symbol;Acc:HGNC:43440]
#INFO:	QUERY:	ENSG00000253180	AC104986.1	N/A
#INFO:	QUERY:	ENSG00000253187	HOXA10-AS	HOXA10 antisense RNA [Source:HGNC Symbol;Acc:HGNC:40281]
#INFO:	QUERY:	ENSG00000253208	AC015743.1	N/A
#INFO:	QUERY:	ENSG00000253214	AC079209.1	N/A
#INFO:	QUERY:	ENSG00000253264	PCAT2	prostate cancer associated transcript 2 (non-protein coding) [Source:HGNC Symbol;Acc:HGNC:45089]
#INFO:	QUERY:	ENSG00000253334	AC132219.1	N/A
#INFO:	QUERY:	ENSG00000253490	LINC02099	long intergenic non-protein coding RNA 2099 [Source:HGNC Symbol;Acc:HGNC:52953]
#INFO:	QUERY:	ENSG00000253492	CDH12P3	cadherin 12 pseudogene 3 [Source:HGNC Symbol;Acc:HGNC:37699]
#INFO:	QUERY:	ENSG00000253508	AC004080.2	N/A
#INFO:	QUERY:	ENSG00000253549	CA3-AS1	CA3 antisense RNA 1 [Source:HGNC Symbol;Acc:HGNC:51657]
#INFO:	QUERY:	ENSG00000253559	OSGEPL1-AS1	OSGEPL1 antisense RNA 1 [Source:HGNC Symbol;Acc:HGNC:41009]
#INFO:	QUERY:	ENSG00000253641	LINCR-0001	uncharacterized LINCR-0001 [Source:NCBI gene;Acc:101929191]
#INFO:	QUERY:	ENSG00000253645	AC108863.1	N/A
#INFO:	QUERY:	ENSG00000253657	AC022634.1	N/A
#INFO:	QUERY:	ENSG00000253671	AC027117.1	N/A
#INFO:	QUERY:	ENSG00000253688	AC026904.3	N/A
#INFO:	QUERY:	ENSG00000253695	AC011008.1	N/A
#INFO:	QUERY:	ENSG00000253768	AC008663.1	N/A
#INFO:	QUERY:	ENSG00000253806	AC108002.2	N/A
#INFO:	QUERY:	ENSG00000253831	ETV3L	ETS variant 3 like [Source:HGNC Symbol;Acc:HGNC:33834]
#INFO:	QUERY:	ENSG00000253893	FAM85B	family with sequence similarity 85 member B [Source:HGNC Symbol;Acc:HGNC:32160]
#INFO:	QUERY:	ENSG00000253915	AC104371.1	N/A
#INFO:	QUERY:	ENSG00000253934	MRPL49P2	mitochondrial ribosomal protein L49 pseudogene 2 [Source:HGNC Symbol;Acc:HGNC:29718]
#INFO:	QUERY:	ENSG00000253955	AC008663.2	N/A
#INFO:	QUERY:	ENSG00000253966	AC008514.2	N/A
#INFO:	QUERY:	ENSG00000254003	AC003991.2	N/A
#INFO:	QUERY:	ENSG00000254038	AC092818.1	N/A
#INFO:	QUERY:	ENSG00000254143	AC022733.2	N/A
#INFO:	QUERY:	ENSG00000254208	AC011773.1	N/A
#INFO:	QUERY:	ENSG00000254221	PCDHGB1	protocadherin gamma subfamily B, 1 [Source:HGNC Symbol;Acc:HGNC:8708]
#INFO:	QUERY:	ENSG00000254225	BTF3P1	basic transcription factor 3, pseudogene 1 [Source:HGNC Symbol;Acc:HGNC:1129]
#INFO:	QUERY:	ENSG00000254274	TDGF1P5	teratocarcinoma-derived growth factor 1 pseudogene 5 [Source:HGNC Symbol;Acc:HGNC:11705]
#INFO:	QUERY:	ENSG00000254335	CDH12P1	cadherin 12 pseudogene 1 [Source:HGNC Symbol;Acc:HGNC:37698]
#INFO:	QUERY:	ENSG00000254387	MYL12AP1	myosin light chain 12A pseudogene 1 [Source:HGNC Symbol;Acc:HGNC:51648]
#INFO:	QUERY:	ENSG00000254397	AC132192.1	N/A
#INFO:	QUERY:	ENSG00000254400	AC091564.2	N/A
#INFO:	QUERY:	ENSG00000254418	SPON1-AS1	SPON1 antisense RNA 1 [Source:HGNC Symbol;Acc:HGNC:53117]
#INFO:	QUERY:	ENSG00000254463	AC087276.1	N/A
#INFO:	QUERY:	ENSG00000254468	AC069287.1	N/A
#INFO:	QUERY:	ENSG00000254477	AP000640.1	N/A
#INFO:	QUERY:	ENSG00000254479	SLC25A1P1	solute carrier family 25 member 1 pseudogene 1 [Source:HGNC Symbol;Acc:HGNC:43845]
#INFO:	QUERY:	ENSG00000254485	AC026191.1	N/A
#INFO:	QUERY:	ENSG00000254538	AC027018.1	N/A
#INFO:	QUERY:	ENSG00000254550	OMP	olfactory marker protein [Source:HGNC Symbol;Acc:HGNC:8136]
#INFO:	QUERY:	ENSG00000254602	AP000662.2	N/A
#INFO:	QUERY:	ENSG00000254636	ARMS2	age-related maculopathy susceptibility 2 [Source:HGNC Symbol;Acc:HGNC:32685]
#INFO:	QUERY:	ENSG00000254639	AC116021.1	N/A
#INFO:	QUERY:	ENSG00000254689	LINC02235	long intergenic non-protein coding RNA 2235 [Source:HGNC Symbol;Acc:HGNC:53106]
#INFO:	QUERY:	ENSG00000254691	AP002812.3	N/A
#INFO:	QUERY:	ENSG00000254708	AL139174.1	N/A
#INFO:	QUERY:	ENSG00000254744	AC084855.1	N/A
#INFO:	QUERY:	ENSG00000254777	AC022182.1	N/A
#INFO:	QUERY:	ENSG00000254779	EGLN1P1	egl-9 family hypoxia inducible factor 1 pseudogene 1 [Source:HGNC Symbol;Acc:HGNC:44481]
#INFO:	QUERY:	ENSG00000254833	AP001893.3	N/A
#INFO:	QUERY:	ENSG00000254842	AP003486.1	N/A
#INFO:	QUERY:	ENSG00000254855	AP001107.8	N/A
#INFO:	QUERY:	ENSG00000254877	AP001636.2	N/A
#INFO:	QUERY:	ENSG00000254907	AC087276.3	N/A
#INFO:	QUERY:	ENSG00000254934	LINC00678	long intergenic non-protein coding RNA 678 [Source:HGNC Symbol;Acc:HGNC:44413]
#INFO:	QUERY:	ENSG00000254936	AF131215.4	N/A
#INFO:	QUERY:	ENSG00000254941	AP000866.4	N/A
#INFO:	QUERY:	ENSG00000254944	ATP5F1P5	ATP synthase, H+ transporting, mitochondrial Fo complex subunit B1 pseudogene 5 [Source:HGNC Symbol;Acc:HGNC:39746]
#INFO:	QUERY:	ENSG00000254985	RSF1-IT2	RSF1 intronic transcript 2 [Source:HGNC Symbol;Acc:HGNC:41438]
#INFO:	QUERY:	ENSG00000255038	AP006287.2	N/A
#INFO:	QUERY:	ENSG00000255059	AP000620.1	N/A
#INFO:	QUERY:	ENSG00000255060	AC009656.1	N/A
#INFO:	QUERY:	ENSG00000255092	AC010768.2	N/A
#INFO:	QUERY:	ENSG00000255097	AP006259.1	N/A
#INFO:	QUERY:	ENSG00000255104	AC005324.4	N/A
#INFO:	QUERY:	ENSG00000255108	AP006621.1	N/A
#INFO:	QUERY:	ENSG00000255129	AP000880.1	N/A
#INFO:	QUERY:	ENSG00000255148	AC239802.2	N/A
#INFO:	QUERY:	ENSG00000255173	AP003068.3	N/A
#INFO:	QUERY:	ENSG00000255203	OR7E2P	olfactory receptor family 7 subfamily E member 2 pseudogene [Source:HGNC Symbol;Acc:HGNC:8402]
#INFO:	QUERY:	ENSG00000255221	CARD17	caspase recruitment domain family member 17 [Source:HGNC Symbol;Acc:HGNC:33827]
#INFO:	QUERY:	ENSG00000255222	SETP17	SET pseudogene 17 [Source:HGNC Symbol;Acc:HGNC:42936]
#INFO:	QUERY:	ENSG00000255234	AP000446.1	N/A
#INFO:	QUERY:	ENSG00000255282	WTAPP1	Wilms tumor 1 associated protein pseudogene 1 [Source:HGNC Symbol;Acc:HGNC:44115]
#INFO:	QUERY:	ENSG00000255299	AP003557.1	N/A
#INFO:	QUERY:	ENSG00000255327	AP003062.1	N/A
#INFO:	QUERY:	ENSG00000255337	AP001830.1	N/A
#INFO:	QUERY:	ENSG00000255375	AL078612.2	N/A
#INFO:	QUERY:	ENSG00000255382	AP001646.3	N/A
#INFO:	QUERY:	ENSG00000255408	PCDHA3	protocadherin alpha 3 [Source:HGNC Symbol;Acc:HGNC:8669]
#INFO:	QUERY:	ENSG00000255476	AC011092.2	N/A
#INFO:	QUERY:	ENSG00000255487	AC087362.2	N/A
#INFO:	QUERY:	ENSG00000255491	AC100858.3	N/A
#INFO:	QUERY:	ENSG00000255521	AL356215.1	N/A
#INFO:	QUERY:	ENSG00000255524	NPIPB8	nuclear pore complex interacting protein family member B8 [Source:HGNC Symbol;Acc:HGNC:37490]
#INFO:	QUERY:	ENSG00000255539	AP002336.3	N/A
#INFO:	QUERY:	ENSG00000255549	ENPP7P6	ectonucleotide pyrophosphatase/phosphodiesterase 7 pseudogene 6 [Source:HGNC Symbol;Acc:HGNC:48698]
#INFO:	QUERY:	ENSG00000255566	AC135279.1	N/A
#INFO:	QUERY:	ENSG00000255627	AC092862.1	N/A
#INFO:	QUERY:	ENSG00000255663	AP002373.1	N/A
#INFO:	QUERY:	ENSG00000255701	N/A	N/A
#INFO:	QUERY:	ENSG00000255807	PTP4A1P2	protein tyrosine phosphatase type IVA, member 1 pseudogene 2 [Source:HGNC Symbol;Acc:HGNC:41929]
#INFO:	QUERY:	ENSG00000255813	N/A	N/A
#INFO:	QUERY:	ENSG00000255836	AC131206.1	N/A
#INFO:	QUERY:	ENSG00000255850	TMEM5-AS1	TMEM5 antisense RNA 1 [Source:HGNC Symbol;Acc:HGNC:48910]
#INFO:	QUERY:	ENSG00000255875	AC008813.1	N/A
#INFO:	QUERY:	ENSG00000255920	CCND2-AS2	CCND2 antisense RNA 2 [Source:HGNC Symbol;Acc:HGNC:49399]
#INFO:	QUERY:	ENSG00000255959	AP000777.2	N/A
#INFO:	QUERY:	ENSG00000256128	LINC00944	long intergenic non-protein coding RNA 944 [Source:HGNC Symbol;Acc:HGNC:48640]
#INFO:	QUERY:	ENSG00000256192	AC012158.2	N/A
#INFO:	QUERY:	ENSG00000256271	CACNA1C-AS2	CACNA1C antisense RNA 2 [Source:HGNC Symbol;Acc:HGNC:40118]
#INFO:	QUERY:	ENSG00000256304	CCDC150P1	coiled-coil domain containing 150 pseudogene 1 [Source:HGNC Symbol;Acc:HGNC:50280]
#INFO:	QUERY:	ENSG00000256340	ABCC6P1	ATP binding cassette subfamily C member 6 pseudogene 1 [Source:HGNC Symbol;Acc:HGNC:33352]
#INFO:	QUERY:	ENSG00000256356	HSPA8P5	heat shock protein family A (Hsp70) member 8 pseudogene 5 [Source:HGNC Symbol;Acc:HGNC:44920]
#INFO:	QUERY:	ENSG00000256372	AC023050.2	N/A
#INFO:	QUERY:	ENSG00000256383	N/A	N/A
#INFO:	QUERY:	ENSG00000256436	TAS2R31	taste 2 receptor member 31 [Source:HGNC Symbol;Acc:HGNC:19113]
#INFO:	QUERY:	ENSG00000256540	AC007406.3	N/A
#INFO:	QUERY:	ENSG00000256552	AC092745.2	N/A
#INFO:	QUERY:	ENSG00000256571	AC079866.2	N/A
#INFO:	QUERY:	ENSG00000256582	LINC02390	long intergenic non-protein coding RNA 2390 [Source:HGNC Symbol;Acc:HGNC:53317]
#INFO:	QUERY:	ENSG00000256612	CYP2B7P	cytochrome P450 family 2 subfamily B member 7, pseudogene [Source:HGNC Symbol;Acc:HGNC:2616]
#INFO:	QUERY:	ENSG00000256739	AP002892.2	N/A
#INFO:	QUERY:	ENSG00000256897	AC018410.2	N/A
#INFO:	QUERY:	ENSG00000256902	IQSEC3P1	IQ motif and Sec7 domain 3 pseudogene 1 [Source:HGNC Symbol;Acc:HGNC:49848]
#INFO:	QUERY:	ENSG00000256923	AC084819.1	N/A
#INFO:	QUERY:	ENSG00000256955	AC131009.2	N/A
#INFO:	QUERY:	ENSG00000257052	AP003721.4	N/A
#INFO:	QUERY:	ENSG00000257119	EEF1B2P4	eukaryotic translation elongation factor 1 beta 2 pseudogene 4 [Source:HGNC Symbol;Acc:HGNC:32475]
#INFO:	QUERY:	ENSG00000257127	CLLU1	chronic lymphocytic leukemia up-regulated 1 [Source:HGNC Symbol;Acc:HGNC:29841]
#INFO:	QUERY:	ENSG00000257137	C12ORF80	chromosome 12 open reading frame 80 [Source:HGNC Symbol;Acc:HGNC:27473]
#INFO:	QUERY:	ENSG00000257176	AC009318.1	N/A
#INFO:	QUERY:	ENSG00000257225	AC079601.1	N/A
#INFO:	QUERY:	ENSG00000257443	AC068305.3	N/A
#INFO:	QUERY:	ENSG00000257474	AC027288.1	N/A
#INFO:	QUERY:	ENSG00000257475	AC068888.2	N/A
#INFO:	QUERY:	ENSG00000257489	AC010203.1	N/A
#INFO:	QUERY:	ENSG00000257513	NPIPB1P	nuclear pore complex interacting protein family member B1, pseudogene [Source:HGNC Symbol;Acc:HGNC:37452]
#INFO:	QUERY:	ENSG00000257526	AC107032.2	N/A
#INFO:	QUERY:	ENSG00000257543	AC063948.1	N/A
#INFO:	QUERY:	ENSG00000257551	HLX-AS1	HLX antisense RNA 1 [Source:HGNC Symbol;Acc:HGNC:42509]
#INFO:	QUERY:	ENSG00000257564	AC068993.1	N/A
#INFO:	QUERY:	ENSG00000257595	LINC02356	long intergenic non-protein coding RNA 2356 [Source:HGNC Symbol;Acc:HGNC:53278]
#INFO:	QUERY:	ENSG00000257622	AL512356.1	N/A
#INFO:	QUERY:	ENSG00000257642	KCCAT198	renal clear cell carcinoma-associated transcript 198 [Source:NCBI gene;Acc:105369954]
#INFO:	QUERY:	ENSG00000257657	AC079950.1	N/A
#INFO:	QUERY:	ENSG00000257711	AC079385.2	N/A
#INFO:	QUERY:	ENSG00000257764	AC020656.1	N/A
#INFO:	QUERY:	ENSG00000257875	AC089998.3	N/A
#INFO:	QUERY:	ENSG00000257918	AC079385.3	N/A
#INFO:	QUERY:	ENSG00000257932	AC078776.1	N/A
#INFO:	QUERY:	ENSG00000257935	LHX5-AS1	LHX5 antisense RNA 1 (head to head) [Source:HGNC Symbol;Acc:HGNC:49570]
#INFO:	QUERY:	ENSG00000257943	AC084879.1	N/A
#INFO:	QUERY:	ENSG00000257953	AC083805.2	N/A
#INFO:	QUERY:	ENSG00000257986	LINC02306	long intergenic non-protein coding RNA 2306 [Source:HGNC Symbol;Acc:HGNC:53225]
#INFO:	QUERY:	ENSG00000258017	AC011603.3	N/A
#INFO:	QUERY:	ENSG00000258076	CR383656.12	N/A
#INFO:	QUERY:	ENSG00000258080	ARHGAP42P4	Rho GTPase activating protein 42 pseudogene 4 [Source:HGNC Symbol;Acc:HGNC:43941]
#INFO:	QUERY:	ENSG00000258082	AL391832.3	N/A
#INFO:	QUERY:	ENSG00000258090	AC093014.1	N/A
#INFO:	QUERY:	ENSG00000258099	ATXN2-AS	ATXN2 antisense RNA [Source:HGNC Symbol;Acc:HGNC:51838]
#INFO:	QUERY:	ENSG00000258128	AC079598.2	N/A
#INFO:	QUERY:	ENSG00000258136	AC007622.2	N/A
#INFO:	QUERY:	ENSG00000258177	AC008149.1	N/A
#INFO:	QUERY:	ENSG00000258183	LINC02392	long intergenic non-protein coding RNA 2392 [Source:HGNC Symbol;Acc:HGNC:53319]
#INFO:	QUERY:	ENSG00000258204	AC008126.1	N/A
#INFO:	QUERY:	ENSG00000258231	AC020637.1	N/A
#INFO:	QUERY:	ENSG00000258279	LINC00592	long intergenic non-protein coding RNA 592 [Source:HGNC Symbol;Acc:HGNC:27474]
#INFO:	QUERY:	ENSG00000258283	AC011603.4	N/A
#INFO:	QUERY:	ENSG00000258317	AC034102.6	N/A
#INFO:	QUERY:	ENSG00000258354	AC138932.2	N/A
#INFO:	QUERY:	ENSG00000258355	AC079174.1	N/A
#INFO:	QUERY:	ENSG00000258410	AC087386.1	N/A
#INFO:	QUERY:	ENSG00000258454	AC016526.2	N/A
#INFO:	QUERY:	ENSG00000258554	AC025162.1	N/A
#INFO:	QUERY:	ENSG00000258558	AL121852.1	N/A
#INFO:	QUERY:	ENSG00000258603	AC005225.2	N/A
#INFO:	QUERY:	ENSG00000258613	RPL21P7	ribosomal protein L21 pseudogene 7 [Source:HGNC Symbol;Acc:HGNC:19772]
#INFO:	QUERY:	ENSG00000258636	AL121821.1	N/A
#INFO:	QUERY:	ENSG00000258675	LINC02308	long intergenic non-protein coding RNA 2308 [Source:HGNC Symbol;Acc:HGNC:53227]
#INFO:	QUERY:	ENSG00000258677	AC022826.2	N/A
#INFO:	QUERY:	ENSG00000258682	AL132989.1	N/A
#INFO:	QUERY:	ENSG00000258731	AL356020.1	N/A
#INFO:	QUERY:	ENSG00000258736	AL583722.3	N/A
#INFO:	QUERY:	ENSG00000258808	LINC02310	long intergenic non-protein coding RNA 2310 [Source:HGNC Symbol;Acc:HGNC:53229]
#INFO:	QUERY:	ENSG00000258846	EEF1A1P33	eukaryotic translation elongation factor 1 alpha 1 pseudogene 33 [Source:HGNC Symbol;Acc:HGNC:37911]
#INFO:	QUERY:	ENSG00000258851	AL139300.2	N/A
#INFO:	QUERY:	ENSG00000258860	AL133163.2	N/A
#INFO:	QUERY:	ENSG00000258904	AL157871.5	N/A
#INFO:	QUERY:	ENSG00000258942	AL358332.1	N/A
#INFO:	QUERY:	ENSG00000258981	COX5AP2	cytochrome c oxidase subunit 5A pseudogene 2 [Source:HGNC Symbol;Acc:HGNC:20005]
#INFO:	QUERY:	ENSG00000258984	UBE2F-SCLY	UBE2F-SCLY readthrough (NMD candidate) [Source:HGNC Symbol;Acc:HGNC:48339]
#INFO:	QUERY:	ENSG00000259013	AL118558.2	N/A
#INFO:	QUERY:	ENSG00000259062	ACTN1-AS1	ACTN1 antisense RNA 1 [Source:HGNC Symbol;Acc:HGNC:20131]
#INFO:	QUERY:	ENSG00000259083	AL132639.4	N/A
#INFO:	QUERY:	ENSG00000259107	LINC00911	long intergenic non-protein coding RNA 911 [Source:HGNC Symbol;Acc:HGNC:48596]
#INFO:	QUERY:	ENSG00000259116	AL049869.3	N/A
#INFO:	QUERY:	ENSG00000259118	AL139022.1	N/A
#INFO:	QUERY:	ENSG00000259134	LINC00924	long intergenic non-protein coding RNA 924 [Source:HGNC Symbol;Acc:HGNC:27081]
#INFO:	QUERY:	ENSG00000259137	AL109766.1	N/A
#INFO:	QUERY:	ENSG00000259192	AC109631.1	N/A
#INFO:	QUERY:	ENSG00000259209	AC004943.1	N/A
#INFO:	QUERY:	ENSG00000259212	AC103739.1	N/A
#INFO:	QUERY:	ENSG00000259216	AC084757.1	N/A
#INFO:	QUERY:	ENSG00000259228	HNRNPA1P62	heterogeneous nuclear ribonucleoprotein A1 pseudogene 62 [Source:HGNC Symbol;Acc:HGNC:48792]
#INFO:	QUERY:	ENSG00000259277	AC127522.1	N/A
#INFO:	QUERY:	ENSG00000259278	AC087878.1	N/A
#INFO:	QUERY:	ENSG00000259315	ACTG1P17	actin gamma 1 pseudogene 17 [Source:HGNC Symbol;Acc:HGNC:51497]
#INFO:	QUERY:	ENSG00000259318	AL356801.1	N/A
#INFO:	QUERY:	ENSG00000259326	AC116158.1	N/A
#INFO:	QUERY:	ENSG00000259343	TMC3-AS1	TMC3 antisense RNA 1 [Source:HGNC Symbol;Acc:HGNC:51424]
#INFO:	QUERY:	ENSG00000259375	AC087286.3	N/A
#INFO:	QUERY:	ENSG00000259424	AC118658.1	N/A
#INFO:	QUERY:	ENSG00000259436	AC010247.2	N/A
#INFO:	QUERY:	ENSG00000259437	AC093334.1	N/A
#INFO:	QUERY:	ENSG00000259460	AC078909.1	N/A
#INFO:	QUERY:	ENSG00000259473	LINC02205	long intergenic non-protein coding RNA 2205 [Source:HGNC Symbol;Acc:HGNC:53071]
#INFO:	QUERY:	ENSG00000259532	AC009269.3	N/A
#INFO:	QUERY:	ENSG00000259536	AC091045.1	N/A
#INFO:	QUERY:	ENSG00000259577	CERNA1	competing endogenous lncRNA 1 for miR-4707-5p and miR-4767 [Source:HGNC Symbol;Acc:HGNC:52664]
#INFO:	QUERY:	ENSG00000259612	EEF1A1P22	eukaryotic translation elongation factor 1 alpha 1 pseudogene 22 [Source:HGNC Symbol;Acc:HGNC:37895]
#INFO:	QUERY:	ENSG00000259644	AC022613.3	N/A
#INFO:	QUERY:	ENSG00000259645	AC027237.4	N/A
#INFO:	QUERY:	ENSG00000259649	AC027808.2	N/A
#INFO:	QUERY:	ENSG00000259657	PIGHP1	phosphatidylinositol glycan anchor biosynthesis class H pseudogene 1 [Source:HGNC Symbol;Acc:HGNC:45152]
#INFO:	QUERY:	ENSG00000259659	AC009996.1	N/A
#INFO:	QUERY:	ENSG00000259668	AC066613.1	N/A
#INFO:	QUERY:	ENSG00000259683	AC243562.2	N/A
#INFO:	QUERY:	ENSG00000259705	AC084757.3	N/A
#INFO:	QUERY:	ENSG00000259717	LINC00677	long intergenic non-protein coding RNA 677 [Source:HGNC Symbol;Acc:HGNC:20121]
#INFO:	QUERY:	ENSG00000259735	AC092868.2	N/A
#INFO:	QUERY:	ENSG00000259744	AC009269.5	N/A
#INFO:	QUERY:	ENSG00000259763	LINC02157	long intergenic non-protein coding RNA 2157 [Source:HGNC Symbol;Acc:HGNC:53018]
#INFO:	QUERY:	ENSG00000259771	AC092756.1	N/A
#INFO:	QUERY:	ENSG00000259810	AC002519.1	N/A
#INFO:	QUERY:	ENSG00000259867	AC105411.1	N/A
#INFO:	QUERY:	ENSG00000259984	AL928711.1	N/A
#INFO:	QUERY:	ENSG00000260100	AL512604.3	N/A
#INFO:	QUERY:	ENSG00000260118	AL157700.1	N/A
#INFO:	QUERY:	ENSG00000260139	CSPG4P13	chondroitin sulfate proteoglycan 4 pseudogene 13 [Source:HGNC Symbol;Acc:HGNC:49195]
#INFO:	QUERY:	ENSG00000260176	AC141586.2	N/A
#INFO:	QUERY:	ENSG00000260229	AC092139.1	N/A
#INFO:	QUERY:	ENSG00000260246	AC000032.1	N/A
#INFO:	QUERY:	ENSG00000260304	AC009088.2	N/A
#INFO:	QUERY:	ENSG00000260318	COX6CP1	cytochrome c oxidase subunit 6C pseudogene 1 [Source:HGNC Symbol;Acc:HGNC:2286]
#INFO:	QUERY:	ENSG00000260326	PHBP21	prohibitin pseudogene 21 [Source:HGNC Symbol;Acc:HGNC:51554]
#INFO:	QUERY:	ENSG00000260337	AC091544.5	N/A
#INFO:	QUERY:	ENSG00000260366	AC026803.1	N/A
#INFO:	QUERY:	ENSG00000260422	Z97205.2	N/A
#INFO:	QUERY:	ENSG00000260439	LMF1-AS1	LMF1 antisense RNA 1 [Source:HGNC Symbol;Acc:HGNC:50469]
#INFO:	QUERY:	ENSG00000260454	AL355607.2	N/A
#INFO:	QUERY:	ENSG00000260475	AL353719.1	N/A
#INFO:	QUERY:	ENSG00000260498	AC126696.3	N/A
#INFO:	QUERY:	ENSG00000260528	FAM157C	family with sequence similarity 157 member C (non-protein coding) [Source:HGNC Symbol;Acc:HGNC:34081]
#INFO:	QUERY:	ENSG00000260622	AC073476.2	N/A
#INFO:	QUERY:	ENSG00000260626	AC136944.1	N/A
#INFO:	QUERY:	ENSG00000260750	AC092720.1	N/A
#INFO:	QUERY:	ENSG00000260781	ARHGAP23P1	Rho GTPase activating protein 23 pseudogene 1 [Source:HGNC Symbol;Acc:HGNC:45039]
#INFO:	QUERY:	ENSG00000260784	AC026150.2	N/A
#INFO:	QUERY:	ENSG00000260808	AP003096.1	N/A
#INFO:	QUERY:	ENSG00000260877	AP005233.2	N/A
#INFO:	QUERY:	ENSG00000260899	AC106886.2	N/A
#INFO:	QUERY:	ENSG00000260908	AC009093.3	N/A
#INFO:	QUERY:	ENSG00000260953	AC009093.4	N/A
#INFO:	QUERY:	ENSG00000260986	AC126335.1	N/A
#INFO:	QUERY:	ENSG00000261000	AC244034.2	N/A
#INFO:	QUERY:	ENSG00000261019	AC010132.4	N/A
#INFO:	QUERY:	ENSG00000261024	GS1-279B7.1	microtubule associated protein 1 light chain 3 beta pseudogene [Source:NCBI gene;Acc:100288079]
#INFO:	QUERY:	ENSG00000261045	LINC02129	long intergenic non-protein coding RNA 2129 [Source:HGNC Symbol;Acc:HGNC:52988]
#INFO:	QUERY:	ENSG00000261064	LINC02256	long intergenic non-protein coding RNA 2256 [Source:HGNC Symbol;Acc:HGNC:53157]
#INFO:	QUERY:	ENSG00000261079	AC009053.2	N/A
#INFO:	QUERY:	ENSG00000261083	AC110618.1	N/A
#INFO:	QUERY:	ENSG00000261089	CDC37P2	cell division cycle 37 pseudogene 2 [Source:HGNC Symbol;Acc:HGNC:35453]
#INFO:	QUERY:	ENSG00000261131	AC012186.2	N/A
#INFO:	QUERY:	ENSG00000261187	AC079322.1	N/A
#INFO:	QUERY:	ENSG00000261202	Z83847.1	N/A
#INFO:	QUERY:	ENSG00000261216	AC007216.2	N/A
#INFO:	QUERY:	ENSG00000261247	GOLGA8T	golgin A8 family member T [Source:HGNC Symbol;Acc:HGNC:44410]
#INFO:	QUERY:	ENSG00000261251	Z97055.2	N/A
#INFO:	QUERY:	ENSG00000261273	AC138512.1	N/A
#INFO:	QUERY:	ENSG00000261288	AC093525.5	N/A
#INFO:	QUERY:	ENSG00000261314	AC105275.2	N/A
#INFO:	QUERY:	ENSG00000261335	AC005837.1	N/A
#INFO:	QUERY:	ENSG00000261337	N/A	N/A
#INFO:	QUERY:	ENSG00000261392	AC087190.3	N/A
#INFO:	QUERY:	ENSG00000261393	AC007493.2	N/A
#INFO:	QUERY:	ENSG00000261404	AC009120.6	N/A
#INFO:	QUERY:	ENSG00000261504	LINC01686	long intergenic non-protein coding RNA 1686 [Source:HGNC Symbol;Acc:HGNC:27643]
#INFO:	QUERY:	ENSG00000261521	N/A	N/A
#INFO:	QUERY:	ENSG00000261529	AC100774.1	N/A
#INFO:	QUERY:	ENSG00000261535	AC005086.1	N/A
#INFO:	QUERY:	ENSG00000261549	AC107954.1	N/A
#INFO:	QUERY:	ENSG00000261618	AC083837.1	N/A
#INFO:	QUERY:	ENSG00000261644	AC007728.2	N/A
#INFO:	QUERY:	ENSG00000261669	AC008731.1	N/A
#INFO:	QUERY:	ENSG00000261714	AC105137.2	N/A
#INFO:	QUERY:	ENSG00000261731	AC074050.3	N/A
#INFO:	QUERY:	ENSG00000261732	AL031708.1	N/A
#INFO:	QUERY:	ENSG00000261771	DNAAF4-CCPG1	DNAAF4-CCPG1 readthrough (NMD candidate) [Source:HGNC Symbol;Acc:HGNC:43019]
#INFO:	QUERY:	ENSG00000261780	AC105243.1	N/A
#INFO:	QUERY:	ENSG00000261792	DNM1P28	dynamin 1 pseudogene 28 [Source:HGNC Symbol;Acc:HGNC:35175]
#INFO:	QUERY:	ENSG00000261868	MFSD1P1	major facilitator superfamily domain containing 1 pseudogene 1 [Source:HGNC Symbol;Acc:HGNC:50625]
#INFO:	QUERY:	ENSG00000261924	AC127496.1	N/A
#INFO:	QUERY:	ENSG00000262003	AC087392.1	N/A
#INFO:	QUERY:	ENSG00000262185	AC005736.1	N/A
#INFO:	QUERY:	ENSG00000262188	LINC01978	long intergenic non-protein coding RNA 1978 [Source:HGNC Symbol;Acc:HGNC:52806]
#INFO:	QUERY:	ENSG00000262222	AC133065.2	N/A
#INFO:	QUERY:	ENSG00000262434	AC087392.4	N/A
#INFO:	QUERY:	ENSG00000262470	TVP23CP2	TVP23C pseudogene 2 [Source:HGNC Symbol;Acc:HGNC:44647]
#INFO:	QUERY:	ENSG00000262482	AC004034.1	N/A
#INFO:	QUERY:	ENSG00000262484	CCER2	coiled-coil glutamate rich protein 2 [Source:HGNC Symbol;Acc:HGNC:44662]
#INFO:	QUERY:	ENSG00000262621	AC025283.2	N/A
#INFO:	QUERY:	ENSG00000262728	AC123768.3	N/A
#INFO:	QUERY:	ENSG00000262810	AC090617.5	N/A
#INFO:	QUERY:	ENSG00000262870	CYCSP40	cytochrome c, somatic pseudogene 40 [Source:HGNC Symbol;Acc:HGNC:24414]
#INFO:	QUERY:	ENSG00000263011	AC108134.4	N/A
#INFO:	QUERY:	ENSG00000263177	MTND1P8	mitochondrially encoded NADH:ubiquinone oxidoreductase core subunit 1 pseudogene 8 [Source:HGNC Symbol;Acc:HGNC:42100]
#INFO:	QUERY:	ENSG00000263220	AC015727.1	N/A
#INFO:	QUERY:	ENSG00000263370	AC104564.2	N/A
#INFO:	QUERY:	ENSG00000263412	AC004477.1	N/A
#INFO:	QUERY:	ENSG00000263432	RN7SL689P	RNA, 7SL, cytoplasmic 689, pseudogene [Source:HGNC Symbol;Acc:HGNC:46705]
#INFO:	QUERY:	ENSG00000263595	RN7SL823P	RNA, 7SL, cytoplasmic 823, pseudogene [Source:HGNC Symbol;Acc:HGNC:46839]
#INFO:	QUERY:	ENSG00000263657	AC023389.1	N/A
#INFO:	QUERY:	ENSG00000263711	AC079062.1	N/A
#INFO:	QUERY:	ENSG00000263826	AC112907.3	N/A
#INFO:	QUERY:	ENSG00000263884	AP000845.1	N/A
#INFO:	QUERY:	ENSG00000263941	RN7SL32P	RNA, 7SL, cytoplasmic 32, pseudogene [Source:HGNC Symbol;Acc:HGNC:46048]
#INFO:	QUERY:	ENSG00000264006	AKR1C8P	aldo-keto reductase family 1 member C8, pseudogene [Source:HGNC Symbol;Acc:HGNC:23469]
#INFO:	QUERY:	ENSG00000264107	AC138207.2	N/A
#INFO:	QUERY:	ENSG00000264187	AC055811.2	N/A
#INFO:	QUERY:	ENSG00000264263	AC103949.1	N/A
#INFO:	QUERY:	ENSG00000264311	CCDC58P1	coiled-coil domain containing 58 pseudogene 1 [Source:HGNC Symbol;Acc:HGNC:32457]
#INFO:	QUERY:	ENSG00000264322	RN7SL448P	RNA, 7SL, cytoplasmic 448, pseudogene [Source:HGNC Symbol;Acc:HGNC:46464]
#INFO:	QUERY:	ENSG00000264339	AP001020.1	N/A
#INFO:	QUERY:	ENSG00000264365	AC023983.1	N/A
#INFO:	QUERY:	ENSG00000264448	AC084346.2	N/A
#INFO:	QUERY:	ENSG00000264562	AC138761.2	N/A
[truncated: 517 more rows]
