# Supplementary material for: The Human Blood-Nerve Barrier Transcriptome
Source: Sci Rep. 2017 Dec 12;7:17477. doi: 10.1038/s41598-017-17475-y (PMC5727190; doi:10.1038/s41598-017-17475-y)
Supplement: Supplementary file 4 — Dataset 3 [file 41598_2017_17475_MOESM4_ESM.xlsx]

## Sheet: gProfiler
#	signf	p-value	T	Q	Q&T	Q&T/Q	Q&T/T	term ID	t type	t group	t name	t depth	Q&T list
#
1	!	0.0479	51	11036	44	0.004	0.863	GO:0072583	BP	25	clathrin-dependent endocytosis	1	ENSG00000006125,ENSG00000042753,ENSG00000051382,ENSG00000061938,ENSG00000067715,ENSG00000073921,ENSG00000079482,ENSG00000106299,ENSG00000106976,ENSG00000109103,ENSG00000112305,ENSG00000115232,ENSG00000115977,ENSG00000116675,ENSG00000119522,ENSG00000122705,ENSG00000127022,ENSG00000127946,ENSG00000130787,ENSG00000132718,ENSG00000136021,ENSG00000136827,ENSG00000137942,ENSG00000140022,ENSG00000145335…
1	!	0.00463	231	11036	170	0.015	0.736	GO:0048872	BP	5	homeostasis of number of cells	1	ENSG00000004487,ENSG00000005483,ENSG00000019582,ENSG00000026103,ENSG00000030110,ENSG00000032219,ENSG00000049130,ENSG00000056586,ENSG00000064393,ENSG00000069702,ENSG00000070495,ENSG00000073536,ENSG00000075856,ENSG00000079387,ENSG00000081189,ENSG00000082641,ENSG00000085721,ENSG00000087088,ENSG00000087274,ENSG00000089041,ENSG00000090316,ENSG00000090554,ENSG00000091483,ENSG00000092020,ENSG00000092969…
1	!	6.42e-05	130	11036	106	0.01	0.815	GO:0002262	BP	5	myeloid cell homeostasis	1	ENSG00000004487,ENSG00000005483,ENSG00000030110,ENSG00000032219,ENSG00000049130,ENSG00000064393,ENSG00000069702,ENSG00000070495,ENSG00000079387,ENSG00000082641,ENSG00000087088,ENSG00000087274,ENSG00000090316,ENSG00000096968,ENSG00000100124,ENSG00000100292,ENSG00000100320,ENSG00000100644,ENSG00000100714,ENSG00000100813,ENSG00000104884,ENSG00000105220,ENSG00000105372,ENSG00000105612,ENSG00000105810…
1	!	0.000132	107	11036	89	0.008	0.832	GO:0034101	BP	5	erythrocyte homeostasis	2	ENSG00000004487,ENSG00000005483,ENSG00000032219,ENSG00000064393,ENSG00000069702,ENSG00000070495,ENSG00000079387,ENSG00000082641,ENSG00000087274,ENSG00000090316,ENSG00000096968,ENSG00000100124,ENSG00000100292,ENSG00000100320,ENSG00000100644,ENSG00000100813,ENSG00000104884,ENSG00000105220,ENSG00000105372,ENSG00000105612,ENSG00000105810,ENSG00000106004,ENSG00000108511,ENSG00000110693,ENSG00000110911…
1	!	0.00289	98	11036	80	0.007	0.816	GO:0030218	BP	5	erythrocyte differentiation	1	ENSG00000004487,ENSG00000005483,ENSG00000032219,ENSG00000064393,ENSG00000069702,ENSG00000070495,ENSG00000079387,ENSG00000082641,ENSG00000087274,ENSG00000090316,ENSG00000096968,ENSG00000100124,ENSG00000100320,ENSG00000100644,ENSG00000100813,ENSG00000104884,ENSG00000105372,ENSG00000105612,ENSG00000105810,ENSG00000106004,ENSG00000110693,ENSG00000110911,ENSG00000112062,ENSG00000112305,ENSG00000112658…
1	!	2.11e-12	222	11036	186	0.017	0.838	GO:0031647	BP	18	regulation of protein stability	1	ENSG00000005812,ENSG00000005893,ENSG00000007944,ENSG00000010244,ENSG00000011451,ENSG00000015133,ENSG00000047410,ENSG00000048028,ENSG00000049246,ENSG00000058056,ENSG00000063241,ENSG00000064601,ENSG00000069329,ENSG00000069849,ENSG00000070087,ENSG00000070831,ENSG00000071537,ENSG00000072310,ENSG00000072609,ENSG00000072803,ENSG00000077254,ENSG00000077463,ENSG00000080824,ENSG00000087095,ENSG00000087586…
1	!	7.81e-08	131	11036	112	0.01	0.855	GO:0050821	BP	18	protein stabilization	2	ENSG00000005893,ENSG00000010244,ENSG00000011451,ENSG00000049246,ENSG00000058056,ENSG00000069849,ENSG00000070087,ENSG00000071537,ENSG00000077254,ENSG00000080824,ENSG00000087095,ENSG00000088992,ENSG00000090432,ENSG00000096384,ENSG00000100099,ENSG00000100393,ENSG00000100726,ENSG00000101109,ENSG00000101265,ENSG00000101665,ENSG00000102096,ENSG00000104375,ENSG00000105401,ENSG00000106993,ENSG00000107404…
1	!	0.0346	48	11036	42	0.004	0.875	GO:0035904	BP	19	aorta development	1	ENSG00000004399,ENSG00000006125,ENSG00000049192,ENSG00000049323,ENSG00000057657,ENSG00000065534,ENSG00000070614,ENSG00000079805,ENSG00000092969,ENSG00000100324,ENSG00000101384,ENSG00000103148,ENSG00000106991,ENSG00000107779,ENSG00000107882,ENSG00000112658,ENSG00000113083,ENSG00000113721,ENSG00000114315,ENSG00000115234,ENSG00000117707,ENSG00000118762,ENSG00000121068,ENSG00000123384,ENSG00000124766…
1	!	0.00484	1545	11036	996	0.09	0.645	GO:0009719	BP	7	response to endogenous stimulus	1	ENSG00000001084,ENSG00000002330,ENSG00000003402,ENSG00000004478,ENSG00000004487,ENSG00000004799,ENSG00000005075,ENSG00000005249,ENSG00000005882,ENSG00000005884,ENSG00000006453,ENSG00000006831,ENSG00000008405,ENSG00000008838,ENSG00000010256,ENSG00000010278,ENSG00000010361,ENSG00000010704,ENSG00000010810,ENSG00000011201,ENSG00000011304,ENSG00000011405,ENSG00000011485,ENSG00000012048,ENSG00000012822…
1	!	6.12e-07	1195	11036	806	0.073	0.674	GO:0071495	BP	7	cellular response to endogenous stimulus	2	ENSG00000001084,ENSG00000002330,ENSG00000003402,ENSG00000004478,ENSG00000004487,ENSG00000004799,ENSG00000005075,ENSG00000005249,ENSG00000005882,ENSG00000005884,ENSG00000006453,ENSG00000006831,ENSG00000008405,ENSG00000008838,ENSG00000010278,ENSG00000010361,ENSG00000010704,ENSG00000010810,ENSG00000011201,ENSG00000011304,ENSG00000011405,ENSG00000011485,ENSG00000012048,ENSG00000012822,ENSG00000013561…
1	!	3.11e-11	477	11036	360	0.033	0.755	GO:0198738	BP	7	cell-cell signaling by wnt	1	ENSG00000004975,ENSG00000005884,ENSG00000006125,ENSG00000006712,ENSG00000007047,ENSG00000008018,ENSG00000008300,ENSG00000010361,ENSG00000011143,ENSG00000012822,ENSG00000013275,ENSG00000015133,ENSG00000018408,ENSG00000019549,ENSG00000019995,ENSG00000035499,ENSG00000036257,ENSG00000041357,ENSG00000042753,ENSG00000050165,ENSG00000055130,ENSG00000058091,ENSG00000060656,ENSG00000065717,ENSG00000067560…
1	!	2.67e-37	16757	11036	10160	0.921	0.606	GO:0008150	BP	7	biological_process	1	ENSG00000000003,ENSG00000000419,ENSG00000000457,ENSG00000000971,ENSG00000001036,ENSG00000001084,ENSG00000001167,ENSG00000001460,ENSG00000001461,ENSG00000001497,ENSG00000001617,ENSG00000001629,ENSG00000001630,ENSG00000001631,ENSG00000002016,ENSG00000002330,ENSG00000002549,ENSG00000002586,ENSG00000002822,ENSG00000002834,ENSG00000002919,ENSG00000003056,ENSG00000003147,ENSG00000003393,ENSG00000003400…
1	!	2.37e-21	5810	11036	3743	0.339	0.644	GO:0051179	BP	7	localization	2	ENSG00000000457,ENSG00000001461,ENSG00000001617,ENSG00000001631,ENSG00000002330,ENSG00000002822,ENSG00000002834,ENSG00000002919,ENSG00000003056,ENSG00000003147,ENSG00000003393,ENSG00000003989,ENSG00000004059,ENSG00000004399,ENSG00000004478,ENSG00000004487,ENSG00000004766,ENSG00000004777,ENSG00000004864,ENSG00000004975,ENSG00000005007,ENSG00000005022,ENSG00000005059,ENSG00000005243,ENSG00000005469…
1	!	8.88e-81	2810	11036	2112	0.191	0.752	GO:0033036	BP	7	macromolecule localization	3	ENSG00000002330,ENSG00000002919,ENSG00000003056,ENSG00000003147,ENSG00000003393,ENSG00000004059,ENSG00000004478,ENSG00000004487,ENSG00000004766,ENSG00000004777,ENSG00000004975,ENSG00000005007,ENSG00000005022,ENSG00000005243,ENSG00000005469,ENSG00000005884,ENSG00000005893,ENSG00000006025,ENSG00000006125,ENSG00000006712,ENSG00000006715,ENSG00000006747,ENSG00000007168,ENSG00000007372,ENSG00000007384…
1	!	3.53e-81	2437	11036	1865	0.169	0.765	GO:0008104	BP	7	protein localization	4	ENSG00000002330,ENSG00000002919,ENSG00000003056,ENSG00000003147,ENSG00000003393,ENSG00000004059,ENSG00000004478,ENSG00000004487,ENSG00000004766,ENSG00000004777,ENSG00000004975,ENSG00000005022,ENSG00000005243,ENSG00000005884,ENSG00000005893,ENSG00000006125,ENSG00000006712,ENSG00000006715,ENSG00000006747,ENSG00000007168,ENSG00000007372,ENSG00000007384,ENSG00000008300,ENSG00000008710,ENSG00000008952…
1	!	4.2e-15	201	11036	175	0.016	0.871	GO:0006403	BP	7	RNA localization	4	ENSG00000005007,ENSG00000011243,ENSG00000013364,ENSG00000014164,ENSG00000030066,ENSG00000047410,ENSG00000051596,ENSG00000055044,ENSG00000058673,ENSG00000063244,ENSG00000069248,ENSG00000070366,ENSG00000071894,ENSG00000073792,ENSG00000074356,ENSG00000075188,ENSG00000079134,ENSG00000082898,ENSG00000085415,ENSG00000087302,ENSG00000088247,ENSG00000091542,ENSG00000093000,ENSG00000094914,ENSG00000095319…
1	!	0.0272	1333	11036	859	0.078	0.644	GO:0051674	BP	7	localization of cell	3	ENSG00000000457,ENSG00000001617,ENSG00000001631,ENSG00000004399,ENSG00000005884,ENSG00000005961,ENSG00000006210,ENSG00000006327,ENSG00000007168,ENSG00000007372,ENSG00000007384,ENSG00000008086,ENSG00000008294,ENSG00000008300,ENSG00000010319,ENSG00000010322,ENSG00000010361,ENSG00000010810,ENSG00000011465,ENSG00000012171,ENSG00000015285,ENSG00000018189,ENSG00000019549,ENSG00000019582,ENSG00000019991…
1	!	1.69e-14	4738	11036	3043	0.276	0.642	GO:0051234	BP	7	establishment of localization	3	ENSG00000001461,ENSG00000002330,ENSG00000002822,ENSG00000002834,ENSG00000002919,ENSG00000003056,ENSG00000003147,ENSG00000003393,ENSG00000003989,ENSG00000004059,ENSG00000004478,ENSG00000004766,ENSG00000004777,ENSG00000004864,ENSG00000005007,ENSG00000005022,ENSG00000005059,ENSG00000005243,ENSG00000005469,ENSG00000005700,ENSG00000005884,ENSG00000005893,ENSG00000005961,ENSG00000006025,ENSG00000006125…
1	!	1.24e-11	169	11036	146	0.013	0.864	GO:0051236	BP	7	establishment of RNA localization	4	ENSG00000005007,ENSG00000011243,ENSG00000013364,ENSG00000014164,ENSG00000030066,ENSG00000047410,ENSG00000051596,ENSG00000058673,ENSG00000063244,ENSG00000069248,ENSG00000070366,ENSG00000071894,ENSG00000073792,ENSG00000074356,ENSG00000075188,ENSG00000079134,ENSG00000082898,ENSG00000085415,ENSG00000087302,ENSG00000088247,ENSG00000091542,ENSG00000093000,ENSG00000094914,ENSG00000095319,ENSG00000099901…
1	!	2.49e-12	4605	11036	2945	0.267	0.64	GO:0006810	BP	7	transport	4	ENSG00000001461,ENSG00000002330,ENSG00000002834,ENSG00000002919,ENSG00000003056,ENSG00000003147,ENSG00000003393,ENSG00000003989,ENSG00000004059,ENSG00000004478,ENSG00000004766,ENSG00000004777,ENSG00000004864,ENSG00000005007,ENSG00000005022,ENSG00000005059,ENSG00000005243,ENSG00000005469,ENSG00000005700,ENSG00000005893,ENSG00000005961,ENSG00000006025,ENSG00000006125,ENSG00000006451,ENSG00000006695…
1	!	6.9e-38	2629	11036	1859	0.168	0.707	GO:0071702	BP	7	organic substance transport	5	ENSG00000002330,ENSG00000002919,ENSG00000003056,ENSG00000003147,ENSG00000003989,ENSG00000004059,ENSG00000004766,ENSG00000004777,ENSG00000004864,ENSG00000005007,ENSG00000005022,ENSG00000005243,ENSG00000005469,ENSG00000005893,ENSG00000006025,ENSG00000006125,ENSG00000006715,ENSG00000006831,ENSG00000007168,ENSG00000007384,ENSG00000008405,ENSG00000008710,ENSG00000008952,ENSG00000008988,ENSG00000009844…
1	!	5.3e-18	1492	11036	1049	0.095	0.703	GO:0016192	BP	7	vesicle-mediated transport	5	ENSG00000002919,ENSG00000003056,ENSG00000004059,ENSG00000004766,ENSG00000005243,ENSG00000005893,ENSG00000005961,ENSG00000006125,ENSG00000006451,ENSG00000006715,ENSG00000006740,ENSG00000006747,ENSG00000007255,ENSG00000008056,ENSG00000008256,ENSG00000008294,ENSG00000009844,ENSG00000010278,ENSG00000010327,ENSG00000010704,ENSG00000010810,ENSG00000011028,ENSG00000011405,ENSG00000011454,ENSG00000013016…
1	!	2.96e-05	89	11036	77	0.007	0.865	GO:0098876	BP	7	vesicle-mediated transport to the plasma membrane	6	ENSG00000013016,ENSG00000021762,ENSG00000047932,ENSG00000049245,ENSG00000064270,ENSG00000069329,ENSG00000073969,ENSG00000079805,ENSG00000084733,ENSG00000086598,ENSG00000088992,ENSG00000090989,ENSG00000099864,ENSG00000100139,ENSG00000101246,ENSG00000101608,ENSG00000101997,ENSG00000103544,ENSG00000103653,ENSG00000105186,ENSG00000109113,ENSG00000109220,ENSG00000111057,ENSG00000111237,ENSG00000112685…
1	!	4.94e-23	336	11036	287	0.026	0.854	GO:0048193	BP	7	Golgi vesicle transport	6	ENSG00000004059,ENSG00000005243,ENSG00000007255,ENSG00000008256,ENSG00000013016,ENSG00000015568,ENSG00000021574,ENSG00000021762,ENSG00000028528,ENSG00000034713,ENSG00000036257,ENSG00000047932,ENSG00000049245,ENSG00000053501,ENSG00000054116,ENSG00000054793,ENSG00000061987,ENSG00000066455,ENSG00000066735,ENSG00000068796,ENSG00000070367,ENSG00000070540,ENSG00000073969,ENSG00000074695,ENSG00000075790…
1	!	0.00346	80	11036	67	0.006	0.838	GO:0006890	BP	7	retrograde vesicle-mediated transport, Golgi to ER	7	ENSG00000004059,ENSG00000005243,ENSG00000053501,ENSG00000054793,ENSG00000066735,ENSG00000068796,ENSG00000073969,ENSG00000075945,ENSG00000079616,ENSG00000084731,ENSG00000086598,ENSG00000086827,ENSG00000087502,ENSG00000092108,ENSG00000095139,ENSG00000100151,ENSG00000100196,ENSG00000101199,ENSG00000101350,ENSG00000103051,ENSG00000105402,ENSG00000105438,ENSG00000105669,ENSG00000107862,ENSG00000111481…
1	!	2.91e-09	90	11036	83	0.008	0.922	GO:0006892	BP	7	post-Golgi vesicle-mediated transport	7	ENSG00000013016,ENSG00000021762,ENSG00000047932,ENSG00000049245,ENSG00000061987,ENSG00000070367,ENSG00000070540,ENSG00000073969,ENSG00000076321,ENSG00000079805,ENSG00000083097,ENSG00000084733,ENSG00000085365,ENSG00000085832,ENSG00000089177,ENSG00000090989,ENSG00000092108,ENSG00000092531,ENSG00000100568,ENSG00000101246,ENSG00000101997,ENSG00000102218,ENSG00000103496,ENSG00000103544,ENSG00000103653…
1	!	0.0101	47	11036	42	0.004	0.894	GO:0006893	BP	7	Golgi to plasma membrane transport	8	ENSG00000021762,ENSG00000047932,ENSG00000049245,ENSG00000073969,ENSG00000079805,ENSG00000084733,ENSG00000090989,ENSG00000101246,ENSG00000101997,ENSG00000103544,ENSG00000103653,ENSG00000109113,ENSG00000109220,ENSG00000111057,ENSG00000112685,ENSG00000113384,ENSG00000115306,ENSG00000117475,ENSG00000117533,ENSG00000123240,ENSG00000123983,ENSG00000124198,ENSG00000124333,ENSG00000125124,ENSG00000125633…
1	!	7.81e-31	255	11036	236	0.021	0.925	GO:0016197	BP	7	endosomal transport	5	ENSG00000003056,ENSG00000003393,ENSG00000004766,ENSG00000006715,ENSG00000008294,ENSG00000009844,ENSG00000013016,ENSG00000015285,ENSG00000024422,ENSG00000028528,ENSG00000039319,ENSG00000049245,ENSG00000051009,ENSG00000053770,ENSG00000061987,ENSG00000065000,ENSG00000067208,ENSG00000069329,ENSG00000070371,ENSG00000070423,ENSG00000070540,ENSG00000072958,ENSG00000073921,ENSG00000074319,ENSG00000074695…
1	!	0.00234	37	11036	35	0.003	0.946	GO:0098927	BP	7	vesicle-mediated transport between endosomal compartments	6	ENSG00000051009,ENSG00000075785,ENSG00000076201,ENSG00000078142,ENSG00000080371,ENSG00000087053,ENSG00000089177,ENSG00000092820,ENSG00000095066,ENSG00000100030,ENSG00000102189,ENSG00000102879,ENSG00000102882,ENSG00000104497,ENSG00000105186,ENSG00000112335,ENSG00000115561,ENSG00000126934,ENSG00000137710,ENSG00000138246,ENSG00000144566,ENSG00000147065,ENSG00000147164,ENSG00000153071,ENSG00000159210…
1	!	1.2e-09	278	11036	220	0.02	0.791	GO:0006839	BP	7	mitochondrial transport	5	ENSG00000002330,ENSG00000004864,ENSG00000005022,ENSG00000005059,ENSG00000015475,ENSG00000025772,ENSG00000027001,ENSG00000030110,ENSG00000050393,ENSG00000051620,ENSG00000054392,ENSG00000055483,ENSG00000060762,ENSG00000063244,ENSG00000064012,ENSG00000069329,ENSG00000070770,ENSG00000072310,ENSG00000072756,ENSG00000075336,ENSG00000076555,ENSG00000080815,ENSG00000080824,ENSG00000082701,ENSG00000084090…
1	!	0.00243	70	11036	60	0.005	0.857	GO:1990542	BP	7	mitochondrial transmembrane transport	6	ENSG00000005059,ENSG00000050393,ENSG00000060762,ENSG00000075336,ENSG00000076555,ENSG00000080824,ENSG00000099624,ENSG00000100216,ENSG00000100347,ENSG00000100575,ENSG00000104980,ENSG00000105185,ENSG00000105197,ENSG00000106617,ENSG00000107745,ENSG00000109519,ENSG00000110090,ENSG00000110955,ENSG00000116459,ENSG00000124172,ENSG00000124532,ENSG00000125375,ENSG00000125648,ENSG00000130204,ENSG00000131791…
1	!	2.19e-11	110	11036	101	0.009	0.918	GO:0007034	BP	7	vacuolar transport	5	ENSG00000003056,ENSG00000006715,ENSG00000013016,ENSG00000039319,ENSG00000048707,ENSG00000051009,ENSG00000053501,ENSG00000069329,ENSG00000069869,ENSG00000074319,ENSG00000075785,ENSG00000077782,ENSG00000083937,ENSG00000086065,ENSG00000090581,ENSG00000095066,ENSG00000100281,ENSG00000100568,ENSG00000101421,ENSG00000102471,ENSG00000102858,ENSG00000103174,ENSG00000104142,ENSG00000104497,ENSG00000104660…
1	!	9.53e-09	78	11036	73	0.007	0.936	GO:0007041	BP	7	lysosomal transport	6	ENSG00000003056,ENSG00000006715,ENSG00000013016,ENSG00000039319,ENSG00000051009,ENSG00000053501,ENSG00000069329,ENSG00000069869,ENSG00000074319,ENSG00000075785,ENSG00000083937,ENSG00000086065,ENSG00000090581,ENSG00000095066,ENSG00000100281,ENSG00000102858,ENSG00000103174,ENSG00000104142,ENSG00000104497,ENSG00000105339,ENSG00000106460,ENSG00000109971,ENSG00000111670,ENSG00000113273,ENSG00000115561…
1	!	3.09e-72	1994	11036	1545	0.14	0.775	GO:0045184	BP	7	establishment of protein localization	4	ENSG00000002330,ENSG00000002919,ENSG00000003056,ENSG00000003147,ENSG00000004059,ENSG00000004766,ENSG00000004777,ENSG00000005022,ENSG00000005243,ENSG00000005884,ENSG00000005893,ENSG00000006125,ENSG00000006715,ENSG00000007168,ENSG00000007384,ENSG00000008710,ENSG00000008952,ENSG00000008988,ENSG00000009844,ENSG00000010361,ENSG00000011132,ENSG00000011454,ENSG00000013016,ENSG00000013364,ENSG00000014138…
1	!	2.05e-67	1831	11036	1423	0.129	0.777	GO:0015031	BP	7	protein transport	5	ENSG00000002330,ENSG00000002919,ENSG00000003056,ENSG00000003147,ENSG00000004059,ENSG00000004766,ENSG00000004777,ENSG00000005022,ENSG00000005243,ENSG00000005893,ENSG00000006125,ENSG00000006715,ENSG00000007168,ENSG00000007384,ENSG00000008710,ENSG00000008952,ENSG00000008988,ENSG00000009844,ENSG00000010361,ENSG00000011132,ENSG00000011454,ENSG00000013016,ENSG00000013364,ENSG00000014138,ENSG00000015475…
1	!	4.93e-11	318	11036	251	0.023	0.789	GO:0017038	BP	7	protein import	6	ENSG00000005893,ENSG00000008710,ENSG00000014138,ENSG00000018280,ENSG00000018408,ENSG00000019549,ENSG00000025800,ENSG00000034693,ENSG00000047410,ENSG00000050327,ENSG00000055044,ENSG00000064419,ENSG00000065150,ENSG00000067560,ENSG00000068001,ENSG00000069248,ENSG00000069399,ENSG00000072803,ENSG00000075142,ENSG00000075336,ENSG00000079999,ENSG00000080824,ENSG00000082196,ENSG00000082701,ENSG00000083312…
1	!	5.25e-86	2609	11036	1992	0.181	0.764	GO:0051641	BP	7	cellular localization	3	ENSG00000002330,ENSG00000002822,ENSG00000002919,ENSG00000003056,ENSG00000004487,ENSG00000004766,ENSG00000004975,ENSG00000005007,ENSG00000005243,ENSG00000005700,ENSG00000005884,ENSG00000005893,ENSG00000005961,ENSG00000006125,ENSG00000006451,ENSG00000006712,ENSG00000006715,ENSG00000006747,ENSG00000007168,ENSG00000007255,ENSG00000007372,ENSG00000007516,ENSG00000008056,ENSG00000008294,ENSG00000008710…
1	!	1.86e-80	1618	11036	1305	0.118	0.807	GO:0070727	BP	7	cellular macromolecule localization	4	ENSG00000002330,ENSG00000002919,ENSG00000004487,ENSG00000004975,ENSG00000005243,ENSG00000005884,ENSG00000006125,ENSG00000006712,ENSG00000006715,ENSG00000006747,ENSG00000007372,ENSG00000008710,ENSG00000008952,ENSG00000008988,ENSG00000010704,ENSG00000010810,ENSG00000011454,ENSG00000011523,ENSG00000013016,ENSG00000014138,ENSG00000015475,ENSG00000015568,ENSG00000018189,ENSG00000018280,ENSG00000018408…
1	!	1.74e-79	1605	11036	1294	0.117	0.806	GO:0034613	BP	7	cellular protein localization	5	ENSG00000002330,ENSG00000002919,ENSG00000004487,ENSG00000004975,ENSG00000005243,ENSG00000005884,ENSG00000006125,ENSG00000006712,ENSG00000006715,ENSG00000006747,ENSG00000007372,ENSG00000008710,ENSG00000008952,ENSG00000008988,ENSG00000010704,ENSG00000010810,ENSG00000011454,ENSG00000011523,ENSG00000013016,ENSG00000014138,ENSG00000015475,ENSG00000015568,ENSG00000018189,ENSG00000018280,ENSG00000018408…
1	!	8.16e-05	223	11036	170	0.015	0.762	GO:1990778	BP	7	protein localization to cell periphery	6	ENSG00000005884,ENSG00000013016,ENSG00000024422,ENSG00000047932,ENSG00000048140,ENSG00000049245,ENSG00000064270,ENSG00000066027,ENSG00000067182,ENSG00000067606,ENSG00000067900,ENSG00000068724,ENSG00000069329,ENSG00000069849,ENSG00000070018,ENSG00000072415,ENSG00000073969,ENSG00000075711,ENSG00000078246,ENSG00000079950,ENSG00000082397,ENSG00000084710,ENSG00000084733,ENSG00000086598,ENSG00000088992…
1	!	7.29e-50	895	11036	737	0.067	0.823	GO:0033365	BP	7	protein localization to organelle	6	ENSG00000002330,ENSG00000006712,ENSG00000006715,ENSG00000007372,ENSG00000008710,ENSG00000008952,ENSG00000008988,ENSG00000010810,ENSG00000011523,ENSG00000014138,ENSG00000015475,ENSG00000015568,ENSG00000018280,ENSG00000018408,ENSG00000019549,ENSG00000025772,ENSG00000025796,ENSG00000025800,ENSG00000027001,ENSG00000034693,ENSG00000037241,ENSG00000039319,ENSG00000040275,ENSG00000041880,ENSG00000042317…
1	!	0.00809	39	11036	36	0.003	0.923	GO:0072665	BP	7	protein localization to vacuole	7	ENSG00000006715,ENSG00000039319,ENSG00000048707,ENSG00000069869,ENSG00000075785,ENSG00000090581,ENSG00000097033,ENSG00000100568,ENSG00000103174,ENSG00000104497,ENSG00000108433,ENSG00000109971,ENSG00000110651,ENSG00000111670,ENSG00000118503,ENSG00000124333,ENSG00000126581,ENSG00000129003,ENSG00000130147,ENSG00000131475,ENSG00000132842,ENSG00000134248,ENSG00000135968,ENSG00000136100,ENSG00000138760…
1	!	7.87e-18	127	11036	121	0.011	0.953	GO:0070972	BP	7	protein localization to endoplasmic reticulum	7	ENSG00000008952,ENSG00000008988,ENSG00000025796,ENSG00000037241,ENSG00000044574,ENSG00000058262,ENSG00000063177,ENSG00000071082,ENSG00000075790,ENSG00000083845,ENSG00000084733,ENSG00000087074,ENSG00000089009,ENSG00000089157,ENSG00000100196,ENSG00000100316,ENSG00000100417,ENSG00000100883,ENSG00000101421,ENSG00000101558,ENSG00000105193,ENSG00000105372,ENSG00000105438,ENSG00000105640,ENSG00000107862…
1	!	1.06e-05	189	11036	149	0.014	0.788	GO:0070585	BP	7	protein localization to mitochondrion	7	ENSG00000002330,ENSG00000015475,ENSG00000025772,ENSG00000027001,ENSG00000054392,ENSG00000055483,ENSG00000063244,ENSG00000064012,ENSG00000070770,ENSG00000072310,ENSG00000072756,ENSG00000075336,ENSG00000080824,ENSG00000084090,ENSG00000084463,ENSG00000086061,ENSG00000086758,ENSG00000087088,ENSG00000087470,ENSG00000088808,ENSG00000088986,ENSG00000092098,ENSG00000097033,ENSG00000099341,ENSG00000099904…
1	!	2.26e-11	353	11036	276	0.025	0.782	GO:0034504	BP	7	protein localization to nucleus	7	ENSG00000006712,ENSG00000008710,ENSG00000010810,ENSG00000014138,ENSG00000018280,ENSG00000018408,ENSG00000019549,ENSG00000025800,ENSG00000047410,ENSG00000054654,ENSG00000055044,ENSG00000064102,ENSG00000064300,ENSG00000064419,ENSG00000064687,ENSG00000065150,ENSG00000067560,ENSG00000068001,ENSG00000069248,ENSG00000069399,ENSG00000072803,ENSG00000075142,ENSG00000079999,ENSG00000080824,ENSG00000082196…
1	!	1.16e-35	653	11036	538	0.049	0.824	GO:0072594	BP	7	establishment of protein localization to organelle	7	ENSG00000002330,ENSG00000006715,ENSG00000008710,ENSG00000008952,ENSG00000008988,ENSG00000014138,ENSG00000015475,ENSG00000015568,ENSG00000018280,ENSG00000018408,ENSG00000019549,ENSG00000025772,ENSG00000025796,ENSG00000025800,ENSG00000027001,ENSG00000034693,ENSG00000037241,ENSG00000039319,ENSG00000047410,ENSG00000048140,ENSG00000048707,ENSG00000054392,ENSG00000055044,ENSG00000055483,ENSG00000058262…
1	!	1.92e-05	187	11036	147	0.013	0.786	GO:0072655	BP	7	establishment of protein localization to mitochondrion	8	ENSG00000002330,ENSG00000015475,ENSG00000025772,ENSG00000027001,ENSG00000054392,ENSG00000055483,ENSG00000063244,ENSG00000064012,ENSG00000070770,ENSG00000072310,ENSG00000072756,ENSG00000075336,ENSG00000080824,ENSG00000084090,ENSG00000084463,ENSG00000086061,ENSG00000086758,ENSG00000087088,ENSG00000088808,ENSG00000088986,ENSG00000092098,ENSG00000097033,ENSG00000099341,ENSG00000099904,ENSG00000100099…
1	!	0.0156	33	11036	31	0.003	0.939	GO:0072666	BP	7	establishment of protein localization to vacuole	8	ENSG00000006715,ENSG00000039319,ENSG00000048707,ENSG00000069869,ENSG00000075785,ENSG00000090581,ENSG00000100568,ENSG00000103174,ENSG00000104497,ENSG00000108433,ENSG00000109971,ENSG00000111670,ENSG00000118503,ENSG00000124333,ENSG00000126581,ENSG00000129003,ENSG00000131475,ENSG00000132842,ENSG00000135968,ENSG00000136100,ENSG00000138760,ENSG00000151532,ENSG00000153339,ENSG00000159210,ENSG00000160948…
1	!	6.54e-16	107	11036	103	0.009	0.963	GO:0072599	BP	7	establishment of protein localization to endoplasmic reticulum	8	ENSG00000008952,ENSG00000008988,ENSG00000025796,ENSG00000037241,ENSG00000058262,ENSG00000063177,ENSG00000071082,ENSG00000083845,ENSG00000084733,ENSG00000089009,ENSG00000089157,ENSG00000100316,ENSG00000100417,ENSG00000100883,ENSG00000101421,ENSG00000105193,ENSG00000105372,ENSG00000105640,ENSG00000108107,ENSG00000108298,ENSG00000109475,ENSG00000110700,ENSG00000112306,ENSG00000114391,ENSG00000114850…
1	!	1.96e-38	1113	11036	864	0.078	0.776	GO:1902580	BP	7	single-organism cellular localization	4	ENSG00000002330,ENSG00000005884,ENSG00000007168,ENSG00000007372,ENSG00000008056,ENSG00000008710,ENSG00000008952,ENSG00000008988,ENSG00000013016,ENSG00000014138,ENSG00000015475,ENSG00000018280,ENSG00000018408,ENSG00000019549,ENSG00000021574,ENSG00000024422,ENSG00000025796,ENSG00000025800,ENSG00000030066,ENSG00000033327,ENSG00000034693,ENSG00000037241,ENSG00000040275,ENSG00000047410,ENSG00000047579…
1	!	5.56e-12	499	11036	377	0.034	0.756	GO:0051640	BP	7	organelle localization	4	ENSG00000002822,ENSG00000007168,ENSG00000007255,ENSG00000007372,ENSG00000008056,ENSG00000021574,ENSG00000033327,ENSG00000036257,ENSG00000040275,ENSG00000047579,ENSG00000047621,ENSG00000047849,ENSG00000049245,ENSG00000054116,ENSG00000054523,ENSG00000054654,ENSG00000058453,ENSG00000064102,ENSG00000065000,ENSG00000065320,ENSG00000067606,ENSG00000067715,ENSG00000068305,ENSG00000069974,ENSG00000070087…
1	!	0.000166	260	11036	194	0.018	0.746	GO:0051648	BP	7	vesicle localization	5	ENSG00000007168,ENSG00000007255,ENSG00000008056,ENSG00000036257,ENSG00000047579,ENSG00000054116,ENSG00000065000,ENSG00000067606,ENSG00000067715,ENSG00000069974,ENSG00000070087,ENSG00000070540,ENSG00000070718,ENSG00000072071,ENSG00000072864,ENSG00000073969,ENSG00000074054,ENSG00000074695,ENSG00000075945,ENSG00000079482,ENSG00000079805,ENSG00000080815,ENSG00000081803,ENSG00000085063,ENSG00000086598…
1	!	3.94e-08	430	11036	319	0.029	0.742	GO:0051656	BP	7	establishment of organelle localization	5	ENSG00000002822,ENSG00000007168,ENSG00000007255,ENSG00000007372,ENSG00000008056,ENSG00000021574,ENSG00000033327,ENSG00000036257,ENSG00000040275,ENSG00000047579,ENSG00000047621,ENSG00000047849,ENSG00000049245,ENSG00000054116,ENSG00000054523,ENSG00000054654,ENSG00000058453,ENSG00000065000,ENSG00000065320,ENSG00000067606,ENSG00000067715,ENSG00000069974,ENSG00000070087,ENSG00000070540,ENSG00000070718…
1	!	2.24e-10	122	11036	109	0.01	0.893	GO:0071166	BP	7	ribonucleoprotein complex localization	4	ENSG00000005007,ENSG00000011243,ENSG00000014164,ENSG00000030066,ENSG00000047410,ENSG00000051596,ENSG00000055044,ENSG00000058673,ENSG00000063244,ENSG00000069248,ENSG00000070366,ENSG00000071894,ENSG00000075188,ENSG00000079134,ENSG00000082898,ENSG00000085415,ENSG00000091542,ENSG00000093000,ENSG00000094914,ENSG00000095319,ENSG00000100227,ENSG00000100296,ENSG00000100650,ENSG00000100836,ENSG00000101146…
1	!	2.27e-68	2109	11036	1613	0.146	0.765	GO:0051649	BP	7	establishment of localization in cell	4	ENSG00000002330,ENSG00000002822,ENSG00000002919,ENSG00000003056,ENSG00000004766,ENSG00000005007,ENSG00000005243,ENSG00000005700,ENSG00000005893,ENSG00000005961,ENSG00000006125,ENSG00000006715,ENSG00000007168,ENSG00000007255,ENSG00000007372,ENSG00000007516,ENSG00000008056,ENSG00000008294,ENSG00000008710,ENSG00000008952,ENSG00000008988,ENSG00000010278,ENSG00000011243,ENSG00000011454,ENSG00000013016…
1	!	0.00089	244	11036	181	0.016	0.742	GO:0051650	BP	7	establishment of vesicle localization	5	ENSG00000007168,ENSG00000007255,ENSG00000008056,ENSG00000036257,ENSG00000047579,ENSG00000054116,ENSG00000065000,ENSG00000067606,ENSG00000067715,ENSG00000069974,ENSG00000070087,ENSG00000070540,ENSG00000070718,ENSG00000072071,ENSG00000072864,ENSG00000073969,ENSG00000074054,ENSG00000074695,ENSG00000075945,ENSG00000079482,ENSG00000079805,ENSG00000080815,ENSG00000081803,ENSG00000085063,ENSG00000086598…
1	!	3.65e-92	1677	11036	1369	0.124	0.816	GO:0046907	BP	7	intracellular transport	4	ENSG00000002919,ENSG00000003056,ENSG00000004766,ENSG00000005007,ENSG00000005243,ENSG00000006125,ENSG00000006715,ENSG00000007168,ENSG00000007255,ENSG00000008056,ENSG00000008294,ENSG00000008710,ENSG00000008952,ENSG00000008988,ENSG00000011243,ENSG00000011454,ENSG00000013016,ENSG00000014138,ENSG00000014164,ENSG00000015475,ENSG00000015568,ENSG00000018189,ENSG00000018280,ENSG00000018408,ENSG00000019549…
1	!	0.000781	28	11036	28	0.003	1	GO:1903513	BP	7	endoplasmic reticulum to cytosol transport	5	ENSG00000051108,ENSG00000068912,ENSG00000070010,ENSG00000071537,ENSG00000072849,ENSG00000088298,ENSG00000099958,ENSG00000101294,ENSG00000106803,ENSG00000113194,ENSG00000115307,ENSG00000131871,ENSG00000134109,ENSG00000134882,ENSG00000135506,ENSG00000136986,ENSG00000144468,ENSG00000162298,ENSG00000165280,ENSG00000166598,ENSG00000168936,ENSG00000174672,ENSG00000180667,ENSG00000182446,ENSG00000184787…
1	!	2.56e-30	828	11036	649	0.059	0.784	GO:1902582	BP	7	single-organism intracellular transport	5	ENSG00000007168,ENSG00000008056,ENSG00000008710,ENSG00000008952,ENSG00000008988,ENSG00000013016,ENSG00000014138,ENSG00000018280,ENSG00000018408,ENSG00000019549,ENSG00000021574,ENSG00000025796,ENSG00000025800,ENSG00000030066,ENSG00000033327,ENSG00000034693,ENSG00000037241,ENSG00000047410,ENSG00000047579,ENSG00000047621,ENSG00000049245,ENSG00000054523,ENSG00000054654,ENSG00000055044,ENSG00000058262…
1	!	7.35e-23	460	11036	376	0.034	0.817	GO:0051169	BP	7	nuclear transport	5	ENSG00000005007,ENSG00000008710,ENSG00000011243,ENSG00000014138,ENSG00000014164,ENSG00000018280,ENSG00000018408,ENSG00000019549,ENSG00000025800,ENSG00000030066,ENSG00000031823,ENSG00000041802,ENSG00000047410,ENSG00000051596,ENSG00000055044,ENSG00000058272,ENSG00000058673,ENSG00000063244,ENSG00000064419,ENSG00000064703,ENSG00000065150,ENSG00000067066,ENSG00000067560,ENSG00000068001,ENSG00000069248…
1	!	3.42e-22	452	11036	369	0.033	0.816	GO:0006913	BP	7	nucleocytoplasmic transport	6	ENSG00000005007,ENSG00000008710,ENSG00000011243,ENSG00000014138,ENSG00000014164,ENSG00000018280,ENSG00000018408,ENSG00000019549,ENSG00000025800,ENSG00000030066,ENSG00000031823,ENSG00000041802,ENSG00000047410,ENSG00000051596,ENSG00000055044,ENSG00000058272,ENSG00000058673,ENSG00000063244,ENSG00000064419,ENSG00000064703,ENSG00000065150,ENSG00000067066,ENSG00000067560,ENSG00000068001,ENSG00000069248…
1	!	1.34e-08	286	11036	223	0.02	0.78	GO:0051170	BP	7	nuclear import	7	ENSG00000008710,ENSG00000014138,ENSG00000018280,ENSG00000018408,ENSG00000019549,ENSG00000025800,ENSG00000047410,ENSG00000055044,ENSG00000064419,ENSG00000064703,ENSG00000065150,ENSG00000067560,ENSG00000068001,ENSG00000069248,ENSG00000069399,ENSG00000072803,ENSG00000075142,ENSG00000079999,ENSG00000080824,ENSG00000082196,ENSG00000082516,ENSG00000082701,ENSG00000083312,ENSG00000083799,ENSG00000085872…
1	!	1.48e-07	268	11036	208	0.019	0.776	GO:1902593	BP	7	single-organism nuclear import	8	ENSG00000008710,ENSG00000014138,ENSG00000018280,ENSG00000018408,ENSG00000019549,ENSG00000025800,ENSG00000047410,ENSG00000055044,ENSG00000064419,ENSG00000065150,ENSG00000067560,ENSG00000068001,ENSG00000069248,ENSG00000069399,ENSG00000072803,ENSG00000075142,ENSG00000079999,ENSG00000080824,ENSG00000082196,ENSG00000082701,ENSG00000083312,ENSG00000083799,ENSG00000085872,ENSG00000086200,ENSG00000086589…
1	!	2.23e-14	185	11036	162	0.015	0.876	GO:0051168	BP	7	nuclear export	7	ENSG00000005007,ENSG00000008710,ENSG00000011243,ENSG00000014164,ENSG00000030066,ENSG00000031823,ENSG00000041802,ENSG00000047410,ENSG00000051596,ENSG00000058673,ENSG00000063244,ENSG00000067066,ENSG00000069248,ENSG00000070366,ENSG00000071894,ENSG00000072062,ENSG00000075188,ENSG00000079134,ENSG00000079337,ENSG00000082146,ENSG00000082701,ENSG00000082898,ENSG00000085415,ENSG00000091542,ENSG00000093000…
1	!	7.87e-10	119	11036	106	0.01	0.891	GO:0071426	BP	7	ribonucleoprotein complex export from nucleus	8	ENSG00000005007,ENSG00000011243,ENSG00000014164,ENSG00000030066,ENSG00000047410,ENSG00000051596,ENSG00000058673,ENSG00000063244,ENSG00000069248,ENSG00000070366,ENSG00000071894,ENSG00000075188,ENSG00000079134,ENSG00000082898,ENSG00000085415,ENSG00000091542,ENSG00000093000,ENSG00000094914,ENSG00000095319,ENSG00000100227,ENSG00000100296,ENSG00000100650,ENSG00000100836,ENSG00000101146,ENSG00000102900…
1	!	4.8e-08	105	11036	93	0.008	0.886	GO:0071427	BP	7	mRNA-containing ribonucleoprotein complex export from nucleus	9	ENSG00000005007,ENSG00000011243,ENSG00000014164,ENSG00000030066,ENSG00000047410,ENSG00000051596,ENSG00000058673,ENSG00000063244,ENSG00000069248,ENSG00000070366,ENSG00000071894,ENSG00000075188,ENSG00000079134,ENSG00000085415,ENSG00000091542,ENSG00000093000,ENSG00000094914,ENSG00000095319,ENSG00000100227,ENSG00000100296,ENSG00000100650,ENSG00000100836,ENSG00000101146,ENSG00000102900,ENSG00000108349…
1	!	2.85e-09	124	11036	109	0.01	0.879	GO:0030705	BP	7	cytoskeleton-dependent intracellular transport	5	ENSG00000007168,ENSG00000021574,ENSG00000047579,ENSG00000054523,ENSG00000054654,ENSG00000065000,ENSG00000066735,ENSG00000067606,ENSG00000070718,ENSG00000070831,ENSG00000072864,ENSG00000075945,ENSG00000078674,ENSG00000080371,ENSG00000084731,ENSG00000088986,ENSG00000089177,ENSG00000096872,ENSG00000100242,ENSG00000100360,ENSG00000100644,ENSG00000101350,ENSG00000104133,ENSG00000104164,ENSG00000105948…
1	!	0.0356	44	11036	39	0.004	0.886	GO:0099518	BP	7	vesicle cytoskeletal trafficking	6	ENSG00000007168,ENSG00000047579,ENSG00000065000,ENSG00000067606,ENSG00000070718,ENSG00000072864,ENSG00000075945,ENSG00000101350,ENSG00000104164,ENSG00000106299,ENSG00000115648,ENSG00000124333,ENSG00000130402,ENSG00000131437,ENSG00000132842,ENSG00000135441,ENSG00000137177,ENSG00000137807,ENSG00000137942,ENSG00000138069,ENSG00000143553,ENSG00000157823,ENSG00000158560,ENSG00000163811,ENSG00000163820…
1	!	8.7e-16	137	11036	127	0.012	0.927	GO:0016482	BP	7	cytosolic transport	5	ENSG00000004766,ENSG00000008294,ENSG00000013016,ENSG00000028528,ENSG00000049245,ENSG00000051009,ENSG00000061987,ENSG00000067208,ENSG00000069329,ENSG00000070371,ENSG00000070423,ENSG00000070540,ENSG00000074695,ENSG00000075785,ENSG00000076201,ENSG00000076321,ENSG00000078142,ENSG00000080371,ENSG00000082805,ENSG00000083097,ENSG00000085832,ENSG00000087053,ENSG00000089006,ENSG00000089177,ENSG00000092820…
1	!	1.3e-07	77	11036	71	0.006	0.922	GO:0042147	BP	7	retrograde transport, endosome to Golgi	6	ENSG00000004766,ENSG00000008294,ENSG00000013016,ENSG00000028528,ENSG00000049245,ENSG00000067208,ENSG00000069329,ENSG00000070371,ENSG00000070423,ENSG00000074695,ENSG00000075785,ENSG00000082805,ENSG00000089006,ENSG00000099290,ENSG00000099992,ENSG00000100568,ENSG00000101246,ENSG00000102805,ENSG00000104886,ENSG00000104915,ENSG00000104946,ENSG00000106266,ENSG00000106636,ENSG00000107036,ENSG00000107185…
1	!	0.000807	34	11036	33	0.003	0.971	GO:0045022	BP	7	early endosome to late endosome transport	6	ENSG00000051009,ENSG00000075785,ENSG00000076201,ENSG00000078142,ENSG00000080371,ENSG00000087053,ENSG00000089177,ENSG00000092820,ENSG00000095066,ENSG00000100030,ENSG00000102189,ENSG00000102882,ENSG00000104497,ENSG00000105186,ENSG00000112335,ENSG00000115561,ENSG00000126934,ENSG00000137710,ENSG00000138246,ENSG00000144566,ENSG00000147065,ENSG00000147164,ENSG00000153071,ENSG00000159210,ENSG00000160695…
1	!	7.67e-13	180	11036	156	0.014	0.867	GO:0006888	BP	7	ER to Golgi vesicle-mediated transport	5	ENSG00000005243,ENSG00000007255,ENSG00000021574,ENSG00000036257,ENSG00000047932,ENSG00000053501,ENSG00000054116,ENSG00000073969,ENSG00000074695,ENSG00000075790,ENSG00000077380,ENSG00000085063,ENSG00000085788,ENSG00000086598,ENSG00000086827,ENSG00000088986,ENSG00000092108,ENSG00000093183,ENSG00000095139,ENSG00000100528,ENSG00000100568,ENSG00000100934,ENSG00000101160,ENSG00000101199,ENSG00000101310…
1	!	0.0013	43	11036	40	0.004	0.93	GO:0008333	BP	7	endosome to lysosome transport	5	ENSG00000003056,ENSG00000006715,ENSG00000051009,ENSG00000074319,ENSG00000075785,ENSG00000083937,ENSG00000086065,ENSG00000095066,ENSG00000100281,ENSG00000102858,ENSG00000104142,ENSG00000104497,ENSG00000105339,ENSG00000115561,ENSG00000119541,ENSG00000124333,ENSG00000126775,ENSG00000134243,ENSG00000135966,ENSG00000136021,ENSG00000137177,ENSG00000139719,ENSG00000143376,ENSG00000143553,ENSG00000143669…
1	!	2.86e-61	1034	11036	857	0.078	0.829	GO:0006886	BP	7	intracellular protein transport	5	ENSG00000002919,ENSG00000005243,ENSG00000006125,ENSG00000006715,ENSG00000008710,ENSG00000008952,ENSG00000008988,ENSG00000011454,ENSG00000013016,ENSG00000014138,ENSG00000015475,ENSG00000015568,ENSG00000018189,ENSG00000018280,ENSG00000018408,ENSG00000019549,ENSG00000019582,ENSG00000025772,ENSG00000025796,ENSG00000025800,ENSG00000027001,ENSG00000028528,ENSG00000031823,ENSG00000034693,ENSG00000037241…
1	!	1.37e-32	687	11036	556	0.05	0.809	GO:0006605	BP	7	protein targeting	6	ENSG00000006715,ENSG00000008710,ENSG00000008952,ENSG00000008988,ENSG00000013016,ENSG00000014138,ENSG00000015475,ENSG00000015568,ENSG00000018280,ENSG00000018408,ENSG00000019549,ENSG00000025772,ENSG00000025796,ENSG00000025800,ENSG00000027001,ENSG00000034693,ENSG00000037241,ENSG00000039319,ENSG00000047410,ENSG00000048707,ENSG00000051128,ENSG00000054392,ENSG00000055044,ENSG00000055483,ENSG00000058262…
1	!	1.48e-07	268	11036	208	0.019	0.776	GO:0044744	BP	7	protein targeting to nucleus	7	ENSG00000008710,ENSG00000014138,ENSG00000018280,ENSG00000018408,ENSG00000019549,ENSG00000025800,ENSG00000047410,ENSG00000055044,ENSG00000064419,ENSG00000065150,ENSG00000067560,ENSG00000068001,ENSG00000069248,ENSG00000069399,ENSG00000072803,ENSG00000075142,ENSG00000079999,ENSG00000080824,ENSG00000082196,ENSG00000082701,ENSG00000083312,ENSG00000083799,ENSG00000085872,ENSG00000086200,ENSG00000086589…
1	!	2.64e-16	103	11036	100	0.009	0.971	GO:0045047	BP	7	protein targeting to ER	7	ENSG00000008952,ENSG00000008988,ENSG00000025796,ENSG00000037241,ENSG00000058262,ENSG00000063177,ENSG00000071082,ENSG00000083845,ENSG00000089009,ENSG00000089157,ENSG00000100316,ENSG00000100417,ENSG00000100883,ENSG00000101421,ENSG00000105193,ENSG00000105372,ENSG00000105640,ENSG00000108107,ENSG00000108298,ENSG00000109475,ENSG00000110700,ENSG00000112306,ENSG00000114391,ENSG00000114850,ENSG00000114902…
1	!	0.0249	32	11036	30	0.003	0.938	GO:0006623	BP	7	protein targeting to vacuole	7	ENSG00000006715,ENSG00000039319,ENSG00000048707,ENSG00000069869,ENSG00000075785,ENSG00000090581,ENSG00000100568,ENSG00000103174,ENSG00000104497,ENSG00000108433,ENSG00000109971,ENSG00000111670,ENSG00000124333,ENSG00000126581,ENSG00000129003,ENSG00000131475,ENSG00000132842,ENSG00000135968,ENSG00000136100,ENSG00000138760,ENSG00000151532,ENSG00000153339,ENSG00000159210,ENSG00000160948,ENSG00000185009…
1	!	0.0146	42	11036	38	0.003	0.905	GO:0032527	BP	7	protein exit from endoplasmic reticulum	6	ENSG00000051108,ENSG00000068912,ENSG00000070010,ENSG00000071537,ENSG00000072849,ENSG00000074695,ENSG00000088298,ENSG00000099958,ENSG00000101294,ENSG00000101337,ENSG00000106803,ENSG00000108961,ENSG00000112697,ENSG00000113194,ENSG00000115307,ENSG00000120341,ENSG00000131871,ENSG00000134109,ENSG00000134882,ENSG00000135506,ENSG00000135968,ENSG00000136986,ENSG00000138073,ENSG00000144468,ENSG00000148248…
1	!	0.00197	59	11036	52	0.005	0.881	GO:0006611	BP	7	protein export from nucleus	6	ENSG00000008710,ENSG00000031823,ENSG00000047410,ENSG00000067066,ENSG00000072062,ENSG00000079337,ENSG00000082146,ENSG00000082701,ENSG00000082898,ENSG00000100401,ENSG00000100614,ENSG00000102119,ENSG00000102898,ENSG00000105329,ENSG00000108559,ENSG00000111266,ENSG00000113013,ENSG00000115137,ENSG00000116288,ENSG00000124207,ENSG00000124571,ENSG00000124766,ENSG00000126883,ENSG00000130227,ENSG00000132341…
1	!	1.48e-07	268	11036	208	0.019	0.776	GO:0006606	BP	7	protein import into nucleus	6	ENSG00000008710,ENSG00000014138,ENSG00000018280,ENSG00000018408,ENSG00000019549,ENSG00000025800,ENSG00000047410,ENSG00000055044,ENSG00000064419,ENSG00000065150,ENSG00000067560,ENSG00000068001,ENSG00000069248,ENSG00000069399,ENSG00000072803,ENSG00000075142,ENSG00000079999,ENSG00000080824,ENSG00000082196,ENSG00000082701,ENSG00000083312,ENSG00000083799,ENSG00000085872,ENSG00000086200,ENSG00000086589…
1	!	0.00287	967	11036	640	0.058	0.662	GO:0040007	BP	7	growth	2	ENSG00000001617,ENSG00000003402,ENSG00000004399,ENSG00000004487,ENSG00000006327,ENSG00000006652,ENSG00000006831,ENSG00000007168,ENSG00000007341,ENSG00000008086,ENSG00000008128,ENSG00000010319,ENSG00000012061,ENSG00000012171,ENSG00000012232,ENSG00000018189,ENSG00000018408,ENSG00000022267,ENSG00000034053,ENSG00000035403,ENSG00000041982,ENSG00000043143,ENSG00000047644,ENSG00000049759,ENSG00000050820…
1	!	0.0332	1685	11036	1074	0.097	0.637	GO:0022610	BP	7	biological adhesion	2	ENSG00000002330,ENSG00000002586,ENSG00000002822,ENSG00000002834,ENSG00000005884,ENSG00000005961,ENSG00000006062,ENSG00000006210,ENSG00000006327,ENSG00000006453,ENSG00000006607,ENSG00000008256,ENSG00000008277,ENSG00000008300,ENSG00000008517,ENSG00000008710,ENSG00000010278,ENSG00000010327,ENSG00000010704,ENSG00000010810,ENSG00000011009,ENSG00000011201,ENSG00000012124,ENSG00000013297,ENSG00000013588…
1	!	0.0225	1679	11036	1072	0.097	0.638	GO:0007155	BP	7	cell adhesion	3	ENSG00000002330,ENSG00000002586,ENSG00000002822,ENSG00000002834,ENSG00000005884,ENSG00000005961,ENSG00000006062,ENSG00000006210,ENSG00000006327,ENSG00000006453,ENSG00000006607,ENSG00000008256,ENSG00000008277,ENSG00000008300,ENSG00000008517,ENSG00000008710,ENSG00000010278,ENSG00000010327,ENSG00000010704,ENSG00000010810,ENSG00000011009,ENSG00000011201,ENSG00000012124,ENSG00000013297,ENSG00000013588…
1	!	2.67e-06	307	11036	231	0.021	0.752	GO:0031589	BP	7	cell-substrate adhesion	4	ENSG00000005884,ENSG00000005961,ENSG00000006327,ENSG00000008710,ENSG00000026508,ENSG00000035403,ENSG00000046653,ENSG00000047648,ENSG00000049245,ENSG00000051382,ENSG00000065613,ENSG00000066427,ENSG00000067606,ENSG00000067900,ENSG00000070759,ENSG00000070831,ENSG00000072110,ENSG00000073712,ENSG00000074054,ENSG00000077942,ENSG00000079691,ENSG00000079805,ENSG00000080573,ENSG00000082701,ENSG00000082781…
1	!	0.00761	196	11036	146	0.013	0.745	GO:0007160	BP	7	cell-matrix adhesion	5	ENSG00000005884,ENSG00000005961,ENSG00000008710,ENSG00000026508,ENSG00000035403,ENSG00000046653,ENSG00000047648,ENSG00000051382,ENSG00000065613,ENSG00000067606,ENSG00000067900,ENSG00000070759,ENSG00000072110,ENSG00000073712,ENSG00000074054,ENSG00000080573,ENSG00000082701,ENSG00000082781,ENSG00000084636,ENSG00000085733,ENSG00000086289,ENSG00000087077,ENSG00000087303,ENSG00000089159,ENSG00000090020…
1	!	0.000819	177	11036	136	0.012	0.768	GO:0010810	BP	7	regulation of cell-substrate adhesion	5	ENSG00000005884,ENSG00000046653,ENSG00000047648,ENSG00000051382,ENSG00000065613,ENSG00000066427,ENSG00000067606,ENSG00000067900,ENSG00000070831,ENSG00000074054,ENSG00000077942,ENSG00000079691,ENSG00000079805,ENSG00000082701,ENSG00000084636,ENSG00000090020,ENSG00000091409,ENSG00000091879,ENSG00000091986,ENSG00000092929,ENSG00000096968,ENSG00000099942,ENSG00000100034,ENSG00000100097,ENSG00000100106…
1	!	0.0205	92	11036	74	0.007	0.804	GO:0001952	BP	7	regulation of cell-matrix adhesion	6	ENSG00000046653,ENSG00000047648,ENSG00000051382,ENSG00000065613,ENSG00000067606,ENSG00000067900,ENSG00000074054,ENSG00000082701,ENSG00000084636,ENSG00000090020,ENSG00000100034,ENSG00000104332,ENSG00000105810,ENSG00000110880,ENSG00000112715,ENSG00000113916,ENSG00000115109,ENSG00000119185,ENSG00000120156,ENSG00000120899,ENSG00000122861,ENSG00000124145,ENSG00000127603,ENSG00000128052,ENSG00000131669…
1	!	9.82e-126	10975	11036	7274	0.659	0.663	GO:0008152	BP	7	metabolic process	2	ENSG00000000419,ENSG00000000457,ENSG00000000971,ENSG00000001036,ENSG00000001084,ENSG00000001167,ENSG00000001497,ENSG00000001629,ENSG00000001630,ENSG00000002016,ENSG00000002330,ENSG00000002549,ENSG00000003393,ENSG00000003400,ENSG00000003402,ENSG00000003436,ENSG00000003509,ENSG00000003756,ENSG00000003987,ENSG00000003989,ENSG00000004399,ENSG00000004455,ENSG00000004478,ENSG00000004487,ENSG00000004534…
1	!	2.83e-123	10168	11036	6798	0.616	0.669	GO:0044238	BP	7	primary metabolic process	3	ENSG00000000419,ENSG00000000457,ENSG00000000971,ENSG00000001036,ENSG00000001084,ENSG00000001167,ENSG00000001497,ENSG00000001629,ENSG00000001630,ENSG00000002016,ENSG00000002330,ENSG00000002549,ENSG00000003393,ENSG00000003400,ENSG00000003402,ENSG00000003436,ENSG00000003509,ENSG00000003756,ENSG00000003987,ENSG00000003989,ENSG00000004399,ENSG00000004455,ENSG00000004478,ENSG00000004487,ENSG00000004534…
1	!	8.12e-94	6208	11036	4317	0.391	0.695	GO:0009058	BP	7	biosynthetic process	3	ENSG00000000419,ENSG00000001084,ENSG00000001167,ENSG00000001630,ENSG00000003402,ENSG00000003987,ENSG00000003989,ENSG00000004455,ENSG00000004487,ENSG00000004779,ENSG00000004799,ENSG00000004864,ENSG00000004975,ENSG00000005007,ENSG00000005075,ENSG00000005100,ENSG00000005102,ENSG00000005156,ENSG00000005194,ENSG00000005302,ENSG00000005339,ENSG00000005436,ENSG00000005483,ENSG00000005801,ENSG00000005810…
1	!	6.75e-17	4155	11036	2705	0.245	0.651	GO:0044710	BP	7	single-organism metabolic process	3	ENSG00000000419,ENSG00000001036,ENSG00000001084,ENSG00000001630,ENSG00000002330,ENSG00000003402,ENSG00000003509,ENSG00000003987,ENSG00000003989,ENSG00000004399,ENSG00000004455,ENSG00000004487,ENSG00000004779,ENSG00000004799,ENSG00000004864,ENSG00000004961,ENSG00000004975,ENSG00000005007,ENSG00000005249,ENSG00000005339,ENSG00000005469,ENSG00000005882,ENSG00000006007,ENSG00000006062,ENSG00000006210…
1	!	0.000819	1413	11036	921	0.083	0.652	GO:0044711	BP	7	single-organism biosynthetic process	4	ENSG00000000419,ENSG00000001630,ENSG00000003987,ENSG00000004455,ENSG00000004779,ENSG00000004799,ENSG00000004864,ENSG00000005882,ENSG00000006530,ENSG00000006534,ENSG00000006695,ENSG00000007541,ENSG00000008130,ENSG00000008405,ENSG00000008513,ENSG00000011198,ENSG00000011405,ENSG00000011422,ENSG00000011465,ENSG00000012048,ENSG00000012232,ENSG00000012660,ENSG00000013306,ENSG00000014641,ENSG00000014919…
1	!	3.87e-05	999	11036	672	0.061	0.673	GO:0055114	BP	7	oxidation-reduction process	4	ENSG00000001630,ENSG00000004487,ENSG00000004779,ENSG00000004799,ENSG00000004864,ENSG00000004961,ENSG00000005469,ENSG00000006459,ENSG00000006534,ENSG00000006695,ENSG00000006831,ENSG00000008283,ENSG00000008311,ENSG00000010256,ENSG00000010327,ENSG00000014641,ENSG00000014919,ENSG00000015475,ENSG00000018510,ENSG00000023228,ENSG00000042286,ENSG00000042445,ENSG00000044446,ENSG00000048392,ENSG00000049239…
1	!	8.41e-06	2055	11036	1333	0.121	0.649	GO:0044281	BP	7	small molecule metabolic process	4	ENSG00000000419,ENSG00000001036,ENSG00000001084,ENSG00000001630,ENSG00000002330,ENSG00000003509,ENSG00000003987,ENSG00000003989,ENSG00000004399,ENSG00000004455,ENSG00000004487,ENSG00000004779,ENSG00000004799,ENSG00000004864,ENSG00000005249,ENSG00000005469,ENSG00000005882,ENSG00000006534,ENSG00000006695,ENSG00000006757,ENSG00000006831,ENSG00000008018,ENSG00000008130,ENSG00000008311,ENSG00000008405…
1	!	1.79e-06	345	11036	257	0.023	0.745	GO:0032259	BP	7	methylation	3	ENSG00000003509,ENSG00000004487,ENSG00000005194,ENSG00000005483,ENSG00000006712,ENSG00000008083,ENSG00000010165,ENSG00000012048,ENSG00000019485,ENSG00000029639,ENSG00000032219,ENSG00000037474,ENSG00000037897,ENSG00000038274,ENSG00000054267,ENSG00000055609,ENSG00000057657,ENSG00000059588,ENSG00000066135,ENSG00000066651,ENSG00000067365,ENSG00000068438,ENSG00000071462,ENSG00000071655,ENSG00000072506…
1	!	7.66e-32	1995	11036	1428	0.129	0.716	GO:0009056	BP	7	catabolic process	3	ENSG00000001036,ENSG00000001084,ENSG00000001629,ENSG00000002330,ENSG00000003987,ENSG00000004399,ENSG00000004897,ENSG00000005007,ENSG00000005469,ENSG00000005812,ENSG00000006007,ENSG00000006025,ENSG00000006534,ENSG00000006757,ENSG00000007168,ENSG00000007384,ENSG00000007944,ENSG00000008018,ENSG00000008311,ENSG00000008710,ENSG00000008988,ENSG00000009307,ENSG00000009335,ENSG00000009830,ENSG00000010404…
1	!	1.74e-136	6866	11036	4857	0.44	0.707	GO:0006807	BP	7	nitrogen compound metabolic process	3	ENSG00000000419,ENSG00000001084,ENSG00000001167,ENSG00000001497,ENSG00000002016,ENSG00000002330,ENSG00000003402,ENSG00000003509,ENSG00000003756,ENSG00000003989,ENSG00000004455,ENSG00000004487,ENSG00000004534,ENSG00000004700,ENSG00000004779,ENSG00000004864,ENSG00000004975,ENSG00000005007,ENSG00000005075,ENSG00000005100,ENSG00000005102,ENSG00000005156,ENSG00000005206,ENSG00000005302,ENSG00000005339…
1	!	1.07e-122	10599	11036	7047	0.639	0.665	GO:0071704	BP	7	organic substance metabolic process	3	ENSG00000000419,ENSG00000000457,ENSG00000000971,ENSG00000001036,ENSG00000001084,ENSG00000001167,ENSG00000001497,ENSG00000001629,ENSG00000001630,ENSG00000002016,ENSG00000002330,ENSG00000002549,ENSG00000003393,ENSG00000003400,ENSG00000003402,ENSG00000003436,ENSG00000003509,ENSG00000003756,ENSG00000003987,ENSG00000003989,ENSG00000004399,ENSG00000004455,ENSG00000004478,ENSG00000004487,ENSG00000004534…
1	!	2.2e-08	1236	11036	840	0.076	0.68	GO:1901135	BP	7	carbohydrate derivative metabolic process	4	ENSG00000000419,ENSG00000001036,ENSG00000002330,ENSG00000003509,ENSG00000004455,ENSG00000004779,ENSG00000004864,ENSG00000005469,ENSG00000006695,ENSG00000006756,ENSG00000007541,ENSG00000008130,ENSG00000008513,ENSG00000009830,ENSG00000010256,ENSG00000010404,ENSG00000011422,ENSG00000011465,ENSG00000012232,ENSG00000013375,ENSG00000014919,ENSG00000015475,ENSG00000015532,ENSG00000019991,ENSG00000023228…
1	!	4.31e-10	430	11036	325	0.029	0.756	GO:1901657	BP	7	glycosyl compound metabolic process	5	ENSG00000001036,ENSG00000002330,ENSG00000003509,ENSG00000004455,ENSG00000004779,ENSG00000004864,ENSG00000005469,ENSG00000006695,ENSG00000008130,ENSG00000010256,ENSG00000014919,ENSG00000015475,ENSG00000023228,ENSG00000023697,ENSG00000025708,ENSG00000033627,ENSG00000035687,ENSG00000037757,ENSG00000040531,ENSG00000047230,ENSG00000053371,ENSG00000065135,ENSG00000065518,ENSG00000067057,ENSG00000067225…
1	!	3.84e-123	9000	11036	6109	0.554	0.679	GO:0043170	BP	7	macromolecule metabolic process	4	ENSG00000000419,ENSG00000000457,ENSG00000000971,ENSG00000001084,ENSG00000001167,ENSG00000001497,ENSG00000001629,ENSG00000002016,ENSG00000002330,ENSG00000002549,ENSG00000003393,ENSG00000003400,ENSG00000003402,ENSG00000003436,ENSG00000003509,ENSG00000003756,ENSG00000003987,ENSG00000004399,ENSG00000004478,ENSG00000004487,ENSG00000004534,ENSG00000004660,ENSG00000004700,ENSG00000004779,ENSG00000004799…
1	!	1.35e-70	4034	11036	2874	0.26	0.712	GO:0043412	BP	7	macromolecule modification	5	ENSG00000000419,ENSG00000000457,ENSG00000001084,ENSG00000001629,ENSG00000002016,ENSG00000003393,ENSG00000003402,ENSG00000003509,ENSG00000003987,ENSG00000004399,ENSG00000004478,ENSG00000004487,ENSG00000004660,ENSG00000004779,ENSG00000004799,ENSG00000004897,ENSG00000004975,ENSG00000005249,ENSG00000005302,ENSG00000005339,ENSG00000005483,ENSG00000005700,ENSG00000005810,ENSG00000005812,ENSG00000005882…
1	!	7.8e-09	101	11036	91	0.008	0.901	GO:0098732	BP	7	macromolecule deacylation	6	ENSG00000004487,ENSG00000005302,ENSG00000011009,ENSG00000011243,ENSG00000032219,ENSG00000048052,ENSG00000054267,ENSG00000057935,ENSG00000061273,ENSG00000064961,ENSG00000068024,ENSG00000068903,ENSG00000071655,ENSG00000072310,ENSG00000073614,ENSG00000073910,ENSG00000076108,ENSG00000077463,ENSG00000084093,ENSG00000094631,ENSG00000096717,ENSG00000100393,ENSG00000100429,ENSG00000100916,ENSG00000101849…
1	!	9.15e-117	5257	11036	3794	0.344	0.722	GO:0010467	BP	7	gene expression	5	ENSG00000000971,ENSG00000001084,ENSG00000001167,ENSG00000001497,ENSG00000002330,ENSG00000003402,ENSG00000003756,ENSG00000004487,ENSG00000004534,ENSG00000004975,ENSG00000005007,ENSG00000005075,ENSG00000005100,ENSG00000005102,ENSG00000005206,ENSG00000005302,ENSG00000005339,ENSG00000005436,ENSG00000005483,ENSG00000005801,ENSG00000005810,ENSG00000005884,ENSG00000005889,ENSG00000006194,ENSG00000006459…
1	!	1.84e-55	5370	11036	3654	0.331	0.68	GO:0019538	BP	7	protein metabolic process	5	ENSG00000000419,ENSG00000000457,ENSG00000000971,ENSG00000001084,ENSG00000001629,ENSG00000002016,ENSG00000002330,ENSG00000002549,ENSG00000003393,ENSG00000003400,ENSG00000003402,ENSG00000003436,ENSG00000003509,ENSG00000003987,ENSG00000004399,ENSG00000004478,ENSG00000004487,ENSG00000004660,ENSG00000004779,ENSG00000004799,ENSG00000004897,ENSG00000004975,ENSG00000005007,ENSG00000005206,ENSG00000005249…
1	!	0.00682	1684	11036	1080	0.098	0.641	GO:0006508	BP	7	proteolysis	6	ENSG00000000971,ENSG00000001084,ENSG00000001629,ENSG00000002330,ENSG00000002549,ENSG00000003400,ENSG00000003402,ENSG00000003436,ENSG00000004399,ENSG00000004897,ENSG00000005206,ENSG00000005486,ENSG00000005812,ENSG00000006025,ENSG00000007384,ENSG00000007944,ENSG00000008018,ENSG00000008277,ENSG00000008382,ENSG00000008710,ENSG00000009335,ENSG00000009724,ENSG00000009780,ENSG00000009830,ENSG00000010256…
1	!	3.3e-62	3784	11036	2686	0.243	0.71	GO:0036211	BP	7	protein modification process	6	ENSG00000000419,ENSG00000000457,ENSG00000001084,ENSG00000001629,ENSG00000002016,ENSG00000003393,ENSG00000003402,ENSG00000003509,ENSG00000003987,ENSG00000004399,ENSG00000004478,ENSG00000004487,ENSG00000004660,ENSG00000004779,ENSG00000004799,ENSG00000004897,ENSG00000004975,ENSG00000005249,ENSG00000005302,ENSG00000005339,ENSG00000005483,ENSG00000005700,ENSG00000005810,ENSG00000005812,ENSG00000005882…
1	!	3.08e-24	2274	11036	1576	0.143	0.693	GO:1901564	BP	7	organonitrogen compound metabolic process	4	ENSG00000001084,ENSG00000002330,ENSG00000003509,ENSG00000003989,ENSG00000004455,ENSG00000004487,ENSG00000004779,ENSG00000004864,ENSG00000005007,ENSG00000005206,ENSG00000005469,ENSG00000006530,ENSG00000006534,ENSG00000006625,ENSG00000006695,ENSG00000006756,ENSG00000007168,ENSG00000008018,ENSG00000008130,ENSG00000008311,ENSG00000008513,ENSG00000008988,ENSG00000010256,ENSG00000010404,ENSG00000011007…
1	!	2.71e-95	6124	11036	4270	0.387	0.697	GO:1901576	BP	7	organic substance biosynthetic process	4	ENSG00000000419,ENSG00000001084,ENSG00000001167,ENSG00000001630,ENSG00000003402,ENSG00000003987,ENSG00000004455,ENSG00000004487,ENSG00000004779,ENSG00000004799,ENSG00000004864,ENSG00000004975,ENSG00000005007,ENSG00000005075,ENSG00000005100,ENSG00000005102,ENSG00000005156,ENSG00000005302,ENSG00000005339,ENSG00000005436,ENSG00000005483,ENSG00000005801,ENSG00000005810,ENSG00000005882,ENSG00000005884…
1	!	5.61e-24	1393	11036	1008	0.091	0.724	GO:1901566	BP	7	organonitrogen compound biosynthetic process	5	ENSG00000001084,ENSG00000004455,ENSG00000004864,ENSG00000005007,ENSG00000006530,ENSG00000006534,ENSG00000006625,ENSG00000006695,ENSG00000008130,ENSG00000008513,ENSG00000008988,ENSG00000011007,ENSG00000011304,ENSG00000011376,ENSG00000011465,ENSG00000012232,ENSG00000012660,ENSG00000013306,ENSG00000014919,ENSG00000015532,ENSG00000020577,ENSG00000023330,ENSG00000023909,ENSG00000025708,ENSG00000027847…
1	!	5.9e-98	5066	11036	3617	0.328	0.714	GO:0009059	BP	7	macromolecule biosynthetic process	5	ENSG00000000419,ENSG00000001084,ENSG00000001167,ENSG00000003402,ENSG00000004487,ENSG00000004975,ENSG00000005007,ENSG00000005075,ENSG00000005100,ENSG00000005102,ENSG00000005156,ENSG00000005302,ENSG00000005339,ENSG00000005436,ENSG00000005483,ENSG00000005801,ENSG00000005810,ENSG00000005884,ENSG00000005889,ENSG00000006194,ENSG00000006459,ENSG00000006468,ENSG00000006576,ENSG00000006634,ENSG00000006704…
1	!	0.00579	745	11036	499	0.045	0.67	GO:1901137	BP	7	carbohydrate derivative biosynthetic process	5	ENSG00000000419,ENSG00000004455,ENSG00000004864,ENSG00000007541,ENSG00000008513,ENSG00000009830,ENSG00000011422,ENSG00000011465,ENSG00000012232,ENSG00000013375,ENSG00000015532,ENSG00000025708,ENSG00000027847,ENSG00000028839,ENSG00000033100,ENSG00000033170,ENSG00000033627,ENSG00000035687,ENSG00000035862,ENSG00000038427,ENSG00000041880,ENSG00000047230,ENSG00000048392,ENSG00000056050,ENSG00000057252…
1	!	1.7e-05	127	11036	105	0.01	0.827	GO:1901659	BP	7	glycosyl compound biosynthetic process	6	ENSG00000004455,ENSG00000004864,ENSG00000025708,ENSG00000033627,ENSG00000035687,ENSG00000047230,ENSG00000067225,ENSG00000068120,ENSG00000075239,ENSG00000075399,ENSG00000084774,ENSG00000093072,ENSG00000094841,ENSG00000097021,ENSG00000099624,ENSG00000099810,ENSG00000101911,ENSG00000102967,ENSG00000103024,ENSG00000103202,ENSG00000105329,ENSG00000106348,ENSG00000106617,ENSG00000106992,ENSG00000110719…
1	!	1.86e-37	1882	11036	1374	0.125	0.73	GO:1901575	BP	7	organic substance catabolic process	4	ENSG00000001036,ENSG00000001084,ENSG00000001629,ENSG00000002330,ENSG00000003987,ENSG00000004399,ENSG00000004897,ENSG00000005007,ENSG00000005469,ENSG00000005812,ENSG00000006007,ENSG00000006025,ENSG00000006534,ENSG00000006757,ENSG00000007168,ENSG00000007384,ENSG00000007944,ENSG00000008018,ENSG00000008311,ENSG00000008710,ENSG00000008988,ENSG00000009307,ENSG00000009335,ENSG00000009830,ENSG00000010404…
1	!	3.64e-55	1200	11036	962	0.087	0.802	GO:0009057	BP	7	macromolecule catabolic process	5	ENSG00000001084,ENSG00000001629,ENSG00000004399,ENSG00000004897,ENSG00000005007,ENSG00000005812,ENSG00000006025,ENSG00000007384,ENSG00000007944,ENSG00000008018,ENSG00000008710,ENSG00000008988,ENSG00000009307,ENSG00000009335,ENSG00000009830,ENSG00000010404,ENSG00000010704,ENSG00000010810,ENSG00000011009,ENSG00000011275,ENSG00000011465,ENSG00000013275,ENSG00000013561,ENSG00000013563,ENSG00000014123…
1	!	1.02e-33	808	11036	643	0.058	0.796	GO:0030163	BP	7	protein catabolic process	6	ENSG00000001084,ENSG00000001629,ENSG00000004399,ENSG00000004897,ENSG00000005812,ENSG00000006025,ENSG00000007384,ENSG00000007944,ENSG00000008018,ENSG00000008710,ENSG00000009335,ENSG00000009830,ENSG00000010704,ENSG00000010810,ENSG00000011275,ENSG00000013275,ENSG00000013561,ENSG00000014123,ENSG00000018408,ENSG00000019995,ENSG00000024048,ENSG00000028137,ENSG00000028528,ENSG00000033178,ENSG00000033800…
1	!	2.08e-109	6134	11036	4322	0.392	0.705	GO:1901360	BP	7	organic cyclic compound metabolic process	4	ENSG00000000419,ENSG00000001084,ENSG00000001167,ENSG00000001497,ENSG00000001630,ENSG00000002016,ENSG00000002330,ENSG00000003402,ENSG00000003509,ENSG00000003756,ENSG00000004455,ENSG00000004487,ENSG00000004534,ENSG00000004700,ENSG00000004779,ENSG00000004864,ENSG00000004975,ENSG00000005007,ENSG00000005075,ENSG00000005100,ENSG00000005102,ENSG00000005156,ENSG00000005302,ENSG00000005339,ENSG00000005436…
1	!	1.77e-10	461	11036	347	0.031	0.753	GO:1901361	BP	7	organic cyclic compound catabolic process	5	ENSG00000005007,ENSG00000008988,ENSG00000009307,ENSG00000013563,ENSG00000020577,ENSG00000023191,ENSG00000023697,ENSG00000025708,ENSG00000026297,ENSG00000037241,ENSG00000038358,ENSG00000039123,ENSG00000053372,ENSG00000054118,ENSG00000063046,ENSG00000063177,ENSG00000065057,ENSG00000065989,ENSG00000070366,ENSG00000070756,ENSG00000071082,ENSG00000073060,ENSG00000073417,ENSG00000074660,ENSG00000075914…
1	!	7e-63	4501	11036	3142	0.285	0.698	GO:1901362	BP	7	organic cyclic compound biosynthetic process	5	ENSG00000001084,ENSG00000001167,ENSG00000001630,ENSG00000003402,ENSG00000004455,ENSG00000004487,ENSG00000004864,ENSG00000004975,ENSG00000005075,ENSG00000005100,ENSG00000005102,ENSG00000005156,ENSG00000005302,ENSG00000005339,ENSG00000005436,ENSG00000005483,ENSG00000005801,ENSG00000005810,ENSG00000005884,ENSG00000005889,ENSG00000006194,ENSG00000006459,ENSG00000006468,ENSG00000006576,ENSG00000006695…
1	!	0.0384	1552	11036	992	0.09	0.639	GO:0040011	BP	7	locomotion	2	ENSG00000000457,ENSG00000001617,ENSG00000001631,ENSG00000004399,ENSG00000005884,ENSG00000005961,ENSG00000006210,ENSG00000006327,ENSG00000006451,ENSG00000006468,ENSG00000007168,ENSG00000007372,ENSG00000007384,ENSG00000008086,ENSG00000008294,ENSG00000008300,ENSG00000010017,ENSG00000010319,ENSG00000010322,ENSG00000010361,ENSG00000010810,ENSG00000011201,ENSG00000011422,ENSG00000011465,ENSG00000012171…
1	!	5.81e-135	6104	11036	4379	0.397	0.717	GO:0071840	BP	7	cellular component organization or biogenesis	2	ENSG00000001084,ENSG00000001497,ENSG00000001617,ENSG00000002016,ENSG00000002330,ENSG00000002822,ENSG00000002919,ENSG00000003393,ENSG00000003402,ENSG00000003509,ENSG00000003756,ENSG00000004139,ENSG00000004142,ENSG00000004399,ENSG00000004478,ENSG00000004487,ENSG00000004700,ENSG00000004779,ENSG00000004897,ENSG00000004975,ENSG00000005007,ENSG00000005020,ENSG00000005022,ENSG00000005156,ENSG00000005194…
1	!	2.69e-78	2808	11036	2104	0.191	0.749	GO:0044085	BP	7	cellular component biogenesis	3	ENSG00000001497,ENSG00000002016,ENSG00000002330,ENSG00000003402,ENSG00000003509,ENSG00000003756,ENSG00000004399,ENSG00000004478,ENSG00000004779,ENSG00000004975,ENSG00000005020,ENSG00000005194,ENSG00000005339,ENSG00000005436,ENSG00000006125,ENSG00000006210,ENSG00000006451,ENSG00000006453,ENSG00000006607,ENSG00000006695,ENSG00000006712,ENSG00000006715,ENSG00000006747,ENSG00000007168,ENSG00000007255…
1	!	2.75e-27	1315	11036	968	0.088	0.736	GO:0070271	BP	7	protein complex biogenesis	4	ENSG00000002330,ENSG00000003509,ENSG00000004478,ENSG00000004779,ENSG00000004975,ENSG00000005020,ENSG00000005339,ENSG00000006125,ENSG00000006210,ENSG00000006453,ENSG00000006607,ENSG00000006695,ENSG00000006715,ENSG00000006747,ENSG00000007255,ENSG00000008294,ENSG00000008311,ENSG00000008735,ENSG00000008838,ENSG00000010017,ENSG00000010244,ENSG00000010704,ENSG00000011295,ENSG00000011405,ENSG00000011451…
1	!	0.00284	62	11036	54	0.005	0.871	GO:0097031	BP	7	mitochondrial respiratory chain complex I biogenesis	5	ENSG00000003509,ENSG00000004779,ENSG00000023228,ENSG00000065518,ENSG00000074582,ENSG00000075336,ENSG00000090266,ENSG00000099795,ENSG00000101247,ENSG00000102125,ENSG00000106603,ENSG00000110074,ENSG00000110717,ENSG00000113845,ENSG00000115286,ENSG00000119421,ENSG00000125356,ENSG00000128609,ENSG00000130159,ENSG00000130414,ENSG00000131495,ENSG00000139180,ENSG00000140990,ENSG00000147123,ENSG00000147684…
1	!	3.79e-51	467	11036	424	0.038	0.908	GO:0022613	BP	7	ribonucleoprotein complex biogenesis	4	ENSG00000001497,ENSG00000003756,ENSG00000005436,ENSG00000007392,ENSG00000007520,ENSG00000008988,ENSG00000011260,ENSG00000023734,ENSG00000029639,ENSG00000037241,ENSG00000039123,ENSG00000041802,ENSG00000046647,ENSG00000047056,ENSG00000048162,ENSG00000048740,ENSG00000053372,ENSG00000055044,ENSG00000055917,ENSG00000058729,ENSG00000061936,ENSG00000063046,ENSG00000063177,ENSG00000064703,ENSG00000065183…
1	!	7.47e-35	321	11036	292	0.026	0.91	GO:0042254	BP	7	ribosome biogenesis	5	ENSG00000001497,ENSG00000007520,ENSG00000008988,ENSG00000011260,ENSG00000029639,ENSG00000037241,ENSG00000039123,ENSG00000041802,ENSG00000047056,ENSG00000048162,ENSG00000053372,ENSG00000055044,ENSG00000058729,ENSG00000063177,ENSG00000065183,ENSG00000065268,ENSG00000066654,ENSG00000067533,ENSG00000071082,ENSG00000071462,ENSG00000073536,ENSG00000075914,ENSG00000082898,ENSG00000083520,ENSG00000083845…
1	!	2.56e-09	65	11036	63	0.006	0.969	GO:0042274	BP	7	ribosomal small subunit biogenesis	5	ENSG00000007520,ENSG00000011260,ENSG00000065183,ENSG00000083845,ENSG00000087269,ENSG00000100138,ENSG00000105193,ENSG00000105372,ENSG00000108651,ENSG00000111615,ENSG00000112578,ENSG00000115268,ENSG00000117597,ENSG00000119285,ENSG00000119616,ENSG00000120158,ENSG00000120800,ENSG00000124383,ENSG00000124541,ENSG00000125445,ENSG00000126749,ENSG00000129460,ENSG00000130935,ENSG00000132467,ENSG00000132591…
1	!	4.28e-07	65	11036	61	0.006	0.938	GO:0042273	BP	7	ribosomal large subunit biogenesis	5	ENSG00000001497,ENSG00000037241,ENSG00000047056,ENSG00000048162,ENSG00000053372,ENSG00000067533,ENSG00000073536,ENSG00000089009,ENSG00000100029,ENSG00000100138,ENSG00000100316,ENSG00000107937,ENSG00000108592,ENSG00000111641,ENSG00000112159,ENSG00000113460,ENSG00000114391,ENSG00000117133,ENSG00000117395,ENSG00000118246,ENSG00000120314,ENSG00000122406,ENSG00000127837,ENSG00000130810,ENSG00000132153…
1	!	1.83e-08	11372	11036	6929	0.628	0.609	GO:0065007	BP	7	biological regulation	2	ENSG00000000003,ENSG00000000971,ENSG00000001036,ENSG00000001084,ENSG00000001167,ENSG00000001617,ENSG00000001629,ENSG00000001631,ENSG00000002016,ENSG00000002330,ENSG00000002822,ENSG00000002834,ENSG00000003056,ENSG00000003147,ENSG00000003393,ENSG00000003400,ENSG00000003402,ENSG00000003436,ENSG00000003756,ENSG00000003989,ENSG00000004059,ENSG00000004139,ENSG00000004142,ENSG00000004399,ENSG00000004478…
1	!	3.33e-27	2826	11036	1939	0.176	0.686	GO:0065009	BP	7	regulation of molecular function	3	ENSG00000001631,ENSG00000002330,ENSG00000003393,ENSG00000003402,ENSG00000003436,ENSG00000004399,ENSG00000004487,ENSG00000004777,ENSG00000004897,ENSG00000004975,ENSG00000005249,ENSG00000005700,ENSG00000006062,ENSG00000006210,ENSG00000006607,ENSG00000006634,ENSG00000006638,ENSG00000006740,ENSG00000007168,ENSG00000008018,ENSG00000008086,ENSG00000008256,ENSG00000008294,ENSG00000008710,ENSG00000008735…
1	!	2.02e-23	1824	11036	1285	0.116	0.704	GO:0044093	BP	7	positive regulation of molecular function	4	ENSG00000001631,ENSG00000002330,ENSG00000003393,ENSG00000003402,ENSG00000004399,ENSG00000004487,ENSG00000004777,ENSG00000004897,ENSG00000004975,ENSG00000005249,ENSG00000006062,ENSG00000006210,ENSG00000006607,ENSG00000006634,ENSG00000006638,ENSG00000006740,ENSG00000008018,ENSG00000008086,ENSG00000008256,ENSG00000008294,ENSG00000008710,ENSG00000009954,ENSG00000010704,ENSG00000010810,ENSG00000011198…
1	!	3.86e-08	295	11036	228	0.021	0.773	GO:0051098	BP	7	regulation of binding	4	ENSG00000001631,ENSG00000004399,ENSG00000004487,ENSG00000008294,ENSG00000008710,ENSG00000010704,ENSG00000011422,ENSG00000013573,ENSG00000030110,ENSG00000044574,ENSG00000047579,ENSG00000048649,ENSG00000051108,ENSG00000062650,ENSG00000064309,ENSG00000064393,ENSG00000064726,ENSG00000067066,ENSG00000067900,ENSG00000068024,ENSG00000068903,ENSG00000069275,ENSG00000069399,ENSG00000069702,ENSG00000070831…
1	!	4.23e-07	176	11036	143	0.013	0.812	GO:0043393	BP	7	regulation of protein binding	5	ENSG00000001631,ENSG00000004399,ENSG00000004487,ENSG00000008294,ENSG00000008710,ENSG00000010704,ENSG00000013573,ENSG00000030110,ENSG00000044574,ENSG00000047579,ENSG00000051108,ENSG00000064309,ENSG00000064393,ENSG00000064726,ENSG00000067900,ENSG00000068024,ENSG00000069702,ENSG00000070831,ENSG00000072062,ENSG00000072832,ENSG00000075340,ENSG00000076604,ENSG00000077254,ENSG00000080815,ENSG00000081189…
1	!	0.00621	135	11036	105	0.01	0.778	GO:0051099	BP	7	positive regulation of binding	5	ENSG00000001631,ENSG00000004399,ENSG00000004487,ENSG00000008710,ENSG00000010704,ENSG00000011422,ENSG00000013573,ENSG00000051108,ENSG00000062650,ENSG00000064393,ENSG00000068903,ENSG00000075340,ENSG00000076604,ENSG00000077254,ENSG00000081189,ENSG00000082701,ENSG00000084764,ENSG00000087274,ENSG00000088832,ENSG00000092969,ENSG00000095739,ENSG00000096384,ENSG00000096968,ENSG00000097007,ENSG00000099250…
1	!	0.00193	78	11036	66	0.006	0.846	GO:0032092	BP	7	positive regulation of protein binding	6	ENSG00000001631,ENSG00000004399,ENSG00000008710,ENSG00000010704,ENSG00000051108,ENSG00000064393,ENSG00000075340,ENSG00000076604,ENSG00000077254,ENSG00000081189,ENSG00000082701,ENSG00000084764,ENSG00000087274,ENSG00000088832,ENSG00000095739,ENSG00000096384,ENSG00000097007,ENSG00000099250,ENSG00000100060,ENSG00000100393,ENSG00000101109,ENSG00000101255,ENSG00000101367,ENSG00000102606,ENSG00000104375…
1	!	3.44e-06	1067	11036	721	0.065	0.676	GO:0044092	BP	7	negative regulation of molecular function	4	ENSG00000003436,ENSG00000004487,ENSG00000004897,ENSG00000005249,ENSG00000005700,ENSG00000008018,ENSG00000008294,ENSG00000010704,ENSG00000011132,ENSG00000011201,ENSG00000011422,ENSG00000011465,ENSG00000013275,ENSG00000013293,ENSG00000013364,ENSG00000013573,ENSG00000013588,ENSG00000014123,ENSG00000018408,ENSG00000019991,ENSG00000021355,ENSG00000023191,ENSG00000023445,ENSG00000026508,ENSG00000035862…
1	!	0.00245	135	11036	106	0.01	0.785	GO:0051100	BP	7	negative regulation of binding	5	ENSG00000004487,ENSG00000008294,ENSG00000010704,ENSG00000013573,ENSG00000044574,ENSG00000047579,ENSG00000048649,ENSG00000062650,ENSG00000067066,ENSG00000067900,ENSG00000072832,ENSG00000075142,ENSG00000077254,ENSG00000082701,ENSG00000087088,ENSG00000087586,ENSG00000090447,ENSG00000095564,ENSG00000095713,ENSG00000096717,ENSG00000096968,ENSG00000100109,ENSG00000100197,ENSG00000100292,ENSG00000100311…
1	!	0.00847	81	11036	67	0.006	0.827	GO:0032091	BP	7	negative regulation of protein binding	6	ENSG00000004487,ENSG00000008294,ENSG00000010704,ENSG00000013573,ENSG00000044574,ENSG00000047579,ENSG00000067900,ENSG00000072832,ENSG00000077254,ENSG00000082701,ENSG00000087088,ENSG00000087586,ENSG00000095713,ENSG00000100109,ENSG00000100311,ENSG00000100968,ENSG00000101126,ENSG00000101331,ENSG00000101367,ENSG00000102882,ENSG00000103266,ENSG00000104964,ENSG00000105974,ENSG00000107404,ENSG00000107643…
1	!	5.58e-21	2328	11036	1595	0.145	0.685	GO:0050790	BP	7	regulation of catalytic activity	4	ENSG00000001631,ENSG00000002330,ENSG00000003393,ENSG00000003402,ENSG00000003436,ENSG00000004777,ENSG00000004897,ENSG00000004975,ENSG00000005249,ENSG00000005700,ENSG00000006062,ENSG00000006210,ENSG00000006607,ENSG00000006634,ENSG00000006638,ENSG00000006740,ENSG00000007168,ENSG00000008018,ENSG00000008086,ENSG00000008256,ENSG00000008294,ENSG00000008710,ENSG00000010810,ENSG00000011132,ENSG00000011198…
1	!	2.89e-08	1348	11036	910	0.082	0.675	GO:0051336	BP	7	regulation of hydrolase activity	5	ENSG00000002330,ENSG00000003393,ENSG00000003436,ENSG00000004777,ENSG00000004975,ENSG00000006210,ENSG00000006607,ENSG00000006638,ENSG00000006740,ENSG00000007168,ENSG00000008086,ENSG00000008256,ENSG00000010810,ENSG00000011198,ENSG00000011201,ENSG00000011422,ENSG00000011454,ENSG00000013293,ENSG00000013573,ENSG00000015475,ENSG00000017797,ENSG00000019991,ENSG00000021355,ENSG00000023445,ENSG00000025434…
1	!	1.9e-08	690	11036	491	0.044	0.712	GO:0043087	BP	7	regulation of GTPase activity	6	ENSG00000003393,ENSG00000004777,ENSG00000004975,ENSG00000006210,ENSG00000006607,ENSG00000006638,ENSG00000006740,ENSG00000007168,ENSG00000008086,ENSG00000008256,ENSG00000010810,ENSG00000011454,ENSG00000017797,ENSG00000029725,ENSG00000031003,ENSG00000031081,ENSG00000035499,ENSG00000038382,ENSG00000046889,ENSG00000047648,ENSG00000049130,ENSG00000050327,ENSG00000053524,ENSG00000054611,ENSG00000057608…
1	!	3.04e-18	927	11036	682	0.062	0.736	GO:0051338	BP	7	regulation of transferase activity	5	ENSG00000002330,ENSG00000003393,ENSG00000004897,ENSG00000004975,ENSG00000005249,ENSG00000005700,ENSG00000006062,ENSG00000008018,ENSG00000008294,ENSG00000008710,ENSG00000011465,ENSG00000011566,ENSG00000012983,ENSG00000013275,ENSG00000013364,ENSG00000013588,ENSG00000018280,ENSG00000018408,ENSG00000019582,ENSG00000019991,ENSG00000020426,ENSG00000020922,ENSG00000026508,ENSG00000030110,ENSG00000034152…
1	!	1.67e-12	339	11036	269	0.024	0.794	GO:0051348	BP	7	negative regulation of transferase activity	6	ENSG00000004897,ENSG00000005249,ENSG00000005700,ENSG00000008018,ENSG00000011465,ENSG00000013275,ENSG00000013364,ENSG00000013588,ENSG00000018408,ENSG00000041357,ENSG00000047579,ENSG00000053900,ENSG00000054148,ENSG00000060237,ENSG00000066027,ENSG00000068001,ENSG00000070018,ENSG00000071575,ENSG00000080815,ENSG00000082701,ENSG00000084207,ENSG00000086061,ENSG00000087191,ENSG00000088992,ENSG00000089053…
1	!	3.2e-17	1544	11036	1079	0.098	0.699	GO:0043085	BP	7	positive regulation of catalytic activity	5	ENSG00000002330,ENSG00000003393,ENSG00000003402,ENSG00000004777,ENSG00000004897,ENSG00000004975,ENSG00000005249,ENSG00000006062,ENSG00000006210,ENSG00000006607,ENSG00000006634,ENSG00000006638,ENSG00000006740,ENSG00000008018,ENSG00000008086,ENSG00000008256,ENSG00000008294,ENSG00000008710,ENSG00000010810,ENSG00000011198,ENSG00000011454,ENSG00000011566,ENSG00000012983,ENSG00000013275,ENSG00000013573…
1	!	4.51e-10	627	11036	456	0.041	0.727	GO:0051347	BP	7	positive regulation of transferase activity	6	ENSG00000002330,ENSG00000003393,ENSG00000004897,ENSG00000004975,ENSG00000005249,ENSG00000006062,ENSG00000008018,ENSG00000008294,ENSG00000008710,ENSG00000011566,ENSG00000012983,ENSG00000013275,ENSG00000018280,ENSG00000019582,ENSG00000019991,ENSG00000020922,ENSG00000026508,ENSG00000030110,ENSG00000034152,ENSG00000039650,ENSG00000041357,ENSG00000043093,ENSG00000043462,ENSG00000044574,ENSG00000049130…
1	!	1.38e-10	914	11036	645	0.058	0.706	GO:0051345	BP	7	positive regulation of hydrolase activity	6	ENSG00000002330,ENSG00000003393,ENSG00000004777,ENSG00000004975,ENSG00000006210,ENSG00000006607,ENSG00000006638,ENSG00000006740,ENSG00000008086,ENSG00000008256,ENSG00000010810,ENSG00000011198,ENSG00000011454,ENSG00000013573,ENSG00000015475,ENSG00000017797,ENSG00000025434,ENSG00000026103,ENSG00000029725,ENSG00000030110,ENSG00000031003,ENSG00000031081,ENSG00000034713,ENSG00000035499,ENSG00000038382…
1	!	5.3e-06	635	11036	445	0.04	0.701	GO:0043547	BP	7	positive regulation of GTPase activity	7	ENSG00000003393,ENSG00000004777,ENSG00000004975,ENSG00000006210,ENSG00000006607,ENSG00000006638,ENSG00000006740,ENSG00000008086,ENSG00000008256,ENSG00000010810,ENSG00000011454,ENSG00000017797,ENSG00000029725,ENSG00000031003,ENSG00000031081,ENSG00000035499,ENSG00000038382,ENSG00000046889,ENSG00000047648,ENSG00000049130,ENSG00000050327,ENSG00000053524,ENSG00000054611,ENSG00000057608,ENSG00000059915…
1	!	0.00068	5693	11036	3512	0.318	0.617	GO:0032502	BP	7	developmental process	2	ENSG00000001084,ENSG00000001617,ENSG00000001631,ENSG00000002330,ENSG00000002822,ENSG00000003393,ENSG00000003400,ENSG00000003402,ENSG00000004139,ENSG00000004142,ENSG00000004399,ENSG00000004478,ENSG00000004487,ENSG00000004961,ENSG00000004975,ENSG00000005075,ENSG00000005102,ENSG00000005108,ENSG00000005156,ENSG00000005194,ENSG00000005339,ENSG00000005483,ENSG00000005884,ENSG00000005889,ENSG00000006016…
1	!	0.0137	5291	11036	3253	0.295	0.615	GO:0048856	BP	7	anatomical structure development	3	ENSG00000001617,ENSG00000001631,ENSG00000002330,ENSG00000002822,ENSG00000003393,ENSG00000003400,ENSG00000003402,ENSG00000004139,ENSG00000004142,ENSG00000004399,ENSG00000004478,ENSG00000004487,ENSG00000004961,ENSG00000004975,ENSG00000005102,ENSG00000005108,ENSG00000005156,ENSG00000005194,ENSG00000005339,ENSG00000005483,ENSG00000005884,ENSG00000005889,ENSG00000006016,ENSG00000006125,ENSG00000006210…
1	!	0.000784	5589	11036	3449	0.313	0.617	GO:0044767	BP	7	single-organism developmental process	3	ENSG00000001084,ENSG00000001617,ENSG00000001631,ENSG00000002330,ENSG00000002822,ENSG00000003393,ENSG00000003400,ENSG00000003402,ENSG00000004139,ENSG00000004142,ENSG00000004399,ENSG00000004478,ENSG00000004487,ENSG00000004961,ENSG00000004975,ENSG00000005075,ENSG00000005102,ENSG00000005108,ENSG00000005156,ENSG00000005194,ENSG00000005339,ENSG00000005483,ENSG00000005884,ENSG00000005889,ENSG00000006016…
1	!	1.54e-09	2392	11036	1569	0.142	0.656	GO:0009653	BP	7	anatomical structure morphogenesis	3	ENSG00000001617,ENSG00000001631,ENSG00000003393,ENSG00000003402,ENSG00000004139,ENSG00000004142,ENSG00000004399,ENSG00000004487,ENSG00000004961,ENSG00000004975,ENSG00000005102,ENSG00000005108,ENSG00000005339,ENSG00000005884,ENSG00000006125,ENSG00000006210,ENSG00000006327,ENSG00000006451,ENSG00000006468,ENSG00000006638,ENSG00000006652,ENSG00000006712,ENSG00000006831,ENSG00000007168,ENSG00000007372…
1	!	6.28e-08	124	11036	107	0.01	0.863	GO:0007164	BP	7	establishment of tissue polarity	4	ENSG00000004975,ENSG00000006125,ENSG00000007168,ENSG00000008018,ENSG00000008300,ENSG00000010361,ENSG00000011143,ENSG00000013275,ENSG00000041357,ENSG00000042753,ENSG00000067560,ENSG00000068878,ENSG00000070831,ENSG00000071127,ENSG00000075275,ENSG00000076716,ENSG00000082458,ENSG00000087191,ENSG00000092010,ENSG00000095261,ENSG00000097007,ENSG00000099341,ENSG00000100519,ENSG00000100567,ENSG00000100592…
1	!	0.00554	629	11036	426	0.039	0.677	GO:0048729	BP	7	tissue morphogenesis	4	ENSG00000004399,ENSG00000004975,ENSG00000005884,ENSG00000006125,ENSG00000006451,ENSG00000007168,ENSG00000008018,ENSG00000008300,ENSG00000008710,ENSG00000010361,ENSG00000011114,ENSG00000011143,ENSG00000013275,ENSG00000019549,ENSG00000019991,ENSG00000035403,ENSG00000041357,ENSG00000041982,ENSG00000042753,ENSG00000048342,ENSG00000054598,ENSG00000060718,ENSG00000065320,ENSG00000065534,ENSG00000067560…
1	!	0.00116	1720	11036	1109	0.1	0.645	GO:0051704	BP	7	multi-organism process	2	ENSG00000001036,ENSG00000002330,ENSG00000003402,ENSG00000004478,ENSG00000005022,ENSG00000005075,ENSG00000005339,ENSG00000005884,ENSG00000006282,ENSG00000006451,ENSG00000006831,ENSG00000007168,ENSG00000007866,ENSG00000008018,ENSG00000008294,ENSG00000008735,ENSG00000008988,ENSG00000009844,ENSG00000010278,ENSG00000010704,ENSG00000010803,ENSG00000010810,ENSG00000011275,ENSG00000011304,ENSG00000012061…
1	!	1.75e-46	779	11036	648	0.059	0.832	GO:0044419	BP	7	interspecies interaction between organisms	3	ENSG00000001036,ENSG00000002330,ENSG00000003402,ENSG00000005022,ENSG00000005075,ENSG00000005339,ENSG00000006451,ENSG00000008018,ENSG00000008988,ENSG00000009844,ENSG00000010810,ENSG00000011275,ENSG00000011304,ENSG00000013573,ENSG00000015171,ENSG00000020922,ENSG00000026025,ENSG00000028116,ENSG00000030066,ENSG00000037241,ENSG00000041357,ENSG00000044090,ENSG00000047188,ENSG00000047249,ENSG00000047315…
1	!	1.75e-46	779	11036	648	0.059	0.832	GO:0044403	BP	7	symbiosis, encompassing mutualism through parasitism	4	ENSG00000001036,ENSG00000002330,ENSG00000003402,ENSG00000005022,ENSG00000005075,ENSG00000005339,ENSG00000006451,ENSG00000008018,ENSG00000008988,ENSG00000009844,ENSG00000010810,ENSG00000011275,ENSG00000011304,ENSG00000013573,ENSG00000015171,ENSG00000020922,ENSG00000026025,ENSG00000028116,ENSG00000030066,ENSG00000037241,ENSG00000041357,ENSG00000044090,ENSG00000047188,ENSG00000047249,ENSG00000047315…
1	!	0.000511	185	11036	142	0.013	0.768	GO:0051701	BP	7	interaction with host	4	ENSG00000001036,ENSG00000002330,ENSG00000055332,ENSG00000064012,ENSG00000064393,ENSG00000068001,ENSG00000069869,ENSG00000072274,ENSG00000073008,ENSG00000073060,ENSG00000074319,ENSG00000075785,ENSG00000078747,ENSG00000080561,ENSG00000082781,ENSG00000083937,ENSG00000085832,ENSG00000090061,ENSG00000090339,ENSG00000092445,ENSG00000100097,ENSG00000100836,ENSG00000101421,ENSG00000101558,ENSG00000102753…
1	!	0.000767	73	11036	63	0.006	0.863	GO:1902579	BP	7	multi-organism localization	3	ENSG00000030066,ENSG00000047410,ENSG00000051596,ENSG00000069248,ENSG00000074319,ENSG00000075188,ENSG00000075785,ENSG00000079134,ENSG00000082898,ENSG00000085415,ENSG00000085832,ENSG00000093000,ENSG00000094914,ENSG00000095319,ENSG00000100296,ENSG00000101146,ENSG00000102081,ENSG00000102753,ENSG00000102900,ENSG00000105971,ENSG00000105974,ENSG00000108424,ENSG00000108559,ENSG00000110713,ENSG00000111581…
1	!	0.00755	67	11036	57	0.005	0.851	GO:1902581	BP	7	multi-organism cellular localization	4	ENSG00000030066,ENSG00000047410,ENSG00000051596,ENSG00000069248,ENSG00000074319,ENSG00000075188,ENSG00000075785,ENSG00000079134,ENSG00000082898,ENSG00000085415,ENSG00000093000,ENSG00000094914,ENSG00000095319,ENSG00000100296,ENSG00000101146,ENSG00000102081,ENSG00000102753,ENSG00000102900,ENSG00000108424,ENSG00000108559,ENSG00000110713,ENSG00000111581,ENSG00000113569,ENSG00000114030,ENSG00000120253…
1	!	0.000767	73	11036	63	0.006	0.863	GO:0044766	BP	7	multi-organism transport	4	ENSG00000030066,ENSG00000047410,ENSG00000051596,ENSG00000069248,ENSG00000074319,ENSG00000075188,ENSG00000075785,ENSG00000079134,ENSG00000082898,ENSG00000085415,ENSG00000085832,ENSG00000093000,ENSG00000094914,ENSG00000095319,ENSG00000100296,ENSG00000101146,ENSG00000102081,ENSG00000102753,ENSG00000102900,ENSG00000105971,ENSG00000105974,ENSG00000108424,ENSG00000108559,ENSG00000110713,ENSG00000111581…
1	!	0.00755	67	11036	57	0.005	0.851	GO:1902583	BP	7	multi-organism intracellular transport	5	ENSG00000030066,ENSG00000047410,ENSG00000051596,ENSG00000069248,ENSG00000074319,ENSG00000075188,ENSG00000075785,ENSG00000079134,ENSG00000082898,ENSG00000085415,ENSG00000093000,ENSG00000094914,ENSG00000095319,ENSG00000100296,ENSG00000101146,ENSG00000102081,ENSG00000102753,ENSG00000102900,ENSG00000108424,ENSG00000108559,ENSG00000110713,ENSG00000111581,ENSG00000113569,ENSG00000114030,ENSG00000120253…
1	!	2.81e-23	212	11036	194	0.018	0.915	GO:0044033	BP	7	multi-organism metabolic process	3	ENSG00000005075,ENSG00000008988,ENSG00000011304,ENSG00000030066,ENSG00000034152,ENSG00000037241,ENSG00000047315,ENSG00000047410,ENSG00000048649,ENSG00000060069,ENSG00000063177,ENSG00000064995,ENSG00000065559,ENSG00000069248,ENSG00000069275,ENSG00000070831,ENSG00000071082,ENSG00000075188,ENSG00000076984,ENSG00000078804,ENSG00000080561,ENSG00000082258,ENSG00000083845,ENSG00000084093,ENSG00000085415…
1	!	1.17e-65	15037	11036	9341	0.846	0.621	GO:0009987	BP	7	cellular process	2	ENSG00000000003,ENSG00000000419,ENSG00000000457,ENSG00000001084,ENSG00000001167,ENSG00000001460,ENSG00000001497,ENSG00000001617,ENSG00000001629,ENSG00000001631,ENSG00000002016,ENSG00000002330,ENSG00000002822,ENSG00000002834,ENSG00000002919,ENSG00000003056,ENSG00000003147,ENSG00000003393,ENSG00000003400,ENSG00000003402,ENSG00000003436,ENSG00000003509,ENSG00000003756,ENSG00000003987,ENSG00000003989…
1	!	1.48e-42	10097	11036	6431	0.583	0.637	GO:0044763	BP	7	single-organism cellular process	3	ENSG00000000419,ENSG00000000457,ENSG00000001084,ENSG00000001460,ENSG00000001617,ENSG00000001631,ENSG00000002330,ENSG00000002822,ENSG00000003056,ENSG00000003147,ENSG00000003393,ENSG00000003400,ENSG00000003402,ENSG00000003509,ENSG00000003756,ENSG00000003987,ENSG00000003989,ENSG00000004139,ENSG00000004142,ENSG00000004399,ENSG00000004455,ENSG00000004478,ENSG00000004487,ENSG00000004779,ENSG00000004799…
1	!	1.26e-48	1694	11036	1283	0.116	0.757	GO:0007049	BP	7	cell cycle	4	ENSG00000002330,ENSG00000002822,ENSG00000004142,ENSG00000004897,ENSG00000005007,ENSG00000005156,ENSG00000005249,ENSG00000005483,ENSG00000006451,ENSG00000006634,ENSG00000006837,ENSG00000007047,ENSG00000007080,ENSG00000007168,ENSG00000007237,ENSG00000007372,ENSG00000008018,ENSG00000008086,ENSG00000008128,ENSG00000008405,ENSG00000008710,ENSG00000010244,ENSG00000010292,ENSG00000011243,ENSG00000011295…
1	!	2.65e-35	978	11036	764	0.069	0.781	GO:0000278	BP	7	mitotic cell cycle	5	ENSG00000002822,ENSG00000004142,ENSG00000004897,ENSG00000005249,ENSG00000006634,ENSG00000007047,ENSG00000007168,ENSG00000007372,ENSG00000008018,ENSG00000008128,ENSG00000008710,ENSG00000010244,ENSG00000010292,ENSG00000011243,ENSG00000011485,ENSG00000013275,ENSG00000013810,ENSG00000014138,ENSG00000015475,ENSG00000019991,ENSG00000020426,ENSG00000020922,ENSG00000021574,ENSG00000022267,ENSG00000022277…
1	!	0.000756	171	11036	132	0.012	0.772	GO:0007163	BP	7	establishment or maintenance of cell polarity	4	ENSG00000001631,ENSG00000007047,ENSG00000007168,ENSG00000007372,ENSG00000008256,ENSG00000008710,ENSG00000018189,ENSG00000040275,ENSG00000044115,ENSG00000047849,ENSG00000054282,ENSG00000054654,ENSG00000066777,ENSG00000067606,ENSG00000067900,ENSG00000070831,ENSG00000071127,ENSG00000072415,ENSG00000072518,ENSG00000072864,ENSG00000073350,ENSG00000074054,ENSG00000075413,ENSG00000075618,ENSG00000075711…
1	!	0.000112	111	11036	92	0.008	0.829	GO:0030010	BP	7	establishment of cell polarity	5	ENSG00000001631,ENSG00000007047,ENSG00000007168,ENSG00000007372,ENSG00000008256,ENSG00000008710,ENSG00000018189,ENSG00000040275,ENSG00000047849,ENSG00000054282,ENSG00000066777,ENSG00000067606,ENSG00000067900,ENSG00000072415,ENSG00000072518,ENSG00000072864,ENSG00000073350,ENSG00000074054,ENSG00000075413,ENSG00000075618,ENSG00000076382,ENSG00000084733,ENSG00000086827,ENSG00000092820,ENSG00000100345…
1	!	0.00302	1770	11036	1136	0.103	0.642	GO:0006928	BP	7	movement of cell or subcellular component	4	ENSG00000000457,ENSG00000001617,ENSG00000001631,ENSG00000004399,ENSG00000005884,ENSG00000005961,ENSG00000006125,ENSG00000006210,ENSG00000006327,ENSG00000006468,ENSG00000007168,ENSG00000007372,ENSG00000007384,ENSG00000007944,ENSG00000008086,ENSG00000008294,ENSG00000008300,ENSG00000010017,ENSG00000010278,ENSG00000010319,ENSG00000010322,ENSG00000010361,ENSG00000010810,ENSG00000011201,ENSG00000011422…
1	!	0.0272	1333	11036	859	0.078	0.644	GO:0048870	BP	7	cell motility	5	ENSG00000000457,ENSG00000001617,ENSG00000001631,ENSG00000004399,ENSG00000005884,ENSG00000005961,ENSG00000006210,ENSG00000006327,ENSG00000007168,ENSG00000007372,ENSG00000007384,ENSG00000008086,ENSG00000008294,ENSG00000008300,ENSG00000010319,ENSG00000010322,ENSG00000010361,ENSG00000010810,ENSG00000011465,ENSG00000012171,ENSG00000015285,ENSG00000018189,ENSG00000019549,ENSG00000019582,ENSG00000019991…
1	!	0.000421	1208	11036	796	0.072	0.659	GO:0016477	BP	7	cell migration	6	ENSG00000000457,ENSG00000001617,ENSG00000001631,ENSG00000004399,ENSG00000005884,ENSG00000005961,ENSG00000006210,ENSG00000006327,ENSG00000007168,ENSG00000007372,ENSG00000007384,ENSG00000008086,ENSG00000008294,ENSG00000008300,ENSG00000010319,ENSG00000010322,ENSG00000010361,ENSG00000010810,ENSG00000011465,ENSG00000012171,ENSG00000018189,ENSG00000019549,ENSG00000019582,ENSG00000019991,ENSG00000019995…
1	!	2.83e-06	325	11036	243	0.022	0.748	GO:0001667	BP	7	ameboidal-type cell migration	7	ENSG00000001617,ENSG00000001631,ENSG00000004399,ENSG00000005884,ENSG00000007168,ENSG00000010319,ENSG00000011465,ENSG00000012171,ENSG00000020181,ENSG00000023734,ENSG00000037280,ENSG00000048052,ENSG00000049130,ENSG00000050820,ENSG00000054654,ENSG00000061273,ENSG00000065243,ENSG00000067066,ENSG00000067560,ENSG00000068001,ENSG00000070087,ENSG00000071246,ENSG00000073060,ENSG00000074054,ENSG00000075213…
1	!	0.000557	40	11036	38	0.003	0.95	GO:0010761	BP	7	fibroblast migration	8	ENSG00000054654,ENSG00000068001,ENSG00000077264,ENSG00000079308,ENSG00000089820,ENSG00000092871,ENSG00000102606,ENSG00000105329,ENSG00000107372,ENSG00000110880,ENSG00000119185,ENSG00000124145,ENSG00000135362,ENSG00000136238,ENSG00000136999,ENSG00000137801,ENSG00000138685,ENSG00000140464,ENSG00000142208,ENSG00000143398,ENSG00000143951,ENSG00000146535,ENSG00000149269,ENSG00000149480,ENSG00000150347…
1	!	0.00459	72	11036	61	0.006	0.847	GO:0022406	BP	7	membrane docking	4	ENSG00000049245,ENSG00000067715,ENSG00000067900,ENSG00000070367,ENSG00000073969,ENSG00000075785,ENSG00000076944,ENSG00000079950,ENSG00000090339,ENSG00000092108,ENSG00000092820,ENSG00000099365,ENSG00000100568,ENSG00000101298,ENSG00000103034,ENSG00000103496,ENSG00000104142,ENSG00000104164,ENSG00000104915,ENSG00000105971,ENSG00000106089,ENSG00000106636,ENSG00000111450,ENSG00000112276,ENSG00000112335…
1	!	0.0381	59	11036	50	0.005	0.847	GO:0048278	BP	7	vesicle docking	5	ENSG00000049245,ENSG00000067715,ENSG00000070367,ENSG00000073969,ENSG00000076944,ENSG00000079950,ENSG00000092108,ENSG00000099365,ENSG00000100568,ENSG00000101298,ENSG00000103034,ENSG00000103496,ENSG00000104142,ENSG00000104164,ENSG00000104915,ENSG00000105971,ENSG00000106089,ENSG00000106636,ENSG00000111450,ENSG00000112276,ENSG00000112685,ENSG00000116266,ENSG00000116903,ENSG00000117758,ENSG00000124222…
1	!	4.16e-12	567	11036	423	0.038	0.746	GO:0051301	BP	7	cell division	4	ENSG00000002822,ENSG00000004897,ENSG00000005156,ENSG00000006451,ENSG00000007047,ENSG00000007080,ENSG00000007168,ENSG00000007372,ENSG00000007866,ENSG00000010244,ENSG00000010292,ENSG00000011295,ENSG00000018408,ENSG00000021574,ENSG00000036257,ENSG00000037474,ENSG00000040275,ENSG00000044090,ENSG00000047410,ENSG00000047849,ENSG00000050820,ENSG00000051382,ENSG00000053900,ENSG00000054116,ENSG00000058091…
1	!	1.89e-12	657	11036	484	0.044	0.737	GO:0030029	BP	7	actin filament-based process	4	ENSG00000003402,ENSG00000006451,ENSG00000006453,ENSG00000006607,ENSG00000006747,ENSG00000007168,ENSG00000007944,ENSG00000010322,ENSG00000015285,ENSG00000017260,ENSG00000018189,ENSG00000024422,ENSG00000026025,ENSG00000034510,ENSG00000036257,ENSG00000044115,ENSG00000046604,ENSG00000046653,ENSG00000047579,ENSG00000047648,ENSG00000049540,ENSG00000049759,ENSG00000050327,ENSG00000050405,ENSG00000050820…
1	!	9.57e-19	1925	11036	1329	0.12	0.69	GO:0008219	BP	7	cell death	4	ENSG00000001084,ENSG00000001460,ENSG00000001631,ENSG00000002330,ENSG00000003393,ENSG00000003400,ENSG00000003402,ENSG00000003756,ENSG00000004139,ENSG00000004487,ENSG00000004799,ENSG00000005022,ENSG00000005194,ENSG00000005339,ENSG00000005882,ENSG00000006016,ENSG00000006210,ENSG00000006327,ENSG00000006625,ENSG00000006747,ENSG00000007047,ENSG00000008128,ENSG00000010322,ENSG00000010810,ENSG00000011275…
1	!	0.00228	293	11036	212	0.019	0.724	GO:0070997	BP	7	neuron death	5	ENSG00000001084,ENSG00000002330,ENSG00000004139,ENSG00000006016,ENSG00000010810,ENSG00000011485,ENSG00000015475,ENSG00000023909,ENSG00000026103,ENSG00000044574,ENSG00000064393,ENSG00000065559,ENSG00000067900,ENSG00000068024,ENSG00000070831,ENSG00000073921,ENSG00000077264,ENSG00000078237,ENSG00000080815,ENSG00000081189,ENSG00000082701,ENSG00000084112,ENSG00000087088,ENSG00000088808,ENSG00000089094…
1	!	7.34e-18	1812	11036	1253	0.114	0.692	GO:0012501	BP	7	programmed cell death	5	ENSG00000001084,ENSG00000001460,ENSG00000001631,ENSG00000002330,ENSG00000003400,ENSG00000003402,ENSG00000003756,ENSG00000004139,ENSG00000004487,ENSG00000004799,ENSG00000005022,ENSG00000005194,ENSG00000005339,ENSG00000005882,ENSG00000006016,ENSG00000006210,ENSG00000006327,ENSG00000006625,ENSG00000006747,ENSG00000007047,ENSG00000008128,ENSG00000010322,ENSG00000010810,ENSG00000011275,ENSG00000011422…
1	!	2.68e-17	1791	11036	1237	0.112	0.691	GO:0006915	BP	7	apoptotic process	6	ENSG00000001084,ENSG00000001460,ENSG00000001631,ENSG00000002330,ENSG00000003400,ENSG00000003402,ENSG00000003756,ENSG00000004139,ENSG00000004487,ENSG00000004799,ENSG00000005022,ENSG00000005194,ENSG00000005339,ENSG00000005882,ENSG00000006016,ENSG00000006210,ENSG00000006327,ENSG00000006625,ENSG00000006747,ENSG00000008128,ENSG00000010322,ENSG00000010810,ENSG00000011275,ENSG00000011422,ENSG00000012048…
1	!	1.79e-13	634	11036	472	0.043	0.744	GO:0007017	BP	7	microtubule-based process	4	ENSG00000004478,ENSG00000006125,ENSG00000007047,ENSG00000007168,ENSG00000007372,ENSG00000008710,ENSG00000010017,ENSG00000010244,ENSG00000011523,ENSG00000012048,ENSG00000013810,ENSG00000019144,ENSG00000021574,ENSG00000023445,ENSG00000034677,ENSG00000037042,ENSG00000040275,ENSG00000041880,ENSG00000042753,ENSG00000044090,ENSG00000044459,ENSG00000046651,ENSG00000047410,ENSG00000047579,ENSG00000047849…
1	!	1.55e-07	498	11036	362	0.033	0.727	GO:0016049	BP	7	cell growth	4	ENSG00000001617,ENSG00000004399,ENSG00000004487,ENSG00000006327,ENSG00000006652,ENSG00000006831,ENSG00000007168,ENSG00000007341,ENSG00000008086,ENSG00000008128,ENSG00000010319,ENSG00000012171,ENSG00000012232,ENSG00000018189,ENSG00000022267,ENSG00000035403,ENSG00000043143,ENSG00000049759,ENSG00000050820,ENSG00000051523,ENSG00000055044,ENSG00000056736,ENSG00000057019,ENSG00000058262,ENSG00000060069…
1	!	6.11e-07	78	11036	71	0.006	0.91	GO:0006903	BP	7	vesicle targeting	4	ENSG00000007255,ENSG00000036257,ENSG00000054116,ENSG00000070540,ENSG00000073969,ENSG00000074054,ENSG00000074695,ENSG00000080815,ENSG00000085063,ENSG00000086598,ENSG00000092108,ENSG00000092531,ENSG00000099940,ENSG00000100528,ENSG00000100934,ENSG00000101160,ENSG00000105063,ENSG00000105402,ENSG00000106636,ENSG00000107651,ENSG00000107862,ENSG00000108433,ENSG00000108587,ENSG00000109861,ENSG00000110075…
1	!	1.74e-05	66	11036	60	0.005	0.909	GO:0048199	BP	7	vesicle targeting, to, from or within Golgi	5	ENSG00000007255,ENSG00000036257,ENSG00000054116,ENSG00000070540,ENSG00000073969,ENSG00000074695,ENSG00000085063,ENSG00000086598,ENSG00000092108,ENSG00000100528,ENSG00000100934,ENSG00000101160,ENSG00000105063,ENSG00000105402,ENSG00000107651,ENSG00000107862,ENSG00000108433,ENSG00000108587,ENSG00000109861,ENSG00000110075,ENSG00000113615,ENSG00000114270,ENSG00000114354,ENSG00000114745,ENSG00000117153…
1	!	0.000153	61	11036	55	0.005	0.902	GO:0048207	BP	7	vesicle targeting, rough ER to cis-Golgi	6	ENSG00000007255,ENSG00000036257,ENSG00000054116,ENSG00000073969,ENSG00000074695,ENSG00000085063,ENSG00000086598,ENSG00000092108,ENSG00000100528,ENSG00000100934,ENSG00000101160,ENSG00000105063,ENSG00000105402,ENSG00000107651,ENSG00000108433,ENSG00000109861,ENSG00000110075,ENSG00000113615,ENSG00000114270,ENSG00000114354,ENSG00000114745,ENSG00000117153,ENSG00000119414,ENSG00000120341,ENSG00000125875…
1	!	1.76e-38	437	11036	385	0.035	0.881	GO:0006914	BP	7	autophagy	3	ENSG00000002330,ENSG00000004142,ENSG00000005893,ENSG00000006025,ENSG00000006715,ENSG00000009844,ENSG00000011465,ENSG00000014216,ENSG00000019991,ENSG00000023287,ENSG00000025039,ENSG00000032742,ENSG00000033627,ENSG00000034713,ENSG00000035664,ENSG00000038532,ENSG00000040633,ENSG00000047249,ENSG00000051382,ENSG00000055208,ENSG00000055483,ENSG00000057663,ENSG00000058056,ENSG00000061337,ENSG00000062716…
1	!	7.34e-28	240	11036	221	0.02	0.921	GO:0016236	BP	7	macroautophagy	4	ENSG00000004142,ENSG00000011465,ENSG00000014216,ENSG00000023287,ENSG00000025039,ENSG00000032742,ENSG00000033627,ENSG00000034713,ENSG00000038532,ENSG00000040633,ENSG00000047249,ENSG00000057663,ENSG00000061337,ENSG00000066739,ENSG00000068354,ENSG00000069329,ENSG00000069869,ENSG00000070540,ENSG00000074319,ENSG00000075785,ENSG00000078142,ENSG00000078237,ENSG00000078804,ENSG00000080815,ENSG00000083750…
1	!	5.64e-10	220	11036	180	0.016	0.818	GO:0006457	BP	7	protein folding	3	ENSG00000004478,ENSG00000015676,ENSG00000019582,ENSG00000023318,ENSG00000044574,ENSG00000065135,ENSG00000065485,ENSG00000066136,ENSG00000069345,ENSG00000069966,ENSG00000070770,ENSG00000074695,ENSG00000077232,ENSG00000078369,ENSG00000079150,ENSG00000080824,ENSG00000084072,ENSG00000086061,ENSG00000088356,ENSG00000088832,ENSG00000089248,ENSG00000089597,ENSG00000090006,ENSG00000090273,ENSG00000090520…
1	!	0.00434	49	11036	44	0.004	0.898	GO:0061077	BP	7	chaperone-mediated protein folding	4	ENSG00000004478,ENSG00000019582,ENSG00000079150,ENSG00000088832,ENSG00000096060,ENSG00000100380,ENSG00000100442,ENSG00000101266,ENSG00000105185,ENSG00000105701,ENSG00000106080,ENSG00000107262,ENSG00000109971,ENSG00000110172,ENSG00000110958,ENSG00000115541,ENSG00000117385,ENSG00000119782,ENSG00000120694,ENSG00000120885,ENSG00000122642,ENSG00000126602,ENSG00000127022,ENSG00000132002,ENSG00000133985…
1	!	2.18e-121	5957	11036	4248	0.385	0.713	GO:0016043	BP	7	cellular component organization	3	ENSG00000001084,ENSG00000001497,ENSG00000001617,ENSG00000002016,ENSG00000002330,ENSG00000002822,ENSG00000002919,ENSG00000003393,ENSG00000003402,ENSG00000003509,ENSG00000003756,ENSG00000004139,ENSG00000004142,ENSG00000004399,ENSG00000004478,ENSG00000004487,ENSG00000004700,ENSG00000004779,ENSG00000004897,ENSG00000004975,ENSG00000005007,ENSG00000005020,ENSG00000005022,ENSG00000005156,ENSG00000005194…
1	!	8.06e-70	2427	11036	1829	0.166	0.754	GO:0043933	BP	7	macromolecular complex subunit organization	4	ENSG00000001497,ENSG00000002016,ENSG00000002330,ENSG00000003509,ENSG00000003756,ENSG00000004478,ENSG00000004487,ENSG00000004779,ENSG00000004975,ENSG00000005007,ENSG00000005020,ENSG00000005302,ENSG00000005339,ENSG00000005436,ENSG00000005483,ENSG00000006125,ENSG00000006210,ENSG00000006453,ENSG00000006459,ENSG00000006607,ENSG00000006695,ENSG00000006712,ENSG00000006715,ENSG00000006747,ENSG00000007255…
1	!	1.04e-37	1517	11036	1134	0.103	0.748	GO:0071822	BP	7	protein complex subunit organization	5	ENSG00000002330,ENSG00000003509,ENSG00000004478,ENSG00000004779,ENSG00000004975,ENSG00000005007,ENSG00000005020,ENSG00000005339,ENSG00000006125,ENSG00000006210,ENSG00000006453,ENSG00000006607,ENSG00000006695,ENSG00000006715,ENSG00000006747,ENSG00000007255,ENSG00000008294,ENSG00000008311,ENSG00000008735,ENSG00000008838,ENSG00000009844,ENSG00000010017,ENSG00000010244,ENSG00000010704,ENSG00000011295…
1	!	5.6e-19	219	11036	194	0.018	0.886	GO:0071826	BP	7	ribonucleoprotein complex subunit organization	5	ENSG00000003756,ENSG00000005436,ENSG00000007392,ENSG00000023734,ENSG00000046647,ENSG00000048740,ENSG00000053372,ENSG00000055917,ENSG00000061936,ENSG00000063046,ENSG00000064703,ENSG00000074201,ENSG00000075856,ENSG00000076924,ENSG00000079785,ENSG00000082516,ENSG00000083635,ENSG00000083845,ENSG00000083896,ENSG00000084623,ENSG00000085760,ENSG00000086589,ENSG00000087263,ENSG00000089009,ENSG00000092847…
1	!	6.44e-13	756	11036	551	0.05	0.729	GO:0006325	BP	7	chromatin organization	5	ENSG00000001497,ENSG00000004487,ENSG00000005302,ENSG00000005339,ENSG00000005483,ENSG00000006459,ENSG00000006712,ENSG00000008083,ENSG00000008838,ENSG00000009954,ENSG00000010803,ENSG00000011243,ENSG00000011258,ENSG00000011485,ENSG00000012048,ENSG00000013573,ENSG00000015171,ENSG00000019549,ENSG00000024048,ENSG00000025293,ENSG00000028310,ENSG00000032219,ENSG00000043143,ENSG00000047410,ENSG00000048052…
1	!	8.41e-29	545	11036	448	0.041	0.822	GO:0016569	BP	7	covalent chromatin modification	6	ENSG00000004487,ENSG00000005302,ENSG00000005339,ENSG00000005483,ENSG00000006459,ENSG00000006712,ENSG00000008083,ENSG00000008838,ENSG00000009954,ENSG00000011243,ENSG00000011258,ENSG00000011485,ENSG00000012048,ENSG00000015171,ENSG00000019549,ENSG00000024048,ENSG00000025293,ENSG00000028310,ENSG00000032219,ENSG00000043143,ENSG00000048052,ENSG00000048649,ENSG00000049618,ENSG00000054267,ENSG00000055609…
1	!	8.84e-06	250	11036	191	0.017	0.764	GO:0034330	BP	7	cell junction organization	4	ENSG00000010278,ENSG00000019549,ENSG00000027075,ENSG00000035403,ENSG00000044115,ENSG00000046604,ENSG00000046653,ENSG00000047648,ENSG00000053747,ENSG00000058085,ENSG00000061273,ENSG00000062716,ENSG00000065243,ENSG00000065613,ENSG00000067560,ENSG00000067900,ENSG00000070759,ENSG00000070831,ENSG00000071127,ENSG00000072062,ENSG00000072110,ENSG00000072163,ENSG00000072415,ENSG00000073008,ENSG00000073712…
1	!	0.000668	221	11036	166	0.015	0.751	GO:0045216	BP	7	cell-cell junction organization	5	ENSG00000010278,ENSG00000019549,ENSG00000027075,ENSG00000035403,ENSG00000044115,ENSG00000046604,ENSG00000046653,ENSG00000047648,ENSG00000061273,ENSG00000065243,ENSG00000065613,ENSG00000067560,ENSG00000067900,ENSG00000070759,ENSG00000070831,ENSG00000071127,ENSG00000072062,ENSG00000072110,ENSG00000072163,ENSG00000072415,ENSG00000073008,ENSG00000073712,ENSG00000074054,ENSG00000075618,ENSG00000075711…
1	!	0.00106	118	11036	95	0.009	0.805	GO:0034332	BP	7	adherens junction organization	6	ENSG00000035403,ENSG00000044115,ENSG00000046653,ENSG00000047648,ENSG00000065613,ENSG00000067900,ENSG00000070759,ENSG00000070831,ENSG00000072110,ENSG00000073008,ENSG00000073712,ENSG00000074054,ENSG00000076201,ENSG00000084636,ENSG00000085733,ENSG00000087077,ENSG00000090020,ENSG00000095637,ENSG00000096696,ENSG00000100034,ENSG00000101665,ENSG00000102606,ENSG00000103653,ENSG00000104332,ENSG00000105245…
1	!	6.68e-20	529	11036	418	0.038	0.79	GO:0022411	BP	7	cellular component disassembly	4	ENSG00000004975,ENSG00000005007,ENSG00000006747,ENSG00000007168,ENSG00000009844,ENSG00000011243,ENSG00000011465,ENSG00000014216,ENSG00000019549,ENSG00000021574,ENSG00000023287,ENSG00000026508,ENSG00000030066,ENSG00000034713,ENSG00000035862,ENSG00000038295,ENSG00000038532,ENSG00000047410,ENSG00000048544,ENSG00000049540,ENSG00000050405,ENSG00000053747,ENSG00000055483,ENSG00000055950,ENSG00000057663…
1	!	9.47e-10	259	11036	207	0.019	0.799	GO:0032984	BP	7	macromolecular complex disassembly	5	ENSG00000004975,ENSG00000005007,ENSG00000006747,ENSG00000009844,ENSG00000021574,ENSG00000048544,ENSG00000050405,ENSG00000055950,ENSG00000061794,ENSG00000066117,ENSG00000070018,ENSG00000071127,ENSG00000073584,ENSG00000074054,ENSG00000074071,ENSG00000075340,ENSG00000077549,ENSG00000079691,ENSG00000082014,ENSG00000082515,ENSG00000082701,ENSG00000083937,ENSG00000085760,ENSG00000086065,ENSG00000086504…
1	!	1.17e-08	231	11036	185	0.017	0.801	GO:0043241	BP	7	protein complex disassembly	6	ENSG00000004975,ENSG00000005007,ENSG00000006747,ENSG00000009844,ENSG00000021574,ENSG00000048544,ENSG00000050405,ENSG00000055950,ENSG00000061794,ENSG00000070018,ENSG00000071127,ENSG00000074054,ENSG00000074071,ENSG00000075340,ENSG00000077549,ENSG00000079691,ENSG00000082515,ENSG00000082701,ENSG00000083937,ENSG00000086065,ENSG00000086504,ENSG00000087263,ENSG00000087274,ENSG00000090376,ENSG00000094631…
1	!	1.73e-06	195	11036	155	0.014	0.795	GO:0043624	BP	7	cellular protein complex disassembly	7	ENSG00000005007,ENSG00000006747,ENSG00000021574,ENSG00000048544,ENSG00000050405,ENSG00000055950,ENSG00000061794,ENSG00000071127,ENSG00000074054,ENSG00000074071,ENSG00000075340,ENSG00000077549,ENSG00000079691,ENSG00000082515,ENSG00000086504,ENSG00000087263,ENSG00000087274,ENSG00000094631,ENSG00000096080,ENSG00000100106,ENSG00000101871,ENSG00000102738,ENSG00000103342,ENSG00000105364,ENSG00000105402…
1	!	1.58e-31	563	11036	466	0.042	0.828	GO:0010256	BP	7	endomembrane system organization	4	ENSG00000003393,ENSG00000005884,ENSG00000006453,ENSG00000007168,ENSG00000009844,ENSG00000011243,ENSG00000013016,ENSG00000021574,ENSG00000024422,ENSG00000028839,ENSG00000030066,ENSG00000044090,ENSG00000047410,ENSG00000047579,ENSG00000047932,ENSG00000048140,ENSG00000049245,ENSG00000051009,ENSG00000054654,ENSG00000058262,ENSG00000062716,ENSG00000064102,ENSG00000064270,ENSG00000065000,ENSG00000065308…
1	!	1.07e-100	3207	11036	2426	0.22	0.756	GO:0006996	BP	7	organelle organization	4	ENSG00000001084,ENSG00000002330,ENSG00000002822,ENSG00000002919,ENSG00000003393,ENSG00000003402,ENSG00000003509,ENSG00000004142,ENSG00000004478,ENSG00000004700,ENSG00000004779,ENSG00000004897,ENSG00000005007,ENSG00000005022,ENSG00000005156,ENSG00000006451,ENSG00000006453,ENSG00000006607,ENSG00000006625,ENSG00000006695,ENSG00000006712,ENSG00000006715,ENSG00000006744,ENSG00000006747,ENSG00000007047…
1	!	2.31e-46	1642	11036	1242	0.113	0.756	GO:1902589	BP	7	single-organism organelle organization	5	ENSG00000002330,ENSG00000002822,ENSG00000003402,ENSG00000004142,ENSG00000004478,ENSG00000004897,ENSG00000005007,ENSG00000005022,ENSG00000006451,ENSG00000006453,ENSG00000006607,ENSG00000006715,ENSG00000006747,ENSG00000007047,ENSG00000007168,ENSG00000007372,ENSG00000007944,ENSG00000008710,ENSG00000010017,ENSG00000010244,ENSG00000010292,ENSG00000010322,ENSG00000010361,ENSG00000011143,ENSG00000011243…
1	!	2.03e-10	105	11036	96	0.009	0.914	GO:1903008	BP	7	organelle disassembly	6	ENSG00000021574,ENSG00000023287,ENSG00000034713,ENSG00000038532,ENSG00000055483,ENSG00000057663,ENSG00000063244,ENSG00000066739,ENSG00000070540,ENSG00000070770,ENSG00000072310,ENSG00000072518,ENSG00000078237,ENSG00000084463,ENSG00000085733,ENSG00000085760,ENSG00000087470,ENSG00000088727,ENSG00000094631,ENSG00000099904,ENSG00000100225,ENSG00000100300,ENSG00000100644,ENSG00000100749,ENSG00000101194…
1	!	5.09e-06	141	11036	116	0.011	0.823	GO:0006997	BP	7	nucleus organization	5	ENSG00000007168,ENSG00000011243,ENSG00000021574,ENSG00000028839,ENSG00000030066,ENSG00000047410,ENSG00000054654,ENSG00000064102,ENSG00000064393,ENSG00000068878,ENSG00000069248,ENSG00000075188,ENSG00000083937,ENSG00000084073,ENSG00000085415,ENSG00000085721,ENSG00000086065,ENSG00000088833,ENSG00000091039,ENSG00000093000,ENSG00000094914,ENSG00000095319,ENSG00000096063,ENSG00000100029,ENSG00000100242…
1	!	2.23e-15	166	11036	149	0.014	0.898	GO:0007033	BP	7	vacuole organization	5	ENSG00000006715,ENSG00000023287,ENSG00000032742,ENSG00000034713,ENSG00000038532,ENSG00000040633,ENSG00000049860,ENSG00000051009,ENSG00000057663,ENSG00000066739,ENSG00000068354,ENSG00000070540,ENSG00000074319,ENSG00000075785,ENSG00000078142,ENSG00000078804,ENSG00000080815,ENSG00000083937,ENSG00000085978,ENSG00000086065,ENSG00000089041,ENSG00000090674,ENSG00000092108,ENSG00000095066,ENSG00000097033…
1	!	1.35e-08	82	11036	76	0.007	0.927	GO:1905037	BP	7	autophagosome organization	6	ENSG00000023287,ENSG00000032742,ENSG00000034713,ENSG00000040633,ENSG00000057663,ENSG00000066739,ENSG00000070540,ENSG00000075785,ENSG00000078142,ENSG00000078804,ENSG00000080815,ENSG00000085978,ENSG00000092108,ENSG00000097033,ENSG00000100330,ENSG00000101421,ENSG00000101460,ENSG00000103148,ENSG00000108239,ENSG00000109083,ENSG00000110046,ENSG00000110497,ENSG00000112210,ENSG00000114388,ENSG00000115020…
1	!	0.0154	205	11036	151	0.014	0.737	GO:0048284	BP	7	organelle fusion	5	ENSG00000006715,ENSG00000011454,ENSG00000030110,ENSG00000038532,ENSG00000040633,ENSG00000049245,ENSG00000054611,ENSG00000065135,ENSG00000065491,ENSG00000065882,ENSG00000067208,ENSG00000067715,ENSG00000068354,ENSG00000074319,ENSG00000075785,ENSG00000079950,ENSG00000083937,ENSG00000087088,ENSG00000090432,ENSG00000090674,ENSG00000092531,ENSG00000093183,ENSG00000095383,ENSG00000099365,ENSG00000099940…
1	!	0.000807	34	11036	33	0.003	0.971	GO:0097576	BP	7	vacuole fusion	6	ENSG00000006715,ENSG00000038532,ENSG00000040633,ENSG00000068354,ENSG00000074319,ENSG00000083937,ENSG00000090674,ENSG00000099940,ENSG00000100568,ENSG00000115561,ENSG00000118640,ENSG00000124333,ENSG00000135018,ENSG00000135317,ENSG00000136436,ENSG00000136874,ENSG00000139719,ENSG00000143553,ENSG00000145016,ENSG00000151445,ENSG00000152223,ENSG00000157954,ENSG00000160803,ENSG00000163820,ENSG00000165280…
1	!	0.00361	31	11036	30	0.003	0.968	GO:0097352	BP	7	autophagosome maturation	7	ENSG00000038532,ENSG00000040633,ENSG00000068354,ENSG00000074319,ENSG00000090674,ENSG00000099940,ENSG00000100568,ENSG00000115561,ENSG00000118640,ENSG00000124333,ENSG00000135018,ENSG00000135317,ENSG00000136436,ENSG00000136874,ENSG00000139719,ENSG00000143553,ENSG00000145016,ENSG00000151445,ENSG00000152223,ENSG00000157954,ENSG00000160803,ENSG00000163820,ENSG00000165280,ENSG00000169252,ENSG00000184056…
1	!	2.39e-35	637	11036	526	0.048	0.826	GO:0007005	BP	7	mitochondrion organization	5	ENSG00000001084,ENSG00000002330,ENSG00000003509,ENSG00000004142,ENSG00000004779,ENSG00000005022,ENSG00000005156,ENSG00000006625,ENSG00000006695,ENSG00000006744,ENSG00000011295,ENSG00000011422,ENSG00000011465,ENSG00000015475,ENSG00000019991,ENSG00000023228,ENSG00000023287,ENSG00000023330,ENSG00000023909,ENSG00000025772,ENSG00000027001,ENSG00000029639,ENSG00000030110,ENSG00000034713,ENSG00000038532…
1	!	3.58e-10	85	11036	80	0.007	0.941	GO:0061726	BP	7	mitochondrion disassembly	6	ENSG00000023287,ENSG00000034713,ENSG00000038532,ENSG00000055483,ENSG00000057663,ENSG00000063244,ENSG00000066739,ENSG00000070540,ENSG00000070770,ENSG00000072310,ENSG00000072518,ENSG00000078237,ENSG00000084463,ENSG00000085733,ENSG00000087470,ENSG00000094631,ENSG00000099904,ENSG00000100225,ENSG00000100300,ENSG00000100644,ENSG00000101194,ENSG00000101460,ENSG00000104765,ENSG00000105401,ENSG00000105723…
1	!	3.58e-10	85	11036	80	0.007	0.941	GO:0000422	BP	7	mitophagy	7	ENSG00000023287,ENSG00000034713,ENSG00000038532,ENSG00000055483,ENSG00000057663,ENSG00000063244,ENSG00000066739,ENSG00000070540,ENSG00000070770,ENSG00000072310,ENSG00000072518,ENSG00000078237,ENSG00000084463,ENSG00000085733,ENSG00000087470,ENSG00000094631,ENSG00000099904,ENSG00000100225,ENSG00000100300,ENSG00000100644,ENSG00000101194,ENSG00000101460,ENSG00000104765,ENSG00000105401,ENSG00000105723…
1	!	0.00816	118	11036	93	0.008	0.788	GO:0008637	BP	7	apoptotic mitochondrial changes	6	ENSG00000001084,ENSG00000002330,ENSG00000005022,ENSG00000006625,ENSG00000011422,ENSG00000015475,ENSG00000019991,ENSG00000023228,ENSG00000023909,ENSG00000030110,ENSG00000042286,ENSG00000064012,ENSG00000069329,ENSG00000082701,ENSG00000087088,ENSG00000087470,ENSG00000088808,ENSG00000088986,ENSG00000090432,ENSG00000097033,ENSG00000101843,ENSG00000103490,ENSG00000104081,ENSG00000104695,ENSG00000104765…
1	!	0.00232	148	11036	115	0.01	0.777	GO:0006626	BP	7	protein targeting to mitochondrion	6	ENSG00000015475,ENSG00000025772,ENSG00000027001,ENSG00000054392,ENSG00000055483,ENSG00000063244,ENSG00000070770,ENSG00000072310,ENSG00000072756,ENSG00000075336,ENSG00000080824,ENSG00000084090,ENSG00000084463,ENSG00000086758,ENSG00000092098,ENSG00000097033,ENSG00000099341,ENSG00000099904,ENSG00000100099,ENSG00000100216,ENSG00000100225,ENSG00000100300,ENSG00000100347,ENSG00000100575,ENSG00000101194…
1	!	0.000264	632	11036	435	0.039	0.688	GO:0051276	BP	7	chromosome organization	5	ENSG00000002822,ENSG00000004700,ENSG00000004897,ENSG00000005007,ENSG00000006712,ENSG00000007168,ENSG00000010244,ENSG00000010292,ENSG00000011243,ENSG00000012048,ENSG00000012061,ENSG00000013573,ENSG00000013810,ENSG00000014138,ENSG00000020922,ENSG00000025770,ENSG00000026036,ENSG00000029993,ENSG00000030066,ENSG00000035928,ENSG00000036257,ENSG00000039650,ENSG00000040275,ENSG00000041880,ENSG00000047410…
1	!	1.94e-13	369	11036	292	0.026	0.791	GO:0016050	BP	7	vesicle organization	5	ENSG00000002919,ENSG00000003393,ENSG00000006715,ENSG00000007168,ENSG00000007255,ENSG00000009844,ENSG00000011454,ENSG00000028528,ENSG00000028839,ENSG00000036257,ENSG00000039319,ENSG00000047579,ENSG00000049245,ENSG00000051009,ENSG00000054116,ENSG00000054611,ENSG00000065000,ENSG00000065135,ENSG00000065491,ENSG00000065882,ENSG00000067208,ENSG00000067715,ENSG00000068354,ENSG00000069974,ENSG00000072958…
1	!	7.24e-06	68	11036	62	0.006	0.912	GO:0007032	BP	7	endosome organization	6	ENSG00000003393,ENSG00000009844,ENSG00000051009,ENSG00000069974,ENSG00000074319,ENSG00000075785,ENSG00000078142,ENSG00000083937,ENSG00000086065,ENSG00000095066,ENSG00000101421,ENSG00000103769,ENSG00000104142,ENSG00000104886,ENSG00000106976,ENSG00000109572,ENSG00000111540,ENSG00000112335,ENSG00000115145,ENSG00000115561,ENSG00000116903,ENSG00000119541,ENSG00000124198,ENSG00000124209,ENSG00000130724…
1	!	0.0397	31	11036	29	0.003	0.935	GO:0036257	BP	7	multivesicular body organization	7	ENSG00000009844,ENSG00000069974,ENSG00000074319,ENSG00000083937,ENSG00000086065,ENSG00000101421,ENSG00000103769,ENSG00000115145,ENSG00000115561,ENSG00000119541,ENSG00000130724,ENSG00000131165,ENSG00000131475,ENSG00000132612,ENSG00000136100,ENSG00000136738,ENSG00000139722,ENSG00000141971,ENSG00000147457,ENSG00000155975,ENSG00000159210,ENSG00000160948,ENSG00000167987,ENSG00000170248,ENSG00000176108…
1	!	1.99e-24	1158	11036	855	0.077	0.738	GO:0007010	BP	7	cytoskeleton organization	5	ENSG00000003402,ENSG00000004478,ENSG00000006451,ENSG00000006453,ENSG00000006607,ENSG00000006747,ENSG00000007047,ENSG00000007168,ENSG00000007372,ENSG00000007944,ENSG00000008710,ENSG00000010017,ENSG00000010244,ENSG00000010322,ENSG00000011523,ENSG00000012048,ENSG00000013810,ENSG00000015285,ENSG00000017260,ENSG00000018189,ENSG00000019144,ENSG00000019995,ENSG00000021574,ENSG00000023445,ENSG00000024422…
1	!	2.79e-10	447	11036	337	0.031	0.754	GO:0000226	BP	7	microtubule cytoskeleton organization	6	ENSG00000004478,ENSG00000007047,ENSG00000007168,ENSG00000007372,ENSG00000008710,ENSG00000010017,ENSG00000010244,ENSG00000011523,ENSG00000012048,ENSG00000013810,ENSG00000019144,ENSG00000021574,ENSG00000023445,ENSG00000034677,ENSG00000037042,ENSG00000040275,ENSG00000041880,ENSG00000044090,ENSG00000044459,ENSG00000046651,ENSG00000047410,ENSG00000047849,ENSG00000048342,ENSG00000054282,ENSG00000058272…
1	!	1.72e-16	572	11036	439	0.04	0.767	GO:0030036	BP	7	actin cytoskeleton organization	6	ENSG00000003402,ENSG00000006451,ENSG00000006453,ENSG00000006607,ENSG00000006747,ENSG00000007168,ENSG00000007944,ENSG00000010322,ENSG00000015285,ENSG00000017260,ENSG00000018189,ENSG00000024422,ENSG00000034510,ENSG00000036257,ENSG00000044115,ENSG00000046653,ENSG00000047579,ENSG00000047648,ENSG00000049540,ENSG00000050327,ENSG00000050405,ENSG00000050820,ENSG00000052841,ENSG00000054148,ENSG00000061676…
1	!	0.019	162	11036	122	0.011	0.753	GO:0031032	BP	7	actomyosin structure organization	7	ENSG00000003402,ENSG00000007944,ENSG00000036257,ENSG00000047648,ENSG00000049540,ENSG00000050327,ENSG00000064042,ENSG00000064666,ENSG00000067560,ENSG00000067900,ENSG00000068305,ENSG00000070087,ENSG00000071127,ENSG00000074054,ENSG00000074964,ENSG00000078114,ENSG00000078401,ENSG00000079337,ENSG00000079691,ENSG00000079819,ENSG00000081189,ENSG00000082397,ENSG00000082781,ENSG00000086991,ENSG00000088280…
1	!	0.0253	88	11036	71	0.006	0.807	GO:0031532	BP	7	actin cytoskeleton reorganization	7	ENSG00000006451,ENSG00000006453,ENSG00000006607,ENSG00000017260,ENSG00000047579,ENSG00000054148,ENSG00000067560,ENSG00000067606,ENSG00000073910,ENSG00000075539,ENSG00000079337,ENSG00000085733,ENSG00000092820,ENSG00000097007,ENSG00000100345,ENSG00000105329,ENSG00000111199,ENSG00000111348,ENSG00000112137,ENSG00000112655,ENSG00000120156,ENSG00000120899,ENSG00000125249,ENSG00000128298,ENSG00000128585…
1	!	3.55e-05	616	11036	429	0.039	0.696	GO:0048285	BP	7	organelle fission	5	ENSG00000002822,ENSG00000004897,ENSG00000006695,ENSG00000007047,ENSG00000007168,ENSG00000008128,ENSG00000010244,ENSG00000010292,ENSG00000011243,ENSG00000011465,ENSG00000011485,ENSG00000012061,ENSG00000013810,ENSG00000019991,ENSG00000020922,ENSG00000021574,ENSG00000023445,ENSG00000024048,ENSG00000036257,ENSG00000037474,ENSG00000040275,ENSG00000044090,ENSG00000046651,ENSG00000047410,ENSG00000053900…
1	!	0.00182	576	11036	395	0.036	0.686	GO:0000280	BP	7	nuclear division	6	ENSG00000002822,ENSG00000004897,ENSG00000007047,ENSG00000007168,ENSG00000008128,ENSG00000010244,ENSG00000010292,ENSG00000011243,ENSG00000011485,ENSG00000012061,ENSG00000013810,ENSG00000019991,ENSG00000020922,ENSG00000021574,ENSG00000023445,ENSG00000024048,ENSG00000036257,ENSG00000037474,ENSG00000040275,ENSG00000044090,ENSG00000046651,ENSG00000047410,ENSG00000053900,ENSG00000054116,ENSG00000058272…
1	!	2.82e-13	100	11036	95	0.009	0.95	GO:0007030	BP	7	Golgi organization	5	ENSG00000013016,ENSG00000044090,ENSG00000062716,ENSG00000066455,ENSG00000066777,ENSG00000070831,ENSG00000074054,ENSG00000074695,ENSG00000079805,ENSG00000081923,ENSG00000085382,ENSG00000086598,ENSG00000086827,ENSG00000088833,ENSG00000100030,ENSG00000100462,ENSG00000100749,ENSG00000100815,ENSG00000102606,ENSG00000102882,ENSG00000103051,ENSG00000104388,ENSG00000107651,ENSG00000107862,ENSG00000107863…
1	!	2.01e-05	123	11036	102	0.009	0.829	GO:0031023	BP	7	microtubule organizing center organization	5	ENSG00000007168,ENSG00000011523,ENSG00000012048,ENSG00000044459,ENSG00000046651,ENSG00000054282,ENSG00000058272,ENSG00000058453,ENSG00000072864,ENSG00000074054,ENSG00000074935,ENSG00000075702,ENSG00000077254,ENSG00000078674,ENSG00000082898,ENSG00000083937,ENSG00000086065,ENSG00000087586,ENSG00000092036,ENSG00000099901,ENSG00000101350,ENSG00000101421,ENSG00000101639,ENSG00000102981,ENSG00000103274…
1	!	0.000264	112	11036	92	0.008	0.821	GO:0051297	BP	7	centrosome organization	6	ENSG00000011523,ENSG00000012048,ENSG00000044459,ENSG00000046651,ENSG00000054282,ENSG00000058272,ENSG00000058453,ENSG00000072864,ENSG00000074935,ENSG00000075702,ENSG00000077254,ENSG00000078674,ENSG00000082898,ENSG00000083937,ENSG00000086065,ENSG00000087586,ENSG00000092036,ENSG00000099901,ENSG00000101350,ENSG00000101421,ENSG00000101639,ENSG00000102981,ENSG00000103274,ENSG00000103540,ENSG00000103995…
1	!	2.87e-36	1052	11036	817	0.074	0.777	GO:0061024	BP	7	membrane organization	4	ENSG00000002330,ENSG00000005022,ENSG00000005884,ENSG00000006451,ENSG00000006453,ENSG00000006715,ENSG00000007168,ENSG00000007255,ENSG00000008952,ENSG00000008988,ENSG00000009844,ENSG00000010278,ENSG00000011243,ENSG00000011454,ENSG00000013016,ENSG00000015475,ENSG00000021574,ENSG00000024422,ENSG00000025796,ENSG00000029725,ENSG00000030066,ENSG00000030110,ENSG00000034693,ENSG00000036257,ENSG00000037241…
1	!	3.42e-30	897	11036	696	0.063	0.776	GO:0044802	BP	7	single-organism membrane organization	5	ENSG00000002330,ENSG00000005022,ENSG00000005884,ENSG00000006453,ENSG00000006715,ENSG00000007168,ENSG00000008952,ENSG00000008988,ENSG00000010278,ENSG00000011243,ENSG00000011454,ENSG00000013016,ENSG00000015475,ENSG00000021574,ENSG00000024422,ENSG00000025796,ENSG00000030066,ENSG00000030110,ENSG00000034693,ENSG00000037241,ENSG00000047410,ENSG00000047932,ENSG00000048140,ENSG00000049245,ENSG00000051620…
1	!	2.67e-08	274	11036	214	0.019	0.781	GO:0007009	BP	7	plasma membrane organization	6	ENSG00000005884,ENSG00000006453,ENSG00000013016,ENSG00000024422,ENSG00000047932,ENSG00000048140,ENSG00000049245,ENSG00000064270,ENSG00000066027,ENSG00000067182,ENSG00000067606,ENSG00000067900,ENSG00000068724,ENSG00000069329,ENSG00000069849,ENSG00000070018,ENSG00000072415,ENSG00000073969,ENSG00000075711,ENSG00000079805,ENSG00000079950,ENSG00000082397,ENSG00000084710,ENSG00000084733,ENSG00000086598…
1	!	0.000445	100	11036	83	0.008	0.83	GO:0007006	BP	7	mitochondrial membrane organization	6	ENSG00000002330,ENSG00000005022,ENSG00000015475,ENSG00000030110,ENSG00000051620,ENSG00000064012,ENSG00000080824,ENSG00000082701,ENSG00000087088,ENSG00000088808,ENSG00000088986,ENSG00000090020,ENSG00000090432,ENSG00000097033,ENSG00000100216,ENSG00000100347,ENSG00000100575,ENSG00000102125,ENSG00000104081,ENSG00000104765,ENSG00000105185,ENSG00000105197,ENSG00000105327,ENSG00000105723,ENSG00000106554…
1	!	0.000203	84	11036	72	0.007	0.857	GO:0006998	BP	7	nuclear envelope organization	6	ENSG00000007168,ENSG00000011243,ENSG00000021574,ENSG00000030066,ENSG00000047410,ENSG00000054654,ENSG00000064102,ENSG00000069248,ENSG00000075188,ENSG00000084073,ENSG00000085415,ENSG00000088833,ENSG00000091039,ENSG00000093000,ENSG00000094914,ENSG00000095319,ENSG00000100242,ENSG00000100749,ENSG00000101146,ENSG00000101421,ENSG00000102119,ENSG00000102898,ENSG00000102900,ENSG00000104936,ENSG00000105568…
1	!	3.4e-24	500	11036	407	0.037	0.814	GO:0072657	BP	7	protein localization to membrane	6	ENSG00000002330,ENSG00000005884,ENSG00000008952,ENSG00000008988,ENSG00000013016,ENSG00000015475,ENSG00000024422,ENSG00000025796,ENSG00000034693,ENSG00000037241,ENSG00000047932,ENSG00000048140,ENSG00000049245,ENSG00000058262,ENSG00000063177,ENSG00000064012,ENSG00000064270,ENSG00000065000,ENSG00000065308,ENSG00000066027,ENSG00000067167,ENSG00000067182,ENSG00000067606,ENSG00000067900,ENSG00000068724…
1	!	2.73e-21	369	11036	308	0.028	0.835	GO:0090150	BP	7	establishment of protein localization to membrane	7	ENSG00000002330,ENSG00000005884,ENSG00000008952,ENSG00000008988,ENSG00000013016,ENSG00000015475,ENSG00000025796,ENSG00000034693,ENSG00000037241,ENSG00000047932,ENSG00000048140,ENSG00000049245,ENSG00000058262,ENSG00000063177,ENSG00000064012,ENSG00000064270,ENSG00000065308,ENSG00000066027,ENSG00000067167,ENSG00000067182,ENSG00000067900,ENSG00000068724,ENSG00000069329,ENSG00000071082,ENSG00000072415…
1	!	9.43e-05	210	11036	161	0.015	0.767	GO:0072659	BP	7	protein localization to plasma membrane	7	ENSG00000005884,ENSG00000013016,ENSG00000024422,ENSG00000047932,ENSG00000048140,ENSG00000049245,ENSG00000064270,ENSG00000066027,ENSG00000067182,ENSG00000067606,ENSG00000067900,ENSG00000068724,ENSG00000069329,ENSG00000069849,ENSG00000070018,ENSG00000072415,ENSG00000073969,ENSG00000075711,ENSG00000079950,ENSG00000082397,ENSG00000084710,ENSG00000084733,ENSG00000086598,ENSG00000088992,ENSG00000092820…
1	!	0.00155	143	11036	112	0.01	0.783	GO:0090002	BP	7	establishment of protein localization to plasma membrane	8	ENSG00000005884,ENSG00000013016,ENSG00000047932,ENSG00000048140,ENSG00000049245,ENSG00000064270,ENSG00000066027,ENSG00000067182,ENSG00000067900,ENSG00000068724,ENSG00000069329,ENSG00000072415,ENSG00000073969,ENSG00000075711,ENSG00000084710,ENSG00000084733,ENSG00000086598,ENSG00000088992,ENSG00000092820,ENSG00000095637,ENSG00000099282,ENSG00000099864,ENSG00000101246,ENSG00000101608,ENSG00000103496…
1	!	3.14e-13	190	11036	164	0.015	0.863	GO:0006612	BP	7	protein targeting to membrane	7	ENSG00000008952,ENSG00000008988,ENSG00000013016,ENSG00000025796,ENSG00000034693,ENSG00000037241,ENSG00000058262,ENSG00000063177,ENSG00000064270,ENSG00000065308,ENSG00000067167,ENSG00000071082,ENSG00000083845,ENSG00000086598,ENSG00000088992,ENSG00000089009,ENSG00000089157,ENSG00000099864,ENSG00000100139,ENSG00000100316,ENSG00000100335,ENSG00000100883,ENSG00000101421,ENSG00000101608,ENSG00000103888…
1	!	6.63e-14	103	11036	98	0.009	0.951	GO:0006613	BP	7	cotranslational protein targeting to membrane	8	ENSG00000008952,ENSG00000008988,ENSG00000025796,ENSG00000037241,ENSG00000058262,ENSG00000063177,ENSG00000065308,ENSG00000067167,ENSG00000071082,ENSG00000083845,ENSG00000089009,ENSG00000089157,ENSG00000100316,ENSG00000100883,ENSG00000105193,ENSG00000105372,ENSG00000105640,ENSG00000108107,ENSG00000108298,ENSG00000109475,ENSG00000110700,ENSG00000112306,ENSG00000114391,ENSG00000114850,ENSG00000115268…
1	!	1.46e-14	95	11036	92	0.008	0.968	GO:0006614	BP	7	SRP-dependent cotranslational protein targeting to membrane	9	ENSG00000008988,ENSG00000025796,ENSG00000037241,ENSG00000058262,ENSG00000063177,ENSG00000071082,ENSG00000083845,ENSG00000089009,ENSG00000089157,ENSG00000100316,ENSG00000100883,ENSG00000105193,ENSG00000105372,ENSG00000105640,ENSG00000108107,ENSG00000108298,ENSG00000109475,ENSG00000110700,ENSG00000112306,ENSG00000114391,ENSG00000114850,ENSG00000115268,ENSG00000116251,ENSG00000118181,ENSG00000122026…
1	!	8.35e-11	107	11036	98	0.009	0.916	GO:0006900	BP	7	membrane budding	5	ENSG00000007255,ENSG00000009844,ENSG00000036257,ENSG00000054116,ENSG00000073969,ENSG00000074319,ENSG00000074695,ENSG00000075785,ENSG00000083937,ENSG00000085063,ENSG00000086065,ENSG00000086598,ENSG00000089041,ENSG00000092108,ENSG00000100528,ENSG00000100934,ENSG00000101160,ENSG00000101421,ENSG00000101558,ENSG00000105063,ENSG00000105402,ENSG00000106299,ENSG00000107651,ENSG00000107862,ENSG00000108433…
1	!	6.44e-05	63	11036	57	0.005	0.905	GO:0006901	BP	7	vesicle coating	6	ENSG00000007255,ENSG00000036257,ENSG00000054116,ENSG00000073969,ENSG00000074695,ENSG00000085063,ENSG00000086598,ENSG00000092108,ENSG00000100528,ENSG00000100934,ENSG00000101160,ENSG00000105063,ENSG00000105402,ENSG00000107651,ENSG00000107862,ENSG00000108433,ENSG00000109861,ENSG00000110075,ENSG00000113615,ENSG00000114270,ENSG00000114354,ENSG00000114745,ENSG00000117153,ENSG00000119414,ENSG00000120341…
1	!	2.7e-05	65	11036	59	0.005	0.908	GO:0090114	BP	7	COPII-coated vesicle budding	6	ENSG00000007255,ENSG00000036257,ENSG00000054116,ENSG00000073969,ENSG00000074695,ENSG00000085063,ENSG00000086598,ENSG00000092108,ENSG00000100528,ENSG00000100934,ENSG00000101160,ENSG00000101558,ENSG00000105063,ENSG00000105402,ENSG00000107651,ENSG00000108433,ENSG00000109861,ENSG00000110075,ENSG00000113615,ENSG00000114270,ENSG00000114354,ENSG00000114745,ENSG00000117153,ENSG00000119414,ENSG00000120341…
1	!	5.95e-55	2541	11036	1861	0.169	0.732	GO:0022607	BP	7	cellular component assembly	4	ENSG00000002016,ENSG00000002330,ENSG00000003402,ENSG00000003509,ENSG00000003756,ENSG00000004399,ENSG00000004478,ENSG00000004779,ENSG00000004975,ENSG00000005020,ENSG00000005194,ENSG00000005339,ENSG00000005436,ENSG00000006125,ENSG00000006210,ENSG00000006451,ENSG00000006453,ENSG00000006607,ENSG00000006695,ENSG00000006712,ENSG00000006715,ENSG00000006747,ENSG00000007168,ENSG00000007255,ENSG00000007392…
1	!	1.09e-38	1686	11036	1249	0.113	0.741	GO:0065003	BP	7	macromolecular complex assembly	5	ENSG00000002016,ENSG00000002330,ENSG00000003509,ENSG00000003756,ENSG00000004478,ENSG00000004779,ENSG00000004975,ENSG00000005020,ENSG00000005339,ENSG00000005436,ENSG00000006125,ENSG00000006210,ENSG00000006453,ENSG00000006607,ENSG00000006695,ENSG00000006712,ENSG00000006715,ENSG00000006747,ENSG00000007255,ENSG00000007392,ENSG00000008294,ENSG00000008311,ENSG00000008735,ENSG00000008838,ENSG00000010017…
1	!	1.16e-26	992	11036	751	0.068	0.757	GO:0034622	BP	7	cellular macromolecular complex assembly	6	ENSG00000002016,ENSG00000003509,ENSG00000003756,ENSG00000004478,ENSG00000004779,ENSG00000005436,ENSG00000006125,ENSG00000006453,ENSG00000006695,ENSG00000006715,ENSG00000006747,ENSG00000007392,ENSG00000008735,ENSG00000010017,ENSG00000010244,ENSG00000011295,ENSG00000011405,ENSG00000013275,ENSG00000014919,ENSG00000015285,ENSG00000020426,ENSG00000023228,ENSG00000023734,ENSG00000033627,ENSG00000033800…
1	!	1.17e-18	209	11036	186	0.017	0.89	GO:0022618	BP	7	ribonucleoprotein complex assembly	7	ENSG00000003756,ENSG00000005436,ENSG00000007392,ENSG00000023734,ENSG00000046647,ENSG00000048740,ENSG00000053372,ENSG00000055917,ENSG00000061936,ENSG00000063046,ENSG00000064703,ENSG00000074201,ENSG00000075856,ENSG00000076924,ENSG00000079785,ENSG00000082516,ENSG00000083635,ENSG00000083845,ENSG00000083896,ENSG00000084623,ENSG00000086589,ENSG00000087263,ENSG00000089009,ENSG00000092847,ENSG00000099622…
1	!	2.75e-27	1315	11036	968	0.088	0.736	GO:0006461	BP	7	protein complex assembly	6	ENSG00000002330,ENSG00000003509,ENSG00000004478,ENSG00000004779,ENSG00000004975,ENSG00000005020,ENSG00000005339,ENSG00000006125,ENSG00000006210,ENSG00000006453,ENSG00000006607,ENSG00000006695,ENSG00000006715,ENSG00000006747,ENSG00000007255,ENSG00000008294,ENSG00000008311,ENSG00000008735,ENSG00000008838,ENSG00000010017,ENSG00000010244,ENSG00000010704,ENSG00000011295,ENSG00000011405,ENSG00000011451…
1	!	1.56e-15	567	11036	433	0.039	0.764	GO:0043623	BP	7	cellular protein complex assembly	7	ENSG00000003509,ENSG00000004478,ENSG00000004779,ENSG00000006125,ENSG00000006453,ENSG00000006695,ENSG00000006715,ENSG00000006747,ENSG00000008735,ENSG00000010017,ENSG00000010244,ENSG00000011295,ENSG00000011405,ENSG00000014919,ENSG00000015285,ENSG00000023228,ENSG00000033627,ENSG00000034510,ENSG00000037042,ENSG00000042753,ENSG00000047410,ENSG00000047648,ENSG00000049245,ENSG00000049540,ENSG00000051523…
1	!	1.32e-06	238	11036	185	0.017	0.777	GO:0051258	BP	7	protein polymerization	8	ENSG00000004478,ENSG00000006453,ENSG00000006747,ENSG00000010017,ENSG00000010244,ENSG00000015285,ENSG00000034510,ENSG00000037042,ENSG00000047648,ENSG00000049540,ENSG00000052841,ENSG00000061676,ENSG00000066777,ENSG00000070087,ENSG00000071051,ENSG00000072864,ENSG00000074054,ENSG00000075340,ENSG00000075711,ENSG00000077264,ENSG00000077549,ENSG00000078140,ENSG00000079691,ENSG00000079805,ENSG00000082438…
1	!	0.00284	62	11036	54	0.005	0.871	GO:0010257	BP	7	NADH dehydrogenase complex assembly	8	ENSG00000003509,ENSG00000004779,ENSG00000023228,ENSG00000065518,ENSG00000074582,ENSG00000075336,ENSG00000090266,ENSG00000099795,ENSG00000101247,ENSG00000102125,ENSG00000106603,ENSG00000110074,ENSG00000110717,ENSG00000113845,ENSG00000115286,ENSG00000119421,ENSG00000125356,ENSG00000128609,ENSG00000130159,ENSG00000130414,ENSG00000131495,ENSG00000139180,ENSG00000140990,ENSG00000147123,ENSG00000147684…
1	!	6.44e-05	87	11036	75	0.007	0.862	GO:0033108	BP	7	mitochondrial respiratory chain complex assembly	8	ENSG00000003509,ENSG00000004779,ENSG00000011295,ENSG00000023228,ENSG00000065518,ENSG00000074582,ENSG00000075336,ENSG00000090266,ENSG00000099795,ENSG00000100347,ENSG00000101019,ENSG00000101247,ENSG00000102125,ENSG00000106603,ENSG00000108064,ENSG00000110074,ENSG00000110717,ENSG00000113845,ENSG00000115286,ENSG00000119421,ENSG00000124608,ENSG00000125356,ENSG00000128609,ENSG00000130159,ENSG00000130414…
1	!	0.00284	62	11036	54	0.005	0.871	GO:0032981	BP	7	mitochondrial respiratory chain complex I assembly	9	ENSG00000003509,ENSG00000004779,ENSG00000023228,ENSG00000065518,ENSG00000074582,ENSG00000075336,ENSG00000090266,ENSG00000099795,ENSG00000101247,ENSG00000102125,ENSG00000106603,ENSG00000110074,ENSG00000110717,ENSG00000113845,ENSG00000115286,ENSG00000119421,ENSG00000125356,ENSG00000128609,ENSG00000130159,ENSG00000130414,ENSG00000131495,ENSG00000139180,ENSG00000140990,ENSG00000147123,ENSG00000147684…
1	!	0.000153	61	11036	55	0.005	0.902	GO:0048208	BP	7	COPII vesicle coating	7	ENSG00000007255,ENSG00000036257,ENSG00000054116,ENSG00000073969,ENSG00000074695,ENSG00000085063,ENSG00000086598,ENSG00000092108,ENSG00000100528,ENSG00000100934,ENSG00000101160,ENSG00000105063,ENSG00000105402,ENSG00000107651,ENSG00000108433,ENSG00000109861,ENSG00000110075,ENSG00000113615,ENSG00000114270,ENSG00000114354,ENSG00000114745,ENSG00000117153,ENSG00000119414,ENSG00000120341,ENSG00000125875…
1	!	1.27e-13	584	11036	439	0.04	0.752	GO:0070925	BP	7	organelle assembly	5	ENSG00000003402,ENSG00000006607,ENSG00000007168,ENSG00000007255,ENSG00000009844,ENSG00000010244,ENSG00000010361,ENSG00000011143,ENSG00000011454,ENSG00000012048,ENSG00000023287,ENSG00000023445,ENSG00000028839,ENSG00000032742,ENSG00000034713,ENSG00000040633,ENSG00000046651,ENSG00000047410,ENSG00000047849,ENSG00000048342,ENSG00000050327,ENSG00000050748,ENSG00000053372,ENSG00000054611,ENSG00000055917…
1	!	5.27e-08	79	11036	73	0.007	0.924	GO:0000045	BP	7	autophagosome assembly	6	ENSG00000023287,ENSG00000032742,ENSG00000034713,ENSG00000040633,ENSG00000057663,ENSG00000066739,ENSG00000070540,ENSG00000075785,ENSG00000078142,ENSG00000078804,ENSG00000080815,ENSG00000085978,ENSG00000092108,ENSG00000097033,ENSG00000100330,ENSG00000101421,ENSG00000101460,ENSG00000103148,ENSG00000108239,ENSG00000109083,ENSG00000110046,ENSG00000110497,ENSG00000112210,ENSG00000114388,ENSG00000115020…
1	!	0.0295	56	11036	48	0.004	0.857	GO:0042255	BP	7	ribosome assembly	6	ENSG00000053372,ENSG00000083845,ENSG00000089009,ENSG00000100316,ENSG00000105372,ENSG00000108561,ENSG00000112159,ENSG00000113460,ENSG00000114391,ENSG00000115268,ENSG00000117133,ENSG00000117481,ENSG00000118246,ENSG00000122085,ENSG00000122406,ENSG00000125445,ENSG00000126524,ENSG00000130810,ENSG00000132153,ENSG00000132591,ENSG00000132603,ENSG00000137876,ENSG00000140598,ENSG00000142676,ENSG00000144895…
1	!	1.16e-06	193	11036	154	0.014	0.798	GO:0034329	BP	7	cell junction assembly	5	ENSG00000010278,ENSG00000019549,ENSG00000027075,ENSG00000035403,ENSG00000044115,ENSG00000046653,ENSG00000047648,ENSG00000053747,ENSG00000058085,ENSG00000061273,ENSG00000062716,ENSG00000065243,ENSG00000065613,ENSG00000067560,ENSG00000067900,ENSG00000070759,ENSG00000071127,ENSG00000072062,ENSG00000072110,ENSG00000072163,ENSG00000072415,ENSG00000073712,ENSG00000074054,ENSG00000075618,ENSG00000075624…
1	!	0.000387	86	11036	73	0.007	0.849	GO:0007044	BP	7	cell-substrate junction assembly	6	ENSG00000046653,ENSG00000047648,ENSG00000053747,ENSG00000058085,ENSG00000065613,ENSG00000067900,ENSG00000070759,ENSG00000072110,ENSG00000073712,ENSG00000074054,ENSG00000079308,ENSG00000084636,ENSG00000085733,ENSG00000087077,ENSG00000090020,ENSG00000091409,ENSG00000095637,ENSG00000100034,ENSG00000102606,ENSG00000104332,ENSG00000110880,ENSG00000112715,ENSG00000115109,ENSG00000115414,ENSG00000119185…
1	!	7.23e-05	79	11036	69	0.006	0.873	GO:0034333	BP	7	adherens junction assembly	6	ENSG00000035403,ENSG00000046653,ENSG00000047648,ENSG00000065613,ENSG00000067900,ENSG00000070759,ENSG00000072110,ENSG00000073712,ENSG00000074054,ENSG00000084636,ENSG00000085733,ENSG00000087077,ENSG00000090020,ENSG00000095637,ENSG00000100034,ENSG00000101665,ENSG00000102606,ENSG00000104332,ENSG00000110880,ENSG00000112715,ENSG00000115109,ENSG00000119185,ENSG00000120156,ENSG00000120899,ENSG00000124145…
1	!	0.00082	69	11036	60	0.005	0.87	GO:0007045	BP	7	cell-substrate adherens junction assembly	7	ENSG00000046653,ENSG00000047648,ENSG00000065613,ENSG00000067900,ENSG00000070759,ENSG00000072110,ENSG00000073712,ENSG00000074054,ENSG00000084636,ENSG00000085733,ENSG00000087077,ENSG00000090020,ENSG00000095637,ENSG00000100034,ENSG00000102606,ENSG00000104332,ENSG00000110880,ENSG00000112715,ENSG00000115109,ENSG00000119185,ENSG00000120156,ENSG00000120899,ENSG00000124145,ENSG00000127603,ENSG00000128052…
1	!	0.00082	69	11036	60	0.005	0.87	GO:0048041	BP	7	focal adhesion assembly	8	ENSG00000046653,ENSG00000047648,ENSG00000065613,ENSG00000067900,ENSG00000070759,ENSG00000072110,ENSG00000073712,ENSG00000074054,ENSG00000084636,ENSG00000085733,ENSG00000087077,ENSG00000090020,ENSG00000095637,ENSG00000100034,ENSG00000102606,ENSG00000104332,ENSG00000110880,ENSG00000112715,ENSG00000115109,ENSG00000119185,ENSG00000120156,ENSG00000120899,ENSG00000124145,ENSG00000127603,ENSG00000128052…
1	!	3.11e-12	1259	11036	874	0.079	0.694	GO:0030030	BP	7	cell projection organization	4	ENSG00000001617,ENSG00000003393,ENSG00000003402,ENSG00000004139,ENSG00000004399,ENSG00000004478,ENSG00000004487,ENSG00000005884,ENSG00000006327,ENSG00000006451,ENSG00000006468,ENSG00000006652,ENSG00000007047,ENSG00000007168,ENSG00000007372,ENSG00000008086,ENSG00000008300,ENSG00000008735,ENSG00000010017,ENSG00000010319,ENSG00000010361,ENSG00000010810,ENSG00000011143,ENSG00000011201,ENSG00000011454…
1	!	0.00459	72	11036	61	0.006	0.847	GO:0097581	BP	7	lamellipodium organization	5	ENSG00000023902,ENSG00000028528,ENSG00000035403,ENSG00000061676,ENSG00000068024,ENSG00000071051,ENSG00000075618,ENSG00000077549,ENSG00000079691,ENSG00000079805,ENSG00000080824,ENSG00000084112,ENSG00000085733,ENSG00000099204,ENSG00000102606,ENSG00000107104,ENSG00000110880,ENSG00000112290,ENSG00000113384,ENSG00000115355,ENSG00000124782,ENSG00000125450,ENSG00000129474,ENSG00000129675,ENSG00000132254…
1	!	5.82e-09	349	11036	267	0.024	0.765	GO:0030031	BP	7	cell projection assembly	5	ENSG00000006451,ENSG00000010361,ENSG00000011143,ENSG00000011454,ENSG00000032742,ENSG00000035115,ENSG00000035403,ENSG00000046651,ENSG00000047849,ENSG00000048342,ENSG00000049618,ENSG00000054611,ENSG00000057663,ENSG00000061676,ENSG00000065320,ENSG00000065491,ENSG00000065534,ENSG00000065882,ENSG00000067208,ENSG00000067900,ENSG00000068024,ENSG00000070087,ENSG00000070761,ENSG00000070831,ENSG00000071051…
1	!	0.000543	270	11036	199	0.018	0.737	GO:0060271	BP	7	cilium assembly	6	ENSG00000008300,ENSG00000010361,ENSG00000011143,ENSG00000011454,ENSG00000013016,ENSG00000018408,ENSG00000032742,ENSG00000046651,ENSG00000047849,ENSG00000048342,ENSG00000054611,ENSG00000057663,ENSG00000065491,ENSG00000065882,ENSG00000067208,ENSG00000068885,ENSG00000070761,ENSG00000076201,ENSG00000078668,ENSG00000078674,ENSG00000079335,ENSG00000079805,ENSG00000080298,ENSG00000083535,ENSG00000083799…
1	!	0.000243	353	11036	255	0.023	0.722	GO:0032535	BP	7	regulation of cellular component size	4	ENSG00000001617,ENSG00000003393,ENSG00000004399,ENSG00000004487,ENSG00000006327,ENSG00000006453,ENSG00000006652,ENSG00000006747,ENSG00000007168,ENSG00000008086,ENSG00000010319,ENSG00000011021,ENSG00000012171,ENSG00000015285,ENSG00000018189,ENSG00000023287,ENSG00000034510,ENSG00000049540,ENSG00000050405,ENSG00000061676,ENSG00000064651,ENSG00000065320,ENSG00000066777,ENSG00000070087,ENSG00000071051…
1	!	8.73e-09	335	11036	257	0.023	0.767	GO:0007015	BP	7	actin filament organization	4	ENSG00000006453,ENSG00000006747,ENSG00000015285,ENSG00000018189,ENSG00000034510,ENSG00000036257,ENSG00000044115,ENSG00000047648,ENSG00000049540,ENSG00000050327,ENSG00000050405,ENSG00000050820,ENSG00000052841,ENSG00000061676,ENSG00000066777,ENSG00000067560,ENSG00000067900,ENSG00000070087,ENSG00000070831,ENSG00000071051,ENSG00000071127,ENSG00000072110,ENSG00000073910,ENSG00000074054,ENSG00000074964…
1	!	4.61e-05	131	11036	107	0.01	0.817	GO:0061572	BP	7	actin filament bundle organization	5	ENSG00000006453,ENSG00000036257,ENSG00000047648,ENSG00000049540,ENSG00000050327,ENSG00000050405,ENSG00000067560,ENSG00000067900,ENSG00000070087,ENSG00000070831,ENSG00000072110,ENSG00000074054,ENSG00000074964,ENSG00000075340,ENSG00000075618,ENSG00000079337,ENSG00000079691,ENSG00000082781,ENSG00000086991,ENSG00000087274,ENSG00000088280,ENSG00000090020,ENSG00000092820,ENSG00000095637,ENSG00000100034…
1	!	3.96e-05	128	11036	105	0.01	0.82	GO:0051017	BP	7	actin filament bundle assembly	6	ENSG00000006453,ENSG00000036257,ENSG00000047648,ENSG00000049540,ENSG00000050327,ENSG00000050405,ENSG00000067560,ENSG00000067900,ENSG00000070087,ENSG00000070831,ENSG00000072110,ENSG00000074054,ENSG00000074964,ENSG00000075340,ENSG00000075618,ENSG00000079337,ENSG00000079691,ENSG00000082781,ENSG00000086991,ENSG00000087274,ENSG00000088280,ENSG00000090020,ENSG00000092820,ENSG00000095637,ENSG00000100034…
1	!	0.00168	82	11036	69	0.006	0.841	GO:0030038	BP	7	contractile actin filament bundle assembly	7	ENSG00000036257,ENSG00000047648,ENSG00000049540,ENSG00000050327,ENSG00000067560,ENSG00000067900,ENSG00000070087,ENSG00000074054,ENSG00000074964,ENSG00000079337,ENSG00000079691,ENSG00000082781,ENSG00000086991,ENSG00000088280,ENSG00000090020,ENSG00000095637,ENSG00000100034,ENSG00000102760,ENSG00000104332,ENSG00000104728,ENSG00000106683,ENSG00000106799,ENSG00000108518,ENSG00000109079,ENSG00000112137…
1	!	0.00168	82	11036	69	0.006	0.841	GO:0043149	BP	7	stress fiber assembly	8	ENSG00000036257,ENSG00000047648,ENSG00000049540,ENSG00000050327,ENSG00000067560,ENSG00000067900,ENSG00000070087,ENSG00000074054,ENSG00000074964,ENSG00000079337,ENSG00000079691,ENSG00000082781,ENSG00000086991,ENSG00000088280,ENSG00000090020,ENSG00000095637,ENSG00000100034,ENSG00000102760,ENSG00000104332,ENSG00000104728,ENSG00000106683,ENSG00000106799,ENSG00000108518,ENSG00000109079,ENSG00000112137…
1	!	7.32e-05	192	11036	149	0.014	0.776	GO:0008154	BP	7	actin polymerization or depolymerization	5	ENSG00000006453,ENSG00000006747,ENSG00000015285,ENSG00000034510,ENSG00000047648,ENSG00000049540,ENSG00000050405,ENSG00000052841,ENSG00000061676,ENSG00000066777,ENSG00000070087,ENSG00000071051,ENSG00000071127,ENSG00000075340,ENSG00000075711,ENSG00000077264,ENSG00000077549,ENSG00000079691,ENSG00000082438,ENSG00000084112,ENSG00000085733,ENSG00000087274,ENSG00000090339,ENSG00000096968,ENSG00000100106…
1	!	0.00219	164	11036	126	0.011	0.768	GO:0030041	BP	7	actin filament polymerization	6	ENSG00000006453,ENSG00000006747,ENSG00000015285,ENSG00000034510,ENSG00000047648,ENSG00000049540,ENSG00000052841,ENSG00000061676,ENSG00000066777,ENSG00000070087,ENSG00000071051,ENSG00000075340,ENSG00000075711,ENSG00000077264,ENSG00000077549,ENSG00000079691,ENSG00000082438,ENSG00000085733,ENSG00000087274,ENSG00000090339,ENSG00000096968,ENSG00000100106,ENSG00000100151,ENSG00000102879,ENSG00000103490…
1	!	3.91e-158	10105	11036	6866	0.622	0.679	GO:0044237	BP	7	cellular metabolic process	3	ENSG00000000419,ENSG00000000457,ENSG00000001084,ENSG00000001167,ENSG00000001497,ENSG00000001629,ENSG00000002016,ENSG00000002330,ENSG00000003393,ENSG00000003402,ENSG00000003436,ENSG00000003509,ENSG00000003756,ENSG00000003987,ENSG00000003989,ENSG00000004399,ENSG00000004455,ENSG00000004478,ENSG00000004487,ENSG00000004534,ENSG00000004660,ENSG00000004700,ENSG00000004779,ENSG00000004799,ENSG00000004864…
1	!	3.92e-27	3175	11036	2158	0.196	0.68	GO:0006793	BP	7	phosphorus metabolic process	4	ENSG00000000419,ENSG00000000457,ENSG00000002330,ENSG00000003393,ENSG00000003402,ENSG00000003509,ENSG00000003987,ENSG00000004455,ENSG00000004660,ENSG00000004779,ENSG00000004799,ENSG00000004864,ENSG00000004975,ENSG00000005249,ENSG00000005469,ENSG00000005700,ENSG00000005882,ENSG00000006007,ENSG00000006016,ENSG00000006062,ENSG00000006210,ENSG00000006530,ENSG00000006695,ENSG00000006837,ENSG00000007047…
1	!	4.76e-26	3091	11036	2100	0.19	0.679	GO:0006796	BP	7	phosphate-containing compound metabolic process	5	ENSG00000000419,ENSG00000000457,ENSG00000002330,ENSG00000003393,ENSG00000003402,ENSG00000003509,ENSG00000003987,ENSG00000004455,ENSG00000004660,ENSG00000004779,ENSG00000004799,ENSG00000004864,ENSG00000004975,ENSG00000005249,ENSG00000005469,ENSG00000005700,ENSG00000005882,ENSG00000006007,ENSG00000006016,ENSG00000006062,ENSG00000006210,ENSG00000006530,ENSG00000006695,ENSG00000006837,ENSG00000007047…
1	!	5.18e-06	438	11036	317	0.029	0.724	GO:0016311	BP	7	dephosphorylation	6	ENSG00000003987,ENSG00000011485,ENSG00000013293,ENSG00000039650,ENSG00000040199,ENSG00000040933,ENSG00000054148,ENSG00000055332,ENSG00000058272,ENSG00000060069,ENSG00000060237,ENSG00000060656,ENSG00000063601,ENSG00000066027,ENSG00000067113,ENSG00000067900,ENSG00000068383,ENSG00000068971,ENSG00000070366,ENSG00000070778,ENSG00000072135,ENSG00000072803,ENSG00000073711,ENSG00000074590,ENSG00000075711…
1	!	2.04e-21	2233	11036	1537	0.139	0.688	GO:0016310	BP	7	phosphorylation	6	ENSG00000000457,ENSG00000002330,ENSG00000003393,ENSG00000003402,ENSG00000004455,ENSG00000004660,ENSG00000004779,ENSG00000004799,ENSG00000004975,ENSG00000005249,ENSG00000005700,ENSG00000005882,ENSG00000006016,ENSG00000006062,ENSG00000006210,ENSG00000006530,ENSG00000006695,ENSG00000006837,ENSG00000007047,ENSG00000007168,ENSG00000007372,ENSG00000008018,ENSG00000008086,ENSG00000008128,ENSG00000008130…
1	!	1.04e-05	1116	11036	749	0.068	0.671	GO:0019637	BP	7	organophosphate metabolic process	5	ENSG00000000419,ENSG00000002330,ENSG00000003509,ENSG00000003987,ENSG00000004455,ENSG00000004779,ENSG00000004864,ENSG00000005469,ENSG00000006007,ENSG00000006695,ENSG00000007168,ENSG00000007541,ENSG00000008130,ENSG00000010256,ENSG00000010810,ENSG00000011198,ENSG00000011405,ENSG00000011422,ENSG00000013375,ENSG00000014641,ENSG00000014919,ENSG00000015475,ENSG00000023228,ENSG00000023697,ENSG00000026652…
1	!	8.39e-40	1604	11036	1198	0.109	0.747	GO:0044248	BP	7	cellular catabolic process	4	ENSG00000001084,ENSG00000001629,ENSG00000004399,ENSG00000004897,ENSG00000005007,ENSG00000005469,ENSG00000005812,ENSG00000006007,ENSG00000006025,ENSG00000006534,ENSG00000006757,ENSG00000007384,ENSG00000007944,ENSG00000008018,ENSG00000008311,ENSG00000008710,ENSG00000008988,ENSG00000009307,ENSG00000009335,ENSG00000009830,ENSG00000010404,ENSG00000010704,ENSG00000011198,ENSG00000011275,ENSG00000011465…
1	!	4.49e-160	8276	11036	5785	0.524	0.699	GO:0044260	BP	7	cellular macromolecule metabolic process	4	ENSG00000000419,ENSG00000000457,ENSG00000001084,ENSG00000001167,ENSG00000001497,ENSG00000001629,ENSG00000002016,ENSG00000002330,ENSG00000003393,ENSG00000003402,ENSG00000003436,ENSG00000003509,ENSG00000003756,ENSG00000003987,ENSG00000004399,ENSG00000004478,ENSG00000004487,ENSG00000004534,ENSG00000004660,ENSG00000004700,ENSG00000004779,ENSG00000004799,ENSG00000004897,ENSG00000004975,ENSG00000005007…
1	!	3.62e-06	272	11036	207	0.019	0.761	GO:0043414	BP	7	macromolecule methylation	5	ENSG00000003509,ENSG00000004487,ENSG00000005483,ENSG00000006712,ENSG00000008083,ENSG00000012048,ENSG00000029639,ENSG00000032219,ENSG00000037474,ENSG00000037897,ENSG00000054267,ENSG00000055609,ENSG00000059588,ENSG00000066135,ENSG00000066651,ENSG00000068438,ENSG00000071462,ENSG00000071655,ENSG00000072506,ENSG00000073146,ENSG00000074266,ENSG00000076108,ENSG00000082701,ENSG00000085224,ENSG00000085276…
1	!	0.018	153	11036	116	0.011	0.758	GO:0043112	BP	7	receptor metabolic process	5	ENSG00000003393,ENSG00000007944,ENSG00000010278,ENSG00000013016,ENSG00000014216,ENSG00000025434,ENSG00000028528,ENSG00000033170,ENSG00000049245,ENSG00000064989,ENSG00000069869,ENSG00000072274,ENSG00000073921,ENSG00000073969,ENSG00000078401,ENSG00000079805,ENSG00000080815,ENSG00000085832,ENSG00000086065,ENSG00000087053,ENSG00000089177,ENSG00000092820,ENSG00000094631,ENSG00000097033,ENSG00000100077…
1	!	0.00256	390	11036	275	0.025	0.705	GO:0009100	BP	7	glycoprotein metabolic process	5	ENSG00000000419,ENSG00000008513,ENSG00000009830,ENSG00000010404,ENSG00000011465,ENSG00000012232,ENSG00000013375,ENSG00000015532,ENSG00000023318,ENSG00000027847,ENSG00000033100,ENSG00000033170,ENSG00000038427,ENSG00000041880,ENSG00000049860,ENSG00000056050,ENSG00000057252,ENSG00000060718,ENSG00000063660,ENSG00000064225,ENSG00000064687,ENSG00000066777,ENSG00000068903,ENSG00000070614,ENSG00000070731…
1	!	1.95e-83	4823	11036	3417	0.31	0.708	GO:0044267	BP	7	cellular protein metabolic process	5	ENSG00000000419,ENSG00000000457,ENSG00000001084,ENSG00000001629,ENSG00000002016,ENSG00000002330,ENSG00000003393,ENSG00000003402,ENSG00000003436,ENSG00000003509,ENSG00000003987,ENSG00000004399,ENSG00000004478,ENSG00000004487,ENSG00000004660,ENSG00000004779,ENSG00000004799,ENSG00000004897,ENSG00000004975,ENSG00000005007,ENSG00000005206,ENSG00000005249,ENSG00000005302,ENSG00000005339,ENSG00000005483…
1	!	3.3e-62	3784	11036	2686	0.243	0.71	GO:0006464	BP	7	cellular protein modification process	6	ENSG00000000419,ENSG00000000457,ENSG00000001084,ENSG00000001629,ENSG00000002016,ENSG00000003393,ENSG00000003402,ENSG00000003509,ENSG00000003987,ENSG00000004399,ENSG00000004478,ENSG00000004487,ENSG00000004660,ENSG00000004779,ENSG00000004799,ENSG00000004897,ENSG00000004975,ENSG00000005249,ENSG00000005302,ENSG00000005339,ENSG00000005483,ENSG00000005700,ENSG00000005810,ENSG00000005812,ENSG00000005882…
1	!	2.16e-05	167	11036	133	0.012	0.796	GO:0008213	BP	7	protein alkylation	7	ENSG00000003509,ENSG00000004487,ENSG00000005483,ENSG00000006712,ENSG00000008083,ENSG00000012048,ENSG00000032219,ENSG00000054267,ENSG00000055609,ENSG00000066135,ENSG00000074266,ENSG00000085224,ENSG00000085276,ENSG00000088305,ENSG00000096717,ENSG00000099381,ENSG00000099956,ENSG00000100028,ENSG00000100462,ENSG00000100483,ENSG00000100603,ENSG00000101945,ENSG00000102974,ENSG00000103037,ENSG00000103342…
1	!	2.16e-05	167	11036	133	0.012	0.796	GO:0006479	BP	7	protein methylation	8	ENSG00000003509,ENSG00000004487,ENSG00000005483,ENSG00000006712,ENSG00000008083,ENSG00000012048,ENSG00000032219,ENSG00000054267,ENSG00000055609,ENSG00000066135,ENSG00000074266,ENSG00000085224,ENSG00000085276,ENSG00000088305,ENSG00000096717,ENSG00000099381,ENSG00000099956,ENSG00000100028,ENSG00000100462,ENSG00000100483,ENSG00000100603,ENSG00000101945,ENSG00000102974,ENSG00000103037,ENSG00000103342…
1	!	1.41e-08	217	11036	175	0.016	0.806	GO:0043543	BP	7	protein acylation	7	ENSG00000005302,ENSG00000005339,ENSG00000008838,ENSG00000012048,ENSG00000019549,ENSG00000023041,ENSG00000025293,ENSG00000043143,ENSG00000054392,ENSG00000071243,ENSG00000071655,ENSG00000077684,ENSG00000079337,ENSG00000080603,ENSG00000083168,ENSG00000084676,ENSG00000096070,ENSG00000096717,ENSG00000099904,ENSG00000099956,ENSG00000100393,ENSG00000100425,ENSG00000100614,ENSG00000100784,ENSG00000101189…
1	!	6.15e-07	185	11036	149	0.014	0.805	GO:0006473	BP	7	protein acetylation	8	ENSG00000005302,ENSG00000005339,ENSG00000008838,ENSG00000012048,ENSG00000019549,ENSG00000025293,ENSG00000043143,ENSG00000071243,ENSG00000071655,ENSG00000077684,ENSG00000079337,ENSG00000080603,ENSG00000083168,ENSG00000084676,ENSG00000096070,ENSG00000096717,ENSG00000099956,ENSG00000100393,ENSG00000100425,ENSG00000100784,ENSG00000101189,ENSG00000102030,ENSG00000102221,ENSG00000102882,ENSG00000102974…
1	!	1.39e-07	162	11036	134	0.012	0.827	GO:0006475	BP	7	internal protein amino acid acetylation	9	ENSG00000005302,ENSG00000005339,ENSG00000008838,ENSG00000012048,ENSG00000019549,ENSG00000025293,ENSG00000043143,ENSG00000071243,ENSG00000071655,ENSG00000077684,ENSG00000079337,ENSG00000080603,ENSG00000083168,ENSG00000084676,ENSG00000096070,ENSG00000096717,ENSG00000099956,ENSG00000100393,ENSG00000100425,ENSG00000100784,ENSG00000101189,ENSG00000102030,ENSG00000102221,ENSG00000102882,ENSG00000102974…
1	!	6.92e-50	1021	11036	826	0.075	0.809	GO:0070647	BP	7	protein modification by small protein conjugation or removal	7	ENSG00000001084,ENSG00000001629,ENSG00000002016,ENSG00000004399,ENSG00000004487,ENSG00000004897,ENSG00000005810,ENSG00000005812,ENSG00000006712,ENSG00000007372,ENSG00000007944,ENSG00000008018,ENSG00000008405,ENSG00000008838,ENSG00000009335,ENSG00000009780,ENSG00000010072,ENSG00000010704,ENSG00000010803,ENSG00000010810,ENSG00000011275,ENSG00000012048,ENSG00000012963,ENSG00000013275,ENSG00000013561…
1	!	1.05e-48	884	11036	727	0.066	0.822	GO:0032446	BP	7	protein modification by small protein conjugation	8	ENSG00000001084,ENSG00000001629,ENSG00000002016,ENSG00000004399,ENSG00000004487,ENSG00000004897,ENSG00000005810,ENSG00000005812,ENSG00000006712,ENSG00000007372,ENSG00000007944,ENSG00000008018,ENSG00000008405,ENSG00000008838,ENSG00000009335,ENSG00000010072,ENSG00000010704,ENSG00000010803,ENSG00000010810,ENSG00000011275,ENSG00000012048,ENSG00000012963,ENSG00000013275,ENSG00000013561,ENSG00000014123…
1	!	5.64e-39	768	11036	626	0.057	0.815	GO:0016567	BP	7	protein ubiquitination	9	ENSG00000001084,ENSG00000001629,ENSG00000004399,ENSG00000004487,ENSG00000004897,ENSG00000005810,ENSG00000005812,ENSG00000006712,ENSG00000007372,ENSG00000007944,ENSG00000008018,ENSG00000008405,ENSG00000008838,ENSG00000009335,ENSG00000010072,ENSG00000010704,ENSG00000010810,ENSG00000011275,ENSG00000012048,ENSG00000012963,ENSG00000013275,ENSG00000013561,ENSG00000014123,ENSG00000018408,ENSG00000022840…
1	!	1.14e-25	251	11036	227	0.021	0.904	GO:0000209	BP	7	protein polyubiquitination	10	ENSG00000001629,ENSG00000004897,ENSG00000007944,ENSG00000008018,ENSG00000009335,ENSG00000011275,ENSG00000012048,ENSG00000013275,ENSG00000013561,ENSG00000024048,ENSG00000034677,ENSG00000036257,ENSG00000041357,ENSG00000043143,ENSG00000049167,ENSG00000049759,ENSG00000053900,ENSG00000055130,ENSG00000056586,ENSG00000059145,ENSG00000063978,ENSG00000067955,ENSG00000068878,ENSG00000069869,ENSG00000070423…
1	!	0.000665	49	11036	45	0.004	0.918	GO:0070936	BP	7	protein K48-linked ubiquitination	11	ENSG00000011275,ENSG00000049759,ENSG00000063978,ENSG00000070423,ENSG00000077721,ENSG00000078140,ENSG00000078747,ENSG00000078967,ENSG00000085382,ENSG00000092871,ENSG00000099804,ENSG00000103429,ENSG00000107341,ENSG00000109332,ENSG00000110330,ENSG00000112130,ENSG00000112343,ENSG00000114062,ENSG00000118503,ENSG00000118518,ENSG00000119048,ENSG00000123609,ENSG00000127870,ENSG00000131508,ENSG00000132388…
1	!	0.0147	54	11036	47	0.004	0.87	GO:0006513	BP	7	protein monoubiquitination	10	ENSG00000006712,ENSG00000036257,ENSG00000049759,ENSG00000055130,ENSG00000069869,ENSG00000070423,ENSG00000070950,ENSG00000074319,ENSG00000086758,ENSG00000089094,ENSG00000095787,ENSG00000099910,ENSG00000100387,ENSG00000102858,ENSG00000103549,ENSG00000104343,ENSG00000107341,ENSG00000108395,ENSG00000109332,ENSG00000110330,ENSG00000113558,ENSG00000114742,ENSG00000115289,ENSG00000115392,ENSG00000117153…
1	!	0.0307	154	11036	116	0.011	0.753	GO:0070646	BP	7	protein modification by small protein removal	8	ENSG00000009780,ENSG00000019995,ENSG00000048028,ENSG00000055483,ENSG00000058056,ENSG00000066427,ENSG00000068308,ENSG00000075856,ENSG00000077254,ENSG00000077458,ENSG00000078747,ENSG00000079387,ENSG00000083799,ENSG00000085982,ENSG00000087152,ENSG00000087206,ENSG00000089723,ENSG00000090686,ENSG00000100221,ENSG00000101557,ENSG00000102226,ENSG00000103194,ENSG00000103404,ENSG00000105393,ENSG00000106346…
1	!	1.84e-08	99	11036	89	0.008	0.899	GO:0035601	BP	7	protein deacylation	7	ENSG00000004487,ENSG00000005302,ENSG00000011009,ENSG00000011243,ENSG00000032219,ENSG00000048052,ENSG00000054267,ENSG00000057935,ENSG00000061273,ENSG00000064961,ENSG00000068024,ENSG00000068903,ENSG00000071655,ENSG00000072310,ENSG00000073614,ENSG00000073910,ENSG00000076108,ENSG00000077463,ENSG00000084093,ENSG00000094631,ENSG00000096717,ENSG00000100393,ENSG00000100429,ENSG00000100916,ENSG00000101849…
1	!	3.68e-09	94	11036	86	0.008	0.915	GO:0006476	BP	7	protein deacetylation	8	ENSG00000004487,ENSG00000005302,ENSG00000011243,ENSG00000032219,ENSG00000048052,ENSG00000054267,ENSG00000057935,ENSG00000061273,ENSG00000064961,ENSG00000068024,ENSG00000068903,ENSG00000071655,ENSG00000072310,ENSG00000073614,ENSG00000073910,ENSG00000076108,ENSG00000077463,ENSG00000084093,ENSG00000094631,ENSG00000096717,ENSG00000100393,ENSG00000100429,ENSG00000100916,ENSG00000101849,ENSG00000102054…
1	!	1.3e-21	1195	11036	870	0.079	0.728	GO:0018193	BP	7	peptidyl-amino acid modification	7	ENSG00000000419,ENSG00000002016,ENSG00000003509,ENSG00000004478,ENSG00000004487,ENSG00000004975,ENSG00000005302,ENSG00000005339,ENSG00000005483,ENSG00000005700,ENSG00000006016,ENSG00000008083,ENSG00000008513,ENSG00000008710,ENSG00000008838,ENSG00000009780,ENSG00000009954,ENSG00000010219,ENSG00000010803,ENSG00000010810,ENSG00000011465,ENSG00000012048,ENSG00000013364,ENSG00000013441,ENSG00000013588…
1	!	1.88e-22	405	11036	336	0.03	0.83	GO:0018205	BP	7	peptidyl-lysine modification	8	ENSG00000002016,ENSG00000004487,ENSG00000005302,ENSG00000005339,ENSG00000005483,ENSG00000008083,ENSG00000008838,ENSG00000009780,ENSG00000010803,ENSG00000012048,ENSG00000019549,ENSG00000025293,ENSG00000030066,ENSG00000032219,ENSG00000033800,ENSG00000043143,ENSG00000047410,ENSG00000048052,ENSG00000054267,ENSG00000055044,ENSG00000055609,ENSG00000061273,ENSG00000063978,ENSG00000064961,ENSG00000066135…
1	!	3.12e-07	131	11036	111	0.01	0.847	GO:0016925	BP	7	protein sumoylation	9	ENSG00000002016,ENSG00000010803,ENSG00000012048,ENSG00000030066,ENSG00000033800,ENSG00000047410,ENSG00000055044,ENSG00000061273,ENSG00000063978,ENSG00000064961,ENSG00000067066,ENSG00000067369,ENSG00000068024,ENSG00000069248,ENSG00000072501,ENSG00000075188,ENSG00000077097,ENSG00000078043,ENSG00000078902,ENSG00000079387,ENSG00000085415,ENSG00000090432,ENSG00000092199,ENSG00000092529,ENSG00000093000…
1	!	1.61e-08	161	11036	135	0.012	0.839	GO:0018394	BP	7	peptidyl-lysine acetylation	9	ENSG00000005302,ENSG00000005339,ENSG00000008838,ENSG00000012048,ENSG00000019549,ENSG00000025293,ENSG00000043143,ENSG00000071243,ENSG00000071655,ENSG00000077684,ENSG00000079337,ENSG00000080603,ENSG00000083168,ENSG00000084676,ENSG00000096070,ENSG00000096717,ENSG00000099956,ENSG00000100393,ENSG00000100425,ENSG00000100784,ENSG00000101189,ENSG00000102221,ENSG00000102882,ENSG00000102974,ENSG00000103510…
1	!	2.65e-08	156	11036	131	0.012	0.84	GO:0018393	BP	7	internal peptidyl-lysine acetylation	10	ENSG00000005302,ENSG00000005339,ENSG00000008838,ENSG00000012048,ENSG00000019549,ENSG00000025293,ENSG00000043143,ENSG00000071243,ENSG00000071655,ENSG00000077684,ENSG00000079337,ENSG00000080603,ENSG00000083168,ENSG00000084676,ENSG00000096070,ENSG00000096717,ENSG00000099956,ENSG00000100393,ENSG00000100425,ENSG00000100784,ENSG00000101189,ENSG00000102221,ENSG00000102882,ENSG00000102974,ENSG00000103510…
1	!	0.00756	115	11036	91	0.008	0.791	GO:0018022	BP	7	peptidyl-lysine methylation	9	ENSG00000004487,ENSG00000005483,ENSG00000008083,ENSG00000012048,ENSG00000032219,ENSG00000054267,ENSG00000055609,ENSG00000066135,ENSG00000074266,ENSG00000085224,ENSG00000085276,ENSG00000088305,ENSG00000096717,ENSG00000099381,ENSG00000099956,ENSG00000100483,ENSG00000100603,ENSG00000101945,ENSG00000103037,ENSG00000104872,ENSG00000104885,ENSG00000106462,ENSG00000108799,ENSG00000109111,ENSG00000109685…
1	!	0.00606	35	11036	33	0.003	0.943	GO:0018023	BP	7	peptidyl-lysine trimethylation	10	ENSG00000032219,ENSG00000054267,ENSG00000066135,ENSG00000085224,ENSG00000099956,ENSG00000100483,ENSG00000101945,ENSG00000104872,ENSG00000110066,ENSG00000118058,ENSG00000118894,ENSG00000127663,ENSG00000131845,ENSG00000133247,ENSG00000136045,ENSG00000137815,ENSG00000139160,ENSG00000140395,ENSG00000147162,ENSG00000152455,ENSG00000163166,ENSG00000168298,ENSG00000168769,ENSG00000171606,ENSG00000178409…
1	!	3.18e-11	1846	11036	1240	0.112	0.672	GO:0006468	BP	7	protein phosphorylation	7	ENSG00000000457,ENSG00000003393,ENSG00000003402,ENSG00000004660,ENSG00000004799,ENSG00000004975,ENSG00000005249,ENSG00000005700,ENSG00000005882,ENSG00000006016,ENSG00000006062,ENSG00000006210,ENSG00000006837,ENSG00000007047,ENSG00000007168,ENSG00000007372,ENSG00000008018,ENSG00000008086,ENSG00000008128,ENSG00000008294,ENSG00000008300,ENSG00000008405,ENSG00000008513,ENSG00000008710,ENSG00000008735…
1	!	0.000246	228	11036	172	0.016	0.754	GO:0046777	BP	7	protein autophosphorylation	8	ENSG00000008086,ENSG00000010810,ENSG00000013364,ENSG00000013441,ENSG00000020922,ENSG00000028116,ENSG00000035664,ENSG00000037280,ENSG00000055332,ENSG00000060237,ENSG00000061938,ENSG00000065613,ENSG00000068078,ENSG00000068971,ENSG00000072062,ENSG00000072518,ENSG00000072786,ENSG00000073803,ENSG00000077782,ENSG00000079277,ENSG00000081320,ENSG00000082701,ENSG00000083290,ENSG00000084774,ENSG00000086232…
1	!	0.0339	899	11036	590	0.053	0.656	GO:0023014	BP	7	signal transduction by protein phosphorylation	8	ENSG00000003402,ENSG00000004975,ENSG00000006062,ENSG00000006210,ENSG00000007168,ENSG00000008018,ENSG00000008294,ENSG00000008735,ENSG00000010017,ENSG00000010810,ENSG00000011485,ENSG00000011566,ENSG00000012983,ENSG00000013275,ENSG00000015171,ENSG00000019582,ENSG00000019991,ENSG00000023287,ENSG00000026103,ENSG00000026508,ENSG00000028116,ENSG00000028137,ENSG00000034152,ENSG00000035862,ENSG00000036257…
1	!	7.93e-06	269	11036	204	0.018	0.758	GO:0006470	BP	7	protein dephosphorylation	7	ENSG00000003987,ENSG00000011485,ENSG00000040199,ENSG00000054148,ENSG00000055332,ENSG00000058272,ENSG00000060069,ENSG00000060656,ENSG00000063601,ENSG00000066027,ENSG00000067113,ENSG00000067900,ENSG00000068971,ENSG00000070778,ENSG00000072135,ENSG00000072803,ENSG00000073711,ENSG00000074590,ENSG00000075711,ENSG00000076201,ENSG00000078304,ENSG00000079335,ENSG00000081237,ENSG00000081377,ENSG00000081913…
1	!	5.95e-24	436	11036	361	0.033	0.828	GO:0016570	BP	7	histone modification	7	ENSG00000004487,ENSG00000005302,ENSG00000005339,ENSG00000005483,ENSG00000006459,ENSG00000006712,ENSG00000008083,ENSG00000008838,ENSG00000009954,ENSG00000011243,ENSG00000011485,ENSG00000012048,ENSG00000019549,ENSG00000024048,ENSG00000025293,ENSG00000032219,ENSG00000043143,ENSG00000048052,ENSG00000054267,ENSG00000055609,ENSG00000057935,ENSG00000061273,ENSG00000064961,ENSG00000066135,ENSG00000068024…
1	!	6.71e-08	83	11036	76	0.007	0.916	GO:0016575	BP	7	histone deacetylation	8	ENSG00000004487,ENSG00000005302,ENSG00000011243,ENSG00000032219,ENSG00000048052,ENSG00000054267,ENSG00000057935,ENSG00000061273,ENSG00000064961,ENSG00000068024,ENSG00000068903,ENSG00000071655,ENSG00000072310,ENSG00000073614,ENSG00000076108,ENSG00000077463,ENSG00000084093,ENSG00000094631,ENSG00000096717,ENSG00000100429,ENSG00000100916,ENSG00000101849,ENSG00000102054,ENSG00000105127,ENSG00000105287…
1	!	0.00169	133	11036	105	0.01	0.789	GO:0016571	BP	7	histone methylation	8	ENSG00000004487,ENSG00000005483,ENSG00000006712,ENSG00000008083,ENSG00000012048,ENSG00000032219,ENSG00000054267,ENSG00000055609,ENSG00000066135,ENSG00000074266,ENSG00000085224,ENSG00000085276,ENSG00000088305,ENSG00000096717,ENSG00000099381,ENSG00000099956,ENSG00000100462,ENSG00000100603,ENSG00000101945,ENSG00000102974,ENSG00000103037,ENSG00000104872,ENSG00000104885,ENSG00000105202,ENSG00000106462…
1	!	0.00271	105	11036	85	0.008	0.81	GO:0034968	BP	7	histone lysine methylation	9	ENSG00000004487,ENSG00000005483,ENSG00000008083,ENSG00000012048,ENSG00000032219,ENSG00000054267,ENSG00000055609,ENSG00000066135,ENSG00000074266,ENSG00000085224,ENSG00000085276,ENSG00000088305,ENSG00000096717,ENSG00000099381,ENSG00000099956,ENSG00000100603,ENSG00000101945,ENSG00000103037,ENSG00000104872,ENSG00000104885,ENSG00000106462,ENSG00000108799,ENSG00000109111,ENSG00000109685,ENSG00000110066…
1	!	3.04e-08	152	11036	128	0.012	0.842	GO:0016573	BP	7	histone acetylation	8	ENSG00000005302,ENSG00000005339,ENSG00000008838,ENSG00000012048,ENSG00000019549,ENSG00000025293,ENSG00000043143,ENSG00000071243,ENSG00000071655,ENSG00000077684,ENSG00000079337,ENSG00000080603,ENSG00000083168,ENSG00000084676,ENSG00000096070,ENSG00000096717,ENSG00000099956,ENSG00000100393,ENSG00000100425,ENSG00000100784,ENSG00000101189,ENSG00000102221,ENSG00000102882,ENSG00000102974,ENSG00000103510…
1	!	0.00422	61	11036	53	0.005	0.869	GO:0043966	BP	7	histone H3 acetylation	9	ENSG00000012048,ENSG00000043143,ENSG00000077684,ENSG00000079337,ENSG00000083168,ENSG00000096070,ENSG00000096717,ENSG00000099956,ENSG00000100425,ENSG00000102221,ENSG00000104872,ENSG00000108773,ENSG00000108840,ENSG00000111653,ENSG00000112200,ENSG00000114166,ENSG00000115350,ENSG00000117505,ENSG00000118058,ENSG00000119760,ENSG00000132471,ENSG00000134014,ENSG00000134072,ENSG00000135341,ENSG00000135801…
1	!	0.000153	61	11036	55	0.005	0.902	GO:0043967	BP	7	histone H4 acetylation	9	ENSG00000005302,ENSG00000012048,ENSG00000025293,ENSG00000043143,ENSG00000071243,ENSG00000077684,ENSG00000084676,ENSG00000096717,ENSG00000099956,ENSG00000100393,ENSG00000102221,ENSG00000103510,ENSG00000104872,ENSG00000108773,ENSG00000111653,ENSG00000112983,ENSG00000114982,ENSG00000118058,ENSG00000120071,ENSG00000120616,ENSG00000121579,ENSG00000122390,ENSG00000123562,ENSG00000124422,ENSG00000128708…
1	!	0.00382	25	11036	25	0.002	1	GO:0043984	BP	7	histone H4-K16 acetylation	10	ENSG00000005302,ENSG00000012048,ENSG00000025293,ENSG00000043143,ENSG00000077684,ENSG00000096717,ENSG00000099956,ENSG00000102221,ENSG00000103510,ENSG00000104872,ENSG00000111653,ENSG00000114982,ENSG00000118058,ENSG00000120071,ENSG00000136504,ENSG00000139620,ENSG00000144445,ENSG00000147162,ENSG00000158321,ENSG00000163875,ENSG00000172534,ENSG00000174579,ENSG00000187778,ENSG00000188895,ENSG00000196363
1	!	2.9e-60	968	11036	808	0.073	0.835	GO:0044265	BP	7	cellular macromolecule catabolic process	5	ENSG00000001084,ENSG00000001629,ENSG00000004399,ENSG00000004897,ENSG00000005007,ENSG00000005812,ENSG00000006025,ENSG00000007384,ENSG00000007944,ENSG00000008018,ENSG00000008710,ENSG00000008988,ENSG00000009307,ENSG00000009335,ENSG00000009830,ENSG00000010704,ENSG00000011275,ENSG00000013275,ENSG00000013561,ENSG00000013563,ENSG00000014123,ENSG00000018408,ENSG00000019995,ENSG00000020577,ENSG00000023191…
1	!	2.28e-34	592	11036	492	0.045	0.831	GO:0043632	BP	7	modification-dependent macromolecule catabolic process	6	ENSG00000001084,ENSG00000001629,ENSG00000004399,ENSG00000004897,ENSG00000005812,ENSG00000007944,ENSG00000008018,ENSG00000009335,ENSG00000009830,ENSG00000010704,ENSG00000011275,ENSG00000013275,ENSG00000013561,ENSG00000014123,ENSG00000018408,ENSG00000019995,ENSG00000024048,ENSG00000033178,ENSG00000033800,ENSG00000034677,ENSG00000036257,ENSG00000038532,ENSG00000041357,ENSG00000044090,ENSG00000044574…
1	!	3.38e-35	681	11036	557	0.05	0.818	GO:0044257	BP	7	cellular protein catabolic process	6	ENSG00000001084,ENSG00000001629,ENSG00000004399,ENSG00000004897,ENSG00000005812,ENSG00000006025,ENSG00000007384,ENSG00000007944,ENSG00000008018,ENSG00000008710,ENSG00000009335,ENSG00000009830,ENSG00000010704,ENSG00000011275,ENSG00000013275,ENSG00000013561,ENSG00000014123,ENSG00000018408,ENSG00000019995,ENSG00000024048,ENSG00000033178,ENSG00000033800,ENSG00000034677,ENSG00000034713,ENSG00000036257…
1	!	2.21e-34	648	11036	532	0.048	0.821	GO:0051603	BP	7	proteolysis involved in cellular protein catabolic process	7	ENSG00000001084,ENSG00000001629,ENSG00000004399,ENSG00000004897,ENSG00000005812,ENSG00000006025,ENSG00000007384,ENSG00000007944,ENSG00000008018,ENSG00000008710,ENSG00000009335,ENSG00000009830,ENSG00000010704,ENSG00000011275,ENSG00000013275,ENSG00000013561,ENSG00000014123,ENSG00000018408,ENSG00000019995,ENSG00000024048,ENSG00000033178,ENSG00000033800,ENSG00000034677,ENSG00000034713,ENSG00000036257…
1	!	3.94e-32	405	11036	352	0.032	0.869	GO:0010498	BP	7	proteasomal protein catabolic process	8	ENSG00000001084,ENSG00000001629,ENSG00000004897,ENSG00000005812,ENSG00000006025,ENSG00000007384,ENSG00000008018,ENSG00000008710,ENSG00000009830,ENSG00000010704,ENSG00000011275,ENSG00000013275,ENSG00000013561,ENSG00000014123,ENSG00000018408,ENSG00000024048,ENSG00000033800,ENSG00000034677,ENSG00000034713,ENSG00000036257,ENSG00000038532,ENSG00000041357,ENSG00000044574,ENSG00000049167,ENSG00000049759…
1	!	3.92e-33	584	11036	484	0.044	0.829	GO:0019941	BP	7	modification-dependent protein catabolic process	8	ENSG00000001084,ENSG00000001629,ENSG00000004399,ENSG00000004897,ENSG00000005812,ENSG00000007944,ENSG00000008018,ENSG00000009335,ENSG00000009830,ENSG00000010704,ENSG00000011275,ENSG00000013275,ENSG00000013561,ENSG00000014123,ENSG00000018408,ENSG00000019995,ENSG00000024048,ENSG00000033178,ENSG00000033800,ENSG00000034677,ENSG00000036257,ENSG00000038532,ENSG00000041357,ENSG00000044090,ENSG00000044574…
1	!	1.92e-32	576	11036	477	0.043	0.828	GO:0006511	BP	7	ubiquitin-dependent protein catabolic process	9	ENSG00000001084,ENSG00000001629,ENSG00000004399,ENSG00000004897,ENSG00000005812,ENSG00000007944,ENSG00000008018,ENSG00000009335,ENSG00000009830,ENSG00000010704,ENSG00000011275,ENSG00000013275,ENSG00000013561,ENSG00000014123,ENSG00000018408,ENSG00000019995,ENSG00000024048,ENSG00000033178,ENSG00000033800,ENSG00000034677,ENSG00000036257,ENSG00000038532,ENSG00000041357,ENSG00000044090,ENSG00000044574…
1	!	1.06e-31	375	11036	329	0.03	0.877	GO:0043161	BP	7	proteasome-mediated ubiquitin-dependent protein catabolic process	10	ENSG00000001084,ENSG00000001629,ENSG00000004897,ENSG00000005812,ENSG00000008018,ENSG00000009830,ENSG00000010704,ENSG00000011275,ENSG00000013275,ENSG00000013561,ENSG00000014123,ENSG00000018408,ENSG00000024048,ENSG00000033800,ENSG00000034677,ENSG00000036257,ENSG00000038532,ENSG00000041357,ENSG00000044574,ENSG00000049167,ENSG00000049759,ENSG00000050130,ENSG00000051108,ENSG00000053900,ENSG00000055130…
1	!	0.012	80	11036	66	0.006	0.825	GO:0031145	BP	7	anaphase-promoting complex-dependent catabolic process	11	ENSG00000004897,ENSG00000008018,ENSG00000013275,ENSG00000036257,ENSG00000041357,ENSG00000053900,ENSG00000068878,ENSG00000087191,ENSG00000087586,ENSG00000089053,ENSG00000092010,ENSG00000094880,ENSG00000095261,ENSG00000099341,ENSG00000100519,ENSG00000100567,ENSG00000100764,ENSG00000100902,ENSG00000100911,ENSG00000101182,ENSG00000101843,ENSG00000103035,ENSG00000103264,ENSG00000105325,ENSG00000106588…
1	!	9.17e-15	222	11036	190	0.017	0.856	GO:0042787	BP	7	protein ubiquitination involved in ubiquitin-dependent protein catabolic process	10	ENSG00000001629,ENSG00000004399,ENSG00000004897,ENSG00000007944,ENSG00000008018,ENSG00000009335,ENSG00000010704,ENSG00000013275,ENSG00000013561,ENSG00000033178,ENSG00000034677,ENSG00000036257,ENSG00000041357,ENSG00000049759,ENSG00000053900,ENSG00000055130,ENSG00000064726,ENSG00000068878,ENSG00000069869,ENSG00000070423,ENSG00000072201,ENSG00000076321,ENSG00000078747,ENSG00000079999,ENSG00000080815…
1	!	1.21e-141	6428	11036	4600	0.417	0.716	GO:0034641	BP	7	cellular nitrogen compound metabolic process	4	ENSG00000000419,ENSG00000001084,ENSG00000001167,ENSG00000001497,ENSG00000002016,ENSG00000002330,ENSG00000003402,ENSG00000003509,ENSG00000003756,ENSG00000003989,ENSG00000004455,ENSG00000004487,ENSG00000004534,ENSG00000004700,ENSG00000004779,ENSG00000004864,ENSG00000004975,ENSG00000005007,ENSG00000005075,ENSG00000005100,ENSG00000005102,ENSG00000005156,ENSG00000005206,ENSG00000005302,ENSG00000005339…
1	!	2.18e-14	425	11036	333	0.03	0.784	GO:0044270	BP	7	cellular nitrogen compound catabolic process	5	ENSG00000005007,ENSG00000008988,ENSG00000009307,ENSG00000013563,ENSG00000020577,ENSG00000023191,ENSG00000023697,ENSG00000025708,ENSG00000026297,ENSG00000037241,ENSG00000038358,ENSG00000039123,ENSG00000053372,ENSG00000054118,ENSG00000063046,ENSG00000063177,ENSG00000065057,ENSG00000065989,ENSG00000070366,ENSG00000070756,ENSG00000071082,ENSG00000073417,ENSG00000075914,ENSG00000076242,ENSG00000076248…
1	!	3.02e-29	980	11036	750	0.068	0.765	GO:0043603	BP	7	cellular amide metabolic process	5	ENSG00000001084,ENSG00000005007,ENSG00000005206,ENSG00000006530,ENSG00000006625,ENSG00000008513,ENSG00000008988,ENSG00000011007,ENSG00000011304,ENSG00000011376,ENSG00000020577,ENSG00000023839,ENSG00000023909,ENSG00000027001,ENSG00000031698,ENSG00000035681,ENSG00000037241,ENSG00000040531,ENSG00000047410,ENSG00000048544,ENSG00000049860,ENSG00000053372,ENSG00000054983,ENSG00000055332,ENSG00000055917…
1	!	3.01e-32	807	11036	639	0.058	0.792	GO:0006518	BP	7	peptide metabolic process	6	ENSG00000001084,ENSG00000005007,ENSG00000005206,ENSG00000006625,ENSG00000008988,ENSG00000011007,ENSG00000011304,ENSG00000011376,ENSG00000020577,ENSG00000023909,ENSG00000027001,ENSG00000031698,ENSG00000037241,ENSG00000040531,ENSG00000047410,ENSG00000048544,ENSG00000053372,ENSG00000055332,ENSG00000055917,ENSG00000055950,ENSG00000059691,ENSG00000060138,ENSG00000061794,ENSG00000063046,ENSG00000063177…
1	!	0.000138	376	11036	271	0.025	0.721	GO:0051186	BP	7	cofactor metabolic process	4	ENSG00000004799,ENSG00000005194,ENSG00000005469,ENSG00000005882,ENSG00000006530,ENSG00000006695,ENSG00000008130,ENSG00000008311,ENSG00000012660,ENSG00000013306,ENSG00000014641,ENSG00000014919,ENSG00000023330,ENSG00000023697,ENSG00000037757,ENSG00000038274,ENSG00000049239,ENSG00000053371,ENSG00000060762,ENSG00000064763,ENSG00000065833,ENSG00000065911,ENSG00000066322,ENSG00000066926,ENSG00000067057…
1	!	0.00113	305	11036	221	0.02	0.725	GO:0006732	BP	7	coenzyme metabolic process	5	ENSG00000004799,ENSG00000005469,ENSG00000005882,ENSG00000006530,ENSG00000008130,ENSG00000008311,ENSG00000012660,ENSG00000014641,ENSG00000023697,ENSG00000037757,ENSG00000038274,ENSG00000049239,ENSG00000060762,ENSG00000064763,ENSG00000065833,ENSG00000065911,ENSG00000066322,ENSG00000067057,ENSG00000067225,ENSG00000068024,ENSG00000068120,ENSG00000068366,ENSG00000069424,ENSG00000074800,ENSG00000075239…
1	!	8.99e-119	5931	11036	4224	0.383	0.712	GO:0006725	BP	7	cellular aromatic compound metabolic process	4	ENSG00000000419,ENSG00000001084,ENSG00000001167,ENSG00000001497,ENSG00000002016,ENSG00000002330,ENSG00000003402,ENSG00000003509,ENSG00000003756,ENSG00000004455,ENSG00000004487,ENSG00000004534,ENSG00000004700,ENSG00000004779,ENSG00000004864,ENSG00000004975,ENSG00000005007,ENSG00000005075,ENSG00000005100,ENSG00000005102,ENSG00000005156,ENSG00000005302,ENSG00000005339,ENSG00000005436,ENSG00000005469…
1	!	1.65e-13	434	11036	337	0.031	0.776	GO:0019439	BP	7	aromatic compound catabolic process	5	ENSG00000005007,ENSG00000008988,ENSG00000009307,ENSG00000013563,ENSG00000020577,ENSG00000023191,ENSG00000023697,ENSG00000025708,ENSG00000026297,ENSG00000037241,ENSG00000038358,ENSG00000039123,ENSG00000053372,ENSG00000054118,ENSG00000063046,ENSG00000063177,ENSG00000065057,ENSG00000065989,ENSG00000070366,ENSG00000070756,ENSG00000071082,ENSG00000073417,ENSG00000075914,ENSG00000076242,ENSG00000076248…
1	!	1.41e-121	5897	11036	4211	0.382	0.714	GO:0046483	BP	7	heterocycle metabolic process	4	ENSG00000000419,ENSG00000001084,ENSG00000001167,ENSG00000001497,ENSG00000002016,ENSG00000002330,ENSG00000003402,ENSG00000003509,ENSG00000003756,ENSG00000004455,ENSG00000004487,ENSG00000004534,ENSG00000004700,ENSG00000004779,ENSG00000004864,ENSG00000004975,ENSG00000005007,ENSG00000005075,ENSG00000005100,ENSG00000005102,ENSG00000005156,ENSG00000005302,ENSG00000005339,ENSG00000005436,ENSG00000005469…
1	!	5.25e-14	422	11036	330	0.03	0.782	GO:0046700	BP	7	heterocycle catabolic process	5	ENSG00000005007,ENSG00000008988,ENSG00000009307,ENSG00000013563,ENSG00000020577,ENSG00000023191,ENSG00000023697,ENSG00000025708,ENSG00000026297,ENSG00000037241,ENSG00000038358,ENSG00000039123,ENSG00000053372,ENSG00000054118,ENSG00000063046,ENSG00000063177,ENSG00000065057,ENSG00000065989,ENSG00000070366,ENSG00000070756,ENSG00000071082,ENSG00000073417,ENSG00000075914,ENSG00000076242,ENSG00000076248…
1	!	2.16e-130	5731	11036	4132	0.374	0.721	GO:0006139	BP	7	nucleobase-containing compound metabolic process	5	ENSG00000000419,ENSG00000001084,ENSG00000001167,ENSG00000001497,ENSG00000002016,ENSG00000002330,ENSG00000003402,ENSG00000003509,ENSG00000003756,ENSG00000004455,ENSG00000004487,ENSG00000004534,ENSG00000004700,ENSG00000004779,ENSG00000004864,ENSG00000004975,ENSG00000005007,ENSG00000005075,ENSG00000005100,ENSG00000005102,ENSG00000005156,ENSG00000005302,ENSG00000005339,ENSG00000005436,ENSG00000005469…
1	!	1.28e-121	5103	11036	3710	0.336	0.727	GO:0090304	BP	7	nucleic acid metabolic process	6	ENSG00000001084,ENSG00000001167,ENSG00000001497,ENSG00000002016,ENSG00000003402,ENSG00000003756,ENSG00000004487,ENSG00000004534,ENSG00000004700,ENSG00000004975,ENSG00000005007,ENSG00000005075,ENSG00000005100,ENSG00000005102,ENSG00000005156,ENSG00000005302,ENSG00000005339,ENSG00000005436,ENSG00000005483,ENSG00000005801,ENSG00000005810,ENSG00000005884,ENSG00000005889,ENSG00000006194,ENSG00000006459…
1	!	1.59e-08	279	11036	218	0.02	0.781	GO:0090305	BP	7	nucleic acid phosphodiester bond hydrolysis	7	ENSG00000001497,ENSG00000006744,ENSG00000009413,ENSG00000012061,ENSG00000013563,ENSG00000014164,ENSG00000020922,ENSG00000026297,ENSG00000035928,ENSG00000039650,ENSG00000042088,ENSG00000062822,ENSG00000065057,ENSG00000070366,ENSG00000071894,ENSG00000075914,ENSG00000076043,ENSG00000077514,ENSG00000078177,ENSG00000079313,ENSG00000079785,ENSG00000081177,ENSG00000083520,ENSG00000087088,ENSG00000087269…
1	!	1.12e-106	4597	11036	3345	0.303	0.728	GO:0016070	BP	7	RNA metabolic process	7	ENSG00000001084,ENSG00000001167,ENSG00000001497,ENSG00000003402,ENSG00000003756,ENSG00000004487,ENSG00000004534,ENSG00000004975,ENSG00000005007,ENSG00000005075,ENSG00000005100,ENSG00000005102,ENSG00000005156,ENSG00000005302,ENSG00000005339,ENSG00000005436,ENSG00000005483,ENSG00000005801,ENSG00000005810,ENSG00000005884,ENSG00000005889,ENSG00000006194,ENSG00000006459,ENSG00000006468,ENSG00000006576…
1	!	2.67e-53	567	11036	503	0.046	0.887	GO:0034660	BP	7	ncRNA metabolic process	8	ENSG00000001497,ENSG00000005075,ENSG00000006744,ENSG00000007376,ENSG00000007520,ENSG00000008988,ENSG00000011260,ENSG00000011376,ENSG00000013573,ENSG00000023608,ENSG00000028277,ENSG00000029639,ENSG00000031698,ENSG00000037241,ENSG00000037474,ENSG00000037897,ENSG00000039123,ENSG00000043514,ENSG00000047056,ENSG00000047315,ENSG00000053372,ENSG00000055044,ENSG00000058729,ENSG00000059588,ENSG00000059691…
1	!	9.96e-15	187	11036	164	0.015	0.877	GO:0006399	BP	7	tRNA metabolic process	9	ENSG00000006744,ENSG00000007376,ENSG00000011376,ENSG00000031698,ENSG00000037474,ENSG00000037897,ENSG00000043514,ENSG00000059588,ENSG00000059691,ENSG00000065427,ENSG00000065457,ENSG00000066651,ENSG00000066654,ENSG00000067704,ENSG00000068438,ENSG00000070061,ENSG00000071894,ENSG00000072506,ENSG00000072756,ENSG00000075914,ENSG00000077235,ENSG00000079785,ENSG00000081307,ENSG00000087302,ENSG00000087995…
1	!	1.69e-27	265	11036	240	0.022	0.906	GO:0016072	BP	7	rRNA metabolic process	9	ENSG00000001497,ENSG00000007520,ENSG00000008988,ENSG00000011260,ENSG00000029639,ENSG00000037241,ENSG00000039123,ENSG00000047056,ENSG00000053372,ENSG00000055044,ENSG00000058729,ENSG00000063177,ENSG00000065183,ENSG00000065268,ENSG00000066654,ENSG00000067533,ENSG00000071082,ENSG00000071462,ENSG00000075914,ENSG00000083520,ENSG00000083845,ENSG00000084463,ENSG00000086189,ENSG00000087269,ENSG00000088930…
1	!	5.02e-11	84	11036	80	0.007	0.952	GO:0016073	BP	7	snRNA metabolic process	9	ENSG00000005075,ENSG00000023608,ENSG00000028277,ENSG00000047315,ENSG00000064102,ENSG00000064995,ENSG00000075914,ENSG00000082258,ENSG00000087087,ENSG00000090061,ENSG00000099817,ENSG00000100142,ENSG00000101413,ENSG00000102786,ENSG00000102978,ENSG00000103005,ENSG00000104299,ENSG00000104613,ENSG00000105258,ENSG00000105656,ENSG00000106290,ENSG00000107371,ENSG00000108506,ENSG00000112592,ENSG00000114503…
1	!	0.00206	42	11036	39	0.004	0.929	GO:0043631	BP	7	RNA polyadenylation	8	ENSG00000006712,ENSG00000014164,ENSG00000070756,ENSG00000071894,ENSG00000077312,ENSG00000090060,ENSG00000100722,ENSG00000101104,ENSG00000101138,ENSG00000101811,ENSG00000103549,ENSG00000107864,ENSG00000107951,ENSG00000111605,ENSG00000114503,ENSG00000115421,ENSG00000125755,ENSG00000129315,ENSG00000132463,ENSG00000134371,ENSG00000136807,ENSG00000136937,ENSG00000138035,ENSG00000142192,ENSG00000149016…
1	!	1.25e-61	665	11036	588	0.053	0.884	GO:0016071	BP	7	mRNA metabolic process	8	ENSG00000003756,ENSG00000004487,ENSG00000005007,ENSG00000005075,ENSG00000005436,ENSG00000006712,ENSG00000007392,ENSG00000008128,ENSG00000008988,ENSG00000009307,ENSG00000011243,ENSG00000011304,ENSG00000014164,ENSG00000020426,ENSG00000020577,ENSG00000021776,ENSG00000023191,ENSG00000023734,ENSG00000033030,ENSG00000037241,ENSG00000038358,ENSG00000039123,ENSG00000046647,ENSG00000047315,ENSG00000048740…
1	!	2.04e-79	909	11036	795	0.072	0.875	GO:0006396	BP	7	RNA processing	8	ENSG00000001497,ENSG00000003756,ENSG00000004487,ENSG00000004534,ENSG00000005075,ENSG00000005100,ENSG00000005436,ENSG00000006712,ENSG00000006744,ENSG00000007376,ENSG00000007392,ENSG00000007520,ENSG00000008128,ENSG00000008988,ENSG00000011243,ENSG00000011260,ENSG00000011304,ENSG00000013441,ENSG00000014164,ENSG00000020426,ENSG00000021776,ENSG00000023734,ENSG00000029639,ENSG00000031698,ENSG00000033030…
1	!	3.93e-06	38	11036	38	0.003	1	GO:0036260	BP	7	RNA capping	9	ENSG00000005075,ENSG00000020426,ENSG00000037897,ENSG00000047315,ENSG00000074356,ENSG00000099817,ENSG00000100142,ENSG00000101654,ENSG00000102978,ENSG00000104884,ENSG00000105258,ENSG00000110768,ENSG00000111358,ENSG00000111880,ENSG00000114503,ENSG00000125651,ENSG00000134058,ENSG00000134480,ENSG00000136937,ENSG00000137200,ENSG00000137574,ENSG00000144231,ENSG00000145337,ENSG00000145736,ENSG00000147669…
1	!	3.93e-06	38	11036	38	0.003	1	GO:0009452	BP	7	7-methylguanosine RNA capping	10	ENSG00000005075,ENSG00000020426,ENSG00000037897,ENSG00000047315,ENSG00000074356,ENSG00000099817,ENSG00000100142,ENSG00000101654,ENSG00000102978,ENSG00000104884,ENSG00000105258,ENSG00000110768,ENSG00000111358,ENSG00000111880,ENSG00000114503,ENSG00000125651,ENSG00000134058,ENSG00000134480,ENSG00000136937,ENSG00000137200,ENSG00000137574,ENSG00000144231,ENSG00000145337,ENSG00000145736,ENSG00000147669…
1	!	1.91e-35	404	11036	356	0.032	0.881	GO:0008380	BP	7	RNA splicing	9	ENSG00000003756,ENSG00000004487,ENSG00000005075,ENSG00000005436,ENSG00000007392,ENSG00000011243,ENSG00000011304,ENSG00000013441,ENSG00000021776,ENSG00000023734,ENSG00000033030,ENSG00000039123,ENSG00000046647,ENSG00000047315,ENSG00000048740,ENSG00000051596,ENSG00000054118,ENSG00000060339,ENSG00000060688,ENSG00000061936,ENSG00000063244,ENSG00000064607,ENSG00000064703,ENSG00000065526,ENSG00000065883…
1	!	3.98e-30	309	11036	277	0.025	0.896	GO:0000375	BP	7	RNA splicing, via transesterification reactions	10	ENSG00000003756,ENSG00000004487,ENSG00000005075,ENSG00000005436,ENSG00000007392,ENSG00000011304,ENSG00000021776,ENSG00000023734,ENSG00000033030,ENSG00000039123,ENSG00000046647,ENSG00000047315,ENSG00000048740,ENSG00000054118,ENSG00000060339,ENSG00000060688,ENSG00000061936,ENSG00000063244,ENSG00000064703,ENSG00000065526,ENSG00000065883,ENSG00000065978,ENSG00000066044,ENSG00000067596,ENSG00000068394…
1	!	2.2e-29	305	11036	273	0.025	0.895	GO:0000377	BP	7	RNA splicing, via transesterification reactions with bulged adenosine as nucleophile	11	ENSG00000003756,ENSG00000004487,ENSG00000005075,ENSG00000005436,ENSG00000007392,ENSG00000011304,ENSG00000021776,ENSG00000023734,ENSG00000033030,ENSG00000039123,ENSG00000046647,ENSG00000047315,ENSG00000048740,ENSG00000054118,ENSG00000060339,ENSG00000060688,ENSG00000061936,ENSG00000063244,ENSG00000064703,ENSG00000065526,ENSG00000065883,ENSG00000065978,ENSG00000066044,ENSG00000067596,ENSG00000068394…
1	!	4.16e-09	115	11036	102	0.009	0.887	GO:0031123	BP	7	RNA 3'-end processing	9	ENSG00000006712,ENSG00000006744,ENSG00000014164,ENSG00000051596,ENSG00000058673,ENSG00000063244,ENSG00000070756,ENSG00000071894,ENSG00000072756,ENSG00000075914,ENSG00000077312,ENSG00000079134,ENSG00000083223,ENSG00000090060,ENSG00000100227,ENSG00000100296,ENSG00000100650,ENSG00000100722,ENSG00000100836,ENSG00000101104,ENSG00000101138,ENSG00000101811,ENSG00000103005,ENSG00000103549,ENSG00000104626…
1	!	2.22e-41	403	11036	363	0.033	0.901	GO:0034470	BP	7	ncRNA processing	9	ENSG00000001497,ENSG00000006744,ENSG00000007376,ENSG00000007520,ENSG00000008988,ENSG00000011260,ENSG00000029639,ENSG00000031698,ENSG00000037241,ENSG00000037474,ENSG00000037897,ENSG00000039123,ENSG00000043514,ENSG00000047056,ENSG00000053372,ENSG00000055044,ENSG00000058729,ENSG00000059588,ENSG00000063177,ENSG00000065183,ENSG00000065268,ENSG00000065427,ENSG00000065457,ENSG00000066651,ENSG00000066654…
1	!	5.66e-07	122	11036	104	0.009	0.852	GO:0008033	BP	7	tRNA processing	10	ENSG00000006744,ENSG00000007376,ENSG00000031698,ENSG00000037474,ENSG00000037897,ENSG00000043514,ENSG00000059588,ENSG00000065427,ENSG00000065457,ENSG00000066651,ENSG00000066654,ENSG00000068438,ENSG00000070061,ENSG00000071894,ENSG00000072506,ENSG00000072756,ENSG00000079785,ENSG00000081307,ENSG00000087302,ENSG00000087995,ENSG00000089195,ENSG00000090861,ENSG00000091127,ENSG00000092094,ENSG00000100220…
1	!	4.91e-28	259	11036	236	0.021	0.911	GO:0006364	BP	7	rRNA processing	10	ENSG00000001497,ENSG00000007520,ENSG00000008988,ENSG00000011260,ENSG00000029639,ENSG00000037241,ENSG00000039123,ENSG00000047056,ENSG00000053372,ENSG00000055044,ENSG00000058729,ENSG00000063177,ENSG00000065183,ENSG00000065268,ENSG00000066654,ENSG00000067533,ENSG00000071082,ENSG00000071462,ENSG00000075914,ENSG00000083520,ENSG00000083845,ENSG00000084463,ENSG00000086189,ENSG00000087269,ENSG00000088930…
1	!	1.13e-06	47	11036	46	0.004	0.979	GO:0030490	BP	7	maturation of SSU-rRNA	11	ENSG00000007520,ENSG00000011260,ENSG00000065183,ENSG00000087269,ENSG00000100138,ENSG00000105193,ENSG00000105372,ENSG00000108651,ENSG00000111615,ENSG00000112578,ENSG00000117597,ENSG00000119285,ENSG00000119616,ENSG00000120158,ENSG00000120800,ENSG00000124383,ENSG00000124541,ENSG00000126749,ENSG00000129460,ENSG00000130935,ENSG00000132467,ENSG00000133773,ENSG00000135972,ENSG00000138326,ENSG00000141076…
1	!	0.000296	36	11036	35	0.003	0.972	GO:0000462	BP	7	maturation of SSU-rRNA from tricistronic rRNA transcript (SSU-rRNA, 5.8S rRNA, LSU-rRNA)	12	ENSG00000011260,ENSG00000065183,ENSG00000087269,ENSG00000105193,ENSG00000105372,ENSG00000108651,ENSG00000111615,ENSG00000112578,ENSG00000117597,ENSG00000119285,ENSG00000119616,ENSG00000120158,ENSG00000120800,ENSG00000124541,ENSG00000126749,ENSG00000129460,ENSG00000132467,ENSG00000133773,ENSG00000135972,ENSG00000138326,ENSG00000142937,ENSG00000146109,ENSG00000147679,ENSG00000158526,ENSG00000164587…
1	!	7.17e-36	473	11036	408	0.037	0.863	GO:0006397	BP	7	mRNA processing	9	ENSG00000003756,ENSG00000004487,ENSG00000005075,ENSG00000005436,ENSG00000006712,ENSG00000007392,ENSG00000008128,ENSG00000011243,ENSG00000011304,ENSG00000014164,ENSG00000020426,ENSG00000021776,ENSG00000023734,ENSG00000033030,ENSG00000039123,ENSG00000046647,ENSG00000047315,ENSG00000048740,ENSG00000051596,ENSG00000054118,ENSG00000058673,ENSG00000060339,ENSG00000060688,ENSG00000061936,ENSG00000063244…
1	!	1.76e-08	86	11036	79	0.007	0.919	GO:0031124	BP	7	mRNA 3'-end processing	10	ENSG00000006712,ENSG00000014164,ENSG00000051596,ENSG00000058673,ENSG00000063244,ENSG00000070756,ENSG00000071894,ENSG00000077312,ENSG00000079134,ENSG00000090060,ENSG00000100227,ENSG00000100296,ENSG00000100650,ENSG00000100722,ENSG00000100836,ENSG00000101104,ENSG00000101138,ENSG00000101811,ENSG00000103549,ENSG00000107864,ENSG00000107951,ENSG00000108349,ENSG00000111605,ENSG00000111786,ENSG00000112081…
1	!	0.00325	41	11036	38	0.003	0.927	GO:0006378	BP	7	mRNA polyadenylation	11	ENSG00000006712,ENSG00000014164,ENSG00000070756,ENSG00000071894,ENSG00000077312,ENSG00000090060,ENSG00000100722,ENSG00000101104,ENSG00000101138,ENSG00000101811,ENSG00000103549,ENSG00000107864,ENSG00000107951,ENSG00000111605,ENSG00000114503,ENSG00000115421,ENSG00000125755,ENSG00000129315,ENSG00000132463,ENSG00000134371,ENSG00000136807,ENSG00000136937,ENSG00000138035,ENSG00000142192,ENSG00000149016…
1	!	5.54e-05	33	11036	33	0.003	1	GO:0006370	BP	7	7-methylguanosine mRNA capping	10	ENSG00000005075,ENSG00000020426,ENSG00000047315,ENSG00000074356,ENSG00000099817,ENSG00000100142,ENSG00000101654,ENSG00000102978,ENSG00000104884,ENSG00000105258,ENSG00000110768,ENSG00000111358,ENSG00000111880,ENSG00000114503,ENSG00000125651,ENSG00000134058,ENSG00000134480,ENSG00000136937,ENSG00000137200,ENSG00000144231,ENSG00000145736,ENSG00000147669,ENSG00000163161,ENSG00000163882,ENSG00000168002…
1	!	2.2e-29	305	11036	273	0.025	0.895	GO:0000398	BP	7	mRNA splicing, via spliceosome	10	ENSG00000003756,ENSG00000004487,ENSG00000005075,ENSG00000005436,ENSG00000007392,ENSG00000011304,ENSG00000021776,ENSG00000023734,ENSG00000033030,ENSG00000039123,ENSG00000046647,ENSG00000047315,ENSG00000048740,ENSG00000054118,ENSG00000060339,ENSG00000060688,ENSG00000061936,ENSG00000063244,ENSG00000064703,ENSG00000065526,ENSG00000065883,ENSG00000065978,ENSG00000066044,ENSG00000067596,ENSG00000068394…
1	!	0.00195	55	11036	49	0.004	0.891	GO:0000245	BP	7	spliceosomal complex assembly	11	ENSG00000003756,ENSG00000005436,ENSG00000007392,ENSG00000048740,ENSG00000061936,ENSG00000075856,ENSG00000079785,ENSG00000083896,ENSG00000099995,ENSG00000100028,ENSG00000100650,ENSG00000101161,ENSG00000101343,ENSG00000104897,ENSG00000107290,ENSG00000108848,ENSG00000110107,ENSG00000111786,ENSG00000115524,ENSG00000117569,ENSG00000124193,ENSG00000125743,ENSG00000130520,ENSG00000135250,ENSG00000136450…
1	!	5.99e-06	130	11036	108	0.01	0.831	GO:0009451	BP	7	RNA modification	8	ENSG00000007376,ENSG00000029639,ENSG00000037474,ENSG00000037897,ENSG00000043514,ENSG00000055044,ENSG00000059588,ENSG00000066651,ENSG00000066654,ENSG00000068438,ENSG00000070061,ENSG00000071462,ENSG00000072506,ENSG00000081307,ENSG00000086189,ENSG00000087995,ENSG00000089195,ENSG00000090520,ENSG00000090861,ENSG00000091127,ENSG00000091542,ENSG00000092094,ENSG00000099899,ENSG00000100416,ENSG00000101361…
1	!	0.000371	71	11036	62	0.006	0.873	GO:0006400	BP	7	tRNA modification	9	ENSG00000007376,ENSG00000037474,ENSG00000037897,ENSG00000043514,ENSG00000059588,ENSG00000066651,ENSG00000066654,ENSG00000068438,ENSG00000070061,ENSG00000072506,ENSG00000081307,ENSG00000087995,ENSG00000089195,ENSG00000090861,ENSG00000092094,ENSG00000100416,ENSG00000101391,ENSG00000103707,ENSG00000104907,ENSG00000107614,ENSG00000110060,ENSG00000121486,ENSG00000122435,ENSG00000124608,ENSG00000128694…
1	!	2.36e-05	133	11036	109	0.01	0.82	GO:0090501	BP	7	RNA phosphodiester bond hydrolysis	8	ENSG00000001497,ENSG00000006744,ENSG00000014164,ENSG00000026297,ENSG00000070366,ENSG00000071894,ENSG00000075914,ENSG00000076043,ENSG00000083520,ENSG00000087269,ENSG00000088930,ENSG00000092847,ENSG00000100697,ENSG00000100823,ENSG00000100890,ENSG00000101138,ENSG00000101811,ENSG00000103005,ENSG00000104356,ENSG00000104626,ENSG00000104691,ENSG00000105171,ENSG00000107371,ENSG00000110063,ENSG00000111596…
1	!	0.00606	35	11036	33	0.003	0.943	GO:0090503	BP	7	RNA phosphodiester bond hydrolysis, exonucleolytic	9	ENSG00000075914,ENSG00000076043,ENSG00000083520,ENSG00000088930,ENSG00000103005,ENSG00000104626,ENSG00000107371,ENSG00000110063,ENSG00000111596,ENSG00000113300,ENSG00000117419,ENSG00000120699,ENSG00000123737,ENSG00000125107,ENSG00000130713,ENSG00000132773,ENSG00000135473,ENSG00000138035,ENSG00000138767,ENSG00000140694,ENSG00000143319,ENSG00000144535,ENSG00000151014,ENSG00000152520,ENSG00000155508…
1	!	1.65e-21	973	11036	723	0.066	0.743	GO:0006259	BP	7	DNA metabolic process	7	ENSG00000002016,ENSG00000004487,ENSG00000004700,ENSG00000005007,ENSG00000005075,ENSG00000005156,ENSG00000005483,ENSG00000006634,ENSG00000008441,ENSG00000009413,ENSG00000009954,ENSG00000010072,ENSG00000011451,ENSG00000011485,ENSG00000012048,ENSG00000012061,ENSG00000013563,ENSG00000013573,ENSG00000014138,ENSG00000014824,ENSG00000019991,ENSG00000020426,ENSG00000020922,ENSG00000021776,ENSG00000022277…
1	!	3.93e-22	378	11036	316	0.029	0.836	GO:0034655	BP	7	nucleobase-containing compound catabolic process	6	ENSG00000005007,ENSG00000008988,ENSG00000009307,ENSG00000013563,ENSG00000020577,ENSG00000023191,ENSG00000023697,ENSG00000025708,ENSG00000026297,ENSG00000037241,ENSG00000038358,ENSG00000039123,ENSG00000053372,ENSG00000054118,ENSG00000063046,ENSG00000063177,ENSG00000065057,ENSG00000065989,ENSG00000070366,ENSG00000070756,ENSG00000071082,ENSG00000073417,ENSG00000075914,ENSG00000076242,ENSG00000076248…
1	!	1.22e-27	248	11036	227	0.021	0.915	GO:0006401	BP	7	RNA catabolic process	7	ENSG00000005007,ENSG00000008988,ENSG00000009307,ENSG00000020577,ENSG00000023191,ENSG00000026297,ENSG00000037241,ENSG00000038358,ENSG00000039123,ENSG00000053372,ENSG00000054118,ENSG00000063046,ENSG00000063177,ENSG00000070366,ENSG00000070756,ENSG00000071082,ENSG00000075914,ENSG00000076242,ENSG00000078687,ENSG00000080802,ENSG00000083223,ENSG00000083520,ENSG00000083845,ENSG00000088038,ENSG00000088247…
1	!	1.69e-30	219	11036	207	0.019	0.945	GO:0006402	BP	7	mRNA catabolic process	8	ENSG00000005007,ENSG00000008988,ENSG00000009307,ENSG00000020577,ENSG00000023191,ENSG00000037241,ENSG00000038358,ENSG00000053372,ENSG00000054118,ENSG00000063046,ENSG00000063177,ENSG00000070366,ENSG00000070756,ENSG00000071082,ENSG00000075914,ENSG00000076242,ENSG00000078687,ENSG00000080802,ENSG00000083223,ENSG00000083520,ENSG00000083845,ENSG00000088038,ENSG00000088247,ENSG00000089009,ENSG00000089157…
1	!	1.89e-28	204	11036	193	0.017	0.946	GO:0000956	BP	7	nuclear-transcribed mRNA catabolic process	9	ENSG00000005007,ENSG00000008988,ENSG00000009307,ENSG00000020577,ENSG00000037241,ENSG00000038358,ENSG00000053372,ENSG00000054118,ENSG00000063046,ENSG00000063177,ENSG00000070366,ENSG00000070756,ENSG00000071082,ENSG00000075914,ENSG00000076242,ENSG00000078687,ENSG00000080802,ENSG00000083223,ENSG00000083520,ENSG00000083845,ENSG00000088038,ENSG00000089009,ENSG00000089157,ENSG00000092847,ENSG00000100316…
1	!	3.79e-19	122	11036	118	0.011	0.967	GO:0000184	BP	7	nuclear-transcribed mRNA catabolic process, nonsense-mediated decay	10	ENSG00000005007,ENSG00000008988,ENSG00000037241,ENSG00000063177,ENSG00000070366,ENSG00000070756,ENSG00000071082,ENSG00000083845,ENSG00000089009,ENSG00000089157,ENSG00000100316,ENSG00000103342,ENSG00000104408,ENSG00000105193,ENSG00000105372,ENSG00000105568,ENSG00000105640,ENSG00000105771,ENSG00000108107,ENSG00000108298,ENSG00000108349,ENSG00000109475,ENSG00000110700,ENSG00000111196,ENSG00000112306…
1	!	2.99e-06	70	11036	64	0.006	0.914	GO:0000288	BP	7	nuclear-transcribed mRNA catabolic process, deadenylation-dependent decay	10	ENSG00000020577,ENSG00000038358,ENSG00000063046,ENSG00000070756,ENSG00000075914,ENSG00000076242,ENSG00000078687,ENSG00000080802,ENSG00000083520,ENSG00000088038,ENSG00000100354,ENSG00000106355,ENSG00000107371,ENSG00000107864,ENSG00000110063,ENSG00000110367,ENSG00000111596,ENSG00000113300,ENSG00000114867,ENSG00000120699,ENSG00000123737,ENSG00000123908,ENSG00000125107,ENSG00000128016,ENSG00000130332…
1	!	0.0397	31	11036	29	0.003	0.935	GO:0000291	BP	7	nuclear-transcribed mRNA catabolic process, exonucleolytic	10	ENSG00000038358,ENSG00000075914,ENSG00000083520,ENSG00000106355,ENSG00000107371,ENSG00000110063,ENSG00000110367,ENSG00000113300,ENSG00000120699,ENSG00000123737,ENSG00000130332,ENSG00000130520,ENSG00000130713,ENSG00000141698,ENSG00000144535,ENSG00000151065,ENSG00000155508,ENSG00000164167,ENSG00000166889,ENSG00000168002,ENSG00000170860,ENSG00000172795,ENSG00000175324,ENSG00000178896,ENSG00000179151…
1	!	1.92e-05	35	11036	35	0.003	1	GO:0000289	BP	7	nuclear-transcribed mRNA poly(A) tail shortening	10	ENSG00000020577,ENSG00000063046,ENSG00000070756,ENSG00000076242,ENSG00000078687,ENSG00000080802,ENSG00000088038,ENSG00000100354,ENSG00000107864,ENSG00000111596,ENSG00000113300,ENSG00000114867,ENSG00000123908,ENSG00000125107,ENSG00000128016,ENSG00000135473,ENSG00000138767,ENSG00000140694,ENSG00000141232,ENSG00000141543,ENSG00000144580,ENSG00000149115,ENSG00000151247,ENSG00000152520,ENSG00000155508…
1	!	0.00212	717	11036	484	0.044	0.675	GO:0055086	BP	7	nucleobase-containing small molecule metabolic process	6	ENSG00000002330,ENSG00000003509,ENSG00000004455,ENSG00000004487,ENSG00000004779,ENSG00000004864,ENSG00000005469,ENSG00000006695,ENSG00000008130,ENSG00000010256,ENSG00000014641,ENSG00000014919,ENSG00000015475,ENSG00000023228,ENSG00000023697,ENSG00000025708,ENSG00000028839,ENSG00000033627,ENSG00000035687,ENSG00000035862,ENSG00000037757,ENSG00000039650,ENSG00000040531,ENSG00000047230,ENSG00000048392…
1	!	0.0026	664	11036	450	0.041	0.678	GO:0006753	BP	7	nucleoside phosphate metabolic process	7	ENSG00000002330,ENSG00000003509,ENSG00000004455,ENSG00000004779,ENSG00000004864,ENSG00000005469,ENSG00000006695,ENSG00000008130,ENSG00000010256,ENSG00000014641,ENSG00000014919,ENSG00000015475,ENSG00000023228,ENSG00000023697,ENSG00000028839,ENSG00000033627,ENSG00000035687,ENSG00000035862,ENSG00000039650,ENSG00000040531,ENSG00000047230,ENSG00000048392,ENSG00000049239,ENSG00000060762,ENSG00000064989…
1	!	2.69e-12	311	11036	249	0.023	0.801	GO:0009123	BP	7	nucleoside monophosphate metabolic process	8	ENSG00000002330,ENSG00000003509,ENSG00000004455,ENSG00000004779,ENSG00000004864,ENSG00000006695,ENSG00000008130,ENSG00000010256,ENSG00000014919,ENSG00000015475,ENSG00000023228,ENSG00000033627,ENSG00000035687,ENSG00000040531,ENSG00000065518,ENSG00000067057,ENSG00000067225,ENSG00000068024,ENSG00000073578,ENSG00000074800,ENSG00000075399,ENSG00000075711,ENSG00000076685,ENSG00000077463,ENSG00000078237…
1	!	3.69e-11	286	11036	229	0.021	0.801	GO:0009126	BP	7	purine nucleoside monophosphate metabolic process	9	ENSG00000002330,ENSG00000003509,ENSG00000004455,ENSG00000004779,ENSG00000004864,ENSG00000006695,ENSG00000008130,ENSG00000010256,ENSG00000014919,ENSG00000015475,ENSG00000023228,ENSG00000033627,ENSG00000035687,ENSG00000040531,ENSG00000065518,ENSG00000067057,ENSG00000067225,ENSG00000068024,ENSG00000073578,ENSG00000074800,ENSG00000075399,ENSG00000075711,ENSG00000076685,ENSG00000077463,ENSG00000078237…
1	!	2.38e-12	298	11036	240	0.022	0.805	GO:0009161	BP	7	ribonucleoside monophosphate metabolic process	9	ENSG00000002330,ENSG00000003509,ENSG00000004455,ENSG00000004779,ENSG00000004864,ENSG00000006695,ENSG00000008130,ENSG00000010256,ENSG00000014919,ENSG00000015475,ENSG00000023228,ENSG00000033627,ENSG00000035687,ENSG00000040531,ENSG00000065518,ENSG00000067057,ENSG00000067225,ENSG00000068024,ENSG00000073578,ENSG00000074800,ENSG00000075399,ENSG00000075711,ENSG00000076685,ENSG00000077463,ENSG00000078237…
1	!	1.76e-11	285	11036	229	0.021	0.804	GO:0009167	BP	7	purine ribonucleoside monophosphate metabolic process	10	ENSG00000002330,ENSG00000003509,ENSG00000004455,ENSG00000004779,ENSG00000004864,ENSG00000006695,ENSG00000008130,ENSG00000010256,ENSG00000014919,ENSG00000015475,ENSG00000023228,ENSG00000033627,ENSG00000035687,ENSG00000040531,ENSG00000065518,ENSG00000067057,ENSG00000067225,ENSG00000068024,ENSG00000073578,ENSG00000074800,ENSG00000075399,ENSG00000075711,ENSG00000076685,ENSG00000077463,ENSG00000078237…
1	!	0.000298	94	11036	79	0.007	0.84	GO:0009124	BP	7	nucleoside monophosphate biosynthetic process	9	ENSG00000004455,ENSG00000004864,ENSG00000033627,ENSG00000035687,ENSG00000067225,ENSG00000075399,ENSG00000084774,ENSG00000094841,ENSG00000099624,ENSG00000101911,ENSG00000102967,ENSG00000105329,ENSG00000106348,ENSG00000106617,ENSG00000106992,ENSG00000107902,ENSG00000110719,ENSG00000110955,ENSG00000114491,ENSG00000116337,ENSG00000116459,ENSG00000124172,ENSG00000125375,ENSG00000128050,ENSG00000128059…
1	!	0.00317	73	11036	62	0.006	0.849	GO:0009127	BP	7	purine nucleoside monophosphate biosynthetic process	10	ENSG00000004455,ENSG00000004864,ENSG00000033627,ENSG00000035687,ENSG00000067225,ENSG00000075399,ENSG00000099624,ENSG00000101911,ENSG00000105329,ENSG00000106348,ENSG00000106617,ENSG00000106992,ENSG00000107902,ENSG00000110719,ENSG00000110955,ENSG00000116337,ENSG00000116459,ENSG00000124172,ENSG00000125375,ENSG00000128050,ENSG00000128059,ENSG00000133805,ENSG00000135390,ENSG00000135940,ENSG00000138363…
1	!	0.000387	86	11036	73	0.007	0.849	GO:0009156	BP	7	ribonucleoside monophosphate biosynthetic process	10	ENSG00000004455,ENSG00000004864,ENSG00000033627,ENSG00000035687,ENSG00000067225,ENSG00000075399,ENSG00000084774,ENSG00000094841,ENSG00000099624,ENSG00000101911,ENSG00000102967,ENSG00000105329,ENSG00000106348,ENSG00000106617,ENSG00000106992,ENSG00000107902,ENSG00000110719,ENSG00000110955,ENSG00000114491,ENSG00000116337,ENSG00000116459,ENSG00000124172,ENSG00000125375,ENSG00000128050,ENSG00000128059…
1	!	0.00317	73	11036	62	0.006	0.849	GO:0009168	BP	7	purine ribonucleoside monophosphate biosynthetic process	11	ENSG00000004455,ENSG00000004864,ENSG00000033627,ENSG00000035687,ENSG00000067225,ENSG00000075399,ENSG00000099624,ENSG00000101911,ENSG00000105329,ENSG00000106348,ENSG00000106617,ENSG00000106992,ENSG00000107902,ENSG00000110719,ENSG00000110955,ENSG00000116337,ENSG00000116459,ENSG00000124172,ENSG00000125375,ENSG00000128050,ENSG00000128059,ENSG00000133805,ENSG00000135390,ENSG00000135940,ENSG00000138363…
1	!	6.36e-09	295	11036	230	0.021	0.78	GO:0009141	BP	7	nucleoside triphosphate metabolic process	8	ENSG00000002330,ENSG00000003509,ENSG00000004455,ENSG00000004779,ENSG00000004864,ENSG00000006695,ENSG00000008130,ENSG00000010256,ENSG00000014919,ENSG00000015475,ENSG00000023228,ENSG00000028839,ENSG00000033627,ENSG00000040531,ENSG00000047230,ENSG00000048392,ENSG00000065135,ENSG00000065518,ENSG00000067057,ENSG00000067225,ENSG00000068024,ENSG00000073578,ENSG00000074800,ENSG00000075399,ENSG00000077463…
1	!	1.4e-08	273	11036	214	0.019	0.784	GO:0009199	BP	7	ribonucleoside triphosphate metabolic process	9	ENSG00000002330,ENSG00000003509,ENSG00000004455,ENSG00000004779,ENSG00000004864,ENSG00000006695,ENSG00000008130,ENSG00000010256,ENSG00000014919,ENSG00000015475,ENSG00000023228,ENSG00000033627,ENSG00000040531,ENSG00000047230,ENSG00000065135,ENSG00000065518,ENSG00000067057,ENSG00000067225,ENSG00000068024,ENSG00000073578,ENSG00000074800,ENSG00000075399,ENSG00000077463,ENSG00000078237,ENSG00000079739…
1	!	2.67e-08	274	11036	214	0.019	0.781	GO:0009144	BP	7	purine nucleoside triphosphate metabolic process	9	ENSG00000002330,ENSG00000003509,ENSG00000004455,ENSG00000004779,ENSG00000004864,ENSG00000006695,ENSG00000008130,ENSG00000010256,ENSG00000014919,ENSG00000015475,ENSG00000023228,ENSG00000033627,ENSG00000040531,ENSG00000065135,ENSG00000065518,ENSG00000067057,ENSG00000067225,ENSG00000068024,ENSG00000073578,ENSG00000074800,ENSG00000075399,ENSG00000077463,ENSG00000078237,ENSG00000079739,ENSG00000087470…
1	!	7.96e-08	267	11036	208	0.019	0.779	GO:0009205	BP	7	purine ribonucleoside triphosphate metabolic process	10	ENSG00000002330,ENSG00000003509,ENSG00000004455,ENSG00000004779,ENSG00000004864,ENSG00000006695,ENSG00000008130,ENSG00000010256,ENSG00000014919,ENSG00000015475,ENSG00000023228,ENSG00000033627,ENSG00000040531,ENSG00000065135,ENSG00000065518,ENSG00000067057,ENSG00000067225,ENSG00000068024,ENSG00000073578,ENSG00000074800,ENSG00000075399,ENSG00000077463,ENSG00000078237,ENSG00000079739,ENSG00000087470…
1	!	0.00111	656	11036	447	0.041	0.681	GO:0009117	BP	7	nucleotide metabolic process	8	ENSG00000002330,ENSG00000003509,ENSG00000004455,ENSG00000004779,ENSG00000004864,ENSG00000005469,ENSG00000006695,ENSG00000008130,ENSG00000010256,ENSG00000014641,ENSG00000014919,ENSG00000015475,ENSG00000023228,ENSG00000023697,ENSG00000028839,ENSG00000033627,ENSG00000035687,ENSG00000035862,ENSG00000039650,ENSG00000040531,ENSG00000047230,ENSG00000048392,ENSG00000049239,ENSG00000060762,ENSG00000064989…
1	!	7.11e-11	409	11036	313	0.028	0.765	GO:0009116	BP	7	nucleoside metabolic process	7	ENSG00000002330,ENSG00000003509,ENSG00000004455,ENSG00000004779,ENSG00000004864,ENSG00000005469,ENSG00000006695,ENSG00000008130,ENSG00000010256,ENSG00000014919,ENSG00000015475,ENSG00000023228,ENSG00000023697,ENSG00000025708,ENSG00000033627,ENSG00000035687,ENSG00000037757,ENSG00000040531,ENSG00000047230,ENSG00000065135,ENSG00000065518,ENSG00000067057,ENSG00000067225,ENSG00000068024,ENSG00000068120…
1	!	6.65e-10	382	11036	292	0.026	0.764	GO:0009119	BP	7	ribonucleoside metabolic process	8	ENSG00000002330,ENSG00000003509,ENSG00000004455,ENSG00000004779,ENSG00000004864,ENSG00000005469,ENSG00000006695,ENSG00000008130,ENSG00000010256,ENSG00000014919,ENSG00000015475,ENSG00000023228,ENSG00000033627,ENSG00000035687,ENSG00000037757,ENSG00000040531,ENSG00000047230,ENSG00000065135,ENSG00000065518,ENSG00000067057,ENSG00000067225,ENSG00000068024,ENSG00000068120,ENSG00000073578,ENSG00000074800…
1	!	8.66e-10	356	11036	274	0.025	0.77	GO:0042278	BP	7	purine nucleoside metabolic process	8	ENSG00000002330,ENSG00000003509,ENSG00000004455,ENSG00000004779,ENSG00000004864,ENSG00000005469,ENSG00000006695,ENSG00000008130,ENSG00000010256,ENSG00000014919,ENSG00000015475,ENSG00000023228,ENSG00000033627,ENSG00000035687,ENSG00000037757,ENSG00000040531,ENSG00000065135,ENSG00000065518,ENSG00000067057,ENSG00000067225,ENSG00000068024,ENSG00000068120,ENSG00000073578,ENSG00000074800,ENSG00000075239…
1	!	8.32e-10	353	11036	272	0.025	0.771	GO:0046128	BP	7	purine ribonucleoside metabolic process	9	ENSG00000002330,ENSG00000003509,ENSG00000004455,ENSG00000004779,ENSG00000004864,ENSG00000005469,ENSG00000006695,ENSG00000008130,ENSG00000010256,ENSG00000014919,ENSG00000015475,ENSG00000023228,ENSG00000033627,ENSG00000035687,ENSG00000037757,ENSG00000040531,ENSG00000065135,ENSG00000065518,ENSG00000067057,ENSG00000067225,ENSG00000068024,ENSG00000068120,ENSG00000073578,ENSG00000074800,ENSG00000075239…
1	!	3.43e-08	244	11036	193	0.017	0.791	GO:0046034	BP	7	ATP metabolic process	10	ENSG00000002330,ENSG00000003509,ENSG00000004455,ENSG00000004779,ENSG00000004864,ENSG00000006695,ENSG00000008130,ENSG00000010256,ENSG00000014919,ENSG00000015475,ENSG00000023228,ENSG00000033627,ENSG00000040531,ENSG00000065518,ENSG00000067057,ENSG00000067225,ENSG00000068024,ENSG00000073578,ENSG00000074800,ENSG00000075399,ENSG00000077463,ENSG00000078237,ENSG00000079739,ENSG00000087470,ENSG00000088682…
1	!	7.62e-08	376	11036	282	0.026	0.75	GO:0006091	BP	7	generation of precursor metabolites and energy	4	ENSG00000004779,ENSG00000004864,ENSG00000005469,ENSG00000006695,ENSG00000008283,ENSG00000010256,ENSG00000014641,ENSG00000014919,ENSG00000015475,ENSG00000023228,ENSG00000044446,ENSG00000049769,ENSG00000062485,ENSG00000065518,ENSG00000065615,ENSG00000066855,ENSG00000066926,ENSG00000067057,ENSG00000067177,ENSG00000067225,ENSG00000067829,ENSG00000068024,ENSG00000069122,ENSG00000072778,ENSG00000073578…
1	!	1.68e-06	278	11036	212	0.019	0.763	GO:0015980	BP	7	energy derivation by oxidation of organic compounds	5	ENSG00000004779,ENSG00000004864,ENSG00000006695,ENSG00000010256,ENSG00000014641,ENSG00000014919,ENSG00000015475,ENSG00000023228,ENSG00000044446,ENSG00000049769,ENSG00000062485,ENSG00000065518,ENSG00000066855,ENSG00000067177,ENSG00000067829,ENSG00000069122,ENSG00000072778,ENSG00000073578,ENSG00000078237,ENSG00000079739,ENSG00000082701,ENSG00000084092,ENSG00000087460,ENSG00000088682,ENSG00000090266…
1	!	8.3e-06	180	11036	143	0.013	0.794	GO:0045333	BP	7	cellular respiration	6	ENSG00000004779,ENSG00000004864,ENSG00000006695,ENSG00000010256,ENSG00000014641,ENSG00000014919,ENSG00000015475,ENSG00000023228,ENSG00000062485,ENSG00000065518,ENSG00000066855,ENSG00000067829,ENSG00000073578,ENSG00000084092,ENSG00000088682,ENSG00000090266,ENSG00000091140,ENSG00000091483,ENSG00000099795,ENSG00000100412,ENSG00000100644,ENSG00000100968,ENSG00000101365,ENSG00000102125,ENSG00000105379…
1	!	7.92e-05	112	11036	93	0.008	0.83	GO:0022900	BP	7	electron transport chain	5	ENSG00000004779,ENSG00000004864,ENSG00000006695,ENSG00000008283,ENSG00000010256,ENSG00000014919,ENSG00000015475,ENSG00000023228,ENSG00000065518,ENSG00000073578,ENSG00000088682,ENSG00000090266,ENSG00000091140,ENSG00000099795,ENSG00000102125,ENSG00000105379,ENSG00000105819,ENSG00000109919,ENSG00000110717,ENSG00000111775,ENSG00000112096,ENSG00000115286,ENSG00000115840,ENSG00000115944,ENSG00000116288…
1	!	4.57e-05	110	11036	92	0.008	0.836	GO:0022904	BP	7	respiratory electron transport chain	6	ENSG00000004779,ENSG00000004864,ENSG00000006695,ENSG00000010256,ENSG00000014919,ENSG00000015475,ENSG00000023228,ENSG00000065518,ENSG00000073578,ENSG00000088682,ENSG00000090266,ENSG00000091140,ENSG00000099795,ENSG00000102125,ENSG00000105379,ENSG00000105819,ENSG00000109919,ENSG00000110717,ENSG00000111775,ENSG00000112096,ENSG00000115286,ENSG00000115840,ENSG00000115944,ENSG00000116288,ENSG00000117118…
1	!	5.58e-05	113	11036	94	0.009	0.832	GO:0006119	BP	7	oxidative phosphorylation	5	ENSG00000004779,ENSG00000006695,ENSG00000010256,ENSG00000014919,ENSG00000015475,ENSG00000023228,ENSG00000065518,ENSG00000073578,ENSG00000088682,ENSG00000090266,ENSG00000091140,ENSG00000095002,ENSG00000099624,ENSG00000099795,ENSG00000102125,ENSG00000105819,ENSG00000108179,ENSG00000109919,ENSG00000110717,ENSG00000111775,ENSG00000115286,ENSG00000115944,ENSG00000116288,ENSG00000119421,ENSG00000120675…
1	!	7.77e-05	94	11036	80	0.007	0.851	GO:0042773	BP	7	ATP synthesis coupled electron transport	6	ENSG00000004779,ENSG00000006695,ENSG00000010256,ENSG00000014919,ENSG00000015475,ENSG00000023228,ENSG00000065518,ENSG00000073578,ENSG00000088682,ENSG00000090266,ENSG00000091140,ENSG00000099795,ENSG00000102125,ENSG00000105819,ENSG00000109919,ENSG00000110717,ENSG00000111775,ENSG00000115286,ENSG00000115944,ENSG00000116288,ENSG00000119421,ENSG00000120675,ENSG00000125356,ENSG00000126267,ENSG00000127184…
1	!	0.000113	93	11036	79	0.007	0.849	GO:0042775	BP	7	mitochondrial ATP synthesis coupled electron transport	7	ENSG00000004779,ENSG00000006695,ENSG00000010256,ENSG00000014919,ENSG00000015475,ENSG00000023228,ENSG00000065518,ENSG00000073578,ENSG00000088682,ENSG00000090266,ENSG00000091140,ENSG00000099795,ENSG00000102125,ENSG00000105819,ENSG00000109919,ENSG00000110717,ENSG00000111775,ENSG00000115286,ENSG00000115944,ENSG00000116288,ENSG00000119421,ENSG00000120675,ENSG00000125356,ENSG00000126267,ENSG00000127184…
1	!	2.52e-97	6026	11036	4216	0.382	0.7	GO:0044249	BP	7	cellular biosynthetic process	4	ENSG00000000419,ENSG00000001084,ENSG00000001167,ENSG00000003402,ENSG00000003987,ENSG00000003989,ENSG00000004455,ENSG00000004487,ENSG00000004779,ENSG00000004799,ENSG00000004864,ENSG00000004975,ENSG00000005007,ENSG00000005075,ENSG00000005100,ENSG00000005102,ENSG00000005156,ENSG00000005194,ENSG00000005302,ENSG00000005339,ENSG00000005436,ENSG00000005483,ENSG00000005801,ENSG00000005810,ENSG00000005882…
1	!	1.7e-68	4375	11036	3083	0.279	0.705	GO:0018130	BP	7	heterocycle biosynthetic process	5	ENSG00000001084,ENSG00000001167,ENSG00000003402,ENSG00000004455,ENSG00000004487,ENSG00000004864,ENSG00000004975,ENSG00000005075,ENSG00000005100,ENSG00000005102,ENSG00000005156,ENSG00000005302,ENSG00000005339,ENSG00000005436,ENSG00000005483,ENSG00000005801,ENSG00000005810,ENSG00000005884,ENSG00000005889,ENSG00000006194,ENSG00000006459,ENSG00000006468,ENSG00000006576,ENSG00000006695,ENSG00000006704…
1	!	7.7e-67	4378	11036	3079	0.279	0.703	GO:0019438	BP	7	aromatic compound biosynthetic process	5	ENSG00000001084,ENSG00000001167,ENSG00000003402,ENSG00000004455,ENSG00000004487,ENSG00000004864,ENSG00000004975,ENSG00000005075,ENSG00000005100,ENSG00000005102,ENSG00000005156,ENSG00000005302,ENSG00000005339,ENSG00000005436,ENSG00000005483,ENSG00000005801,ENSG00000005810,ENSG00000005884,ENSG00000005889,ENSG00000006194,ENSG00000006459,ENSG00000006468,ENSG00000006576,ENSG00000006695,ENSG00000006704…
1	!	6.16e-88	4882	11036	3469	0.314	0.711	GO:0044271	BP	7	cellular nitrogen compound biosynthetic process	5	ENSG00000001084,ENSG00000001167,ENSG00000003402,ENSG00000003989,ENSG00000004455,ENSG00000004487,ENSG00000004864,ENSG00000004975,ENSG00000005007,ENSG00000005075,ENSG00000005100,ENSG00000005102,ENSG00000005156,ENSG00000005302,ENSG00000005339,ENSG00000005436,ENSG00000005483,ENSG00000005801,ENSG00000005810,ENSG00000005884,ENSG00000005889,ENSG00000006194,ENSG00000006459,ENSG00000006468,ENSG00000006530…
1	!	2.04e-68	4309	11036	3041	0.276	0.706	GO:0034654	BP	7	nucleobase-containing compound biosynthetic process	6	ENSG00000001084,ENSG00000001167,ENSG00000003402,ENSG00000004455,ENSG00000004487,ENSG00000004864,ENSG00000004975,ENSG00000005075,ENSG00000005100,ENSG00000005102,ENSG00000005156,ENSG00000005302,ENSG00000005339,ENSG00000005436,ENSG00000005483,ENSG00000005801,ENSG00000005810,ENSG00000005884,ENSG00000005889,ENSG00000006194,ENSG00000006459,ENSG00000006468,ENSG00000006576,ENSG00000006704,ENSG00000006712…
1	!	3.37e-05	125	11036	103	0.009	0.824	GO:0009163	BP	7	nucleoside biosynthetic process	7	ENSG00000004455,ENSG00000004864,ENSG00000025708,ENSG00000033627,ENSG00000035687,ENSG00000047230,ENSG00000067225,ENSG00000068120,ENSG00000075239,ENSG00000075399,ENSG00000084774,ENSG00000093072,ENSG00000094841,ENSG00000097021,ENSG00000099624,ENSG00000099810,ENSG00000101911,ENSG00000102967,ENSG00000103024,ENSG00000103202,ENSG00000105329,ENSG00000106348,ENSG00000106617,ENSG00000106992,ENSG00000110719…
1	!	0.000308	115	11036	94	0.009	0.817	GO:0042455	BP	7	ribonucleoside biosynthetic process	8	ENSG00000004455,ENSG00000004864,ENSG00000033627,ENSG00000035687,ENSG00000047230,ENSG00000067225,ENSG00000068120,ENSG00000075239,ENSG00000075399,ENSG00000084774,ENSG00000093072,ENSG00000094841,ENSG00000097021,ENSG00000099624,ENSG00000099810,ENSG00000101911,ENSG00000102967,ENSG00000103024,ENSG00000103202,ENSG00000105329,ENSG00000106348,ENSG00000106617,ENSG00000106992,ENSG00000110719,ENSG00000110955…
1	!	0.0056	96	11036	78	0.007	0.812	GO:0042451	BP	7	purine nucleoside biosynthetic process	8	ENSG00000004455,ENSG00000004864,ENSG00000033627,ENSG00000035687,ENSG00000067225,ENSG00000068120,ENSG00000075239,ENSG00000075399,ENSG00000093072,ENSG00000097021,ENSG00000099624,ENSG00000099810,ENSG00000101911,ENSG00000103024,ENSG00000103202,ENSG00000105329,ENSG00000106348,ENSG00000106617,ENSG00000106992,ENSG00000110719,ENSG00000110955,ENSG00000116459,ENSG00000120137,ENSG00000123505,ENSG00000124172…
1	!	0.0056	96	11036	78	0.007	0.812	GO:0046129	BP	7	purine ribonucleoside biosynthetic process	9	ENSG00000004455,ENSG00000004864,ENSG00000033627,ENSG00000035687,ENSG00000067225,ENSG00000068120,ENSG00000075239,ENSG00000075399,ENSG00000093072,ENSG00000097021,ENSG00000099624,ENSG00000099810,ENSG00000101911,ENSG00000103024,ENSG00000103202,ENSG00000105329,ENSG00000106348,ENSG00000106617,ENSG00000106992,ENSG00000110719,ENSG00000110955,ENSG00000116459,ENSG00000120137,ENSG00000123505,ENSG00000124172…
1	!	6.61e-63	3865	11036	2740	0.248	0.709	GO:0032774	BP	7	RNA biosynthetic process	7	ENSG00000001084,ENSG00000001167,ENSG00000003402,ENSG00000004487,ENSG00000004975,ENSG00000005075,ENSG00000005100,ENSG00000005102,ENSG00000005302,ENSG00000005339,ENSG00000005436,ENSG00000005483,ENSG00000005801,ENSG00000005810,ENSG00000005884,ENSG00000005889,ENSG00000006194,ENSG00000006459,ENSG00000006468,ENSG00000006576,ENSG00000006704,ENSG00000006712,ENSG00000007237,ENSG00000007372,ENSG00000007866…
1	!	2.1e-54	3745	11036	2633	0.239	0.703	GO:0097659	BP	7	nucleic acid-templated transcription	8	ENSG00000001084,ENSG00000001167,ENSG00000003402,ENSG00000004487,ENSG00000004975,ENSG00000005075,ENSG00000005100,ENSG00000005102,ENSG00000005302,ENSG00000005339,ENSG00000005436,ENSG00000005483,ENSG00000005801,ENSG00000005810,ENSG00000005884,ENSG00000005889,ENSG00000006194,ENSG00000006459,ENSG00000006468,ENSG00000006576,ENSG00000006704,ENSG00000006712,ENSG00000007237,ENSG00000007372,ENSG00000007866…
1	!	7.61e-36	750	11036	607	0.055	0.809	GO:0043604	BP	7	amide biosynthetic process	6	ENSG00000001084,ENSG00000005007,ENSG00000006530,ENSG00000006625,ENSG00000008513,ENSG00000008988,ENSG00000011007,ENSG00000011304,ENSG00000011376,ENSG00000020577,ENSG00000023909,ENSG00000031698,ENSG00000035681,ENSG00000037241,ENSG00000047410,ENSG00000048544,ENSG00000053372,ENSG00000055332,ENSG00000055917,ENSG00000055950,ENSG00000059691,ENSG00000060138,ENSG00000061794,ENSG00000063046,ENSG00000063177…
1	!	3.25e-39	662	11036	551	0.05	0.832	GO:0043043	BP	7	peptide biosynthetic process	7	ENSG00000001084,ENSG00000005007,ENSG00000006625,ENSG00000008988,ENSG00000011007,ENSG00000011304,ENSG00000011376,ENSG00000020577,ENSG00000023909,ENSG00000031698,ENSG00000037241,ENSG00000047410,ENSG00000048544,ENSG00000053372,ENSG00000055332,ENSG00000055917,ENSG00000055950,ENSG00000059691,ENSG00000060138,ENSG00000061794,ENSG00000063046,ENSG00000063177,ENSG00000063854,ENSG00000065427,ENSG00000066044…
1	!	0.00337	181	11036	137	0.012	0.757	GO:0051188	BP	7	cofactor biosynthetic process	5	ENSG00000004799,ENSG00000005194,ENSG00000005882,ENSG00000006530,ENSG00000006695,ENSG00000008130,ENSG00000012660,ENSG00000013306,ENSG00000014919,ENSG00000023330,ENSG00000038274,ENSG00000060762,ENSG00000065833,ENSG00000065911,ENSG00000066322,ENSG00000066926,ENSG00000068120,ENSG00000068366,ENSG00000075239,ENSG00000076555,ENSG00000080819,ENSG00000082641,ENSG00000088682,ENSG00000090857,ENSG00000091140…
1	!	0.0447	215	11036	156	0.014	0.726	GO:0044272	BP	7	sulfur compound biosynthetic process	5	ENSG00000001084,ENSG00000004799,ENSG00000005882,ENSG00000006530,ENSG00000006625,ENSG00000008513,ENSG00000011465,ENSG00000012232,ENSG00000012660,ENSG00000015532,ENSG00000023909,ENSG00000033100,ENSG00000037757,ENSG00000038274,ENSG00000038427,ENSG00000060762,ENSG00000063854,ENSG00000064225,ENSG00000065621,ENSG00000066322,ENSG00000068366,ENSG00000070614,ENSG00000075239,ENSG00000076555,ENSG00000084207…
1	!	9.16e-101	4907	11036	3525	0.319	0.718	GO:0034645	BP	7	cellular macromolecule biosynthetic process	5	ENSG00000000419,ENSG00000001084,ENSG00000001167,ENSG00000003402,ENSG00000004487,ENSG00000004975,ENSG00000005007,ENSG00000005075,ENSG00000005100,ENSG00000005102,ENSG00000005156,ENSG00000005302,ENSG00000005339,ENSG00000005436,ENSG00000005483,ENSG00000005801,ENSG00000005810,ENSG00000005884,ENSG00000005889,ENSG00000006194,ENSG00000006459,ENSG00000006468,ENSG00000006576,ENSG00000006634,ENSG00000006704…
1	!	0.00271	347	11036	247	0.022	0.712	GO:0009101	BP	7	glycoprotein biosynthetic process	6	ENSG00000000419,ENSG00000008513,ENSG00000009830,ENSG00000011465,ENSG00000012232,ENSG00000013375,ENSG00000015532,ENSG00000027847,ENSG00000033100,ENSG00000033170,ENSG00000038427,ENSG00000041880,ENSG00000056050,ENSG00000057252,ENSG00000064225,ENSG00000064687,ENSG00000066777,ENSG00000068903,ENSG00000070614,ENSG00000070731,ENSG00000071073,ENSG00000073849,ENSG00000074695,ENSG00000077463,ENSG00000078596…
1	!	1.13e-06	295	11036	224	0.02	0.759	GO:0006260	BP	7	DNA replication	6	ENSG00000005007,ENSG00000005156,ENSG00000006634,ENSG00000008441,ENSG00000009413,ENSG00000011451,ENSG00000012048,ENSG00000013573,ENSG00000014138,ENSG00000020922,ENSG00000022277,ENSG00000026036,ENSG00000035928,ENSG00000038219,ENSG00000039650,ENSG00000041880,ENSG00000048392,ENSG00000049130,ENSG00000062650,ENSG00000062822,ENSG00000065559,ENSG00000069275,ENSG00000070831,ENSG00000072501,ENSG00000073111…
1	!	0.00208	142	11036	111	0.01	0.782	GO:0006261	BP	7	DNA-dependent DNA replication	7	ENSG00000005007,ENSG00000005156,ENSG00000009413,ENSG00000011451,ENSG00000013573,ENSG00000014138,ENSG00000020922,ENSG00000022277,ENSG00000035928,ENSG00000038219,ENSG00000039650,ENSG00000041880,ENSG00000048392,ENSG00000062822,ENSG00000069275,ENSG00000072501,ENSG00000073111,ENSG00000075131,ENSG00000076003,ENSG00000077097,ENSG00000077514,ENSG00000077782,ENSG00000079134,ENSG00000085224,ENSG00000094804…
1	!	2.38e-41	636	11036	536	0.049	0.843	GO:0006412	BP	7	translation	6	ENSG00000005007,ENSG00000008988,ENSG00000011007,ENSG00000011304,ENSG00000011376,ENSG00000020577,ENSG00000031698,ENSG00000037241,ENSG00000047410,ENSG00000048544,ENSG00000053372,ENSG00000055332,ENSG00000055917,ENSG00000055950,ENSG00000059691,ENSG00000060138,ENSG00000061794,ENSG00000063046,ENSG00000063177,ENSG00000065427,ENSG00000066044,ENSG00000067248,ENSG00000067704,ENSG00000068438,ENSG00000069399…
1	!	0.00296	54	11036	48	0.004	0.889	GO:0002181	BP	7	cytoplasmic translation	7	ENSG00000011304,ENSG00000037241,ENSG00000053372,ENSG00000060138,ENSG00000063046,ENSG00000068438,ENSG00000071082,ENSG00000089009,ENSG00000089157,ENSG00000100353,ENSG00000102081,ENSG00000103342,ENSG00000104131,ENSG00000106263,ENSG00000106682,ENSG00000107581,ENSG00000107864,ENSG00000112651,ENSG00000113742,ENSG00000116251,ENSG00000130255,ENSG00000132478,ENSG00000137449,ENSG00000137818,ENSG00000138385…
1	!	2.13e-08	119	11036	104	0.009	0.874	GO:0032543	BP	7	mitochondrial translation	7	ENSG00000048544,ENSG00000055950,ENSG00000059691,ENSG00000061794,ENSG00000074071,ENSG00000082515,ENSG00000084092,ENSG00000085760,ENSG00000086504,ENSG00000096080,ENSG00000101019,ENSG00000101181,ENSG00000101391,ENSG00000102738,ENSG00000103356,ENSG00000105364,ENSG00000106591,ENSG00000108561,ENSG00000108826,ENSG00000112031,ENSG00000112651,ENSG00000112855,ENSG00000112996,ENSG00000113048,ENSG00000114686…
1	!	8.34e-07	98	11036	86	0.008	0.878	GO:0006415	BP	7	translational termination	7	ENSG00000005007,ENSG00000048544,ENSG00000055950,ENSG00000061794,ENSG00000074071,ENSG00000082515,ENSG00000086504,ENSG00000087263,ENSG00000096080,ENSG00000102738,ENSG00000103342,ENSG00000105364,ENSG00000106591,ENSG00000108826,ENSG00000112031,ENSG00000112651,ENSG00000112996,ENSG00000113048,ENSG00000114686,ENSG00000115364,ENSG00000116221,ENSG00000116898,ENSG00000119392,ENSG00000120333,ENSG00000120662…
1	!	4.65e-05	84	11036	73	0.007	0.869	GO:0070126	BP	7	mitochondrial translational termination	8	ENSG00000048544,ENSG00000055950,ENSG00000061794,ENSG00000074071,ENSG00000082515,ENSG00000086504,ENSG00000096080,ENSG00000102738,ENSG00000105364,ENSG00000106591,ENSG00000108826,ENSG00000112031,ENSG00000112651,ENSG00000112996,ENSG00000113048,ENSG00000114686,ENSG00000115364,ENSG00000116221,ENSG00000116898,ENSG00000120333,ENSG00000120662,ENSG00000125445,ENSG00000125901,ENSG00000128626,ENSG00000130921…
1	!	8.49e-06	193	11036	152	0.014	0.788	GO:0071897	BP	7	DNA biosynthetic process	6	ENSG00000005156,ENSG00000009413,ENSG00000010072,ENSG00000012048,ENSG00000014138,ENSG00000019991,ENSG00000020922,ENSG00000035928,ENSG00000039650,ENSG00000062822,ENSG00000070010,ENSG00000070366,ENSG00000076984,ENSG00000077264,ENSG00000077514,ENSG00000083093,ENSG00000085511,ENSG00000086991,ENSG00000089022,ENSG00000092199,ENSG00000092330,ENSG00000096717,ENSG00000100030,ENSG00000100311,ENSG00000101751…
1	!	0.00443	57	11036	50	0.005	0.877	GO:0006278	BP	7	RNA-dependent DNA biosynthetic process	7	ENSG00000020922,ENSG00000035928,ENSG00000039650,ENSG00000070366,ENSG00000076984,ENSG00000085511,ENSG00000089022,ENSG00000092199,ENSG00000092330,ENSG00000100030,ENSG00000102882,ENSG00000102977,ENSG00000107854,ENSG00000107960,ENSG00000109534,ENSG00000110958,ENSG00000113522,ENSG00000115484,ENSG00000116698,ENSG00000120438,ENSG00000128513,ENSG00000129566,ENSG00000130119,ENSG00000130826,ENSG00000132604…
1	!	7.32e-09	141	11036	121	0.011	0.858	GO:0006414	BP	7	translational elongation	6	ENSG00000011007,ENSG00000011376,ENSG00000048544,ENSG00000055950,ENSG00000061794,ENSG00000067704,ENSG00000074071,ENSG00000082515,ENSG00000083845,ENSG00000086504,ENSG00000090861,ENSG00000096080,ENSG00000100226,ENSG00000101391,ENSG00000102738,ENSG00000103319,ENSG00000103363,ENSG00000104529,ENSG00000105364,ENSG00000106591,ENSG00000107864,ENSG00000108826,ENSG00000109618,ENSG00000112339,ENSG00000112651…
1	!	6.89e-05	83	11036	72	0.007	0.867	GO:0070125	BP	7	mitochondrial translational elongation	7	ENSG00000048544,ENSG00000055950,ENSG00000061794,ENSG00000074071,ENSG00000082515,ENSG00000086504,ENSG00000096080,ENSG00000102738,ENSG00000105364,ENSG00000106591,ENSG00000108826,ENSG00000112651,ENSG00000112996,ENSG00000113048,ENSG00000114686,ENSG00000115364,ENSG00000116221,ENSG00000116898,ENSG00000120333,ENSG00000123297,ENSG00000125445,ENSG00000125901,ENSG00000128626,ENSG00000131368,ENSG00000132300…
1	!	1.22e-53	3729	11036	2620	0.237	0.703	GO:0006351	BP	7	transcription, DNA-templated	6	ENSG00000001084,ENSG00000001167,ENSG00000003402,ENSG00000004487,ENSG00000004975,ENSG00000005075,ENSG00000005100,ENSG00000005102,ENSG00000005302,ENSG00000005339,ENSG00000005436,ENSG00000005483,ENSG00000005801,ENSG00000005810,ENSG00000005884,ENSG00000005889,ENSG00000006194,ENSG00000006459,ENSG00000006468,ENSG00000006576,ENSG00000006704,ENSG00000006712,ENSG00000007237,ENSG00000007372,ENSG00000007866…
1	!	2.89e-05	230	11036	176	0.016	0.765	GO:0006352	BP	7	DNA-templated transcription, initiation	7	ENSG00000005075,ENSG00000005339,ENSG00000007866,ENSG00000008838,ENSG00000013275,ENSG00000018408,ENSG00000020426,ENSG00000025434,ENSG00000028839,ENSG00000029363,ENSG00000042429,ENSG00000047315,ENSG00000048649,ENSG00000054118,ENSG00000064313,ENSG00000064995,ENSG00000066379,ENSG00000068654,ENSG00000069667,ENSG00000074181,ENSG00000074219,ENSG00000077092,ENSG00000085721,ENSG00000087191,ENSG00000090971…
1	!	0.000324	55	11036	50	0.005	0.909	GO:0006383	BP	7	transcription from RNA polymerase III promoter	7	ENSG00000012048,ENSG00000013503,ENSG00000023608,ENSG00000058600,ENSG00000065029,ENSG00000077235,ENSG00000099817,ENSG00000100142,ENSG00000100413,ENSG00000100888,ENSG00000104221,ENSG00000105656,ENSG00000112592,ENSG00000113356,ENSG00000115207,ENSG00000116679,ENSG00000116747,ENSG00000119041,ENSG00000121851,ENSG00000122034,ENSG00000125484,ENSG00000126432,ENSG00000128915,ENSG00000132664,ENSG00000141564…
1	!	1.37e-07	57	11036	55	0.005	0.965	GO:0006360	BP	7	transcription from RNA polymerase I promoter	7	ENSG00000005100,ENSG00000013573,ENSG00000020426,ENSG00000066379,ENSG00000068654,ENSG00000085721,ENSG00000087074,ENSG00000099284,ENSG00000099817,ENSG00000099956,ENSG00000100142,ENSG00000102882,ENSG00000103168,ENSG00000104872,ENSG00000104884,ENSG00000105849,ENSG00000108064,ENSG00000108312,ENSG00000110768,ENSG00000111358,ENSG00000112592,ENSG00000113648,ENSG00000115053,ENSG00000115750,ENSG00000117877…
1	!	5.54e-05	33	11036	33	0.003	1	GO:0006361	BP	7	transcription initiation from RNA polymerase I promoter	8	ENSG00000020426,ENSG00000066379,ENSG00000068654,ENSG00000085721,ENSG00000099817,ENSG00000100142,ENSG00000102882,ENSG00000103168,ENSG00000104884,ENSG00000105849,ENSG00000108312,ENSG00000110768,ENSG00000111358,ENSG00000112592,ENSG00000115750,ENSG00000117877,ENSG00000125482,ENSG00000125630,ENSG00000134058,ENSG00000134480,ENSG00000137054,ENSG00000143498,ENSG00000145736,ENSG00000147669,ENSG00000163161…
1	!	1.5e-12	125	11036	114	0.01	0.912	GO:0006354	BP	7	DNA-templated transcription, elongation	7	ENSG00000005075,ENSG00000006712,ENSG00000011007,ENSG00000015171,ENSG00000020426,ENSG00000047315,ENSG00000060069,ENSG00000064313,ENSG00000064995,ENSG00000066379,ENSG00000068654,ENSG00000070061,ENSG00000078804,ENSG00000079134,ENSG00000082258,ENSG00000090061,ENSG00000092201,ENSG00000099817,ENSG00000100142,ENSG00000100296,ENSG00000100307,ENSG00000102241,ENSG00000102978,ENSG00000103126,ENSG00000103168…
1	!	0.00361	31	11036	30	0.003	0.968	GO:0006362	BP	7	transcription elongation from RNA polymerase I promoter	8	ENSG00000020426,ENSG00000066379,ENSG00000068654,ENSG00000099817,ENSG00000100142,ENSG00000103168,ENSG00000104884,ENSG00000105849,ENSG00000108312,ENSG00000110768,ENSG00000111358,ENSG00000112592,ENSG00000115750,ENSG00000117877,ENSG00000125630,ENSG00000134058,ENSG00000134480,ENSG00000137054,ENSG00000143498,ENSG00000145736,ENSG00000147669,ENSG00000163161,ENSG00000163882,ENSG00000166012,ENSG00000171453…
1	!	1.24e-12	102	11036	96	0.009	0.941	GO:0006353	BP	7	DNA-templated transcription, termination	7	ENSG00000020426,ENSG00000051596,ENSG00000058673,ENSG00000063244,ENSG00000066379,ENSG00000068654,ENSG00000071894,ENSG00000079134,ENSG00000088930,ENSG00000090060,ENSG00000099817,ENSG00000100028,ENSG00000100142,ENSG00000100227,ENSG00000100296,ENSG00000100462,ENSG00000100650,ENSG00000100836,ENSG00000101138,ENSG00000101811,ENSG00000103168,ENSG00000103495,ENSG00000104884,ENSG00000105849,ENSG00000107290…
1	!	0.00016	31	11036	31	0.003	1	GO:0006363	BP	7	termination of RNA polymerase I transcription	8	ENSG00000020426,ENSG00000066379,ENSG00000068654,ENSG00000099817,ENSG00000100142,ENSG00000103168,ENSG00000104884,ENSG00000105849,ENSG00000108312,ENSG00000110768,ENSG00000111358,ENSG00000112592,ENSG00000115750,ENSG00000117877,ENSG00000125482,ENSG00000125630,ENSG00000134058,ENSG00000134480,ENSG00000137054,ENSG00000143498,ENSG00000145736,ENSG00000147669,ENSG00000163161,ENSG00000163882,ENSG00000166012…
1	!	6.09e-31	2011	11036	1435	0.13	0.714	GO:0006366	BP	7	transcription from RNA polymerase II promoter	7	ENSG00000001167,ENSG00000004487,ENSG00000004975,ENSG00000005075,ENSG00000005102,ENSG00000005339,ENSG00000005436,ENSG00000005884,ENSG00000006468,ENSG00000006704,ENSG00000006712,ENSG00000007372,ENSG00000007866,ENSG00000008083,ENSG00000008405,ENSG00000008441,ENSG00000008710,ENSG00000008838,ENSG00000010030,ENSG00000010704,ENSG00000010818,ENSG00000011007,ENSG00000011243,ENSG00000011465,ENSG00000012048…
1	!	9.25e-06	63	11036	58	0.005	0.921	GO:0006369	BP	7	termination of RNA polymerase II transcription	8	ENSG00000051596,ENSG00000058673,ENSG00000063244,ENSG00000071894,ENSG00000079134,ENSG00000090060,ENSG00000100028,ENSG00000100227,ENSG00000100296,ENSG00000100650,ENSG00000100836,ENSG00000101138,ENSG00000101811,ENSG00000103495,ENSG00000107290,ENSG00000108349,ENSG00000111786,ENSG00000112081,ENSG00000114503,ENSG00000115875,ENSG00000116350,ENSG00000116754,ENSG00000116830,ENSG00000123136,ENSG00000124193…
1	!	1.06e-08	96	11036	87	0.008	0.906	GO:0006368	BP	7	transcription elongation from RNA polymerase II promoter	8	ENSG00000005075,ENSG00000006712,ENSG00000011007,ENSG00000015171,ENSG00000020426,ENSG00000047315,ENSG00000060069,ENSG00000064313,ENSG00000064995,ENSG00000070061,ENSG00000078804,ENSG00000082258,ENSG00000090061,ENSG00000092201,ENSG00000099817,ENSG00000100142,ENSG00000100307,ENSG00000102978,ENSG00000103126,ENSG00000103363,ENSG00000104884,ENSG00000105258,ENSG00000105656,ENSG00000106290,ENSG00000106462…
1	!	1.9e-05	174	11036	138	0.013	0.793	GO:0006367	BP	7	transcription initiation from RNA polymerase II promoter	8	ENSG00000005075,ENSG00000005339,ENSG00000007866,ENSG00000008838,ENSG00000013275,ENSG00000018408,ENSG00000020426,ENSG00000025434,ENSG00000042429,ENSG00000047315,ENSG00000054118,ENSG00000064313,ENSG00000064995,ENSG00000069667,ENSG00000074181,ENSG00000074219,ENSG00000077092,ENSG00000087191,ENSG00000099817,ENSG00000099917,ENSG00000100142,ENSG00000100519,ENSG00000100603,ENSG00000100764,ENSG00000102978…
1	!	2.82e-13	100	11036	95	0.009	0.95	GO:0098781	BP	7	ncRNA transcription	7	ENSG00000005075,ENSG00000013573,ENSG00000023608,ENSG00000028277,ENSG00000047315,ENSG00000064102,ENSG00000064995,ENSG00000077235,ENSG00000082258,ENSG00000087087,ENSG00000090061,ENSG00000099284,ENSG00000099817,ENSG00000099956,ENSG00000100142,ENSG00000101413,ENSG00000102786,ENSG00000102978,ENSG00000104299,ENSG00000104613,ENSG00000104872,ENSG00000105258,ENSG00000105656,ENSG00000106290,ENSG00000106723…
1	!	0.016	28	11036	27	0.002	0.964	GO:0009303	BP	7	rRNA transcription	8	ENSG00000013573,ENSG00000077235,ENSG00000099284,ENSG00000099956,ENSG00000104872,ENSG00000106723,ENSG00000113648,ENSG00000115053,ENSG00000115207,ENSG00000115750,ENSG00000117877,ENSG00000119041,ENSG00000122034,ENSG00000125484,ENSG00000125630,ENSG00000127616,ENSG00000130935,ENSG00000137054,ENSG00000148308,ENSG00000155115,ENSG00000155438,ENSG00000158796,ENSG00000185024,ENSG00000187531,ENSG00000198793…
1	!	2.09e-10	70	11036	68	0.006	0.971	GO:0009301	BP	7	snRNA transcription	8	ENSG00000005075,ENSG00000023608,ENSG00000028277,ENSG00000047315,ENSG00000064102,ENSG00000064995,ENSG00000082258,ENSG00000087087,ENSG00000090061,ENSG00000099817,ENSG00000100142,ENSG00000101413,ENSG00000102786,ENSG00000102978,ENSG00000104299,ENSG00000104613,ENSG00000105258,ENSG00000105656,ENSG00000106290,ENSG00000108506,ENSG00000112592,ENSG00000114503,ENSG00000118985,ENSG00000122484,ENSG00000125651…
1	!	2.09e-10	70	11036	68	0.006	0.971	GO:0042795	BP	7	snRNA transcription from RNA polymerase II promoter	9	ENSG00000005075,ENSG00000023608,ENSG00000028277,ENSG00000047315,ENSG00000064102,ENSG00000064995,ENSG00000082258,ENSG00000087087,ENSG00000090061,ENSG00000099817,ENSG00000100142,ENSG00000101413,ENSG00000102786,ENSG00000102978,ENSG00000104299,ENSG00000104613,ENSG00000105258,ENSG00000105656,ENSG00000106290,ENSG00000108506,ENSG00000112592,ENSG00000114503,ENSG00000118985,ENSG00000122484,ENSG00000125651…
1	!	0.00547	248	11036	181	0.016	0.73	GO:0008654	BP	7	phospholipid biosynthetic process	5	ENSG00000000419,ENSG00000003987,ENSG00000007541,ENSG00000011198,ENSG00000011405,ENSG00000011422,ENSG00000026652,ENSG00000035115,ENSG00000040933,ENSG00000049860,ENSG00000051382,ENSG00000063176,ENSG00000063601,ENSG00000065357,ENSG00000067064,ENSG00000068078,ENSG00000069122,ENSG00000069998,ENSG00000070214,ENSG00000075651,ENSG00000077782,ENSG00000078142,ENSG00000078269,ENSG00000085719,ENSG00000085788…
1	!	0.0123	1087	11036	710	0.064	0.653	GO:0006082	BP	7	organic acid metabolic process	4	ENSG00000001084,ENSG00000003989,ENSG00000004779,ENSG00000004799,ENSG00000005249,ENSG00000005469,ENSG00000005882,ENSG00000006831,ENSG00000008018,ENSG00000008311,ENSG00000008513,ENSG00000010404,ENSG00000011009,ENSG00000011198,ENSG00000011376,ENSG00000011465,ENSG00000012048,ENSG00000012232,ENSG00000012660,ENSG00000013275,ENSG00000014641,ENSG00000015532,ENSG00000019582,ENSG00000023839,ENSG00000023909…
1	!	0.00304	1070	11036	704	0.064	0.658	GO:0043436	BP	7	oxoacid metabolic process	5	ENSG00000001084,ENSG00000003989,ENSG00000004779,ENSG00000004799,ENSG00000005249,ENSG00000005469,ENSG00000005882,ENSG00000006831,ENSG00000008018,ENSG00000008311,ENSG00000008513,ENSG00000010404,ENSG00000011009,ENSG00000011198,ENSG00000011376,ENSG00000011465,ENSG00000012048,ENSG00000012232,ENSG00000012660,ENSG00000013275,ENSG00000014641,ENSG00000015532,ENSG00000019582,ENSG00000023839,ENSG00000023909…
1	!	0.0115	961	11036	632	0.057	0.658	GO:0019752	BP	7	carboxylic acid metabolic process	6	ENSG00000001084,ENSG00000003989,ENSG00000004779,ENSG00000004799,ENSG00000005249,ENSG00000005469,ENSG00000005882,ENSG00000006831,ENSG00000008018,ENSG00000008311,ENSG00000008513,ENSG00000011009,ENSG00000011198,ENSG00000011376,ENSG00000011465,ENSG00000012048,ENSG00000012660,ENSG00000013275,ENSG00000014641,ENSG00000019582,ENSG00000023839,ENSG00000023909,ENSG00000025434,ENSG00000031698,ENSG00000035687…
1	!	0.00081	376	11036	268	0.024	0.713	GO:0006520	BP	7	cellular amino acid metabolic process	7	ENSG00000001084,ENSG00000003989,ENSG00000008018,ENSG00000008311,ENSG00000011376,ENSG00000013275,ENSG00000023909,ENSG00000031698,ENSG00000035687,ENSG00000037757,ENSG00000040531,ENSG00000041357,ENSG00000047230,ENSG00000058668,ENSG00000059573,ENSG00000059691,ENSG00000065154,ENSG00000065427,ENSG00000067704,ENSG00000068878,ENSG00000070669,ENSG00000072506,ENSG00000075239,ENSG00000077616,ENSG00000078070…
1	!	0.00195	55	11036	49	0.004	0.891	GO:0043038	BP	7	amino acid activation	8	ENSG00000011376,ENSG00000031698,ENSG00000059691,ENSG00000065427,ENSG00000067704,ENSG00000090861,ENSG00000103356,ENSG00000104835,ENSG00000106105,ENSG00000106305,ENSG00000110619,ENSG00000112855,ENSG00000113407,ENSG00000113643,ENSG00000115866,ENSG00000116120,ENSG00000116874,ENSG00000117593,ENSG00000124608,ENSG00000130348,ENSG00000130764,ENSG00000133706,ENSG00000134440,ENSG00000134684,ENSG00000134905…
1	!	0.00296	54	11036	48	0.004	0.889	GO:0043039	BP	7	tRNA aminoacylation	9	ENSG00000011376,ENSG00000031698,ENSG00000059691,ENSG00000065427,ENSG00000067704,ENSG00000090861,ENSG00000103356,ENSG00000104835,ENSG00000106105,ENSG00000106305,ENSG00000110619,ENSG00000112855,ENSG00000113407,ENSG00000113643,ENSG00000115866,ENSG00000116120,ENSG00000116874,ENSG00000117593,ENSG00000124608,ENSG00000130348,ENSG00000130764,ENSG00000133706,ENSG00000134440,ENSG00000134684,ENSG00000134905…
1	!	0.0102	51	11036	45	0.004	0.882	GO:0006418	BP	7	tRNA aminoacylation for protein translation	10	ENSG00000011376,ENSG00000031698,ENSG00000065427,ENSG00000067704,ENSG00000090861,ENSG00000103356,ENSG00000104835,ENSG00000106105,ENSG00000106305,ENSG00000110619,ENSG00000112855,ENSG00000113407,ENSG00000113643,ENSG00000115866,ENSG00000116120,ENSG00000116874,ENSG00000117593,ENSG00000124608,ENSG00000130764,ENSG00000133706,ENSG00000134440,ENSG00000134684,ENSG00000134905,ENSG00000136628,ENSG00000137411…
1	!	1.44e-19	197	11036	178	0.016	0.904	GO:0006413	BP	7	translational initiation	4	ENSG00000008988,ENSG00000011304,ENSG00000037241,ENSG00000047410,ENSG00000055332,ENSG00000063046,ENSG00000063177,ENSG00000067248,ENSG00000070756,ENSG00000070785,ENSG00000071051,ENSG00000071082,ENSG00000075151,ENSG00000079785,ENSG00000083845,ENSG00000084623,ENSG00000085760,ENSG00000086232,ENSG00000087074,ENSG00000089009,ENSG00000089157,ENSG00000100129,ENSG00000100316,ENSG00000100353,ENSG00000100664…
1	!	2.42e-51	748	11036	634	0.057	0.848	GO:0044764	BP	7	multi-organism cellular process	3	ENSG00000002330,ENSG00000003402,ENSG00000005022,ENSG00000005075,ENSG00000005339,ENSG00000006451,ENSG00000008018,ENSG00000008988,ENSG00000009844,ENSG00000010810,ENSG00000011275,ENSG00000011304,ENSG00000013573,ENSG00000015171,ENSG00000020922,ENSG00000026025,ENSG00000028116,ENSG00000030066,ENSG00000037241,ENSG00000041357,ENSG00000044090,ENSG00000047188,ENSG00000047249,ENSG00000047315,ENSG00000047410…
1	!	1.25e-52	741	11036	631	0.057	0.852	GO:0016032	BP	7	viral process	4	ENSG00000002330,ENSG00000003402,ENSG00000005022,ENSG00000005075,ENSG00000005339,ENSG00000006451,ENSG00000008018,ENSG00000008988,ENSG00000009844,ENSG00000010810,ENSG00000011275,ENSG00000011304,ENSG00000013573,ENSG00000015171,ENSG00000020922,ENSG00000026025,ENSG00000028116,ENSG00000030066,ENSG00000037241,ENSG00000041357,ENSG00000044090,ENSG00000047188,ENSG00000047249,ENSG00000047315,ENSG00000047410…
1	!	0.00355	69	11036	59	0.005	0.855	GO:0046794	BP	7	transport of virus	5	ENSG00000030066,ENSG00000047410,ENSG00000051596,ENSG00000069248,ENSG00000074319,ENSG00000075188,ENSG00000079134,ENSG00000082898,ENSG00000085415,ENSG00000085832,ENSG00000093000,ENSG00000094914,ENSG00000095319,ENSG00000100296,ENSG00000101146,ENSG00000102081,ENSG00000102753,ENSG00000102900,ENSG00000105971,ENSG00000105974,ENSG00000108424,ENSG00000108559,ENSG00000110713,ENSG00000111581,ENSG00000113569…
1	!	8.58e-26	448	11036	373	0.034	0.833	GO:0019058	BP	7	viral life cycle	5	ENSG00000005075,ENSG00000008988,ENSG00000009844,ENSG00000011304,ENSG00000030066,ENSG00000037241,ENSG00000047188,ENSG00000047315,ENSG00000047410,ENSG00000048649,ENSG00000049759,ENSG00000051596,ENSG00000055332,ENSG00000060069,ENSG00000063177,ENSG00000064995,ENSG00000065243,ENSG00000068001,ENSG00000069248,ENSG00000069275,ENSG00000070756,ENSG00000070831,ENSG00000071082,ENSG00000072274,ENSG00000073008…
1	!	3.96e-23	188	11036	175	0.016	0.931	GO:0019080	BP	7	viral gene expression	6	ENSG00000005075,ENSG00000008988,ENSG00000011304,ENSG00000030066,ENSG00000037241,ENSG00000047315,ENSG00000047410,ENSG00000048649,ENSG00000060069,ENSG00000063177,ENSG00000064995,ENSG00000069248,ENSG00000069275,ENSG00000071082,ENSG00000075188,ENSG00000078804,ENSG00000080561,ENSG00000082258,ENSG00000083845,ENSG00000084093,ENSG00000085415,ENSG00000089009,ENSG00000089157,ENSG00000090447,ENSG00000093000…
1	!	6.29e-21	177	11036	164	0.015	0.927	GO:0019083	BP	7	viral transcription	7	ENSG00000005075,ENSG00000008988,ENSG00000030066,ENSG00000037241,ENSG00000047315,ENSG00000047410,ENSG00000048649,ENSG00000060069,ENSG00000063177,ENSG00000064995,ENSG00000069248,ENSG00000069275,ENSG00000071082,ENSG00000075188,ENSG00000078804,ENSG00000080561,ENSG00000082258,ENSG00000083845,ENSG00000084093,ENSG00000085415,ENSG00000089009,ENSG00000089157,ENSG00000090447,ENSG00000093000,ENSG00000094914…
1	!	0.011	66	11036	56	0.005	0.848	GO:0075733	BP	7	intracellular transport of virus	6	ENSG00000030066,ENSG00000047410,ENSG00000051596,ENSG00000069248,ENSG00000074319,ENSG00000075188,ENSG00000079134,ENSG00000082898,ENSG00000085415,ENSG00000093000,ENSG00000094914,ENSG00000095319,ENSG00000100296,ENSG00000101146,ENSG00000102081,ENSG00000102753,ENSG00000102900,ENSG00000108424,ENSG00000108559,ENSG00000110713,ENSG00000111581,ENSG00000113569,ENSG00000114030,ENSG00000120253,ENSG00000124789…
1	!	0.0118	107	11036	85	0.008	0.794	GO:0019079	BP	7	viral genome replication	5	ENSG00000047188,ENSG00000055332,ENSG00000065243,ENSG00000069275,ENSG00000070756,ENSG00000070831,ENSG00000074696,ENSG00000084072,ENSG00000085978,ENSG00000088888,ENSG00000090061,ENSG00000096063,ENSG00000099956,ENSG00000101558,ENSG00000102081,ENSG00000102189,ENSG00000102241,ENSG00000105939,ENSG00000108654,ENSG00000108691,ENSG00000109971,ENSG00000111331,ENSG00000112343,ENSG00000116833,ENSG00000117280…
1	!	0.00145	38	11036	36	0.003	0.947	GO:0019068	BP	7	virion assembly	5	ENSG00000009844,ENSG00000074319,ENSG00000083937,ENSG00000086065,ENSG00000101421,ENSG00000110367,ENSG00000115561,ENSG00000119541,ENSG00000125875,ENSG00000130203,ENSG00000130724,ENSG00000131165,ENSG00000132612,ENSG00000138069,ENSG00000139722,ENSG00000141971,ENSG00000143947,ENSG00000147457,ENSG00000148356,ENSG00000148429,ENSG00000150991,ENSG00000155975,ENSG00000158411,ENSG00000159210,ENSG00000160948…
1	!	1.42e-32	1298	11036	973	0.088	0.75	GO:0022402	BP	7	cell cycle process	3	ENSG00000002822,ENSG00000004897,ENSG00000005007,ENSG00000005249,ENSG00000005483,ENSG00000006451,ENSG00000006634,ENSG00000007047,ENSG00000007168,ENSG00000007237,ENSG00000007372,ENSG00000008018,ENSG00000008128,ENSG00000008710,ENSG00000010244,ENSG00000010292,ENSG00000011243,ENSG00000011295,ENSG00000011451,ENSG00000011485,ENSG00000012048,ENSG00000012061,ENSG00000013275,ENSG00000013573,ENSG00000013810…
1	!	1.16e-21	529	11036	422	0.038	0.798	GO:0044770	BP	7	cell cycle phase transition	4	ENSG00000002822,ENSG00000004897,ENSG00000005249,ENSG00000006634,ENSG00000007047,ENSG00000007168,ENSG00000008018,ENSG00000008710,ENSG00000010244,ENSG00000011243,ENSG00000013275,ENSG00000013810,ENSG00000014138,ENSG00000015475,ENSG00000020426,ENSG00000020922,ENSG00000021574,ENSG00000022267,ENSG00000033800,ENSG00000036257,ENSG00000041357,ENSG00000046651,ENSG00000047410,ENSG00000053254,ENSG00000053900…
1	!	7.46e-07	240	11036	187	0.017	0.779	GO:0044843	BP	7	cell cycle G1/S phase transition	5	ENSG00000006634,ENSG00000007047,ENSG00000008710,ENSG00000014138,ENSG00000015475,ENSG00000020426,ENSG00000022267,ENSG00000033800,ENSG00000036257,ENSG00000055130,ENSG00000058668,ENSG00000073111,ENSG00000076003,ENSG00000077684,ENSG00000080802,ENSG00000087088,ENSG00000087586,ENSG00000088038,ENSG00000090097,ENSG00000092010,ENSG00000094804,ENSG00000099804,ENSG00000099901,ENSG00000099994,ENSG00000100225…
1	!	1.47e-08	193	11036	158	0.014	0.819	GO:0044839	BP	7	cell cycle G2/M phase transition	5	ENSG00000005249,ENSG00000007047,ENSG00000007168,ENSG00000011243,ENSG00000020426,ENSG00000020922,ENSG00000022267,ENSG00000046651,ENSG00000053254,ENSG00000054282,ENSG00000055130,ENSG00000057935,ENSG00000058091,ENSG00000058272,ENSG00000064313,ENSG00000072062,ENSG00000072803,ENSG00000072864,ENSG00000074054,ENSG00000077157,ENSG00000077380,ENSG00000078674,ENSG00000079805,ENSG00000080824,ENSG00000082014…
1	!	2.16e-34	891	11036	702	0.064	0.788	GO:1903047	BP	7	mitotic cell cycle process	4	ENSG00000002822,ENSG00000004897,ENSG00000005249,ENSG00000006634,ENSG00000007047,ENSG00000007168,ENSG00000007372,ENSG00000008018,ENSG00000008128,ENSG00000008710,ENSG00000010244,ENSG00000010292,ENSG00000011243,ENSG00000011485,ENSG00000013275,ENSG00000013810,ENSG00000014138,ENSG00000015475,ENSG00000019991,ENSG00000020426,ENSG00000020922,ENSG00000021574,ENSG00000022267,ENSG00000022277,ENSG00000023445…
1	!	2.04e-21	504	11036	404	0.037	0.802	GO:0044772	BP	7	mitotic cell cycle phase transition	5	ENSG00000002822,ENSG00000004897,ENSG00000005249,ENSG00000006634,ENSG00000007047,ENSG00000007168,ENSG00000008018,ENSG00000008710,ENSG00000010244,ENSG00000013275,ENSG00000013810,ENSG00000014138,ENSG00000015475,ENSG00000020426,ENSG00000020922,ENSG00000021574,ENSG00000022267,ENSG00000033800,ENSG00000036257,ENSG00000041357,ENSG00000046651,ENSG00000047410,ENSG00000053254,ENSG00000053900,ENSG00000054282…
1	!	9.36e-08	184	11036	150	0.014	0.815	GO:0000086	BP	7	G2/M transition of mitotic cell cycle	6	ENSG00000005249,ENSG00000007047,ENSG00000007168,ENSG00000020426,ENSG00000020922,ENSG00000022267,ENSG00000046651,ENSG00000053254,ENSG00000054282,ENSG00000055130,ENSG00000057935,ENSG00000058091,ENSG00000058272,ENSG00000064313,ENSG00000072062,ENSG00000072803,ENSG00000072864,ENSG00000074054,ENSG00000077157,ENSG00000077380,ENSG00000078674,ENSG00000079805,ENSG00000080824,ENSG00000082014,ENSG00000085563…
1	!	2.78e-06	229	11036	178	0.016	0.777	GO:0000082	BP	7	G1/S transition of mitotic cell cycle	6	ENSG00000006634,ENSG00000007047,ENSG00000008710,ENSG00000014138,ENSG00000015475,ENSG00000020426,ENSG00000022267,ENSG00000033800,ENSG00000036257,ENSG00000055130,ENSG00000073111,ENSG00000076003,ENSG00000077684,ENSG00000080802,ENSG00000087088,ENSG00000087586,ENSG00000088038,ENSG00000090097,ENSG00000092010,ENSG00000094804,ENSG00000099804,ENSG00000099901,ENSG00000100225,ENSG00000100297,ENSG00000100393…
1	!	3.47e-09	440	11036	329	0.03	0.748	GO:0007067	BP	7	mitotic nuclear division	5	ENSG00000002822,ENSG00000004897,ENSG00000007047,ENSG00000007168,ENSG00000008128,ENSG00000010244,ENSG00000010292,ENSG00000011243,ENSG00000011485,ENSG00000013810,ENSG00000019991,ENSG00000021574,ENSG00000023445,ENSG00000036257,ENSG00000037474,ENSG00000040275,ENSG00000044090,ENSG00000046651,ENSG00000047410,ENSG00000053900,ENSG00000054116,ENSG00000058272,ENSG00000060069,ENSG00000062650,ENSG00000064102…
1	!	0.00123	147	11036	115	0.01	0.782	GO:0007051	BP	7	spindle organization	4	ENSG00000008710,ENSG00000010244,ENSG00000013810,ENSG00000021574,ENSG00000023445,ENSG00000041880,ENSG00000046651,ENSG00000047410,ENSG00000047849,ENSG00000063978,ENSG00000064102,ENSG00000066629,ENSG00000067560,ENSG00000068796,ENSG00000072501,ENSG00000074054,ENSG00000075702,ENSG00000075711,ENSG00000076242,ENSG00000076382,ENSG00000079335,ENSG00000083535,ENSG00000083937,ENSG00000085224,ENSG00000086065…
1	!	0.00707	78	11036	65	0.006	0.833	GO:0007098	BP	7	centrosome cycle	4	ENSG00000012048,ENSG00000046651,ENSG00000072864,ENSG00000074935,ENSG00000075702,ENSG00000077254,ENSG00000082898,ENSG00000083937,ENSG00000086065,ENSG00000087586,ENSG00000099901,ENSG00000101350,ENSG00000101421,ENSG00000101639,ENSG00000103274,ENSG00000103540,ENSG00000103995,ENSG00000104728,ENSG00000108395,ENSG00000110172,ENSG00000111554,ENSG00000112877,ENSG00000115561,ENSG00000116717,ENSG00000118762…
1	!	0.0124	62	11036	53	0.005	0.855	GO:0051298	BP	7	centrosome duplication	4	ENSG00000012048,ENSG00000046651,ENSG00000072864,ENSG00000075702,ENSG00000077254,ENSG00000082898,ENSG00000083937,ENSG00000086065,ENSG00000101421,ENSG00000101639,ENSG00000103274,ENSG00000103540,ENSG00000103995,ENSG00000104728,ENSG00000108395,ENSG00000110172,ENSG00000111554,ENSG00000112877,ENSG00000115561,ENSG00000118762,ENSG00000119541,ENSG00000123374,ENSG00000126215,ENSG00000126216,ENSG00000128159…
1	!	1.01e-09	10756	11036	6582	0.596	0.612	GO:0050789	BP	7	regulation of biological process	2	ENSG00000000003,ENSG00000000971,ENSG00000001036,ENSG00000001084,ENSG00000001167,ENSG00000001617,ENSG00000001629,ENSG00000001631,ENSG00000002016,ENSG00000002330,ENSG00000002822,ENSG00000002834,ENSG00000003056,ENSG00000003147,ENSG00000003393,ENSG00000003400,ENSG00000003402,ENSG00000003436,ENSG00000003756,ENSG00000003989,ENSG00000004059,ENSG00000004139,ENSG00000004142,ENSG00000004399,ENSG00000004478…
1	!	0.00134	2442	11036	1550	0.14	0.635	GO:0032879	BP	7	regulation of localization	3	ENSG00000001617,ENSG00000001631,ENSG00000002330,ENSG00000002822,ENSG00000003147,ENSG00000004399,ENSG00000004487,ENSG00000005022,ENSG00000005700,ENSG00000005884,ENSG00000005961,ENSG00000006210,ENSG00000006451,ENSG00000006715,ENSG00000006747,ENSG00000006831,ENSG00000007372,ENSG00000007384,ENSG00000008056,ENSG00000008294,ENSG00000008300,ENSG00000008405,ENSG00000008710,ENSG00000008735,ENSG00000010319…
1	!	6.46e-16	848	11036	622	0.056	0.733	GO:0060341	BP	7	regulation of cellular localization	4	ENSG00000002330,ENSG00000002822,ENSG00000004487,ENSG00000005884,ENSG00000008056,ENSG00000008710,ENSG00000010704,ENSG00000010810,ENSG00000011243,ENSG00000014164,ENSG00000015475,ENSG00000018189,ENSG00000018408,ENSG00000019549,ENSG00000030110,ENSG00000031823,ENSG00000033327,ENSG00000046653,ENSG00000047410,ENSG00000047579,ENSG00000047621,ENSG00000047932,ENSG00000049245,ENSG00000049759,ENSG00000051523…
1	!	6.42e-14	491	11036	377	0.034	0.768	GO:0032386	BP	7	regulation of intracellular transport	5	ENSG00000008056,ENSG00000008710,ENSG00000011243,ENSG00000014164,ENSG00000018189,ENSG00000018408,ENSG00000019549,ENSG00000031823,ENSG00000033327,ENSG00000047410,ENSG00000047621,ENSG00000049245,ENSG00000054392,ENSG00000055483,ENSG00000058272,ENSG00000063244,ENSG00000065150,ENSG00000067066,ENSG00000067560,ENSG00000068001,ENSG00000068912,ENSG00000069399,ENSG00000069869,ENSG00000070087,ENSG00000070770…
1	!	0.000518	288	11036	211	0.019	0.733	GO:0032388	BP	7	positive regulation of intracellular transport	6	ENSG00000018189,ENSG00000031823,ENSG00000033327,ENSG00000047410,ENSG00000054392,ENSG00000055483,ENSG00000063244,ENSG00000065150,ENSG00000067560,ENSG00000068001,ENSG00000069869,ENSG00000070770,ENSG00000070831,ENSG00000072062,ENSG00000076201,ENSG00000077238,ENSG00000078674,ENSG00000079337,ENSG00000080371,ENSG00000080824,ENSG00000082701,ENSG00000084090,ENSG00000084463,ENSG00000085872,ENSG00000086589…
1	!	1.77e-07	209	11036	167	0.015	0.799	GO:0046822	BP	7	regulation of nucleocytoplasmic transport	6	ENSG00000008710,ENSG00000011243,ENSG00000014164,ENSG00000018408,ENSG00000019549,ENSG00000031823,ENSG00000047410,ENSG00000058272,ENSG00000065150,ENSG00000067066,ENSG00000067560,ENSG00000068001,ENSG00000069399,ENSG00000069869,ENSG00000072062,ENSG00000072803,ENSG00000075142,ENSG00000079337,ENSG00000079999,ENSG00000080824,ENSG00000082196,ENSG00000082701,ENSG00000082898,ENSG00000083799,ENSG00000085872…
1	!	5.74e-11	944	11036	666	0.06	0.706	GO:0032880	BP	7	regulation of protein localization	4	ENSG00000002330,ENSG00000003147,ENSG00000004487,ENSG00000005022,ENSG00000005884,ENSG00000007384,ENSG00000008300,ENSG00000008710,ENSG00000010704,ENSG00000010810,ENSG00000014123,ENSG00000015475,ENSG00000018189,ENSG00000018408,ENSG00000019549,ENSG00000025434,ENSG00000031823,ENSG00000046653,ENSG00000047410,ENSG00000047932,ENSG00000049245,ENSG00000049759,ENSG00000050327,ENSG00000054148,ENSG00000054392…
1	!	6.86e-07	803	11036	557	0.05	0.694	GO:0070201	BP	7	regulation of establishment of protein localization	5	ENSG00000002330,ENSG00000003147,ENSG00000005022,ENSG00000005884,ENSG00000007384,ENSG00000008710,ENSG00000015475,ENSG00000018189,ENSG00000018408,ENSG00000019549,ENSG00000025434,ENSG00000031823,ENSG00000047410,ENSG00000047932,ENSG00000049245,ENSG00000050327,ENSG00000054148,ENSG00000054392,ENSG00000055483,ENSG00000056736,ENSG00000063244,ENSG00000064012,ENSG00000065150,ENSG00000066027,ENSG00000067066…
1	!	2.49e-20	555	11036	437	0.04	0.787	GO:1903827	BP	7	regulation of cellular protein localization	5	ENSG00000002330,ENSG00000004487,ENSG00000005884,ENSG00000008710,ENSG00000010704,ENSG00000010810,ENSG00000015475,ENSG00000018189,ENSG00000018408,ENSG00000019549,ENSG00000031823,ENSG00000046653,ENSG00000047410,ENSG00000047932,ENSG00000049759,ENSG00000054392,ENSG00000055483,ENSG00000062650,ENSG00000063244,ENSG00000064012,ENSG00000064300,ENSG00000065150,ENSG00000066027,ENSG00000067066,ENSG00000067560…
1	!	9.75e-05	213	11036	163	0.015	0.765	GO:1900180	BP	7	regulation of protein localization to nucleus	6	ENSG00000008710,ENSG00000010810,ENSG00000018408,ENSG00000019549,ENSG00000047410,ENSG00000064300,ENSG00000065150,ENSG00000067560,ENSG00000068001,ENSG00000069399,ENSG00000072803,ENSG00000075142,ENSG00000079999,ENSG00000080824,ENSG00000082196,ENSG00000082701,ENSG00000083799,ENSG00000085872,ENSG00000087077,ENSG00000088888,ENSG00000090020,ENSG00000092969,ENSG00000095739,ENSG00000096384,ENSG00000096717…
1	!	2.45e-15	3592	11036	2349	0.213	0.654	GO:0048583	BP	7	regulation of response to stimulus	3	ENSG00000000003,ENSG00000000971,ENSG00000001084,ENSG00000001617,ENSG00000002016,ENSG00000002330,ENSG00000002834,ENSG00000003393,ENSG00000003400,ENSG00000003402,ENSG00000003989,ENSG00000004139,ENSG00000004399,ENSG00000004478,ENSG00000004487,ENSG00000004777,ENSG00000004975,ENSG00000005020,ENSG00000005022,ENSG00000005206,ENSG00000005339,ENSG00000005884,ENSG00000006016,ENSG00000006062,ENSG00000006125…
1	!	8.65e-22	806	11036	612	0.055	0.759	GO:0044087	BP	7	regulation of cellular component biogenesis	3	ENSG00000004478,ENSG00000006451,ENSG00000006453,ENSG00000006607,ENSG00000006715,ENSG00000006747,ENSG00000010361,ENSG00000011454,ENSG00000012048,ENSG00000012061,ENSG00000013275,ENSG00000015285,ENSG00000015475,ENSG00000019144,ENSG00000019549,ENSG00000021645,ENSG00000026103,ENSG00000027075,ENSG00000029363,ENSG00000032742,ENSG00000034510,ENSG00000035115,ENSG00000035681,ENSG00000040633,ENSG00000046653…
1	!	1.54e-27	5194	11036	3408	0.309	0.656	GO:0048518	BP	7	positive regulation of biological process	3	ENSG00000000003,ENSG00000000971,ENSG00000001084,ENSG00000001167,ENSG00000001617,ENSG00000001629,ENSG00000002330,ENSG00000002834,ENSG00000003393,ENSG00000003400,ENSG00000003402,ENSG00000003756,ENSG00000004139,ENSG00000004142,ENSG00000004487,ENSG00000004897,ENSG00000004975,ENSG00000005007,ENSG00000005020,ENSG00000005022,ENSG00000005075,ENSG00000005100,ENSG00000005102,ENSG00000005249,ENSG00000005339…
1	!	9.81e-08	447	11036	329	0.03	0.736	GO:0044089	BP	7	positive regulation of cellular component biogenesis	4	ENSG00000006451,ENSG00000006453,ENSG00000006747,ENSG00000010361,ENSG00000012061,ENSG00000013275,ENSG00000015285,ENSG00000015475,ENSG00000019144,ENSG00000021645,ENSG00000026103,ENSG00000029363,ENSG00000047410,ENSG00000050327,ENSG00000050748,ENSG00000052795,ENSG00000061676,ENSG00000067560,ENSG00000067900,ENSG00000068024,ENSG00000068971,ENSG00000070087,ENSG00000070831,ENSG00000071051,ENSG00000072071…
1	!	4.2e-07	360	11036	269	0.024	0.747	GO:1903829	BP	7	positive regulation of cellular protein localization	4	ENSG00000002330,ENSG00000005884,ENSG00000010810,ENSG00000015475,ENSG00000018189,ENSG00000031823,ENSG00000047410,ENSG00000054392,ENSG00000055483,ENSG00000063244,ENSG00000064012,ENSG00000064300,ENSG00000065150,ENSG00000067560,ENSG00000068001,ENSG00000070770,ENSG00000070831,ENSG00000072062,ENSG00000075711,ENSG00000078674,ENSG00000079337,ENSG00000080824,ENSG00000082701,ENSG00000084090,ENSG00000084112…
1	!	1.43e-17	3046	11036	2026	0.184	0.665	GO:0023051	BP	7	regulation of signaling	3	ENSG00000000003,ENSG00000001084,ENSG00000002330,ENSG00000002834,ENSG00000003147,ENSG00000003393,ENSG00000003400,ENSG00000003402,ENSG00000004139,ENSG00000004487,ENSG00000004777,ENSG00000004975,ENSG00000005020,ENSG00000005022,ENSG00000005339,ENSG00000005884,ENSG00000006016,ENSG00000006062,ENSG00000006125,ENSG00000006210,ENSG00000006327,ENSG00000006453,ENSG00000006607,ENSG00000006740,ENSG00000007168…
1	!	5.59e-68	6104	11036	4158	0.377	0.681	GO:0019222	BP	7	regulation of metabolic process	3	ENSG00000000971,ENSG00000001084,ENSG00000001167,ENSG00000001629,ENSG00000002016,ENSG00000002330,ENSG00000003393,ENSG00000003402,ENSG00000003436,ENSG00000003756,ENSG00000004487,ENSG00000004799,ENSG00000004897,ENSG00000004975,ENSG00000005007,ENSG00000005075,ENSG00000005100,ENSG00000005102,ENSG00000005156,ENSG00000005249,ENSG00000005302,ENSG00000005339,ENSG00000005436,ENSG00000005483,ENSG00000005700…
1	!	3.15e-18	500	11036	394	0.036	0.788	GO:0009894	BP	7	regulation of catabolic process	4	ENSG00000001084,ENSG00000001629,ENSG00000004897,ENSG00000005007,ENSG00000006025,ENSG00000007384,ENSG00000007944,ENSG00000008018,ENSG00000008710,ENSG00000010704,ENSG00000010810,ENSG00000011198,ENSG00000013275,ENSG00000013561,ENSG00000014123,ENSG00000028137,ENSG00000028528,ENSG00000033800,ENSG00000034677,ENSG00000034713,ENSG00000035862,ENSG00000038532,ENSG00000041357,ENSG00000049759,ENSG00000051108…
1	!	2.99e-74	5760	11036	3970	0.36	0.689	GO:0060255	BP	7	regulation of macromolecule metabolic process	4	ENSG00000000971,ENSG00000001084,ENSG00000001167,ENSG00000001629,ENSG00000002016,ENSG00000002330,ENSG00000003393,ENSG00000003402,ENSG00000003436,ENSG00000003756,ENSG00000004487,ENSG00000004897,ENSG00000004975,ENSG00000005007,ENSG00000005075,ENSG00000005100,ENSG00000005102,ENSG00000005156,ENSG00000005249,ENSG00000005302,ENSG00000005339,ENSG00000005436,ENSG00000005483,ENSG00000005700,ENSG00000005801…
1	!	2.79e-63	4297	11036	3015	0.273	0.702	GO:0010468	BP	7	regulation of gene expression	5	ENSG00000000971,ENSG00000001084,ENSG00000001167,ENSG00000003402,ENSG00000003756,ENSG00000004487,ENSG00000004975,ENSG00000005007,ENSG00000005075,ENSG00000005100,ENSG00000005102,ENSG00000005302,ENSG00000005339,ENSG00000005436,ENSG00000005483,ENSG00000005801,ENSG00000005810,ENSG00000005884,ENSG00000005889,ENSG00000006194,ENSG00000006459,ENSG00000006468,ENSG00000006576,ENSG00000006704,ENSG00000006712…
1	!	7.69e-31	469	11036	397	0.036	0.846	GO:0010608	BP	7	posttranscriptional regulation of gene expression	6	ENSG00000005007,ENSG00000008018,ENSG00000011376,ENSG00000013275,ENSG00000015479,ENSG00000018280,ENSG00000020577,ENSG00000028137,ENSG00000041357,ENSG00000047410,ENSG00000054118,ENSG00000055332,ENSG00000055917,ENSG00000056586,ENSG00000060138,ENSG00000063046,ENSG00000065978,ENSG00000066044,ENSG00000067704,ENSG00000068878,ENSG00000069399,ENSG00000070366,ENSG00000070756,ENSG00000070785,ENSG00000071051…
1	!	2.86e-09	151	11036	129	0.012	0.854	GO:0043487	BP	7	regulation of RNA stability	7	ENSG00000005007,ENSG00000008018,ENSG00000013275,ENSG00000018280,ENSG00000020577,ENSG00000028137,ENSG00000041357,ENSG00000054118,ENSG00000055917,ENSG00000060138,ENSG00000065978,ENSG00000066044,ENSG00000068878,ENSG00000070366,ENSG00000070756,ENSG00000075914,ENSG00000082898,ENSG00000083312,ENSG00000083520,ENSG00000087191,ENSG00000088247,ENSG00000090097,ENSG00000092010,ENSG00000092199,ENSG00000095261…
1	!	9.77e-09	144	11036	123	0.011	0.854	GO:0043488	BP	7	regulation of mRNA stability	8	ENSG00000005007,ENSG00000008018,ENSG00000013275,ENSG00000018280,ENSG00000020577,ENSG00000041357,ENSG00000054118,ENSG00000055917,ENSG00000060138,ENSG00000065978,ENSG00000066044,ENSG00000068878,ENSG00000070756,ENSG00000075914,ENSG00000082898,ENSG00000083312,ENSG00000083520,ENSG00000087191,ENSG00000088247,ENSG00000090097,ENSG00000092010,ENSG00000092199,ENSG00000095261,ENSG00000099341,ENSG00000099622…
1	!	3.11e-50	4301	11036	2967	0.269	0.69	GO:0009889	BP	7	regulation of biosynthetic process	4	ENSG00000001084,ENSG00000001167,ENSG00000003402,ENSG00000004487,ENSG00000004799,ENSG00000004975,ENSG00000005007,ENSG00000005075,ENSG00000005100,ENSG00000005102,ENSG00000005156,ENSG00000005302,ENSG00000005339,ENSG00000005436,ENSG00000005483,ENSG00000005801,ENSG00000005810,ENSG00000005882,ENSG00000005884,ENSG00000005889,ENSG00000006194,ENSG00000006459,ENSG00000006468,ENSG00000006576,ENSG00000006704…
1	!	1.33e-59	4073	11036	2860	0.259	0.702	GO:0010556	BP	7	regulation of macromolecule biosynthetic process	5	ENSG00000001084,ENSG00000001167,ENSG00000003402,ENSG00000004487,ENSG00000004975,ENSG00000005007,ENSG00000005075,ENSG00000005100,ENSG00000005102,ENSG00000005156,ENSG00000005302,ENSG00000005339,ENSG00000005436,ENSG00000005483,ENSG00000005801,ENSG00000005810,ENSG00000005884,ENSG00000005889,ENSG00000006194,ENSG00000006459,ENSG00000006468,ENSG00000006576,ENSG00000006704,ENSG00000006712,ENSG00000007237…
1	!	1.13e-64	5744	11036	3923	0.355	0.683	GO:0080090	BP	7	regulation of primary metabolic process	4	ENSG00000000971,ENSG00000001084,ENSG00000001167,ENSG00000001629,ENSG00000002016,ENSG00000002330,ENSG00000003393,ENSG00000003402,ENSG00000003436,ENSG00000003756,ENSG00000004487,ENSG00000004799,ENSG00000004897,ENSG00000004975,ENSG00000005007,ENSG00000005075,ENSG00000005100,ENSG00000005102,ENSG00000005156,ENSG00000005249,ENSG00000005302,ENSG00000005339,ENSG00000005436,ENSG00000005483,ENSG00000005700…
1	!	9.44e-31	2489	11036	1741	0.158	0.699	GO:0051246	BP	7	regulation of protein metabolic process	5	ENSG00000000971,ENSG00000001084,ENSG00000001629,ENSG00000002330,ENSG00000003393,ENSG00000003402,ENSG00000003436,ENSG00000004487,ENSG00000004897,ENSG00000004975,ENSG00000005007,ENSG00000005249,ENSG00000005700,ENSG00000006016,ENSG00000006025,ENSG00000006062,ENSG00000006210,ENSG00000006712,ENSG00000007168,ENSG00000007372,ENSG00000007384,ENSG00000007944,ENSG00000008018,ENSG00000008083,ENSG00000008294…
1	!	9.78e-05	696	11036	478	0.043	0.687	GO:0030162	BP	7	regulation of proteolysis	6	ENSG00000000971,ENSG00000001084,ENSG00000001629,ENSG00000002330,ENSG00000003436,ENSG00000004897,ENSG00000006025,ENSG00000007384,ENSG00000008018,ENSG00000008710,ENSG00000010704,ENSG00000011201,ENSG00000011422,ENSG00000013275,ENSG00000013561,ENSG00000014123,ENSG00000015475,ENSG00000019991,ENSG00000021355,ENSG00000023445,ENSG00000025434,ENSG00000026103,ENSG00000026508,ENSG00000028137,ENSG00000030110…
1	!	1.61e-19	361	11036	299	0.027	0.828	GO:0042176	BP	7	regulation of protein catabolic process	6	ENSG00000001084,ENSG00000001629,ENSG00000004897,ENSG00000006025,ENSG00000007384,ENSG00000007944,ENSG00000008018,ENSG00000008710,ENSG00000010704,ENSG00000010810,ENSG00000013275,ENSG00000013561,ENSG00000014123,ENSG00000028137,ENSG00000028528,ENSG00000033800,ENSG00000034677,ENSG00000034713,ENSG00000035862,ENSG00000038532,ENSG00000041357,ENSG00000049759,ENSG00000051108,ENSG00000053900,ENSG00000055130…
1	!	1.63e-63	4367	11036	3060	0.277	0.701	GO:0051171	BP	7	regulation of nitrogen compound metabolic process	4	ENSG00000001084,ENSG00000001167,ENSG00000002016,ENSG00000003402,ENSG00000003756,ENSG00000004487,ENSG00000004975,ENSG00000005007,ENSG00000005075,ENSG00000005100,ENSG00000005102,ENSG00000005156,ENSG00000005302,ENSG00000005339,ENSG00000005436,ENSG00000005483,ENSG00000005801,ENSG00000005810,ENSG00000005884,ENSG00000005889,ENSG00000006194,ENSG00000006459,ENSG00000006468,ENSG00000006576,ENSG00000006704…
1	!	2.31e-24	2988	11036	2027	0.184	0.678	GO:0009893	BP	7	positive regulation of metabolic process	4	ENSG00000001084,ENSG00000001167,ENSG00000001629,ENSG00000002330,ENSG00000003393,ENSG00000003402,ENSG00000004487,ENSG00000004897,ENSG00000004975,ENSG00000005007,ENSG00000005075,ENSG00000005100,ENSG00000005102,ENSG00000005249,ENSG00000005339,ENSG00000005483,ENSG00000005884,ENSG00000006016,ENSG00000006025,ENSG00000006062,ENSG00000006210,ENSG00000006459,ENSG00000006468,ENSG00000006712,ENSG00000007372…
1	!	9.2e-30	2798	11036	1933	0.175	0.691	GO:0010604	BP	7	positive regulation of macromolecule metabolic process	5	ENSG00000001084,ENSG00000001167,ENSG00000001629,ENSG00000002330,ENSG00000003393,ENSG00000003402,ENSG00000004487,ENSG00000004897,ENSG00000004975,ENSG00000005007,ENSG00000005075,ENSG00000005100,ENSG00000005102,ENSG00000005249,ENSG00000005339,ENSG00000005483,ENSG00000005884,ENSG00000006016,ENSG00000006025,ENSG00000006062,ENSG00000006210,ENSG00000006459,ENSG00000006468,ENSG00000006712,ENSG00000007372…
1	!	1.11e-15	1660	11036	1146	0.104	0.69	GO:0010628	BP	7	positive regulation of gene expression	6	ENSG00000001167,ENSG00000004487,ENSG00000004975,ENSG00000005075,ENSG00000005100,ENSG00000005102,ENSG00000005339,ENSG00000005483,ENSG00000005884,ENSG00000006459,ENSG00000006468,ENSG00000006712,ENSG00000007372,ENSG00000007866,ENSG00000008441,ENSG00000008710,ENSG00000008838,ENSG00000009954,ENSG00000010704,ENSG00000011243,ENSG00000011465,ENSG00000012048,ENSG00000012174,ENSG00000012822,ENSG00000013275…
1	!	1.29e-14	1478	11036	1025	0.093	0.694	GO:0051247	BP	7	positive regulation of protein metabolic process	6	ENSG00000001084,ENSG00000001629,ENSG00000002330,ENSG00000003393,ENSG00000003402,ENSG00000004487,ENSG00000004897,ENSG00000004975,ENSG00000005249,ENSG00000006016,ENSG00000006025,ENSG00000006062,ENSG00000006210,ENSG00000006712,ENSG00000007944,ENSG00000008018,ENSG00000008083,ENSG00000008294,ENSG00000008710,ENSG00000008735,ENSG00000009830,ENSG00000010072,ENSG00000010704,ENSG00000010810,ENSG00000011243…
1	!	3.66e-13	324	11036	260	0.024	0.802	GO:0009896	BP	7	positive regulation of catabolic process	5	ENSG00000001084,ENSG00000001629,ENSG00000004897,ENSG00000005007,ENSG00000006025,ENSG00000007944,ENSG00000008018,ENSG00000011198,ENSG00000013275,ENSG00000013561,ENSG00000028137,ENSG00000028528,ENSG00000033800,ENSG00000034677,ENSG00000041357,ENSG00000049759,ENSG00000051108,ENSG00000053900,ENSG00000055130,ENSG00000058056,ENSG00000066427,ENSG00000068878,ENSG00000068903,ENSG00000069869,ENSG00000070756…
1	!	2.32e-14	249	11036	209	0.019	0.839	GO:0045732	BP	7	positive regulation of protein catabolic process	6	ENSG00000001084,ENSG00000001629,ENSG00000004897,ENSG00000006025,ENSG00000007944,ENSG00000008018,ENSG00000013275,ENSG00000013561,ENSG00000028137,ENSG00000028528,ENSG00000033800,ENSG00000034677,ENSG00000041357,ENSG00000049759,ENSG00000051108,ENSG00000053900,ENSG00000055130,ENSG00000058056,ENSG00000066427,ENSG00000068878,ENSG00000068903,ENSG00000069869,ENSG00000071575,ENSG00000072609,ENSG00000073969…
1	!	1.35e-19	1737	11036	1213	0.11	0.698	GO:0051173	BP	7	positive regulation of nitrogen compound metabolic process	5	ENSG00000001167,ENSG00000004487,ENSG00000004975,ENSG00000005007,ENSG00000005075,ENSG00000005100,ENSG00000005102,ENSG00000005339,ENSG00000005483,ENSG00000006459,ENSG00000006468,ENSG00000006712,ENSG00000007372,ENSG00000007866,ENSG00000008441,ENSG00000008710,ENSG00000008838,ENSG00000009954,ENSG00000011243,ENSG00000011451,ENSG00000011465,ENSG00000012048,ENSG00000012061,ENSG00000012174,ENSG00000012822…
1	!	2.84e-12	1730	11036	1173	0.106	0.678	GO:0009891	BP	7	positive regulation of biosynthetic process	5	ENSG00000001167,ENSG00000004487,ENSG00000004975,ENSG00000005075,ENSG00000005100,ENSG00000005102,ENSG00000005339,ENSG00000005483,ENSG00000006459,ENSG00000006468,ENSG00000006712,ENSG00000007372,ENSG00000007866,ENSG00000008441,ENSG00000008710,ENSG00000008838,ENSG00000009830,ENSG00000009954,ENSG00000011243,ENSG00000011451,ENSG00000011465,ENSG00000012048,ENSG00000012174,ENSG00000012822,ENSG00000013275…
1	!	3.09e-17	1572	11036	1097	0.099	0.698	GO:0010557	BP	7	positive regulation of macromolecule biosynthetic process	6	ENSG00000001167,ENSG00000004487,ENSG00000004975,ENSG00000005075,ENSG00000005100,ENSG00000005102,ENSG00000005339,ENSG00000005483,ENSG00000006459,ENSG00000006468,ENSG00000006712,ENSG00000007372,ENSG00000007866,ENSG00000008441,ENSG00000008710,ENSG00000008838,ENSG00000009830,ENSG00000009954,ENSG00000011243,ENSG00000011451,ENSG00000011465,ENSG00000012048,ENSG00000012174,ENSG00000012822,ENSG00000013275…
1	!	5.69e-08	789	11036	553	0.05	0.701	GO:0040012	BP	7	regulation of locomotion	3	ENSG00000001617,ENSG00000001631,ENSG00000004399,ENSG00000005884,ENSG00000005961,ENSG00000006210,ENSG00000007372,ENSG00000008294,ENSG00000010319,ENSG00000010322,ENSG00000010361,ENSG00000011465,ENSG00000012171,ENSG00000015285,ENSG00000018189,ENSG00000019549,ENSG00000019582,ENSG00000019991,ENSG00000020181,ENSG00000023734,ENSG00000035403,ENSG00000035664,ENSG00000037280,ENSG00000044115,ENSG00000044574…
1	!	3.23e-15	10218	11036	6319	0.573	0.618	GO:0050794	BP	7	regulation of cellular process	3	ENSG00000000003,ENSG00000001084,ENSG00000001167,ENSG00000001617,ENSG00000001629,ENSG00000001631,ENSG00000002016,ENSG00000002330,ENSG00000002822,ENSG00000002834,ENSG00000003056,ENSG00000003147,ENSG00000003393,ENSG00000003400,ENSG00000003402,ENSG00000003436,ENSG00000003756,ENSG00000003989,ENSG00000004059,ENSG00000004139,ENSG00000004142,ENSG00000004399,ENSG00000004478,ENSG00000004487,ENSG00000004777…
1	!	4.1e-37	4635	11036	3116	0.282	0.672	GO:0048522	BP	7	positive regulation of cellular process	4	ENSG00000000003,ENSG00000001084,ENSG00000001167,ENSG00000001617,ENSG00000001629,ENSG00000002330,ENSG00000002834,ENSG00000003393,ENSG00000003400,ENSG00000003402,ENSG00000003756,ENSG00000004142,ENSG00000004487,ENSG00000004897,ENSG00000004975,ENSG00000005007,ENSG00000005020,ENSG00000005022,ENSG00000005075,ENSG00000005100,ENSG00000005102,ENSG00000005249,ENSG00000005339,ENSG00000005483,ENSG00000005884…
1	!	1.72e-26	264	11036	238	0.022	0.902	GO:0010506	BP	7	regulation of autophagy	4	ENSG00000002330,ENSG00000004142,ENSG00000006025,ENSG00000011465,ENSG00000014216,ENSG00000019991,ENSG00000025039,ENSG00000032742,ENSG00000033627,ENSG00000035664,ENSG00000038532,ENSG00000040633,ENSG00000047249,ENSG00000051382,ENSG00000055208,ENSG00000055483,ENSG00000058056,ENSG00000061337,ENSG00000062716,ENSG00000063244,ENSG00000064601,ENSG00000066135,ENSG00000068354,ENSG00000068903,ENSG00000069329…
1	!	3.86e-14	124	11036	115	0.01	0.927	GO:0016241	BP	7	regulation of macroautophagy	5	ENSG00000004142,ENSG00000011465,ENSG00000014216,ENSG00000032742,ENSG00000033627,ENSG00000038532,ENSG00000040633,ENSG00000047249,ENSG00000061337,ENSG00000068354,ENSG00000069329,ENSG00000069869,ENSG00000075785,ENSG00000078237,ENSG00000089006,ENSG00000090054,ENSG00000090989,ENSG00000092108,ENSG00000095787,ENSG00000096717,ENSG00000097033,ENSG00000100292,ENSG00000100330,ENSG00000100554,ENSG00000100596…
1	!	3.75e-09	80	11036	75	0.007	0.938	GO:0010508	BP	7	positive regulation of autophagy	5	ENSG00000002330,ENSG00000011465,ENSG00000038532,ENSG00000051382,ENSG00000078804,ENSG00000080561,ENSG00000090054,ENSG00000095787,ENSG00000096717,ENSG00000097033,ENSG00000100225,ENSG00000100292,ENSG00000100596,ENSG00000100644,ENSG00000102096,ENSG00000102882,ENSG00000104765,ENSG00000106100,ENSG00000110497,ENSG00000112425,ENSG00000112561,ENSG00000114388,ENSG00000115839,ENSG00000116209,ENSG00000116288…
1	!	0.0013	43	11036	40	0.004	0.93	GO:0016239	BP	7	positive regulation of macroautophagy	6	ENSG00000011465,ENSG00000038532,ENSG00000090054,ENSG00000095787,ENSG00000096717,ENSG00000097033,ENSG00000100292,ENSG00000100596,ENSG00000100644,ENSG00000102882,ENSG00000104765,ENSG00000106100,ENSG00000112425,ENSG00000115839,ENSG00000116299,ENSG00000118873,ENSG00000128052,ENSG00000130766,ENSG00000136436,ENSG00000144118,ENSG00000148356,ENSG00000150867,ENSG00000153130,ENSG00000155506,ENSG00000158828…
1	!	1.43e-44	2264	11036	1647	0.149	0.727	GO:0051128	BP	7	regulation of cellular component organization	4	ENSG00000001617,ENSG00000002330,ENSG00000002822,ENSG00000003402,ENSG00000004139,ENSG00000004399,ENSG00000004478,ENSG00000004487,ENSG00000004897,ENSG00000005007,ENSG00000005022,ENSG00000005156,ENSG00000005884,ENSG00000006327,ENSG00000006451,ENSG00000006453,ENSG00000006607,ENSG00000006652,ENSG00000006712,ENSG00000006715,ENSG00000006747,ENSG00000006831,ENSG00000007168,ENSG00000007341,ENSG00000008083…
1	!	0.0479	51	11036	44	0.004	0.863	GO:1903391	BP	7	regulation of adherens junction organization	5	ENSG00000046653,ENSG00000047648,ENSG00000065613,ENSG00000067900,ENSG00000074054,ENSG00000076201,ENSG00000084636,ENSG00000090020,ENSG00000100034,ENSG00000104332,ENSG00000110880,ENSG00000112715,ENSG00000115109,ENSG00000119185,ENSG00000120156,ENSG00000124145,ENSG00000127603,ENSG00000128052,ENSG00000134318,ENSG00000136238,ENSG00000137710,ENSG00000137801,ENSG00000139567,ENSG00000140575,ENSG00000141376…
1	!	0.001	138	11036	109	0.01	0.79	GO:1905475	BP	7	regulation of protein localization to membrane	5	ENSG00000002330,ENSG00000005884,ENSG00000015475,ENSG00000047932,ENSG00000064012,ENSG00000066027,ENSG00000075711,ENSG00000079950,ENSG00000084112,ENSG00000088808,ENSG00000088986,ENSG00000092820,ENSG00000095637,ENSG00000097033,ENSG00000100335,ENSG00000100568,ENSG00000101040,ENSG00000103496,ENSG00000103653,ENSG00000103769,ENSG00000103888,ENSG00000104081,ENSG00000105185,ENSG00000105221,ENSG00000105270…
1	!	9.34e-29	1016	11036	773	0.07	0.761	GO:0033043	BP	7	regulation of organelle organization	5	ENSG00000002330,ENSG00000002822,ENSG00000004478,ENSG00000004897,ENSG00000005022,ENSG00000005156,ENSG00000006453,ENSG00000006715,ENSG00000006747,ENSG00000007168,ENSG00000008710,ENSG00000010244,ENSG00000010361,ENSG00000011422,ENSG00000011454,ENSG00000011465,ENSG00000012048,ENSG00000012061,ENSG00000013016,ENSG00000013573,ENSG00000013810,ENSG00000015285,ENSG00000015475,ENSG00000019144,ENSG00000019991…
1	!	1.55e-11	424	11036	325	0.029	0.767	GO:0051493	BP	7	regulation of cytoskeleton organization	6	ENSG00000004478,ENSG00000006453,ENSG00000006747,ENSG00000007168,ENSG00000008710,ENSG00000012048,ENSG00000013810,ENSG00000015285,ENSG00000019144,ENSG00000021574,ENSG00000034510,ENSG00000041880,ENSG00000046653,ENSG00000047410,ENSG00000047648,ENSG00000049540,ENSG00000050327,ENSG00000050405,ENSG00000054148,ENSG00000061676,ENSG00000063978,ENSG00000066777,ENSG00000067560,ENSG00000067900,ENSG00000068028…
1	!	3.51e-06	225	11036	175	0.016	0.778	GO:0010821	BP	7	regulation of mitochondrion organization	6	ENSG00000002330,ENSG00000005022,ENSG00000005156,ENSG00000011422,ENSG00000011465,ENSG00000015475,ENSG00000019991,ENSG00000030110,ENSG00000038532,ENSG00000054392,ENSG00000055483,ENSG00000063244,ENSG00000064012,ENSG00000069329,ENSG00000070770,ENSG00000072310,ENSG00000078237,ENSG00000082701,ENSG00000084090,ENSG00000084463,ENSG00000085733,ENSG00000085788,ENSG00000086758,ENSG00000087088,ENSG00000087470…
1	!	1.64e-07	44	11036	44	0.004	1	GO:1903146	BP	7	regulation of mitophagy	7	ENSG00000038532,ENSG00000055483,ENSG00000063244,ENSG00000070770,ENSG00000072310,ENSG00000078237,ENSG00000084463,ENSG00000085733,ENSG00000087470,ENSG00000094631,ENSG00000099904,ENSG00000100225,ENSG00000100300,ENSG00000100644,ENSG00000101194,ENSG00000104765,ENSG00000105723,ENSG00000108107,ENSG00000108773,ENSG00000109670,ENSG00000110497,ENSG00000115317,ENSG00000115368,ENSG00000116288,ENSG00000116809…
1	!	8.08e-05	44	11036	42	0.004	0.955	GO:0044088	BP	7	regulation of vacuole organization	6	ENSG00000032742,ENSG00000038532,ENSG00000040633,ENSG00000068354,ENSG00000075785,ENSG00000092108,ENSG00000097033,ENSG00000100330,ENSG00000101421,ENSG00000103148,ENSG00000108239,ENSG00000109083,ENSG00000110497,ENSG00000114388,ENSG00000115020,ENSG00000115839,ENSG00000116299,ENSG00000118873,ENSG00000132405,ENSG00000136436,ENSG00000139832,ENSG00000144118,ENSG00000144566,ENSG00000145016,ENSG00000148356…
1	!	0.000115	135	11036	109	0.01	0.807	GO:0033044	BP	7	regulation of chromosome organization	6	ENSG00000002822,ENSG00000004897,ENSG00000010244,ENSG00000012061,ENSG00000013573,ENSG00000013810,ENSG00000020922,ENSG00000036257,ENSG00000039650,ENSG00000047410,ENSG00000053900,ENSG00000062650,ENSG00000063978,ENSG00000070366,ENSG00000070770,ENSG00000076984,ENSG00000079246,ENSG00000085224,ENSG00000085511,ENSG00000086827,ENSG00000089022,ENSG00000092199,ENSG00000092330,ENSG00000094804,ENSG00000094880…
1	!	1.4e-08	165	11036	138	0.013	0.836	GO:1902115	BP	7	regulation of organelle assembly	6	ENSG00000010361,ENSG00000011454,ENSG00000012048,ENSG00000032742,ENSG00000040633,ENSG00000047410,ENSG00000047849,ENSG00000050327,ENSG00000050748,ENSG00000054611,ENSG00000057663,ENSG00000063978,ENSG00000065491,ENSG00000065882,ENSG00000067208,ENSG00000074319,ENSG00000075618,ENSG00000075785,ENSG00000078401,ENSG00000078668,ENSG00000079805,ENSG00000081189,ENSG00000083799,ENSG00000083937,ENSG00000086065…
1	!	0.00377	36	11036	34	0.003	0.944	GO:2000785	BP	7	regulation of autophagosome assembly	7	ENSG00000032742,ENSG00000040633,ENSG00000075785,ENSG00000092108,ENSG00000097033,ENSG00000100330,ENSG00000101421,ENSG00000103148,ENSG00000108239,ENSG00000109083,ENSG00000110497,ENSG00000114388,ENSG00000115020,ENSG00000115839,ENSG00000116299,ENSG00000118873,ENSG00000132405,ENSG00000139832,ENSG00000144118,ENSG00000144566,ENSG00000148356,ENSG00000149557,ENSG00000150867,ENSG00000158828,ENSG00000166908…
1	!	1.51e-18	1146	11036	827	0.075	0.722	GO:0051130	BP	7	positive regulation of cellular component organization	5	ENSG00000002330,ENSG00000003402,ENSG00000004487,ENSG00000005884,ENSG00000006327,ENSG00000006451,ENSG00000006453,ENSG00000006712,ENSG00000006747,ENSG00000007168,ENSG00000008083,ENSG00000008086,ENSG00000010361,ENSG00000010704,ENSG00000010810,ENSG00000011243,ENSG00000011422,ENSG00000011465,ENSG00000012048,ENSG00000012061,ENSG00000013275,ENSG00000013573,ENSG00000015285,ENSG00000015475,ENSG00000018189…
1	!	2.81e-14	519	11036	397	0.036	0.765	GO:0010638	BP	7	positive regulation of organelle organization	6	ENSG00000002330,ENSG00000006453,ENSG00000006747,ENSG00000010361,ENSG00000011422,ENSG00000011465,ENSG00000012061,ENSG00000013573,ENSG00000015285,ENSG00000015475,ENSG00000020922,ENSG00000021574,ENSG00000030110,ENSG00000036257,ENSG00000038532,ENSG00000039650,ENSG00000047410,ENSG00000050327,ENSG00000050748,ENSG00000054392,ENSG00000055483,ENSG00000061676,ENSG00000063244,ENSG00000064012,ENSG00000067560…
1	!	0.00067	184	11036	141	0.013	0.766	GO:0051495	BP	7	positive regulation of cytoskeleton organization	7	ENSG00000006453,ENSG00000006747,ENSG00000015285,ENSG00000021574,ENSG00000050327,ENSG00000061676,ENSG00000067560,ENSG00000070087,ENSG00000071051,ENSG00000071127,ENSG00000074054,ENSG00000074964,ENSG00000075711,ENSG00000078401,ENSG00000079337,ENSG00000079691,ENSG00000085733,ENSG00000086991,ENSG00000089041,ENSG00000090339,ENSG00000099901,ENSG00000100034,ENSG00000100151,ENSG00000102760,ENSG00000102879…
1	!	0.000411	170	11036	132	0.012	0.776	GO:0010822	BP	7	positive regulation of mitochondrion organization	7	ENSG00000002330,ENSG00000011422,ENSG00000011465,ENSG00000015475,ENSG00000030110,ENSG00000054392,ENSG00000055483,ENSG00000063244,ENSG00000064012,ENSG00000069329,ENSG00000070770,ENSG00000082701,ENSG00000084090,ENSG00000084463,ENSG00000085788,ENSG00000086758,ENSG00000087088,ENSG00000087470,ENSG00000088808,ENSG00000088986,ENSG00000090432,ENSG00000092098,ENSG00000097033,ENSG00000099341,ENSG00000099904…
1	!	0.000571	66	11036	58	0.005	0.879	GO:2001252	BP	7	positive regulation of chromosome organization	7	ENSG00000012061,ENSG00000013573,ENSG00000020922,ENSG00000036257,ENSG00000039650,ENSG00000047410,ENSG00000076984,ENSG00000085224,ENSG00000085511,ENSG00000089022,ENSG00000092330,ENSG00000100030,ENSG00000102882,ENSG00000102977,ENSG00000104320,ENSG00000107854,ENSG00000107960,ENSG00000113522,ENSG00000113648,ENSG00000115484,ENSG00000116560,ENSG00000119906,ENSG00000120438,ENSG00000126581,ENSG00000128513…
1	!	0.000114	155	11036	123	0.011	0.794	GO:1902275	BP	7	regulation of chromatin organization	5	ENSG00000004487,ENSG00000006712,ENSG00000008083,ENSG00000011243,ENSG00000012048,ENSG00000019549,ENSG00000047410,ENSG00000066135,ENSG00000072310,ENSG00000073614,ENSG00000074266,ENSG00000075856,ENSG00000079337,ENSG00000085224,ENSG00000088305,ENSG00000096717,ENSG00000099956,ENSG00000100603,ENSG00000100784,ENSG00000102081,ENSG00000102882,ENSG00000102974,ENSG00000103549,ENSG00000104517,ENSG00000104872…
1	!	0.043	83	11036	67	0.006	0.807	GO:1905269	BP	7	positive regulation of chromatin organization	6	ENSG00000004487,ENSG00000006712,ENSG00000008083,ENSG00000011243,ENSG00000012048,ENSG00000019549,ENSG00000047410,ENSG00000072310,ENSG00000074266,ENSG00000075856,ENSG00000088305,ENSG00000096717,ENSG00000099956,ENSG00000100603,ENSG00000100784,ENSG00000102081,ENSG00000102882,ENSG00000103549,ENSG00000104872,ENSG00000105127,ENSG00000105287,ENSG00000105329,ENSG00000108773,ENSG00000112511,ENSG00000112715…
1	!	1.11e-09	576	11036	421	0.038	0.731	GO:0031344	BP	7	regulation of cell projection organization	5	ENSG00000001617,ENSG00000003402,ENSG00000004139,ENSG00000004399,ENSG00000004478,ENSG00000004487,ENSG00000005884,ENSG00000006327,ENSG00000006451,ENSG00000006652,ENSG00000007168,ENSG00000008086,ENSG00000010319,ENSG00000010361,ENSG00000010810,ENSG00000011454,ENSG00000012171,ENSG00000018189,ENSG00000019991,ENSG00000026025,ENSG00000032742,ENSG00000035115,ENSG00000044090,ENSG00000044574,ENSG00000047849…
1	!	8.04e-05	308	11036	227	0.021	0.737	GO:0031346	BP	7	positive regulation of cell projection organization	6	ENSG00000003402,ENSG00000004487,ENSG00000005884,ENSG00000006327,ENSG00000006451,ENSG00000007168,ENSG00000008086,ENSG00000010361,ENSG00000010810,ENSG00000018189,ENSG00000019991,ENSG00000044090,ENSG00000044574,ENSG00000049759,ENSG00000061676,ENSG00000064300,ENSG00000065320,ENSG00000067560,ENSG00000067715,ENSG00000068024,ENSG00000068971,ENSG00000069956,ENSG00000070831,ENSG00000072518,ENSG00000074660…
1	!	1.2e-06	166	11036	135	0.012	0.813	GO:0060491	BP	7	regulation of cell projection assembly	6	ENSG00000006451,ENSG00000010361,ENSG00000011454,ENSG00000032742,ENSG00000035115,ENSG00000047849,ENSG00000054611,ENSG00000057663,ENSG00000061676,ENSG00000065491,ENSG00000065882,ENSG00000067208,ENSG00000068024,ENSG00000070087,ENSG00000070831,ENSG00000075618,ENSG00000075651,ENSG00000077549,ENSG00000078668,ENSG00000079805,ENSG00000080824,ENSG00000081923,ENSG00000083799,ENSG00000084112,ENSG00000088986…
1	!	0.00845	63	11036	54	0.005	0.857	GO:1902017	BP	7	regulation of cilium assembly	7	ENSG00000010361,ENSG00000011454,ENSG00000032742,ENSG00000047849,ENSG00000054611,ENSG00000057663,ENSG00000065491,ENSG00000065882,ENSG00000067208,ENSG00000078668,ENSG00000079805,ENSG00000083799,ENSG00000088986,ENSG00000095383,ENSG00000099992,ENSG00000100359,ENSG00000100379,ENSG00000103540,ENSG00000104946,ENSG00000107021,ENSG00000109083,ENSG00000109680,ENSG00000111490,ENSG00000116213,ENSG00000121749…
1	!	0.0169	72	11036	60	0.005	0.833	GO:1901888	BP	7	regulation of cell junction assembly	5	ENSG00000019549,ENSG00000027075,ENSG00000046653,ENSG00000047648,ENSG00000065613,ENSG00000067900,ENSG00000072062,ENSG00000074054,ENSG00000084636,ENSG00000090020,ENSG00000100034,ENSG00000104332,ENSG00000104365,ENSG00000105974,ENSG00000107263,ENSG00000109756,ENSG00000110880,ENSG00000112715,ENSG00000115109,ENSG00000116473,ENSG00000119185,ENSG00000120156,ENSG00000124145,ENSG00000127314,ENSG00000127603…
1	!	1.4e-09	373	11036	285	0.026	0.764	GO:0043254	BP	7	regulation of protein complex assembly	5	ENSG00000004478,ENSG00000006453,ENSG00000006607,ENSG00000006715,ENSG00000006747,ENSG00000012061,ENSG00000013275,ENSG00000015285,ENSG00000015475,ENSG00000026103,ENSG00000029363,ENSG00000034510,ENSG00000049540,ENSG00000050327,ENSG00000050748,ENSG00000052795,ENSG00000055332,ENSG00000061676,ENSG00000063978,ENSG00000066777,ENSG00000067606,ENSG00000068903,ENSG00000068971,ENSG00000070087,ENSG00000070831…
1	!	0.000258	178	11036	138	0.013	0.775	GO:0032271	BP	7	regulation of protein polymerization	6	ENSG00000004478,ENSG00000006453,ENSG00000006747,ENSG00000015285,ENSG00000034510,ENSG00000049540,ENSG00000061676,ENSG00000066777,ENSG00000070087,ENSG00000071051,ENSG00000074054,ENSG00000075340,ENSG00000075711,ENSG00000077264,ENSG00000077549,ENSG00000079691,ENSG00000085733,ENSG00000087274,ENSG00000090339,ENSG00000097007,ENSG00000100106,ENSG00000100151,ENSG00000101367,ENSG00000102879,ENSG00000103490…
1	!	3.41e-05	220	11036	169	0.015	0.768	GO:0031334	BP	7	positive regulation of protein complex assembly	6	ENSG00000006453,ENSG00000006747,ENSG00000012061,ENSG00000013275,ENSG00000015285,ENSG00000015475,ENSG00000026103,ENSG00000029363,ENSG00000050327,ENSG00000050748,ENSG00000052795,ENSG00000061676,ENSG00000068971,ENSG00000070087,ENSG00000071051,ENSG00000074054,ENSG00000075618,ENSG00000075711,ENSG00000079691,ENSG00000082701,ENSG00000085733,ENSG00000087088,ENSG00000087191,ENSG00000090339,ENSG00000094631…
1	!	0.00945	111	11036	88	0.008	0.793	GO:0032273	BP	7	positive regulation of protein polymerization	7	ENSG00000006453,ENSG00000006747,ENSG00000015285,ENSG00000061676,ENSG00000070087,ENSG00000071051,ENSG00000074054,ENSG00000075711,ENSG00000079691,ENSG00000085733,ENSG00000090339,ENSG00000100151,ENSG00000102879,ENSG00000103490,ENSG00000106299,ENSG00000108518,ENSG00000109171,ENSG00000111229,ENSG00000111276,ENSG00000112290,ENSG00000115091,ENSG00000115935,ENSG00000116741,ENSG00000120899,ENSG00000125753…
1	!	4.49e-65	5790	11036	3953	0.358	0.683	GO:0031323	BP	7	regulation of cellular metabolic process	4	ENSG00000001084,ENSG00000001167,ENSG00000001629,ENSG00000002016,ENSG00000002330,ENSG00000003393,ENSG00000003402,ENSG00000003436,ENSG00000003756,ENSG00000004487,ENSG00000004799,ENSG00000004897,ENSG00000004975,ENSG00000005007,ENSG00000005075,ENSG00000005100,ENSG00000005102,ENSG00000005156,ENSG00000005249,ENSG00000005302,ENSG00000005339,ENSG00000005436,ENSG00000005483,ENSG00000005700,ENSG00000005801…
1	!	8.28e-21	373	11036	310	0.028	0.831	GO:0034248	BP	7	regulation of cellular amide metabolic process	5	ENSG00000005007,ENSG00000011376,ENSG00000020577,ENSG00000035681,ENSG00000047410,ENSG00000055332,ENSG00000055917,ENSG00000060138,ENSG00000063046,ENSG00000064687,ENSG00000066044,ENSG00000067182,ENSG00000067704,ENSG00000069399,ENSG00000070756,ENSG00000070785,ENSG00000071051,ENSG00000073792,ENSG00000073921,ENSG00000075151,ENSG00000078237,ENSG00000078687,ENSG00000079277,ENSG00000079785,ENSG00000080608…
1	!	7.94e-50	4251	11036	2934	0.266	0.69	GO:0031326	BP	7	regulation of cellular biosynthetic process	5	ENSG00000001084,ENSG00000001167,ENSG00000003402,ENSG00000004487,ENSG00000004799,ENSG00000004975,ENSG00000005007,ENSG00000005075,ENSG00000005100,ENSG00000005102,ENSG00000005156,ENSG00000005302,ENSG00000005339,ENSG00000005436,ENSG00000005483,ENSG00000005801,ENSG00000005810,ENSG00000005882,ENSG00000005884,ENSG00000005889,ENSG00000006194,ENSG00000006459,ENSG00000006468,ENSG00000006576,ENSG00000006704…
1	!	8.38e-63	3960	11036	2800	0.254	0.707	GO:2000112	BP	7	regulation of cellular macromolecule biosynthetic process	6	ENSG00000001084,ENSG00000001167,ENSG00000003402,ENSG00000004487,ENSG00000004975,ENSG00000005007,ENSG00000005100,ENSG00000005102,ENSG00000005156,ENSG00000005302,ENSG00000005339,ENSG00000005436,ENSG00000005483,ENSG00000005801,ENSG00000005810,ENSG00000005884,ENSG00000005889,ENSG00000006194,ENSG00000006459,ENSG00000006468,ENSG00000006576,ENSG00000006704,ENSG00000006712,ENSG00000007237,ENSG00000007372…
1	!	1.61e-16	375	11036	303	0.027	0.808	GO:0031329	BP	7	regulation of cellular catabolic process	5	ENSG00000001084,ENSG00000001629,ENSG00000004897,ENSG00000005007,ENSG00000006025,ENSG00000007384,ENSG00000007944,ENSG00000008018,ENSG00000008710,ENSG00000010704,ENSG00000011198,ENSG00000013275,ENSG00000013561,ENSG00000014123,ENSG00000028137,ENSG00000033800,ENSG00000034677,ENSG00000034713,ENSG00000035862,ENSG00000038532,ENSG00000041357,ENSG00000051108,ENSG00000053900,ENSG00000055130,ENSG00000058668…
1	!	1.9e-51	4067	11036	2825	0.256	0.695	GO:0019219	BP	7	regulation of nucleobase-containing compound metabolic process	5	ENSG00000001084,ENSG00000001167,ENSG00000002016,ENSG00000003402,ENSG00000003756,ENSG00000004487,ENSG00000004975,ENSG00000005007,ENSG00000005075,ENSG00000005100,ENSG00000005102,ENSG00000005156,ENSG00000005302,ENSG00000005339,ENSG00000005436,ENSG00000005483,ENSG00000005801,ENSG00000005810,ENSG00000005884,ENSG00000005889,ENSG00000006194,ENSG00000006459,ENSG00000006468,ENSG00000006576,ENSG00000006704…
1	!	4.58e-06	365	11036	269	0.024	0.737	GO:0051052	BP	7	regulation of DNA metabolic process	6	ENSG00000002016,ENSG00000004487,ENSG00000005156,ENSG00000011451,ENSG00000012048,ENSG00000012061,ENSG00000013573,ENSG00000019991,ENSG00000020922,ENSG00000026036,ENSG00000039650,ENSG00000041880,ENSG00000049130,ENSG00000054965,ENSG00000062650,ENSG00000064545,ENSG00000065559,ENSG00000069275,ENSG00000070366,ENSG00000070831,ENSG00000071655,ENSG00000072274,ENSG00000072501,ENSG00000074047,ENSG00000075131…
1	!	0.0042	90	11036	74	0.007	0.822	GO:2000278	BP	7	regulation of DNA biosynthetic process	7	ENSG00000019991,ENSG00000039650,ENSG00000070366,ENSG00000076984,ENSG00000077264,ENSG00000085511,ENSG00000086991,ENSG00000089022,ENSG00000092199,ENSG00000092330,ENSG00000100030,ENSG00000100311,ENSG00000102760,ENSG00000102882,ENSG00000102977,ENSG00000105287,ENSG00000105821,ENSG00000107854,ENSG00000107960,ENSG00000111445,ENSG00000113721,ENSG00000115484,ENSG00000120129,ENSG00000120438,ENSG00000120899…
1	!	1.14e-49	3723	11036	2601	0.236	0.699	GO:0051252	BP	7	regulation of RNA metabolic process	6	ENSG00000001084,ENSG00000001167,ENSG00000003402,ENSG00000003756,ENSG00000004487,ENSG00000004975,ENSG00000005007,ENSG00000005075,ENSG00000005100,ENSG00000005102,ENSG00000005302,ENSG00000005339,ENSG00000005436,ENSG00000005483,ENSG00000005801,ENSG00000005810,ENSG00000005884,ENSG00000005889,ENSG00000006194,ENSG00000006459,ENSG00000006468,ENSG00000006576,ENSG00000006704,ENSG00000006712,ENSG00000007237…
1	!	1.14e-07	130	11036	111	0.01	0.854	GO:1903311	BP	7	regulation of mRNA metabolic process	7	ENSG00000003756,ENSG00000005007,ENSG00000006712,ENSG00000008128,ENSG00000011304,ENSG00000054118,ENSG00000061936,ENSG00000063244,ENSG00000070495,ENSG00000070756,ENSG00000071626,ENSG00000076053,ENSG00000077312,ENSG00000078687,ENSG00000083896,ENSG00000088247,ENSG00000090060,ENSG00000096063,ENSG00000099995,ENSG00000100226,ENSG00000100320,ENSG00000100354,ENSG00000100603,ENSG00000100722,ENSG00000100836…
1	!	3.29e-05	100	11036	85	0.008	0.85	GO:0050684	BP	7	regulation of mRNA processing	8	ENSG00000003756,ENSG00000006712,ENSG00000008128,ENSG00000011304,ENSG00000054118,ENSG00000061936,ENSG00000063244,ENSG00000070495,ENSG00000071626,ENSG00000076053,ENSG00000077312,ENSG00000083896,ENSG00000090060,ENSG00000096063,ENSG00000099995,ENSG00000100320,ENSG00000100603,ENSG00000100722,ENSG00000100836,ENSG00000102081,ENSG00000103549,ENSG00000104824,ENSG00000104852,ENSG00000107864,ENSG00000108561…
1	!	5.29e-05	106	11036	89	0.008	0.84	GO:0043484	BP	7	regulation of RNA splicing	7	ENSG00000003756,ENSG00000011304,ENSG00000013441,ENSG00000054118,ENSG00000061936,ENSG00000063244,ENSG00000070495,ENSG00000071626,ENSG00000076053,ENSG00000076770,ENSG00000083896,ENSG00000086589,ENSG00000096063,ENSG00000099995,ENSG00000100320,ENSG00000100603,ENSG00000100650,ENSG00000102081,ENSG00000102103,ENSG00000104824,ENSG00000104852,ENSG00000107290,ENSG00000108561,ENSG00000108654,ENSG00000109917…
1	!	2.06e-44	3609	11036	2508	0.227	0.695	GO:2001141	BP	7	regulation of RNA biosynthetic process	7	ENSG00000001084,ENSG00000001167,ENSG00000003402,ENSG00000004487,ENSG00000004975,ENSG00000005075,ENSG00000005100,ENSG00000005102,ENSG00000005302,ENSG00000005339,ENSG00000005436,ENSG00000005483,ENSG00000005801,ENSG00000005810,ENSG00000005884,ENSG00000005889,ENSG00000006194,ENSG00000006459,ENSG00000006468,ENSG00000006576,ENSG00000006704,ENSG00000006712,ENSG00000007237,ENSG00000007372,ENSG00000007866…
1	!	1.67e-44	3591	11036	2497	0.226	0.695	GO:1903506	BP	7	regulation of nucleic acid-templated transcription	8	ENSG00000001084,ENSG00000001167,ENSG00000003402,ENSG00000004487,ENSG00000004975,ENSG00000005100,ENSG00000005102,ENSG00000005302,ENSG00000005339,ENSG00000005436,ENSG00000005483,ENSG00000005801,ENSG00000005810,ENSG00000005884,ENSG00000005889,ENSG00000006194,ENSG00000006459,ENSG00000006468,ENSG00000006576,ENSG00000006704,ENSG00000006712,ENSG00000007237,ENSG00000007372,ENSG00000007866,ENSG00000008083…
1	!	7.87e-44	3570	11036	2481	0.225	0.695	GO:0006355	BP	7	regulation of transcription, DNA-templated	9	ENSG00000001084,ENSG00000001167,ENSG00000003402,ENSG00000004487,ENSG00000004975,ENSG00000005100,ENSG00000005102,ENSG00000005302,ENSG00000005339,ENSG00000005436,ENSG00000005483,ENSG00000005801,ENSG00000005810,ENSG00000005884,ENSG00000005889,ENSG00000006194,ENSG00000006459,ENSG00000006468,ENSG00000006576,ENSG00000006704,ENSG00000006712,ENSG00000007237,ENSG00000007372,ENSG00000007866,ENSG00000008083…
1	!	0.000224	365	11036	263	0.024	0.721	GO:0051090	BP	7	regulation of sequence-specific DNA binding transcription factor activity	10	ENSG00000003402,ENSG00000004487,ENSG00000004975,ENSG00000012174,ENSG00000014123,ENSG00000027075,ENSG00000050327,ENSG00000050748,ENSG00000055208,ENSG00000055332,ENSG00000056558,ENSG00000064393,ENSG00000067066,ENSG00000067369,ENSG00000067606,ENSG00000068024,ENSG00000068971,ENSG00000070018,ENSG00000071564,ENSG00000073803,ENSG00000077150,ENSG00000078401,ENSG00000078747,ENSG00000079999,ENSG00000080561…
1	!	1.46e-21	1819	11036	1274	0.115	0.7	GO:0006357	BP	7	regulation of transcription from RNA polymerase II promoter	10	ENSG00000004487,ENSG00000005102,ENSG00000005339,ENSG00000005436,ENSG00000005884,ENSG00000006468,ENSG00000006704,ENSG00000006712,ENSG00000007372,ENSG00000007866,ENSG00000008083,ENSG00000008405,ENSG00000008441,ENSG00000008710,ENSG00000008838,ENSG00000010030,ENSG00000010704,ENSG00000011007,ENSG00000011243,ENSG00000011465,ENSG00000012048,ENSG00000012174,ENSG00000012822,ENSG00000013275,ENSG00000013561…
1	!	0.00253	46	11036	42	0.004	0.913	GO:0032784	BP	7	regulation of DNA-templated transcription, elongation	10	ENSG00000006712,ENSG00000015171,ENSG00000079134,ENSG00000092201,ENSG00000100296,ENSG00000100307,ENSG00000102241,ENSG00000103126,ENSG00000105656,ENSG00000106462,ENSG00000108469,ENSG00000109111,ENSG00000112130,ENSG00000123297,ENSG00000125651,ENSG00000129518,ENSG00000134371,ENSG00000137815,ENSG00000140395,ENSG00000141867,ENSG00000154582,ENSG00000158941,ENSG00000162664,ENSG00000163166,ENSG00000163961…
1	!	0.00225	26	11036	26	0.002	1	GO:0034243	BP	7	regulation of transcription elongation from RNA polymerase II promoter	11	ENSG00000006712,ENSG00000015171,ENSG00000092201,ENSG00000100307,ENSG00000103126,ENSG00000105656,ENSG00000106462,ENSG00000108469,ENSG00000109111,ENSG00000112130,ENSG00000125651,ENSG00000129518,ENSG00000134371,ENSG00000137815,ENSG00000140395,ENSG00000141867,ENSG00000154582,ENSG00000163961,ENSG00000164690,ENSG00000166477,ENSG00000185049,ENSG00000188342,ENSG00000188986,ENSG00000198730,ENSG00000204356…
1	!	0.000967	1610	11036	1042	0.094	0.647	GO:0051174	BP	7	regulation of phosphorus metabolic process	5	ENSG00000002330,ENSG00000003393,ENSG00000003402,ENSG00000004799,ENSG00000004975,ENSG00000005249,ENSG00000005700,ENSG00000005882,ENSG00000006016,ENSG00000006062,ENSG00000006210,ENSG00000007168,ENSG00000007372,ENSG00000008294,ENSG00000008300,ENSG00000008710,ENSG00000008735,ENSG00000010017,ENSG00000010704,ENSG00000010810,ENSG00000011243,ENSG00000011422,ENSG00000011465,ENSG00000011485,ENSG00000011566…
1	!	0.00284	1597	11036	1030	0.093	0.645	GO:0019220	BP	7	regulation of phosphate metabolic process	6	ENSG00000002330,ENSG00000003393,ENSG00000003402,ENSG00000004975,ENSG00000005249,ENSG00000005700,ENSG00000006016,ENSG00000006062,ENSG00000006210,ENSG00000007168,ENSG00000007372,ENSG00000008294,ENSG00000008300,ENSG00000008710,ENSG00000008735,ENSG00000010017,ENSG00000010704,ENSG00000010810,ENSG00000011243,ENSG00000011422,ENSG00000011465,ENSG00000011485,ENSG00000011566,ENSG00000012983,ENSG00000013293…
1	!	1.53e-05	1367	11036	905	0.082	0.662	GO:0042325	BP	7	regulation of phosphorylation	7	ENSG00000002330,ENSG00000003393,ENSG00000003402,ENSG00000004975,ENSG00000005249,ENSG00000005700,ENSG00000006016,ENSG00000006062,ENSG00000006210,ENSG00000007168,ENSG00000007372,ENSG00000008294,ENSG00000008300,ENSG00000008710,ENSG00000008735,ENSG00000010017,ENSG00000010704,ENSG00000010810,ENSG00000011243,ENSG00000011422,ENSG00000011465,ENSG00000011485,ENSG00000011566,ENSG00000012983,ENSG00000013364…
1	!	1.31e-10	769	11036	551	0.05	0.717	GO:0043549	BP	7	regulation of kinase activity	8	ENSG00000002330,ENSG00000003393,ENSG00000004975,ENSG00000005249,ENSG00000005700,ENSG00000006062,ENSG00000008294,ENSG00000008710,ENSG00000011465,ENSG00000011566,ENSG00000012983,ENSG00000013364,ENSG00000013588,ENSG00000018280,ENSG00000018408,ENSG00000019582,ENSG00000019991,ENSG00000020426,ENSG00000020922,ENSG00000026508,ENSG00000030110,ENSG00000034152,ENSG00000043462,ENSG00000044574,ENSG00000047579…
1	!	4.57e-25	2785	11036	1903	0.172	0.683	GO:0031325	BP	7	positive regulation of cellular metabolic process	5	ENSG00000001084,ENSG00000001167,ENSG00000001629,ENSG00000002330,ENSG00000003393,ENSG00000003402,ENSG00000004487,ENSG00000004897,ENSG00000004975,ENSG00000005007,ENSG00000005075,ENSG00000005100,ENSG00000005102,ENSG00000005249,ENSG00000005339,ENSG00000005483,ENSG00000006016,ENSG00000006025,ENSG00000006062,ENSG00000006210,ENSG00000006459,ENSG00000006468,ENSG00000006712,ENSG00000007372,ENSG00000007866…
1	!	0.0013	114	11036	92	0.008	0.807	GO:0034250	BP	7	positive regulation of cellular amide metabolic process	6	ENSG00000020577,ENSG00000035681,ENSG00000060138,ENSG00000066044,ENSG00000067182,ENSG00000069399,ENSG00000070756,ENSG00000071051,ENSG00000073921,ENSG00000087074,ENSG00000099622,ENSG00000100030,ENSG00000100227,ENSG00000101019,ENSG00000101391,ENSG00000102081,ENSG00000102317,ENSG00000102580,ENSG00000102882,ENSG00000103056,ENSG00000105329,ENSG00000107864,ENSG00000107929,ENSG00000108443,ENSG00000108561…
1	!	8.51e-13	267	11036	219	0.02	0.82	GO:0031331	BP	7	positive regulation of cellular catabolic process	6	ENSG00000001084,ENSG00000001629,ENSG00000004897,ENSG00000005007,ENSG00000006025,ENSG00000008018,ENSG00000011198,ENSG00000013275,ENSG00000013561,ENSG00000028137,ENSG00000033800,ENSG00000034677,ENSG00000041357,ENSG00000051108,ENSG00000053900,ENSG00000055130,ENSG00000068878,ENSG00000068903,ENSG00000070756,ENSG00000071575,ENSG00000072609,ENSG00000078618,ENSG00000078687,ENSG00000079337,ENSG00000079999…
1	!	1.41e-16	1633	11036	1133	0.103	0.694	GO:0045935	BP	7	positive regulation of nucleobase-containing compound metabolic process	6	ENSG00000001167,ENSG00000004487,ENSG00000004975,ENSG00000005007,ENSG00000005075,ENSG00000005100,ENSG00000005102,ENSG00000005339,ENSG00000005483,ENSG00000006459,ENSG00000006468,ENSG00000006712,ENSG00000007372,ENSG00000007866,ENSG00000008441,ENSG00000008710,ENSG00000008838,ENSG00000009954,ENSG00000011243,ENSG00000011451,ENSG00000011465,ENSG00000012048,ENSG00000012061,ENSG00000012174,ENSG00000012822…
1	!	8.16e-17	1391	11036	979	0.089	0.704	GO:0051254	BP	7	positive regulation of RNA metabolic process	7	ENSG00000001167,ENSG00000004487,ENSG00000004975,ENSG00000005007,ENSG00000005075,ENSG00000005100,ENSG00000005102,ENSG00000005339,ENSG00000005483,ENSG00000006459,ENSG00000006468,ENSG00000006712,ENSG00000007372,ENSG00000007866,ENSG00000008441,ENSG00000008710,ENSG00000008838,ENSG00000009954,ENSG00000011243,ENSG00000011465,ENSG00000012048,ENSG00000012174,ENSG00000012822,ENSG00000013275,ENSG00000013561…
1	!	0.00131	200	11036	151	0.014	0.755	GO:0051054	BP	7	positive regulation of DNA metabolic process	7	ENSG00000011451,ENSG00000012048,ENSG00000012061,ENSG00000013573,ENSG00000019991,ENSG00000020922,ENSG00000039650,ENSG00000041880,ENSG00000049130,ENSG00000054965,ENSG00000064545,ENSG00000065559,ENSG00000070831,ENSG00000072274,ENSG00000074047,ENSG00000076248,ENSG00000076984,ENSG00000077264,ENSG00000077782,ENSG00000078237,ENSG00000080345,ENSG00000085224,ENSG00000085511,ENSG00000086991,ENSG00000087088…
1	!	2.52e-12	1701	11036	1155	0.105	0.679	GO:0031328	BP	7	positive regulation of cellular biosynthetic process	6	ENSG00000001167,ENSG00000004487,ENSG00000004975,ENSG00000005075,ENSG00000005100,ENSG00000005102,ENSG00000005339,ENSG00000005483,ENSG00000006459,ENSG00000006468,ENSG00000006712,ENSG00000007372,ENSG00000007866,ENSG00000008441,ENSG00000008710,ENSG00000008838,ENSG00000009830,ENSG00000009954,ENSG00000011243,ENSG00000011451,ENSG00000011465,ENSG00000012048,ENSG00000012174,ENSG00000012822,ENSG00000013275…
1	!	4.35e-15	1345	11036	942	0.085	0.7	GO:1902680	BP	7	positive regulation of RNA biosynthetic process	7	ENSG00000001167,ENSG00000004487,ENSG00000004975,ENSG00000005075,ENSG00000005100,ENSG00000005102,ENSG00000005339,ENSG00000005483,ENSG00000006459,ENSG00000006468,ENSG00000006712,ENSG00000007372,ENSG00000007866,ENSG00000008441,ENSG00000008710,ENSG00000008838,ENSG00000009954,ENSG00000011243,ENSG00000011465,ENSG00000012048,ENSG00000012174,ENSG00000012822,ENSG00000013275,ENSG00000013561,ENSG00000013573…
1	!	5.28e-14	1326	11036	925	0.084	0.698	GO:1903508	BP	7	positive regulation of nucleic acid-templated transcription	8	ENSG00000001167,ENSG00000004487,ENSG00000004975,ENSG00000005100,ENSG00000005102,ENSG00000005339,ENSG00000005483,ENSG00000006459,ENSG00000006468,ENSG00000006712,ENSG00000007372,ENSG00000007866,ENSG00000008441,ENSG00000008710,ENSG00000008838,ENSG00000009954,ENSG00000011243,ENSG00000011465,ENSG00000012048,ENSG00000012174,ENSG00000012822,ENSG00000013275,ENSG00000013561,ENSG00000013573,ENSG00000014824…
1	!	5.28e-14	1326	11036	925	0.084	0.698	GO:0045893	BP	7	positive regulation of transcription, DNA-templated	9	ENSG00000001167,ENSG00000004487,ENSG00000004975,ENSG00000005100,ENSG00000005102,ENSG00000005339,ENSG00000005483,ENSG00000006459,ENSG00000006468,ENSG00000006712,ENSG00000007372,ENSG00000007866,ENSG00000008441,ENSG00000008710,ENSG00000008838,ENSG00000009954,ENSG00000011243,ENSG00000011465,ENSG00000012048,ENSG00000012174,ENSG00000012822,ENSG00000013275,ENSG00000013561,ENSG00000013573,ENSG00000014824…
1	!	5.91e-06	1020	11036	690	0.063	0.676	GO:0045944	BP	7	positive regulation of transcription from RNA polymerase II promoter	10	ENSG00000004487,ENSG00000005102,ENSG00000005339,ENSG00000006468,ENSG00000006712,ENSG00000007372,ENSG00000007866,ENSG00000008441,ENSG00000008710,ENSG00000011243,ENSG00000011465,ENSG00000012048,ENSG00000012174,ENSG00000012822,ENSG00000013275,ENSG00000014824,ENSG00000018280,ENSG00000018408,ENSG00000019991,ENSG00000020426,ENSG00000022840,ENSG00000025156,ENSG00000025434,ENSG00000025800,ENSG00000028277…
1	!	0.0201	57	11036	49	0.004	0.86	GO:2000573	BP	7	positive regulation of DNA biosynthetic process	7	ENSG00000019991,ENSG00000039650,ENSG00000076984,ENSG00000077264,ENSG00000085511,ENSG00000086991,ENSG00000089022,ENSG00000100030,ENSG00000100311,ENSG00000102760,ENSG00000102882,ENSG00000102977,ENSG00000105287,ENSG00000107854,ENSG00000107960,ENSG00000111445,ENSG00000113721,ENSG00000115484,ENSG00000120438,ENSG00000120899,ENSG00000127586,ENSG00000128513,ENSG00000130826,ENSG00000133119,ENSG00000135486…
1	!	4.45e-29	2326	11036	1630	0.148	0.701	GO:0032268	BP	7	regulation of cellular protein metabolic process	5	ENSG00000001084,ENSG00000001629,ENSG00000002330,ENSG00000003393,ENSG00000003402,ENSG00000003436,ENSG00000004487,ENSG00000004897,ENSG00000004975,ENSG00000005007,ENSG00000005249,ENSG00000005700,ENSG00000006016,ENSG00000006025,ENSG00000006062,ENSG00000006210,ENSG00000006712,ENSG00000007168,ENSG00000007372,ENSG00000007384,ENSG00000007944,ENSG00000008018,ENSG00000008083,ENSG00000008294,ENSG00000008300…
1	!	2.38e-19	1645	11036	1153	0.104	0.701	GO:0031399	BP	7	regulation of protein modification process	6	ENSG00000001084,ENSG00000003393,ENSG00000003402,ENSG00000004487,ENSG00000004897,ENSG00000004975,ENSG00000005249,ENSG00000005700,ENSG00000006016,ENSG00000006062,ENSG00000006210,ENSG00000006712,ENSG00000007168,ENSG00000007372,ENSG00000008018,ENSG00000008083,ENSG00000008294,ENSG00000008300,ENSG00000008405,ENSG00000008710,ENSG00000008735,ENSG00000009830,ENSG00000010017,ENSG00000010072,ENSG00000010704…
1	!	1.25e-18	268	11036	230	0.021	0.858	GO:1903320	BP	7	regulation of protein modification by small protein conjugation or removal	7	ENSG00000001084,ENSG00000004487,ENSG00000004897,ENSG00000008018,ENSG00000008405,ENSG00000010072,ENSG00000010704,ENSG00000010810,ENSG00000012048,ENSG00000013275,ENSG00000014123,ENSG00000023445,ENSG00000033800,ENSG00000040633,ENSG00000041357,ENSG00000043093,ENSG00000044574,ENSG00000051108,ENSG00000053900,ENSG00000055130,ENSG00000063978,ENSG00000064961,ENSG00000068024,ENSG00000068878,ENSG00000072609…
1	!	1.8e-15	245	11036	208	0.019	0.849	GO:0031396	BP	7	regulation of protein ubiquitination	8	ENSG00000001084,ENSG00000004487,ENSG00000004897,ENSG00000008018,ENSG00000008405,ENSG00000010072,ENSG00000010704,ENSG00000010810,ENSG00000012048,ENSG00000013275,ENSG00000014123,ENSG00000023445,ENSG00000040633,ENSG00000041357,ENSG00000043093,ENSG00000044574,ENSG00000051108,ENSG00000053900,ENSG00000055130,ENSG00000068878,ENSG00000072609,ENSG00000080815,ENSG00000080824,ENSG00000081377,ENSG00000086061…
1	!	1.35e-05	117	11036	98	0.009	0.838	GO:0051438	BP	7	regulation of ubiquitin-protein transferase activity	9	ENSG00000004897,ENSG00000008018,ENSG00000013275,ENSG00000041357,ENSG00000043093,ENSG00000053900,ENSG00000055130,ENSG00000068878,ENSG00000080815,ENSG00000081377,ENSG00000087191,ENSG00000089053,ENSG00000092010,ENSG00000094880,ENSG00000095261,ENSG00000097007,ENSG00000099341,ENSG00000100519,ENSG00000100567,ENSG00000100764,ENSG00000100902,ENSG00000100911,ENSG00000101182,ENSG00000101255,ENSG00000101665…
1	!	0.00208	85	11036	71	0.006	0.835	GO:1904666	BP	7	regulation of ubiquitin protein ligase activity	10	ENSG00000004897,ENSG00000008018,ENSG00000013275,ENSG00000041357,ENSG00000053900,ENSG00000055130,ENSG00000068878,ENSG00000081377,ENSG00000087191,ENSG00000089053,ENSG00000092010,ENSG00000094880,ENSG00000095261,ENSG00000099341,ENSG00000100519,ENSG00000100567,ENSG00000100764,ENSG00000100902,ENSG00000100911,ENSG00000101182,ENSG00000101843,ENSG00000103035,ENSG00000105325,ENSG00000106588,ENSG00000108106…
1	!	0.00459	72	11036	61	0.006	0.847	GO:0051439	BP	7	regulation of ubiquitin-protein ligase activity involved in mitotic cell cycle	11	ENSG00000004897,ENSG00000008018,ENSG00000013275,ENSG00000041357,ENSG00000053900,ENSG00000087191,ENSG00000089053,ENSG00000092010,ENSG00000094880,ENSG00000095261,ENSG00000099341,ENSG00000100519,ENSG00000100567,ENSG00000100764,ENSG00000100902,ENSG00000100911,ENSG00000101182,ENSG00000101843,ENSG00000103035,ENSG00000105325,ENSG00000106588,ENSG00000108344,ENSG00000108671,ENSG00000110200,ENSG00000110801…
1	!	0.0312	36	11036	33	0.003	0.917	GO:0090311	BP	7	regulation of protein deacetylation	7	ENSG00000011243,ENSG00000072310,ENSG00000073614,ENSG00000073910,ENSG00000096717,ENSG00000100393,ENSG00000105127,ENSG00000105287,ENSG00000105329,ENSG00000106400,ENSG00000107643,ENSG00000112715,ENSG00000113916,ENSG00000129465,ENSG00000136098,ENSG00000140044,ENSG00000141510,ENSG00000145349,ENSG00000157540,ENSG00000157933,ENSG00000158828,ENSG00000158941,ENSG00000159692,ENSG00000164190,ENSG00000166068…
1	!	9.5e-05	1273	11036	841	0.076	0.661	GO:0001932	BP	7	regulation of protein phosphorylation	7	ENSG00000003393,ENSG00000003402,ENSG00000004975,ENSG00000005249,ENSG00000005700,ENSG00000006016,ENSG00000006062,ENSG00000006210,ENSG00000007168,ENSG00000007372,ENSG00000008294,ENSG00000008300,ENSG00000008710,ENSG00000008735,ENSG00000010017,ENSG00000010704,ENSG00000010810,ENSG00000011243,ENSG00000011422,ENSG00000011465,ENSG00000011485,ENSG00000011566,ENSG00000012983,ENSG00000013364,ENSG00000013588…
1	!	4.07e-09	712	11036	508	0.046	0.713	GO:0045859	BP	7	regulation of protein kinase activity	8	ENSG00000003393,ENSG00000004975,ENSG00000005249,ENSG00000005700,ENSG00000006062,ENSG00000008294,ENSG00000008710,ENSG00000011465,ENSG00000011566,ENSG00000012983,ENSG00000013364,ENSG00000013588,ENSG00000018280,ENSG00000018408,ENSG00000019582,ENSG00000019991,ENSG00000020426,ENSG00000030110,ENSG00000034152,ENSG00000043462,ENSG00000044574,ENSG00000047579,ENSG00000049130,ENSG00000050327,ENSG00000051382…
1	!	8.21e-10	464	11036	347	0.031	0.748	GO:0071900	BP	7	regulation of protein serine/threonine kinase activity	9	ENSG00000003393,ENSG00000004975,ENSG00000005249,ENSG00000006062,ENSG00000008294,ENSG00000008710,ENSG00000011566,ENSG00000012983,ENSG00000019582,ENSG00000019991,ENSG00000020426,ENSG00000034152,ENSG00000047579,ENSG00000049130,ENSG00000050327,ENSG00000051382,ENSG00000055208,ENSG00000055332,ENSG00000058668,ENSG00000060237,ENSG00000065559,ENSG00000067560,ENSG00000068001,ENSG00000069696,ENSG00000070018…
1	!	0.000301	132	11036	106	0.01	0.803	GO:0031056	BP	7	regulation of histone modification	7	ENSG00000004487,ENSG00000006712,ENSG00000008083,ENSG00000011243,ENSG00000012048,ENSG00000019549,ENSG00000066135,ENSG00000072310,ENSG00000073614,ENSG00000074266,ENSG00000075856,ENSG00000079337,ENSG00000085224,ENSG00000088305,ENSG00000096717,ENSG00000099956,ENSG00000100603,ENSG00000100784,ENSG00000102081,ENSG00000102882,ENSG00000102974,ENSG00000103549,ENSG00000104517,ENSG00000104872,ENSG00000105127…
1	!	3.8e-18	246	11036	213	0.019	0.866	GO:1903362	BP	7	regulation of cellular protein catabolic process	6	ENSG00000001084,ENSG00000001629,ENSG00000004897,ENSG00000006025,ENSG00000007384,ENSG00000007944,ENSG00000008018,ENSG00000008710,ENSG00000010704,ENSG00000013275,ENSG00000013561,ENSG00000014123,ENSG00000033800,ENSG00000034677,ENSG00000034713,ENSG00000038532,ENSG00000041357,ENSG00000051108,ENSG00000053900,ENSG00000055130,ENSG00000068878,ENSG00000068903,ENSG00000071575,ENSG00000072062,ENSG00000072609…
1	!	2.24e-16	224	11036	194	0.018	0.866	GO:1903050	BP	7	regulation of proteolysis involved in cellular protein catabolic process	7	ENSG00000001084,ENSG00000001629,ENSG00000004897,ENSG00000006025,ENSG00000007384,ENSG00000008018,ENSG00000008710,ENSG00000010704,ENSG00000013275,ENSG00000013561,ENSG00000014123,ENSG00000033800,ENSG00000034677,ENSG00000034713,ENSG00000038532,ENSG00000041357,ENSG00000051108,ENSG00000053900,ENSG00000055130,ENSG00000068878,ENSG00000068903,ENSG00000071575,ENSG00000072062,ENSG00000072609,ENSG00000078061…
1	!	2.72e-13	142	11036	128	0.012	0.901	GO:0061136	BP	7	regulation of proteasomal protein catabolic process	8	ENSG00000001084,ENSG00000001629,ENSG00000006025,ENSG00000007384,ENSG00000008710,ENSG00000010704,ENSG00000013275,ENSG00000013561,ENSG00000014123,ENSG00000033800,ENSG00000034677,ENSG00000034713,ENSG00000038532,ENSG00000051108,ENSG00000068903,ENSG00000071575,ENSG00000072062,ENSG00000072609,ENSG00000078061,ENSG00000078140,ENSG00000079387,ENSG00000079482,ENSG00000079999,ENSG00000080815,ENSG00000082701…
1	!	1.39e-09	105	11036	95	0.009	0.905	GO:0032434	BP	7	regulation of proteasomal ubiquitin-dependent protein catabolic process	9	ENSG00000001084,ENSG00000001629,ENSG00000010704,ENSG00000013561,ENSG00000014123,ENSG00000033800,ENSG00000034677,ENSG00000038532,ENSG00000051108,ENSG00000068903,ENSG00000071575,ENSG00000072609,ENSG00000078061,ENSG00000078140,ENSG00000079387,ENSG00000079999,ENSG00000080815,ENSG00000082701,ENSG00000087586,ENSG00000095787,ENSG00000096384,ENSG00000101255,ENSG00000101557,ENSG00000101665,ENSG00000101695…
1	!	0.000125	100	11036	84	0.008	0.84	GO:2000058	BP	7	regulation of protein ubiquitination involved in ubiquitin-dependent protein catabolic process	8	ENSG00000004897,ENSG00000008018,ENSG00000010704,ENSG00000013275,ENSG00000041357,ENSG00000053900,ENSG00000055130,ENSG00000068878,ENSG00000080815,ENSG00000087191,ENSG00000089053,ENSG00000092010,ENSG00000094880,ENSG00000095261,ENSG00000099341,ENSG00000100519,ENSG00000100567,ENSG00000100764,ENSG00000100902,ENSG00000100911,ENSG00000101182,ENSG00000101843,ENSG00000101997,ENSG00000103035,ENSG00000103126…
1	!	7.86e-15	1392	11036	971	0.088	0.698	GO:0032270	BP	7	positive regulation of cellular protein metabolic process	6	ENSG00000001084,ENSG00000001629,ENSG00000002330,ENSG00000003393,ENSG00000003402,ENSG00000004487,ENSG00000004897,ENSG00000004975,ENSG00000005249,ENSG00000006016,ENSG00000006025,ENSG00000006062,ENSG00000006210,ENSG00000006712,ENSG00000008018,ENSG00000008083,ENSG00000008294,ENSG00000008710,ENSG00000008735,ENSG00000009830,ENSG00000010072,ENSG00000010704,ENSG00000010810,ENSG00000011243,ENSG00000011422…
1	!	8.77e-17	353	11036	288	0.026	0.816	GO:0045862	BP	7	positive regulation of proteolysis	7	ENSG00000001084,ENSG00000001629,ENSG00000002330,ENSG00000004897,ENSG00000006025,ENSG00000008018,ENSG00000013275,ENSG00000013561,ENSG00000015475,ENSG00000026103,ENSG00000028137,ENSG00000030110,ENSG00000033800,ENSG00000034677,ENSG00000041357,ENSG00000051108,ENSG00000053900,ENSG00000055130,ENSG00000055163,ENSG00000064012,ENSG00000064300,ENSG00000068878,ENSG00000068903,ENSG00000071575,ENSG00000071994…
1	!	3.63e-06	1118	11036	753	0.068	0.674	GO:0031401	BP	7	positive regulation of protein modification process	7	ENSG00000003393,ENSG00000003402,ENSG00000004487,ENSG00000004897,ENSG00000004975,ENSG00000005249,ENSG00000006016,ENSG00000006062,ENSG00000006210,ENSG00000006712,ENSG00000008018,ENSG00000008083,ENSG00000008294,ENSG00000008710,ENSG00000008735,ENSG00000009830,ENSG00000010072,ENSG00000010704,ENSG00000010810,ENSG00000011243,ENSG00000011422,ENSG00000011566,ENSG00000012048,ENSG00000012983,ENSG00000013275…
1	!	2.24e-11	190	11036	161	0.015	0.847	GO:1903322	BP	7	positive regulation of protein modification by small protein conjugation or removal	8	ENSG00000004487,ENSG00000004897,ENSG00000008018,ENSG00000010072,ENSG00000012048,ENSG00000013275,ENSG00000023445,ENSG00000033800,ENSG00000040633,ENSG00000041357,ENSG00000043093,ENSG00000044574,ENSG00000053900,ENSG00000055130,ENSG00000068024,ENSG00000068878,ENSG00000072609,ENSG00000075856,ENSG00000078902,ENSG00000081377,ENSG00000087191,ENSG00000088832,ENSG00000089053,ENSG00000090432,ENSG00000092010…
1	!	5.4e-10	174	11036	147	0.013	0.845	GO:0031398	BP	7	positive regulation of protein ubiquitination	9	ENSG00000004487,ENSG00000004897,ENSG00000008018,ENSG00000010072,ENSG00000012048,ENSG00000013275,ENSG00000023445,ENSG00000040633,ENSG00000041357,ENSG00000043093,ENSG00000044574,ENSG00000053900,ENSG00000055130,ENSG00000068878,ENSG00000072609,ENSG00000081377,ENSG00000087191,ENSG00000088832,ENSG00000089053,ENSG00000092010,ENSG00000094880,ENSG00000095261,ENSG00000099341,ENSG00000100519,ENSG00000100567…
1	!	8.74e-05	101	11036	85	0.008	0.842	GO:0051443	BP	7	positive regulation of ubiquitin-protein transferase activity	10	ENSG00000004897,ENSG00000008018,ENSG00000013275,ENSG00000041357,ENSG00000043093,ENSG00000053900,ENSG00000055130,ENSG00000068878,ENSG00000081377,ENSG00000087191,ENSG00000089053,ENSG00000092010,ENSG00000094880,ENSG00000095261,ENSG00000099341,ENSG00000100519,ENSG00000100567,ENSG00000100764,ENSG00000100902,ENSG00000100911,ENSG00000101182,ENSG00000101255,ENSG00000101843,ENSG00000103035,ENSG00000103126…
1	!	0.00242	81	11036	68	0.006	0.84	GO:1904668	BP	7	positive regulation of ubiquitin protein ligase activity	11	ENSG00000004897,ENSG00000008018,ENSG00000013275,ENSG00000041357,ENSG00000053900,ENSG00000055130,ENSG00000068878,ENSG00000081377,ENSG00000087191,ENSG00000089053,ENSG00000092010,ENSG00000094880,ENSG00000095261,ENSG00000099341,ENSG00000100519,ENSG00000100567,ENSG00000100764,ENSG00000100902,ENSG00000100911,ENSG00000101182,ENSG00000101843,ENSG00000103035,ENSG00000105325,ENSG00000106588,ENSG00000108106…
1	!	1.5e-14	182	11036	160	0.014	0.879	GO:1903364	BP	7	positive regulation of cellular protein catabolic process	7	ENSG00000001084,ENSG00000001629,ENSG00000004897,ENSG00000006025,ENSG00000008018,ENSG00000013275,ENSG00000013561,ENSG00000033800,ENSG00000034677,ENSG00000041357,ENSG00000051108,ENSG00000053900,ENSG00000055130,ENSG00000068878,ENSG00000068903,ENSG00000071575,ENSG00000072609,ENSG00000079999,ENSG00000080815,ENSG00000082701,ENSG00000087191,ENSG00000087586,ENSG00000089053,ENSG00000092010,ENSG00000092820…
1	!	1.7e-13	168	11036	148	0.013	0.881	GO:1903052	BP	7	positive regulation of proteolysis involved in cellular protein catabolic process	8	ENSG00000001084,ENSG00000001629,ENSG00000004897,ENSG00000006025,ENSG00000008018,ENSG00000013275,ENSG00000013561,ENSG00000033800,ENSG00000034677,ENSG00000041357,ENSG00000051108,ENSG00000053900,ENSG00000055130,ENSG00000068878,ENSG00000068903,ENSG00000071575,ENSG00000072609,ENSG00000079999,ENSG00000080815,ENSG00000082701,ENSG00000087191,ENSG00000087586,ENSG00000089053,ENSG00000092010,ENSG00000094880…
1	!	3.58e-10	85	11036	80	0.007	0.941	GO:1901800	BP	7	positive regulation of proteasomal protein catabolic process	9	ENSG00000001084,ENSG00000001629,ENSG00000006025,ENSG00000013275,ENSG00000013561,ENSG00000033800,ENSG00000034677,ENSG00000051108,ENSG00000068903,ENSG00000071575,ENSG00000072609,ENSG00000079999,ENSG00000080815,ENSG00000082701,ENSG00000087191,ENSG00000087586,ENSG00000100219,ENSG00000100519,ENSG00000100764,ENSG00000101255,ENSG00000101665,ENSG00000101695,ENSG00000101843,ENSG00000102081,ENSG00000103266…
1	!	4.07e-08	70	11036	66	0.006	0.943	GO:0032436	BP	7	positive regulation of proteasomal ubiquitin-dependent protein catabolic process	10	ENSG00000001084,ENSG00000001629,ENSG00000013561,ENSG00000033800,ENSG00000034677,ENSG00000051108,ENSG00000068903,ENSG00000071575,ENSG00000072609,ENSG00000079999,ENSG00000080815,ENSG00000082701,ENSG00000087586,ENSG00000101255,ENSG00000101665,ENSG00000101695,ENSG00000101843,ENSG00000103266,ENSG00000104969,ENSG00000105974,ENSG00000107404,ENSG00000111667,ENSG00000113712,ENSG00000116030,ENSG00000116044…
1	!	0.000873	91	11036	76	0.007	0.835	GO:2000060	BP	7	positive regulation of protein ubiquitination involved in ubiquitin-dependent protein catabolic process	9	ENSG00000004897,ENSG00000008018,ENSG00000013275,ENSG00000041357,ENSG00000053900,ENSG00000055130,ENSG00000068878,ENSG00000087191,ENSG00000089053,ENSG00000092010,ENSG00000094880,ENSG00000095261,ENSG00000099341,ENSG00000100519,ENSG00000100567,ENSG00000100764,ENSG00000100902,ENSG00000100911,ENSG00000101182,ENSG00000101843,ENSG00000101997,ENSG00000103035,ENSG00000103126,ENSG00000105325,ENSG00000106588…
1	!	3.57e-21	343	11036	289	0.026	0.843	GO:0006417	BP	7	regulation of translation	6	ENSG00000005007,ENSG00000011376,ENSG00000020577,ENSG00000047410,ENSG00000055332,ENSG00000055917,ENSG00000060138,ENSG00000063046,ENSG00000066044,ENSG00000067704,ENSG00000069399,ENSG00000070756,ENSG00000070785,ENSG00000071051,ENSG00000073792,ENSG00000075151,ENSG00000078687,ENSG00000079277,ENSG00000079785,ENSG00000080608,ENSG00000083845,ENSG00000084623,ENSG00000085760,ENSG00000086232,ENSG00000087074…
1	!	9.63e-06	84	11036	74	0.007	0.881	GO:0006446	BP	7	regulation of translational initiation	7	ENSG00000047410,ENSG00000055332,ENSG00000063046,ENSG00000070785,ENSG00000071051,ENSG00000075151,ENSG00000079785,ENSG00000084623,ENSG00000085760,ENSG00000086232,ENSG00000087074,ENSG00000100129,ENSG00000100353,ENSG00000100664,ENSG00000102081,ENSG00000102580,ENSG00000104131,ENSG00000104408,ENSG00000106211,ENSG00000106263,ENSG00000106682,ENSG00000107581,ENSG00000108443,ENSG00000110321,ENSG00000111361…
1	!	0.00876	98	11036	79	0.007	0.806	GO:0045727	BP	7	positive regulation of translation	7	ENSG00000020577,ENSG00000060138,ENSG00000066044,ENSG00000069399,ENSG00000070756,ENSG00000071051,ENSG00000087074,ENSG00000099622,ENSG00000100030,ENSG00000100227,ENSG00000101019,ENSG00000101391,ENSG00000102081,ENSG00000102317,ENSG00000102580,ENSG00000102882,ENSG00000105329,ENSG00000107864,ENSG00000107929,ENSG00000108443,ENSG00000108561,ENSG00000110321,ENSG00000115687,ENSG00000117481,ENSG00000120742…
1	!	3.64e-06	327	11036	244	0.022	0.746	GO:0032970	BP	7	regulation of actin filament-based process	4	ENSG00000006453,ENSG00000006747,ENSG00000015285,ENSG00000034510,ENSG00000046604,ENSG00000046653,ENSG00000047648,ENSG00000049540,ENSG00000050327,ENSG00000050405,ENSG00000054148,ENSG00000061676,ENSG00000064666,ENSG00000066777,ENSG00000067560,ENSG00000067900,ENSG00000070087,ENSG00000071051,ENSG00000071127,ENSG00000074054,ENSG00000074964,ENSG00000075142,ENSG00000075275,ENSG00000075340,ENSG00000075618…
1	!	8.47e-07	293	11036	223	0.02	0.761	GO:0032956	BP	7	regulation of actin cytoskeleton organization	5	ENSG00000006453,ENSG00000006747,ENSG00000015285,ENSG00000034510,ENSG00000046653,ENSG00000047648,ENSG00000049540,ENSG00000050327,ENSG00000050405,ENSG00000054148,ENSG00000061676,ENSG00000066777,ENSG00000067560,ENSG00000067900,ENSG00000070087,ENSG00000071051,ENSG00000071127,ENSG00000074054,ENSG00000074964,ENSG00000075275,ENSG00000075340,ENSG00000075618,ENSG00000075711,ENSG00000077264,ENSG00000077549…
1	!	0.00131	169	11036	130	0.012	0.769	GO:0030832	BP	7	regulation of actin filament length	6	ENSG00000006453,ENSG00000006747,ENSG00000015285,ENSG00000034510,ENSG00000049540,ENSG00000050405,ENSG00000061676,ENSG00000066777,ENSG00000070087,ENSG00000071051,ENSG00000071127,ENSG00000075340,ENSG00000075711,ENSG00000077264,ENSG00000077549,ENSG00000079691,ENSG00000084112,ENSG00000085733,ENSG00000087274,ENSG00000090339,ENSG00000100106,ENSG00000100151,ENSG00000102879,ENSG00000103490,ENSG00000105887…
1	!	0.00173	168	11036	129	0.012	0.768	GO:0008064	BP	7	regulation of actin polymerization or depolymerization	7	ENSG00000006453,ENSG00000006747,ENSG00000015285,ENSG00000034510,ENSG00000049540,ENSG00000050405,ENSG00000061676,ENSG00000066777,ENSG00000070087,ENSG00000071051,ENSG00000071127,ENSG00000075340,ENSG00000075711,ENSG00000077264,ENSG00000077549,ENSG00000079691,ENSG00000084112,ENSG00000085733,ENSG00000087274,ENSG00000090339,ENSG00000100106,ENSG00000100151,ENSG00000102879,ENSG00000103490,ENSG00000105887…
1	!	0.00769	150	11036	115	0.01	0.767	GO:0030833	BP	7	regulation of actin filament polymerization	8	ENSG00000006453,ENSG00000006747,ENSG00000015285,ENSG00000034510,ENSG00000049540,ENSG00000061676,ENSG00000066777,ENSG00000070087,ENSG00000071051,ENSG00000075340,ENSG00000075711,ENSG00000077264,ENSG00000077549,ENSG00000079691,ENSG00000085733,ENSG00000087274,ENSG00000090339,ENSG00000100106,ENSG00000100151,ENSG00000102879,ENSG00000103490,ENSG00000105887,ENSG00000106299,ENSG00000107104,ENSG00000108518…
1	!	1.29e-13	1487	11036	1026	0.093	0.69	GO:0010941	BP	7	regulation of cell death	4	ENSG00000001084,ENSG00000001631,ENSG00000002330,ENSG00000003400,ENSG00000003402,ENSG00000003756,ENSG00000004139,ENSG00000004487,ENSG00000004799,ENSG00000005022,ENSG00000005194,ENSG00000005339,ENSG00000006016,ENSG00000006210,ENSG00000006327,ENSG00000006747,ENSG00000007047,ENSG00000010810,ENSG00000011422,ENSG00000011485,ENSG00000012048,ENSG00000015171,ENSG00000015475,ENSG00000019549,ENSG00000019582…
1	!	4.02e-12	1390	11036	957	0.087	0.688	GO:0043067	BP	7	regulation of programmed cell death	5	ENSG00000001084,ENSG00000001631,ENSG00000002330,ENSG00000003400,ENSG00000003402,ENSG00000003756,ENSG00000004139,ENSG00000004487,ENSG00000004799,ENSG00000005022,ENSG00000005194,ENSG00000005339,ENSG00000006016,ENSG00000006210,ENSG00000006327,ENSG00000006747,ENSG00000007047,ENSG00000010810,ENSG00000011422,ENSG00000012048,ENSG00000015171,ENSG00000015475,ENSG00000019549,ENSG00000019582,ENSG00000019991…
1	!	2.26e-11	1377	11036	945	0.086	0.686	GO:0042981	BP	7	regulation of apoptotic process	6	ENSG00000001084,ENSG00000001631,ENSG00000002330,ENSG00000003400,ENSG00000003402,ENSG00000003756,ENSG00000004139,ENSG00000004487,ENSG00000004799,ENSG00000005022,ENSG00000005194,ENSG00000005339,ENSG00000006016,ENSG00000006210,ENSG00000006327,ENSG00000006747,ENSG00000010810,ENSG00000011422,ENSG00000012048,ENSG00000015171,ENSG00000015475,ENSG00000019549,ENSG00000019582,ENSG00000019991,ENSG00000020426…
1	!	0.0265	261	11036	187	0.017	0.716	GO:1901214	BP	7	regulation of neuron death	5	ENSG00000001084,ENSG00000002330,ENSG00000004139,ENSG00000006016,ENSG00000010810,ENSG00000011485,ENSG00000023909,ENSG00000064393,ENSG00000065559,ENSG00000067900,ENSG00000068024,ENSG00000070831,ENSG00000073921,ENSG00000077264,ENSG00000078237,ENSG00000080815,ENSG00000081189,ENSG00000082701,ENSG00000084112,ENSG00000087088,ENSG00000088808,ENSG00000089094,ENSG00000090861,ENSG00000092445,ENSG00000092969…
1	!	8.79e-11	596	11036	438	0.04	0.735	GO:0010942	BP	7	positive regulation of cell death	5	ENSG00000002330,ENSG00000003756,ENSG00000006327,ENSG00000006747,ENSG00000007047,ENSG00000011422,ENSG00000015475,ENSG00000026103,ENSG00000029363,ENSG00000030110,ENSG00000035681,ENSG00000038382,ENSG00000042286,ENSG00000044115,ENSG00000050748,ENSG00000051620,ENSG00000064012,ENSG00000064300,ENSG00000064703,ENSG00000065559,ENSG00000066248,ENSG00000068001,ENSG00000068024,ENSG00000068745,ENSG00000068903…
1	!	4.67e-11	566	11036	419	0.038	0.74	GO:0043068	BP	7	positive regulation of programmed cell death	6	ENSG00000002330,ENSG00000003756,ENSG00000006327,ENSG00000006747,ENSG00000007047,ENSG00000011422,ENSG00000015475,ENSG00000026103,ENSG00000029363,ENSG00000030110,ENSG00000035681,ENSG00000038382,ENSG00000042286,ENSG00000044115,ENSG00000050748,ENSG00000064012,ENSG00000064300,ENSG00000064703,ENSG00000065559,ENSG00000066248,ENSG00000068001,ENSG00000068024,ENSG00000068745,ENSG00000068903,ENSG00000070831…
1	!	7.53e-11	561	11036	415	0.038	0.74	GO:0043065	BP	7	positive regulation of apoptotic process	7	ENSG00000002330,ENSG00000003756,ENSG00000006327,ENSG00000006747,ENSG00000011422,ENSG00000015475,ENSG00000026103,ENSG00000029363,ENSG00000030110,ENSG00000035681,ENSG00000038382,ENSG00000042286,ENSG00000044115,ENSG00000050748,ENSG00000064012,ENSG00000064300,ENSG00000064703,ENSG00000065559,ENSG00000066248,ENSG00000068001,ENSG00000068024,ENSG00000068745,ENSG00000068903,ENSG00000070831,ENSG00000071051…
1	!	9.63e-30	981	11036	752	0.068	0.767	GO:0051726	BP	7	regulation of cell cycle	4	ENSG00000002330,ENSG00000002822,ENSG00000004142,ENSG00000004897,ENSG00000005483,ENSG00000006837,ENSG00000007168,ENSG00000007237,ENSG00000008018,ENSG00000008086,ENSG00000008128,ENSG00000008405,ENSG00000008710,ENSG00000010244,ENSG00000011451,ENSG00000012048,ENSG00000013275,ENSG00000013573,ENSG00000013810,ENSG00000015475,ENSG00000020426,ENSG00000020922,ENSG00000021574,ENSG00000022267,ENSG00000025039…
1	!	2.27e-15	484	11036	376	0.034	0.777	GO:0007346	BP	7	regulation of mitotic cell cycle	5	ENSG00000002822,ENSG00000004142,ENSG00000004897,ENSG00000007168,ENSG00000008018,ENSG00000008710,ENSG00000010244,ENSG00000013275,ENSG00000013810,ENSG00000015475,ENSG00000020922,ENSG00000022267,ENSG00000035862,ENSG00000036257,ENSG00000041357,ENSG00000041880,ENSG00000044090,ENSG00000047410,ENSG00000053254,ENSG00000053900,ENSG00000054598,ENSG00000055130,ENSG00000057935,ENSG00000064102,ENSG00000065243…
1	!	1.51e-12	559	11036	419	0.038	0.75	GO:0010564	BP	7	regulation of cell cycle process	5	ENSG00000002822,ENSG00000004897,ENSG00000008018,ENSG00000008710,ENSG00000010244,ENSG00000011451,ENSG00000012048,ENSG00000013275,ENSG00000013573,ENSG00000013810,ENSG00000015475,ENSG00000020922,ENSG00000021574,ENSG00000022267,ENSG00000036257,ENSG00000041357,ENSG00000041880,ENSG00000044090,ENSG00000047410,ENSG00000053254,ENSG00000053900,ENSG00000055130,ENSG00000057935,ENSG00000058668,ENSG00000062650…
1	!	5.41e-12	322	11036	256	0.023	0.795	GO:1901987	BP	7	regulation of cell cycle phase transition	6	ENSG00000002822,ENSG00000004897,ENSG00000008018,ENSG00000008710,ENSG00000010244,ENSG00000013275,ENSG00000015475,ENSG00000020922,ENSG00000022267,ENSG00000036257,ENSG00000041357,ENSG00000047410,ENSG00000053254,ENSG00000053900,ENSG00000055130,ENSG00000057935,ENSG00000058668,ENSG00000068878,ENSG00000068903,ENSG00000070770,ENSG00000077684,ENSG00000079335,ENSG00000080802,ENSG00000082014,ENSG00000086827…
1	!	9.13e-07	146	11036	121	0.011	0.829	GO:1902806	BP	7	regulation of cell cycle G1/S phase transition	7	ENSG00000008710,ENSG00000015475,ENSG00000022267,ENSG00000058668,ENSG00000077684,ENSG00000080802,ENSG00000087088,ENSG00000087586,ENSG00000088038,ENSG00000090097,ENSG00000092010,ENSG00000094804,ENSG00000099994,ENSG00000100225,ENSG00000100393,ENSG00000100823,ENSG00000100911,ENSG00000102760,ENSG00000103264,ENSG00000103479,ENSG00000106144,ENSG00000106462,ENSG00000109670,ENSG00000110092,ENSG00000111276…
1	!	2.67e-12	301	11036	242	0.022	0.804	GO:1901990	BP	7	regulation of mitotic cell cycle phase transition	7	ENSG00000002822,ENSG00000004897,ENSG00000008018,ENSG00000008710,ENSG00000010244,ENSG00000013275,ENSG00000015475,ENSG00000020922,ENSG00000022267,ENSG00000036257,ENSG00000041357,ENSG00000047410,ENSG00000053254,ENSG00000053900,ENSG00000055130,ENSG00000057935,ENSG00000068878,ENSG00000068903,ENSG00000070770,ENSG00000077684,ENSG00000079335,ENSG00000080802,ENSG00000082014,ENSG00000086827,ENSG00000087088…
1	!	5.09e-06	134	11036	111	0.01	0.828	GO:2000045	BP	7	regulation of G1/S transition of mitotic cell cycle	8	ENSG00000008710,ENSG00000015475,ENSG00000022267,ENSG00000077684,ENSG00000080802,ENSG00000087088,ENSG00000087586,ENSG00000088038,ENSG00000090097,ENSG00000092010,ENSG00000094804,ENSG00000100225,ENSG00000100393,ENSG00000100823,ENSG00000100911,ENSG00000102760,ENSG00000103264,ENSG00000103479,ENSG00000106144,ENSG00000106462,ENSG00000110092,ENSG00000111276,ENSG00000111596,ENSG00000111679,ENSG00000113300…
1	!	0.00401	76	11036	64	0.006	0.842	GO:0051437	BP	7	positive regulation of ubiquitin-protein ligase activity involved in regulation of mitotic cell cycle transition	8	ENSG00000004897,ENSG00000008018,ENSG00000013275,ENSG00000041357,ENSG00000053900,ENSG00000055130,ENSG00000068878,ENSG00000087191,ENSG00000089053,ENSG00000092010,ENSG00000094880,ENSG00000095261,ENSG00000099341,ENSG00000100519,ENSG00000100567,ENSG00000100764,ENSG00000100902,ENSG00000100911,ENSG00000101182,ENSG00000101843,ENSG00000103035,ENSG00000105325,ENSG00000106588,ENSG00000108344,ENSG00000108671…
1	!	1.17e-06	786	11036	545	0.049	0.693	GO:0051270	BP	7	regulation of cellular component movement	4	ENSG00000001617,ENSG00000001631,ENSG00000004399,ENSG00000005884,ENSG00000005961,ENSG00000006210,ENSG00000007372,ENSG00000008294,ENSG00000010319,ENSG00000010322,ENSG00000010361,ENSG00000011465,ENSG00000012171,ENSG00000015285,ENSG00000018189,ENSG00000019549,ENSG00000019582,ENSG00000019991,ENSG00000020181,ENSG00000023734,ENSG00000035403,ENSG00000035664,ENSG00000037280,ENSG00000044115,ENSG00000044574…
1	!	2.3e-07	728	11036	511	0.046	0.702	GO:2000145	BP	7	regulation of cell motility	5	ENSG00000001617,ENSG00000001631,ENSG00000004399,ENSG00000005884,ENSG00000005961,ENSG00000006210,ENSG00000007372,ENSG00000008294,ENSG00000010319,ENSG00000010322,ENSG00000010361,ENSG00000011465,ENSG00000012171,ENSG00000015285,ENSG00000018189,ENSG00000019549,ENSG00000019582,ENSG00000019991,ENSG00000020181,ENSG00000023734,ENSG00000035403,ENSG00000035664,ENSG00000037280,ENSG00000044115,ENSG00000044574…
1	!	8.22e-09	677	11036	484	0.044	0.715	GO:0030334	BP	7	regulation of cell migration	6	ENSG00000001617,ENSG00000001631,ENSG00000004399,ENSG00000005884,ENSG00000005961,ENSG00000006210,ENSG00000007372,ENSG00000008294,ENSG00000010319,ENSG00000010322,ENSG00000010361,ENSG00000011465,ENSG00000012171,ENSG00000018189,ENSG00000019549,ENSG00000019582,ENSG00000019991,ENSG00000020181,ENSG00000023734,ENSG00000035403,ENSG00000035664,ENSG00000037280,ENSG00000044574,ENSG00000048052,ENSG00000049130…
1	!	0.0377	447	11036	306	0.028	0.685	GO:0060627	BP	7	regulation of vesicle-mediated transport	4	ENSG00000006451,ENSG00000006715,ENSG00000008056,ENSG00000010704,ENSG00000011454,ENSG00000018280,ENSG00000024422,ENSG00000025434,ENSG00000033327,ENSG00000039319,ENSG00000042753,ENSG00000047621,ENSG00000047932,ENSG00000049245,ENSG00000049759,ENSG00000051382,ENSG00000051523,ENSG00000054611,ENSG00000061938,ENSG00000064666,ENSG00000064687,ENSG00000065491,ENSG00000065882,ENSG00000067208,ENSG00000067715…
1	!	6.19e-07	2245	11036	1459	0.132	0.65	GO:0050793	BP	7	regulation of developmental process	3	ENSG00000001617,ENSG00000001631,ENSG00000002330,ENSG00000003402,ENSG00000004139,ENSG00000004399,ENSG00000004478,ENSG00000004487,ENSG00000004975,ENSG00000005483,ENSG00000005884,ENSG00000006125,ENSG00000006210,ENSG00000006327,ENSG00000006638,ENSG00000006652,ENSG00000006712,ENSG00000006747,ENSG00000007168,ENSG00000007372,ENSG00000007392,ENSG00000008018,ENSG00000008086,ENSG00000008294,ENSG00000008300…
1	!	3.46e-12	947	11036	673	0.061	0.711	GO:0022603	BP	7	regulation of anatomical structure morphogenesis	4	ENSG00000001617,ENSG00000001631,ENSG00000003402,ENSG00000004139,ENSG00000004399,ENSG00000004975,ENSG00000006125,ENSG00000006210,ENSG00000006327,ENSG00000006638,ENSG00000006652,ENSG00000007168,ENSG00000008018,ENSG00000008086,ENSG00000008300,ENSG00000010319,ENSG00000010327,ENSG00000010361,ENSG00000010810,ENSG00000011114,ENSG00000011143,ENSG00000011465,ENSG00000012048,ENSG00000012171,ENSG00000013275…
1	!	0.0322	641	11036	429	0.039	0.669	GO:0040008	BP	7	regulation of growth	3	ENSG00000001617,ENSG00000004399,ENSG00000006327,ENSG00000006652,ENSG00000006831,ENSG00000007168,ENSG00000007341,ENSG00000008086,ENSG00000008128,ENSG00000010319,ENSG00000012171,ENSG00000012232,ENSG00000018189,ENSG00000022267,ENSG00000047644,ENSG00000049759,ENSG00000050820,ENSG00000051523,ENSG00000054598,ENSG00000056736,ENSG00000057019,ENSG00000060069,ENSG00000060138,ENSG00000060491,ENSG00000065320…
1	!	0.000101	392	11036	282	0.026	0.719	GO:0001558	BP	7	regulation of cell growth	4	ENSG00000001617,ENSG00000004399,ENSG00000006327,ENSG00000006652,ENSG00000006831,ENSG00000007168,ENSG00000007341,ENSG00000008086,ENSG00000008128,ENSG00000010319,ENSG00000012171,ENSG00000012232,ENSG00000018189,ENSG00000022267,ENSG00000049759,ENSG00000050820,ENSG00000051523,ENSG00000056736,ENSG00000057019,ENSG00000060069,ENSG00000060491,ENSG00000065320,ENSG00000066735,ENSG00000067445,ENSG00000067715…
1	!	1.07e-34	4572	11036	3065	0.278	0.67	GO:0048519	BP	7	negative regulation of biological process	2	ENSG00000000003,ENSG00000001084,ENSG00000001617,ENSG00000001631,ENSG00000002330,ENSG00000002822,ENSG00000003402,ENSG00000003436,ENSG00000003756,ENSG00000004139,ENSG00000004142,ENSG00000004478,ENSG00000004487,ENSG00000004799,ENSG00000004897,ENSG00000004975,ENSG00000005007,ENSG00000005020,ENSG00000005022,ENSG00000005075,ENSG00000005156,ENSG00000005194,ENSG00000005249,ENSG00000005302,ENSG00000005339…
1	!	1.19e-14	1348	11036	942	0.085	0.699	GO:0048585	BP	7	negative regulation of response to stimulus	3	ENSG00000000003,ENSG00000001084,ENSG00000001617,ENSG00000003402,ENSG00000004139,ENSG00000004487,ENSG00000004975,ENSG00000005022,ENSG00000005884,ENSG00000006125,ENSG00000006210,ENSG00000007168,ENSG00000008018,ENSG00000008405,ENSG00000010017,ENSG00000010319,ENSG00000010361,ENSG00000010704,ENSG00000010810,ENSG00000011422,ENSG00000011465,ENSG00000012048,ENSG00000012171,ENSG00000013275,ENSG00000013588…
1	!	1.03e-05	268	11036	203	0.018	0.757	GO:0040013	BP	7	negative regulation of locomotion	3	ENSG00000001617,ENSG00000001631,ENSG00000006210,ENSG00000010319,ENSG00000010322,ENSG00000010361,ENSG00000011465,ENSG00000012171,ENSG00000015285,ENSG00000023734,ENSG00000035403,ENSG00000044115,ENSG00000060656,ENSG00000064666,ENSG00000066056,ENSG00000067066,ENSG00000067560,ENSG00000068001,ENSG00000070087,ENSG00000071246,ENSG00000074054,ENSG00000075213,ENSG00000075223,ENSG00000076201,ENSG00000077942…
1	!	1.13e-35	4251	11036	2871	0.26	0.675	GO:0048523	BP	7	negative regulation of cellular process	3	ENSG00000000003,ENSG00000001084,ENSG00000001617,ENSG00000001631,ENSG00000002330,ENSG00000002822,ENSG00000003402,ENSG00000003436,ENSG00000003756,ENSG00000004139,ENSG00000004142,ENSG00000004478,ENSG00000004487,ENSG00000004799,ENSG00000004897,ENSG00000004975,ENSG00000005007,ENSG00000005020,ENSG00000005022,ENSG00000005156,ENSG00000005194,ENSG00000005249,ENSG00000005302,ENSG00000005339,ENSG00000005436…
1	!	7.88e-14	595	11036	447	0.041	0.751	GO:0051129	BP	7	negative regulation of cellular component organization	4	ENSG00000001617,ENSG00000002822,ENSG00000003402,ENSG00000004478,ENSG00000004487,ENSG00000005022,ENSG00000005156,ENSG00000005884,ENSG00000006652,ENSG00000006747,ENSG00000007168,ENSG00000008083,ENSG00000010244,ENSG00000010319,ENSG00000012048,ENSG00000012061,ENSG00000012171,ENSG00000018189,ENSG00000019991,ENSG00000025434,ENSG00000026025,ENSG00000034510,ENSG00000038532,ENSG00000040633,ENSG00000047410…
1	!	6.23e-05	267	11036	200	0.018	0.749	GO:0010639	BP	7	negative regulation of organelle organization	5	ENSG00000002822,ENSG00000004478,ENSG00000005022,ENSG00000005156,ENSG00000006747,ENSG00000010244,ENSG00000012048,ENSG00000012061,ENSG00000019991,ENSG00000034510,ENSG00000038532,ENSG00000040633,ENSG00000047410,ENSG00000047648,ENSG00000047849,ENSG00000050405,ENSG00000062650,ENSG00000066777,ENSG00000070087,ENSG00000070366,ENSG00000070770,ENSG00000071242,ENSG00000074054,ENSG00000075340,ENSG00000075785…
1	!	0.00445	152	11036	117	0.011	0.77	GO:0031345	BP	7	negative regulation of cell projection organization	5	ENSG00000001617,ENSG00000004478,ENSG00000005884,ENSG00000006652,ENSG00000007168,ENSG00000010319,ENSG00000012171,ENSG00000018189,ENSG00000026025,ENSG00000047849,ENSG00000064300,ENSG00000065320,ENSG00000066248,ENSG00000067560,ENSG00000070087,ENSG00000071054,ENSG00000072832,ENSG00000075213,ENSG00000075223,ENSG00000076928,ENSG00000077549,ENSG00000078699,ENSG00000079805,ENSG00000080815,ENSG00000082701…
1	!	0.00926	59	11036	51	0.005	0.864	GO:0010507	BP	7	negative regulation of autophagy	4	ENSG00000004142,ENSG00000019991,ENSG00000038532,ENSG00000040633,ENSG00000055208,ENSG00000061337,ENSG00000064601,ENSG00000066135,ENSG00000068903,ENSG00000078237,ENSG00000092108,ENSG00000100292,ENSG00000100300,ENSG00000101421,ENSG00000103657,ENSG00000104852,ENSG00000105538,ENSG00000105976,ENSG00000112977,ENSG00000116260,ENSG00000116678,ENSG00000129003,ENSG00000132405,ENSG00000141458,ENSG00000142208…
1	!	0.00382	25	11036	25	0.002	1	GO:0016242	BP	7	negative regulation of macroautophagy	5	ENSG00000004142,ENSG00000038532,ENSG00000040633,ENSG00000061337,ENSG00000078237,ENSG00000092108,ENSG00000100292,ENSG00000101421,ENSG00000116260,ENSG00000129003,ENSG00000141458,ENSG00000145016,ENSG00000149557,ENSG00000158828,ENSG00000160803,ENSG00000165699,ENSG00000171055,ENSG00000171100,ENSG00000181852,ENSG00000185189,ENSG00000188603,ENSG00000188906,ENSG00000198793,ENSG00000204371,ENSG00000254505
1	!	4.55e-15	510	11036	393	0.036	0.771	GO:0045786	BP	7	negative regulation of cell cycle	4	ENSG00000002822,ENSG00000005483,ENSG00000007237,ENSG00000008405,ENSG00000008710,ENSG00000010244,ENSG00000012048,ENSG00000020922,ENSG00000022267,ENSG00000025039,ENSG00000035862,ENSG00000036257,ENSG00000037474,ENSG00000040275,ENSG00000047410,ENSG00000048028,ENSG00000053254,ENSG00000054598,ENSG00000055130,ENSG00000062650,ENSG00000067369,ENSG00000068028,ENSG00000068971,ENSG00000070770,ENSG00000071242…
1	!	1.02e-07	224	11036	178	0.016	0.795	GO:0000075	BP	7	cell cycle checkpoint	5	ENSG00000002822,ENSG00000008405,ENSG00000010244,ENSG00000012048,ENSG00000020922,ENSG00000037474,ENSG00000040275,ENSG00000047410,ENSG00000048028,ENSG00000053254,ENSG00000067369,ENSG00000070770,ENSG00000072501,ENSG00000072609,ENSG00000075131,ENSG00000075711,ENSG00000077097,ENSG00000079134,ENSG00000080802,ENSG00000081377,ENSG00000086827,ENSG00000087088,ENSG00000087206,ENSG00000087586,ENSG00000088038…
1	!	2.02e-06	161	11036	131	0.012	0.814	GO:0031570	BP	7	DNA integrity checkpoint	6	ENSG00000008405,ENSG00000012048,ENSG00000020922,ENSG00000048028,ENSG00000053254,ENSG00000067369,ENSG00000075131,ENSG00000077097,ENSG00000079134,ENSG00000080802,ENSG00000081377,ENSG00000087088,ENSG00000087206,ENSG00000087586,ENSG00000088038,ENSG00000090097,ENSG00000091436,ENSG00000092470,ENSG00000092853,ENSG00000094804,ENSG00000095002,ENSG00000095787,ENSG00000096401,ENSG00000100296,ENSG00000100393…
1	!	7.46e-07	240	11036	187	0.017	0.779	GO:0007050	BP	7	cell cycle arrest	5	ENSG00000005483,ENSG00000007237,ENSG00000008710,ENSG00000012048,ENSG00000025039,ENSG00000036257,ENSG00000055130,ENSG00000068028,ENSG00000068971,ENSG00000071246,ENSG00000072062,ENSG00000074319,ENSG00000079335,ENSG00000080802,ENSG00000082146,ENSG00000083750,ENSG00000087074,ENSG00000087088,ENSG00000087586,ENSG00000088038,ENSG00000090061,ENSG00000090097,ENSG00000090447,ENSG00000090612,ENSG00000091436…
1	!	3.33e-08	221	11036	177	0.016	0.801	GO:0045930	BP	7	negative regulation of mitotic cell cycle	5	ENSG00000002822,ENSG00000010244,ENSG00000020922,ENSG00000022267,ENSG00000035862,ENSG00000047410,ENSG00000053254,ENSG00000054598,ENSG00000070770,ENSG00000072501,ENSG00000072609,ENSG00000073536,ENSG00000075131,ENSG00000075711,ENSG00000077097,ENSG00000077684,ENSG00000079335,ENSG00000080802,ENSG00000085224,ENSG00000086827,ENSG00000087088,ENSG00000087586,ENSG00000088038,ENSG00000090097,ENSG00000092853…
1	!	5.59e-05	154	11036	123	0.011	0.799	GO:0007093	BP	7	mitotic cell cycle checkpoint	6	ENSG00000002822,ENSG00000010244,ENSG00000020922,ENSG00000047410,ENSG00000053254,ENSG00000070770,ENSG00000072501,ENSG00000072609,ENSG00000075131,ENSG00000075711,ENSG00000077097,ENSG00000080802,ENSG00000086827,ENSG00000087088,ENSG00000087586,ENSG00000088038,ENSG00000090097,ENSG00000092853,ENSG00000095002,ENSG00000099910,ENSG00000100393,ENSG00000101266,ENSG00000102760,ENSG00000103264,ENSG00000103479…
1	!	0.0475	62	11036	52	0.005	0.839	GO:0072413	BP	7	signal transduction involved in mitotic cell cycle checkpoint	7	ENSG00000080802,ENSG00000087088,ENSG00000087586,ENSG00000088038,ENSG00000090097,ENSG00000100393,ENSG00000102760,ENSG00000103479,ENSG00000106144,ENSG00000111276,ENSG00000111596,ENSG00000113300,ENSG00000114126,ENSG00000116017,ENSG00000116717,ENSG00000118495,ENSG00000123374,ENSG00000124762,ENSG00000124766,ENSG00000125107,ENSG00000126457,ENSG00000132646,ENSG00000135249,ENSG00000135679,ENSG00000138767…
1	!	0.000531	103	11036	85	0.008	0.825	GO:0044774	BP	7	mitotic DNA integrity checkpoint	7	ENSG00000020922,ENSG00000053254,ENSG00000075131,ENSG00000077097,ENSG00000080802,ENSG00000087088,ENSG00000087586,ENSG00000088038,ENSG00000090097,ENSG00000092853,ENSG00000095002,ENSG00000100393,ENSG00000102760,ENSG00000103264,ENSG00000103479,ENSG00000104320,ENSG00000106144,ENSG00000108465,ENSG00000110092,ENSG00000111276,ENSG00000111596,ENSG00000113300,ENSG00000114126,ENSG00000114670,ENSG00000115966…
1	!	1.03e-05	218	11036	169	0.015	0.775	GO:0010948	BP	7	negative regulation of cell cycle process	5	ENSG00000002822,ENSG00000010244,ENSG00000012048,ENSG00000020922,ENSG00000022267,ENSG00000047410,ENSG00000053254,ENSG00000062650,ENSG00000068971,ENSG00000070770,ENSG00000071242,ENSG00000072501,ENSG00000077684,ENSG00000080802,ENSG00000085224,ENSG00000086827,ENSG00000087088,ENSG00000087586,ENSG00000088038,ENSG00000090061,ENSG00000090097,ENSG00000090447,ENSG00000090612,ENSG00000092853,ENSG00000095002…
1	!	7.46e-06	157	11036	127	0.012	0.809	GO:1901988	BP	7	negative regulation of cell cycle phase transition	6	ENSG00000002822,ENSG00000010244,ENSG00000020922,ENSG00000022267,ENSG00000047410,ENSG00000053254,ENSG00000070770,ENSG00000077684,ENSG00000080802,ENSG00000086827,ENSG00000087088,ENSG00000087586,ENSG00000088038,ENSG00000090097,ENSG00000092853,ENSG00000099910,ENSG00000099994,ENSG00000100225,ENSG00000100393,ENSG00000101266,ENSG00000102760,ENSG00000103264,ENSG00000103479,ENSG00000104320,ENSG00000106144…
1	!	9.98e-05	97	11036	82	0.007	0.845	GO:1902807	BP	7	negative regulation of cell cycle G1/S phase transition	7	ENSG00000022267,ENSG00000077684,ENSG00000080802,ENSG00000087088,ENSG00000087586,ENSG00000088038,ENSG00000090097,ENSG00000099994,ENSG00000100225,ENSG00000100393,ENSG00000102760,ENSG00000103264,ENSG00000103479,ENSG00000106144,ENSG00000106462,ENSG00000110092,ENSG00000111276,ENSG00000111596,ENSG00000113300,ENSG00000114126,ENSG00000116017,ENSG00000116717,ENSG00000117748,ENSG00000118495,ENSG00000118762…
1	!	1.54e-06	148	11036	122	0.011	0.824	GO:1901991	BP	7	negative regulation of mitotic cell cycle phase transition	7	ENSG00000002822,ENSG00000010244,ENSG00000020922,ENSG00000022267,ENSG00000047410,ENSG00000053254,ENSG00000070770,ENSG00000077684,ENSG00000080802,ENSG00000086827,ENSG00000087088,ENSG00000087586,ENSG00000088038,ENSG00000090097,ENSG00000092853,ENSG00000099910,ENSG00000100225,ENSG00000100393,ENSG00000101266,ENSG00000102760,ENSG00000103264,ENSG00000103479,ENSG00000104320,ENSG00000106144,ENSG00000106462…
1	!	0.000113	93	11036	79	0.007	0.849	GO:2000134	BP	7	negative regulation of G1/S transition of mitotic cell cycle	8	ENSG00000022267,ENSG00000077684,ENSG00000080802,ENSG00000087088,ENSG00000087586,ENSG00000088038,ENSG00000090097,ENSG00000100225,ENSG00000100393,ENSG00000102760,ENSG00000103264,ENSG00000103479,ENSG00000106144,ENSG00000106462,ENSG00000110092,ENSG00000111276,ENSG00000111596,ENSG00000113300,ENSG00000114126,ENSG00000116017,ENSG00000116717,ENSG00000117748,ENSG00000118495,ENSG00000118762,ENSG00000123374…
1	!	2.37e-06	884	11036	606	0.055	0.686	GO:0060548	BP	7	negative regulation of cell death	4	ENSG00000001084,ENSG00000001631,ENSG00000002330,ENSG00000003402,ENSG00000004487,ENSG00000004799,ENSG00000005022,ENSG00000005194,ENSG00000006016,ENSG00000006210,ENSG00000010810,ENSG00000011422,ENSG00000011485,ENSG00000012048,ENSG00000015171,ENSG00000015475,ENSG00000019549,ENSG00000019582,ENSG00000019991,ENSG00000020426,ENSG00000020922,ENSG00000023287,ENSG00000023445,ENSG00000023909,ENSG00000026103…
1	!	2.27e-05	815	11036	557	0.05	0.683	GO:0043069	BP	7	negative regulation of programmed cell death	5	ENSG00000001084,ENSG00000001631,ENSG00000002330,ENSG00000003402,ENSG00000004487,ENSG00000004799,ENSG00000005022,ENSG00000005194,ENSG00000006016,ENSG00000006210,ENSG00000010810,ENSG00000011422,ENSG00000012048,ENSG00000015171,ENSG00000015475,ENSG00000019549,ENSG00000019582,ENSG00000019991,ENSG00000020426,ENSG00000020922,ENSG00000023287,ENSG00000023445,ENSG00000023909,ENSG00000026103,ENSG00000026508…
1	!	9.61e-05	803	11036	546	0.049	0.68	GO:0043066	BP	7	negative regulation of apoptotic process	6	ENSG00000001084,ENSG00000001631,ENSG00000002330,ENSG00000003402,ENSG00000004487,ENSG00000004799,ENSG00000005022,ENSG00000005194,ENSG00000006016,ENSG00000006210,ENSG00000010810,ENSG00000011422,ENSG00000012048,ENSG00000015171,ENSG00000015475,ENSG00000019549,ENSG00000019582,ENSG00000019991,ENSG00000020426,ENSG00000020922,ENSG00000023287,ENSG00000023445,ENSG00000023909,ENSG00000026103,ENSG00000026508…
1	!	9.86e-05	253	11036	190	0.017	0.751	GO:0051271	BP	7	negative regulation of cellular component movement	4	ENSG00000001617,ENSG00000001631,ENSG00000006210,ENSG00000010319,ENSG00000010322,ENSG00000010361,ENSG00000011465,ENSG00000012171,ENSG00000015285,ENSG00000023734,ENSG00000035403,ENSG00000044115,ENSG00000060656,ENSG00000064666,ENSG00000066056,ENSG00000067066,ENSG00000067560,ENSG00000068001,ENSG00000069702,ENSG00000070087,ENSG00000071246,ENSG00000072110,ENSG00000074054,ENSG00000075213,ENSG00000075223…
1	!	0.00111	222	11036	166	0.015	0.748	GO:2000146	BP	7	negative regulation of cell motility	5	ENSG00000001631,ENSG00000006210,ENSG00000010322,ENSG00000010361,ENSG00000011465,ENSG00000015285,ENSG00000023734,ENSG00000035403,ENSG00000044115,ENSG00000060656,ENSG00000064666,ENSG00000066056,ENSG00000067066,ENSG00000067560,ENSG00000068001,ENSG00000070087,ENSG00000071246,ENSG00000074054,ENSG00000075213,ENSG00000076201,ENSG00000077942,ENSG00000084207,ENSG00000089820,ENSG00000090539,ENSG00000091039…
1	!	0.000123	209	11036	160	0.014	0.766	GO:0030336	BP	7	negative regulation of cell migration	6	ENSG00000001631,ENSG00000006210,ENSG00000010322,ENSG00000010361,ENSG00000011465,ENSG00000023734,ENSG00000035403,ENSG00000060656,ENSG00000064666,ENSG00000066056,ENSG00000067066,ENSG00000067560,ENSG00000068001,ENSG00000070087,ENSG00000071246,ENSG00000074054,ENSG00000075213,ENSG00000076201,ENSG00000084207,ENSG00000089820,ENSG00000090539,ENSG00000091039,ENSG00000091879,ENSG00000100292,ENSG00000100823…
1	!	2.16e-27	2477	11036	1719	0.156	0.694	GO:0009892	BP	7	negative regulation of metabolic process	3	ENSG00000001084,ENSG00000003402,ENSG00000003436,ENSG00000004487,ENSG00000004897,ENSG00000005007,ENSG00000005075,ENSG00000005156,ENSG00000005249,ENSG00000005302,ENSG00000005339,ENSG00000005436,ENSG00000005700,ENSG00000006194,ENSG00000006712,ENSG00000007168,ENSG00000007372,ENSG00000008018,ENSG00000008083,ENSG00000008405,ENSG00000008441,ENSG00000010017,ENSG00000010030,ENSG00000010704,ENSG00000010803…
1	!	7.76e-21	1488	11036	1058	0.096	0.711	GO:0051172	BP	7	negative regulation of nitrogen compound metabolic process	4	ENSG00000001084,ENSG00000004487,ENSG00000005007,ENSG00000005156,ENSG00000005302,ENSG00000005339,ENSG00000005436,ENSG00000006194,ENSG00000006712,ENSG00000007372,ENSG00000008083,ENSG00000008405,ENSG00000008441,ENSG00000010030,ENSG00000010803,ENSG00000011304,ENSG00000012048,ENSG00000012061,ENSG00000015153,ENSG00000015171,ENSG00000018408,ENSG00000019549,ENSG00000020577,ENSG00000020922,ENSG00000023734…
1	!	1.07e-30	2286	11036	1611	0.146	0.705	GO:0010605	BP	7	negative regulation of macromolecule metabolic process	4	ENSG00000001084,ENSG00000003436,ENSG00000004487,ENSG00000004897,ENSG00000005007,ENSG00000005075,ENSG00000005156,ENSG00000005249,ENSG00000005302,ENSG00000005339,ENSG00000005436,ENSG00000005700,ENSG00000006194,ENSG00000006712,ENSG00000007168,ENSG00000007372,ENSG00000008018,ENSG00000008083,ENSG00000008405,ENSG00000008441,ENSG00000010017,ENSG00000010030,ENSG00000010704,ENSG00000010803,ENSG00000010810…
1	!	2e-16	1034	11036	746	0.068	0.721	GO:0051248	BP	7	negative regulation of protein metabolic process	5	ENSG00000001084,ENSG00000003436,ENSG00000004487,ENSG00000004897,ENSG00000005007,ENSG00000005249,ENSG00000005700,ENSG00000007168,ENSG00000007372,ENSG00000008018,ENSG00000008083,ENSG00000008405,ENSG00000010017,ENSG00000010704,ENSG00000010810,ENSG00000011201,ENSG00000011422,ENSG00000011465,ENSG00000011485,ENSG00000012048,ENSG00000013275,ENSG00000013364,ENSG00000013588,ENSG00000014123,ENSG00000015171…
1	!	0.0205	92	11036	74	0.007	0.804	GO:0042177	BP	7	negative regulation of protein catabolic process	6	ENSG00000010704,ENSG00000010810,ENSG00000034713,ENSG00000035862,ENSG00000038532,ENSG00000068903,ENSG00000068912,ENSG00000072849,ENSG00000079387,ENSG00000079482,ENSG00000080815,ENSG00000090376,ENSG00000095787,ENSG00000096384,ENSG00000099958,ENSG00000100234,ENSG00000101557,ENSG00000102265,ENSG00000102921,ENSG00000107036,ENSG00000107185,ENSG00000107882,ENSG00000108465,ENSG00000112335,ENSG00000115539…
1	!	7.93e-22	1462	11036	1045	0.095	0.715	GO:0010629	BP	7	negative regulation of gene expression	5	ENSG00000001084,ENSG00000004487,ENSG00000005007,ENSG00000005075,ENSG00000005302,ENSG00000005339,ENSG00000005436,ENSG00000006194,ENSG00000006712,ENSG00000007372,ENSG00000008083,ENSG00000008405,ENSG00000008441,ENSG00000010030,ENSG00000010803,ENSG00000010810,ENSG00000011304,ENSG00000012048,ENSG00000015153,ENSG00000015171,ENSG00000018408,ENSG00000019549,ENSG00000020577,ENSG00000023445,ENSG00000023734…
1	!	3.58e-18	1480	11036	1042	0.094	0.704	GO:0009890	BP	7	negative regulation of biosynthetic process	4	ENSG00000001084,ENSG00000003402,ENSG00000004487,ENSG00000005007,ENSG00000005156,ENSG00000005302,ENSG00000005339,ENSG00000005436,ENSG00000006194,ENSG00000006712,ENSG00000007372,ENSG00000008083,ENSG00000008405,ENSG00000008441,ENSG00000010030,ENSG00000010803,ENSG00000012048,ENSG00000015153,ENSG00000015171,ENSG00000018408,ENSG00000019549,ENSG00000020577,ENSG00000020922,ENSG00000023734,ENSG00000024048…
1	!	1.49e-20	1394	11036	996	0.09	0.714	GO:0010558	BP	7	negative regulation of macromolecule biosynthetic process	5	ENSG00000001084,ENSG00000004487,ENSG00000005007,ENSG00000005156,ENSG00000005302,ENSG00000005339,ENSG00000005436,ENSG00000006194,ENSG00000006712,ENSG00000007372,ENSG00000008083,ENSG00000008405,ENSG00000008441,ENSG00000010030,ENSG00000010803,ENSG00000012048,ENSG00000015153,ENSG00000015171,ENSG00000018408,ENSG00000019549,ENSG00000020577,ENSG00000020922,ENSG00000023734,ENSG00000024048,ENSG00000025434…
1	!	5.38e-25	2308	11036	1601	0.145	0.694	GO:0031324	BP	7	negative regulation of cellular metabolic process	4	ENSG00000001084,ENSG00000003402,ENSG00000003436,ENSG00000004487,ENSG00000004897,ENSG00000005007,ENSG00000005156,ENSG00000005249,ENSG00000005302,ENSG00000005339,ENSG00000005436,ENSG00000005700,ENSG00000006194,ENSG00000006712,ENSG00000007168,ENSG00000007372,ENSG00000008018,ENSG00000008083,ENSG00000008405,ENSG00000008441,ENSG00000010017,ENSG00000010030,ENSG00000010704,ENSG00000010803,ENSG00000010810…
1	!	3.55e-08	534	11036	388	0.035	0.727	GO:0010563	BP	7	negative regulation of phosphorus metabolic process	5	ENSG00000005249,ENSG00000005700,ENSG00000007168,ENSG00000007372,ENSG00000010017,ENSG00000011465,ENSG00000011485,ENSG00000013293,ENSG00000013364,ENSG00000013588,ENSG00000015171,ENSG00000018408,ENSG00000019991,ENSG00000023734,ENSG00000030110,ENSG00000047579,ENSG00000060237,ENSG00000065135,ENSG00000066027,ENSG00000067606,ENSG00000067900,ENSG00000068001,ENSG00000068024,ENSG00000068903,ENSG00000069696…
1	!	4.41e-08	533	11036	387	0.035	0.726	GO:0045936	BP	7	negative regulation of phosphate metabolic process	6	ENSG00000005249,ENSG00000005700,ENSG00000007168,ENSG00000007372,ENSG00000010017,ENSG00000011465,ENSG00000011485,ENSG00000013293,ENSG00000013364,ENSG00000013588,ENSG00000015171,ENSG00000018408,ENSG00000019991,ENSG00000023734,ENSG00000030110,ENSG00000047579,ENSG00000060237,ENSG00000065135,ENSG00000066027,ENSG00000067606,ENSG00000067900,ENSG00000068001,ENSG00000068024,ENSG00000068903,ENSG00000069696…
1	!	1.91e-09	415	11036	313	0.028	0.754	GO:0042326	BP	7	negative regulation of phosphorylation	7	ENSG00000005249,ENSG00000005700,ENSG00000007168,ENSG00000007372,ENSG00000010017,ENSG00000011465,ENSG00000011485,ENSG00000013364,ENSG00000013588,ENSG00000015171,ENSG00000018408,ENSG00000019991,ENSG00000023734,ENSG00000030110,ENSG00000047579,ENSG00000060237,ENSG00000066027,ENSG00000067606,ENSG00000068001,ENSG00000068024,ENSG00000068903,ENSG00000070018,ENSG00000071051,ENSG00000071575,ENSG00000075711…
1	!	2.49e-05	243	11036	185	0.017	0.761	GO:0033673	BP	7	negative regulation of kinase activity	8	ENSG00000005249,ENSG00000005700,ENSG00000011465,ENSG00000013364,ENSG00000013588,ENSG00000018408,ENSG00000047579,ENSG00000060237,ENSG00000066027,ENSG00000068001,ENSG00000070018,ENSG00000071575,ENSG00000080815,ENSG00000084207,ENSG00000086061,ENSG00000088992,ENSG00000090376,ENSG00000090447,ENSG00000096717,ENSG00000097007,ENSG00000099860,ENSG00000100034,ENSG00000100100,ENSG00000100225,ENSG00000101255…
1	!	4.1e-17	1459	11036	1024	0.093	0.702	GO:0031327	BP	7	negative regulation of cellular biosynthetic process	5	ENSG00000001084,ENSG00000004487,ENSG00000005007,ENSG00000005156,ENSG00000005302,ENSG00000005339,ENSG00000005436,ENSG00000006194,ENSG00000006712,ENSG00000007372,ENSG00000008083,ENSG00000008405,ENSG00000008441,ENSG00000010030,ENSG00000010803,ENSG00000012048,ENSG00000015153,ENSG00000015171,ENSG00000018408,ENSG00000019549,ENSG00000020577,ENSG00000020922,ENSG00000023734,ENSG00000024048,ENSG00000025434…
1	!	1.02e-20	1310	11036	942	0.085	0.719	GO:2000113	BP	7	negative regulation of cellular macromolecule biosynthetic process	6	ENSG00000001084,ENSG00000004487,ENSG00000005007,ENSG00000005156,ENSG00000005302,ENSG00000005339,ENSG00000005436,ENSG00000006194,ENSG00000006712,ENSG00000007372,ENSG00000008083,ENSG00000008405,ENSG00000008441,ENSG00000010030,ENSG00000010803,ENSG00000012048,ENSG00000015153,ENSG00000015171,ENSG00000018408,ENSG00000019549,ENSG00000020577,ENSG00000020922,ENSG00000023734,ENSG00000024048,ENSG00000025434…
1	!	8.18e-16	1351	11036	949	0.086	0.702	GO:0045934	BP	7	negative regulation of nucleobase-containing compound metabolic process	5	ENSG00000001084,ENSG00000004487,ENSG00000005156,ENSG00000005302,ENSG00000005339,ENSG00000005436,ENSG00000006194,ENSG00000006712,ENSG00000007372,ENSG00000008083,ENSG00000008405,ENSG00000008441,ENSG00000010030,ENSG00000010803,ENSG00000011304,ENSG00000012048,ENSG00000012061,ENSG00000015153,ENSG00000015171,ENSG00000018408,ENSG00000019549,ENSG00000020922,ENSG00000023734,ENSG00000024048,ENSG00000025434…
1	!	4.38e-14	1218	11036	856	0.078	0.703	GO:0051253	BP	7	negative regulation of RNA metabolic process	6	ENSG00000001084,ENSG00000004487,ENSG00000005302,ENSG00000005339,ENSG00000005436,ENSG00000006194,ENSG00000006712,ENSG00000007372,ENSG00000008083,ENSG00000008405,ENSG00000008441,ENSG00000010030,ENSG00000010803,ENSG00000011304,ENSG00000012048,ENSG00000015153,ENSG00000015171,ENSG00000018408,ENSG00000019549,ENSG00000023734,ENSG00000024048,ENSG00000025434,ENSG00000029363,ENSG00000032219,ENSG00000033800…
1	!	0.00377	36	11036	34	0.003	0.944	GO:1903312	BP	7	negative regulation of mRNA metabolic process	7	ENSG00000011304,ENSG00000061936,ENSG00000063244,ENSG00000070756,ENSG00000100722,ENSG00000103549,ENSG00000108561,ENSG00000111786,ENSG00000115875,ENSG00000116350,ENSG00000122566,ENSG00000124193,ENSG00000126254,ENSG00000129315,ENSG00000134815,ENSG00000136527,ENSG00000136807,ENSG00000138376,ENSG00000139644,ENSG00000141232,ENSG00000147274,ENSG00000150459,ENSG00000151779,ENSG00000155827,ENSG00000156735…
1	!	6.9e-12	1174	11036	818	0.074	0.697	GO:1902679	BP	7	negative regulation of RNA biosynthetic process	7	ENSG00000001084,ENSG00000004487,ENSG00000005302,ENSG00000005339,ENSG00000005436,ENSG00000006194,ENSG00000006712,ENSG00000007372,ENSG00000008083,ENSG00000008405,ENSG00000008441,ENSG00000010030,ENSG00000010803,ENSG00000012048,ENSG00000015153,ENSG00000015171,ENSG00000018408,ENSG00000019549,ENSG00000023734,ENSG00000024048,ENSG00000025434,ENSG00000029363,ENSG00000032219,ENSG00000033800,ENSG00000035928…
1	!	3.64e-12	1158	11036	809	0.073	0.699	GO:1903507	BP	7	negative regulation of nucleic acid-templated transcription	8	ENSG00000001084,ENSG00000004487,ENSG00000005302,ENSG00000005339,ENSG00000005436,ENSG00000006194,ENSG00000006712,ENSG00000007372,ENSG00000008083,ENSG00000008405,ENSG00000008441,ENSG00000010030,ENSG00000010803,ENSG00000012048,ENSG00000015153,ENSG00000015171,ENSG00000018408,ENSG00000019549,ENSG00000023734,ENSG00000024048,ENSG00000025434,ENSG00000029363,ENSG00000032219,ENSG00000033800,ENSG00000035928…
1	!	1.03e-11	1116	11036	780	0.071	0.699	GO:0045892	BP	7	negative regulation of transcription, DNA-templated	9	ENSG00000001084,ENSG00000004487,ENSG00000005302,ENSG00000005339,ENSG00000005436,ENSG00000006194,ENSG00000006712,ENSG00000007372,ENSG00000008083,ENSG00000008405,ENSG00000008441,ENSG00000010030,ENSG00000010803,ENSG00000012048,ENSG00000015153,ENSG00000015171,ENSG00000018408,ENSG00000019549,ENSG00000023734,ENSG00000024048,ENSG00000025434,ENSG00000029363,ENSG00000032219,ENSG00000033800,ENSG00000035928…
1	!	2.92e-14	743	11036	547	0.05	0.736	GO:0000122	BP	7	negative regulation of transcription from RNA polymerase II promoter	10	ENSG00000004487,ENSG00000005339,ENSG00000005436,ENSG00000006712,ENSG00000007372,ENSG00000008083,ENSG00000008405,ENSG00000008441,ENSG00000010030,ENSG00000015171,ENSG00000018408,ENSG00000019549,ENSG00000023734,ENSG00000025434,ENSG00000033800,ENSG00000035928,ENSG00000036257,ENSG00000037965,ENSG00000047410,ENSG00000047644,ENSG00000048052,ENSG00000049246,ENSG00000049759,ENSG00000050344,ENSG00000052795…
1	!	9.54e-08	156	11036	130	0.012	0.833	GO:0034249	BP	7	negative regulation of cellular amide metabolic process	5	ENSG00000005007,ENSG00000020577,ENSG00000047410,ENSG00000055332,ENSG00000055917,ENSG00000064687,ENSG00000066044,ENSG00000070785,ENSG00000073792,ENSG00000078687,ENSG00000086232,ENSG00000087087,ENSG00000088038,ENSG00000088247,ENSG00000090905,ENSG00000092847,ENSG00000099622,ENSG00000100354,ENSG00000100697,ENSG00000102081,ENSG00000104408,ENSG00000105329,ENSG00000107864,ENSG00000110888,ENSG00000111596…
1	!	1.27e-14	980	11036	704	0.064	0.718	GO:0032269	BP	7	negative regulation of cellular protein metabolic process	5	ENSG00000001084,ENSG00000003436,ENSG00000004487,ENSG00000004897,ENSG00000005007,ENSG00000005249,ENSG00000005700,ENSG00000007168,ENSG00000007372,ENSG00000008018,ENSG00000008083,ENSG00000008405,ENSG00000010017,ENSG00000010704,ENSG00000010810,ENSG00000011201,ENSG00000011422,ENSG00000011465,ENSG00000011485,ENSG00000012048,ENSG00000013275,ENSG00000013364,ENSG00000013588,ENSG00000014123,ENSG00000015171…
1	!	1.25e-20	567	11036	446	0.04	0.787	GO:0031400	BP	7	negative regulation of protein modification process	6	ENSG00000001084,ENSG00000004487,ENSG00000004897,ENSG00000005249,ENSG00000005700,ENSG00000007168,ENSG00000007372,ENSG00000008018,ENSG00000008083,ENSG00000008405,ENSG00000010017,ENSG00000010704,ENSG00000010810,ENSG00000011465,ENSG00000011485,ENSG00000012048,ENSG00000013275,ENSG00000013364,ENSG00000013588,ENSG00000014123,ENSG00000015171,ENSG00000018408,ENSG00000019991,ENSG00000023734,ENSG00000030110…
1	!	6.33e-08	139	11036	118	0.011	0.849	GO:1903321	BP	7	negative regulation of protein modification by small protein conjugation or removal	7	ENSG00000001084,ENSG00000004897,ENSG00000008018,ENSG00000008405,ENSG00000010704,ENSG00000010810,ENSG00000013275,ENSG00000014123,ENSG00000041357,ENSG00000053900,ENSG00000063978,ENSG00000064961,ENSG00000080815,ENSG00000086061,ENSG00000087191,ENSG00000089053,ENSG00000092010,ENSG00000092529,ENSG00000094880,ENSG00000095261,ENSG00000097007,ENSG00000099341,ENSG00000100300,ENSG00000100519,ENSG00000100567…
1	!	3.97e-08	129	11036	111	0.01	0.86	GO:0031397	BP	7	negative regulation of protein ubiquitination	8	ENSG00000001084,ENSG00000004897,ENSG00000008018,ENSG00000008405,ENSG00000010704,ENSG00000010810,ENSG00000013275,ENSG00000014123,ENSG00000041357,ENSG00000053900,ENSG00000080815,ENSG00000086061,ENSG00000087191,ENSG00000089053,ENSG00000092010,ENSG00000094880,ENSG00000095261,ENSG00000097007,ENSG00000099341,ENSG00000100300,ENSG00000100519,ENSG00000100567,ENSG00000100764,ENSG00000100902,ENSG00000100911…
1	!	0.000222	80	11036	69	0.006	0.863	GO:0051444	BP	7	negative regulation of ubiquitin-protein transferase activity	9	ENSG00000004897,ENSG00000008018,ENSG00000013275,ENSG00000041357,ENSG00000053900,ENSG00000080815,ENSG00000087191,ENSG00000089053,ENSG00000092010,ENSG00000094880,ENSG00000095261,ENSG00000097007,ENSG00000099341,ENSG00000100519,ENSG00000100567,ENSG00000100764,ENSG00000100902,ENSG00000100911,ENSG00000101182,ENSG00000101665,ENSG00000101843,ENSG00000103035,ENSG00000105325,ENSG00000106588,ENSG00000106683…
1	!	0.000767	73	11036	63	0.006	0.863	GO:1904667	BP	7	negative regulation of ubiquitin protein ligase activity	10	ENSG00000004897,ENSG00000008018,ENSG00000013275,ENSG00000041357,ENSG00000053900,ENSG00000087191,ENSG00000089053,ENSG00000092010,ENSG00000094880,ENSG00000095261,ENSG00000099341,ENSG00000100519,ENSG00000100567,ENSG00000100764,ENSG00000100902,ENSG00000100911,ENSG00000101182,ENSG00000101843,ENSG00000103035,ENSG00000105325,ENSG00000106588,ENSG00000108344,ENSG00000108671,ENSG00000110200,ENSG00000110801…
1	!	0.00166	71	11036	61	0.006	0.859	GO:0051436	BP	7	negative regulation of ubiquitin-protein ligase activity involved in mitotic cell cycle	11	ENSG00000004897,ENSG00000008018,ENSG00000013275,ENSG00000041357,ENSG00000053900,ENSG00000087191,ENSG00000089053,ENSG00000092010,ENSG00000094880,ENSG00000095261,ENSG00000099341,ENSG00000100519,ENSG00000100567,ENSG00000100764,ENSG00000100902,ENSG00000100911,ENSG00000101182,ENSG00000101843,ENSG00000103035,ENSG00000105325,ENSG00000106588,ENSG00000108344,ENSG00000108671,ENSG00000110200,ENSG00000110801…
1	!	2.58e-09	380	11036	289	0.026	0.761	GO:0001933	BP	7	negative regulation of protein phosphorylation	7	ENSG00000005249,ENSG00000005700,ENSG00000007168,ENSG00000007372,ENSG00000010017,ENSG00000011465,ENSG00000011485,ENSG00000013364,ENSG00000013588,ENSG00000015171,ENSG00000018408,ENSG00000019991,ENSG00000023734,ENSG00000030110,ENSG00000047579,ENSG00000060237,ENSG00000067606,ENSG00000068001,ENSG00000068903,ENSG00000070018,ENSG00000071051,ENSG00000071575,ENSG00000075711,ENSG00000077232,ENSG00000077942…
1	!	0.000145	227	11036	172	0.016	0.758	GO:0006469	BP	7	negative regulation of protein kinase activity	8	ENSG00000005249,ENSG00000005700,ENSG00000011465,ENSG00000013364,ENSG00000013588,ENSG00000018408,ENSG00000047579,ENSG00000060237,ENSG00000068001,ENSG00000070018,ENSG00000071575,ENSG00000080815,ENSG00000084207,ENSG00000086061,ENSG00000088992,ENSG00000090376,ENSG00000090447,ENSG00000096717,ENSG00000097007,ENSG00000099860,ENSG00000100034,ENSG00000100225,ENSG00000101255,ENSG00000101391,ENSG00000102580…
1	!	0.0117	120	11036	94	0.009	0.783	GO:0071901	BP	7	negative regulation of protein serine/threonine kinase activity	9	ENSG00000005249,ENSG00000047579,ENSG00000060237,ENSG00000068001,ENSG00000070018,ENSG00000084207,ENSG00000086061,ENSG00000090376,ENSG00000090447,ENSG00000096717,ENSG00000097007,ENSG00000100225,ENSG00000101391,ENSG00000103490,ENSG00000104332,ENSG00000105568,ENSG00000105974,ENSG00000106211,ENSG00000106617,ENSG00000108465,ENSG00000108861,ENSG00000108946,ENSG00000110172,ENSG00000110422,ENSG00000111266…
1	!	3.45e-08	148	11036	125	0.011	0.845	GO:0017148	BP	7	negative regulation of translation	6	ENSG00000005007,ENSG00000020577,ENSG00000047410,ENSG00000055332,ENSG00000055917,ENSG00000066044,ENSG00000070785,ENSG00000073792,ENSG00000078687,ENSG00000086232,ENSG00000087087,ENSG00000088038,ENSG00000088247,ENSG00000090905,ENSG00000092847,ENSG00000099622,ENSG00000100354,ENSG00000100697,ENSG00000102081,ENSG00000104408,ENSG00000105329,ENSG00000107864,ENSG00000110888,ENSG00000111596,ENSG00000111640…
1	!	2.31e-12	1180	11036	824	0.075	0.698	GO:0023057	BP	7	negative regulation of signaling	3	ENSG00000000003,ENSG00000001084,ENSG00000003402,ENSG00000004139,ENSG00000004487,ENSG00000004975,ENSG00000005022,ENSG00000005884,ENSG00000006125,ENSG00000006210,ENSG00000007168,ENSG00000008018,ENSG00000008405,ENSG00000010017,ENSG00000010361,ENSG00000010810,ENSG00000011422,ENSG00000011465,ENSG00000012048,ENSG00000013275,ENSG00000013364,ENSG00000013588,ENSG00000015171,ENSG00000015475,ENSG00000018408…
1	!	8.53e-06	136	11036	112	0.01	0.824	GO:1903828	BP	7	negative regulation of cellular protein localization	3	ENSG00000008710,ENSG00000018408,ENSG00000019549,ENSG00000046653,ENSG00000047932,ENSG00000049759,ENSG00000066027,ENSG00000067066,ENSG00000068912,ENSG00000072803,ENSG00000072849,ENSG00000075142,ENSG00000078804,ENSG00000079999,ENSG00000082196,ENSG00000082701,ENSG00000083799,ENSG00000086061,ENSG00000087077,ENSG00000096717,ENSG00000099958,ENSG00000100401,ENSG00000100614,ENSG00000100906,ENSG00000101843…
1	!	0.0402	73	11036	60	0.005	0.822	GO:1900181	BP	7	negative regulation of protein localization to nucleus	4	ENSG00000008710,ENSG00000018408,ENSG00000019549,ENSG00000072803,ENSG00000075142,ENSG00000079999,ENSG00000082196,ENSG00000082701,ENSG00000083799,ENSG00000087077,ENSG00000096717,ENSG00000100614,ENSG00000100906,ENSG00000101843,ENSG00000101997,ENSG00000102119,ENSG00000107816,ENSG00000107882,ENSG00000108187,ENSG00000109062,ENSG00000112210,ENSG00000112559,ENSG00000118762,ENSG00000119950,ENSG00000126351…
1	!	0.000254	234	11036	176	0.016	0.752	GO:0090130	BP	7	tissue migration	1	ENSG00000001631,ENSG00000004399,ENSG00000005884,ENSG00000011465,ENSG00000020181,ENSG00000023734,ENSG00000037280,ENSG00000048052,ENSG00000050820,ENSG00000061273,ENSG00000065243,ENSG00000067066,ENSG00000067560,ENSG00000070087,ENSG00000071246,ENSG00000073060,ENSG00000074054,ENSG00000075213,ENSG00000076201,ENSG00000077782,ENSG00000078401,ENSG00000091879,ENSG00000092969,ENSG00000094631,ENSG00000095203…
1	!	2.13e-05	228	11036	175	0.016	0.768	GO:0090132	BP	7	epithelium migration	2	ENSG00000001631,ENSG00000004399,ENSG00000005884,ENSG00000011465,ENSG00000020181,ENSG00000023734,ENSG00000037280,ENSG00000048052,ENSG00000050820,ENSG00000061273,ENSG00000065243,ENSG00000067066,ENSG00000067560,ENSG00000070087,ENSG00000071246,ENSG00000073060,ENSG00000074054,ENSG00000075213,ENSG00000076201,ENSG00000077782,ENSG00000078401,ENSG00000091879,ENSG00000092969,ENSG00000094631,ENSG00000095203…
1	!	3.51e-06	225	11036	175	0.016	0.778	GO:0010631	BP	7	epithelial cell migration	3	ENSG00000001631,ENSG00000004399,ENSG00000005884,ENSG00000011465,ENSG00000020181,ENSG00000023734,ENSG00000037280,ENSG00000048052,ENSG00000050820,ENSG00000061273,ENSG00000065243,ENSG00000067066,ENSG00000067560,ENSG00000070087,ENSG00000071246,ENSG00000073060,ENSG00000074054,ENSG00000075213,ENSG00000076201,ENSG00000077782,ENSG00000078401,ENSG00000091879,ENSG00000092969,ENSG00000094631,ENSG00000095203…
1	!	0.000114	155	11036	123	0.011	0.794	GO:0043542	BP	7	endothelial cell migration	4	ENSG00000001631,ENSG00000004399,ENSG00000011465,ENSG00000020181,ENSG00000037280,ENSG00000048052,ENSG00000050820,ENSG00000061273,ENSG00000067066,ENSG00000067560,ENSG00000071246,ENSG00000073060,ENSG00000077782,ENSG00000078401,ENSG00000091879,ENSG00000099250,ENSG00000100311,ENSG00000100345,ENSG00000102359,ENSG00000102760,ENSG00000105287,ENSG00000105329,ENSG00000105976,ENSG00000106211,ENSG00000106511…
1	!	0.00317	73	11036	62	0.006	0.849	GO:0043534	BP	7	blood vessel endothelial cell migration	5	ENSG00000048052,ENSG00000061273,ENSG00000067560,ENSG00000071246,ENSG00000073060,ENSG00000091879,ENSG00000099250,ENSG00000100311,ENSG00000100345,ENSG00000102359,ENSG00000102760,ENSG00000105287,ENSG00000105329,ENSG00000106211,ENSG00000106511,ENSG00000108840,ENSG00000112062,ENSG00000112658,ENSG00000112715,ENSG00000114209,ENSG00000116044,ENSG00000119185,ENSG00000120899,ENSG00000123358,ENSG00000124181…
1	!	5.87e-05	167	11036	132	0.012	0.79	GO:0010632	BP	7	regulation of epithelial cell migration	4	ENSG00000001631,ENSG00000005884,ENSG00000011465,ENSG00000020181,ENSG00000023734,ENSG00000037280,ENSG00000048052,ENSG00000050820,ENSG00000061273,ENSG00000067066,ENSG00000067560,ENSG00000070087,ENSG00000071246,ENSG00000073060,ENSG00000074054,ENSG00000075213,ENSG00000076201,ENSG00000077782,ENSG00000078401,ENSG00000091879,ENSG00000092969,ENSG00000094631,ENSG00000095203,ENSG00000099250,ENSG00000100034…
1	!	0.00375	114	11036	91	0.008	0.798	GO:0010594	BP	7	regulation of endothelial cell migration	5	ENSG00000001631,ENSG00000011465,ENSG00000020181,ENSG00000037280,ENSG00000048052,ENSG00000050820,ENSG00000061273,ENSG00000067066,ENSG00000067560,ENSG00000071246,ENSG00000073060,ENSG00000077782,ENSG00000078401,ENSG00000091879,ENSG00000099250,ENSG00000100311,ENSG00000102359,ENSG00000102760,ENSG00000105287,ENSG00000105329,ENSG00000105976,ENSG00000106211,ENSG00000106511,ENSG00000108839,ENSG00000108840…
1	!	0.0102	51	11036	45	0.004	0.882	GO:0043535	BP	7	regulation of blood vessel endothelial cell migration	6	ENSG00000048052,ENSG00000061273,ENSG00000067560,ENSG00000071246,ENSG00000091879,ENSG00000100311,ENSG00000102359,ENSG00000102760,ENSG00000105287,ENSG00000105329,ENSG00000106211,ENSG00000106511,ENSG00000108840,ENSG00000112062,ENSG00000112715,ENSG00000114209,ENSG00000116044,ENSG00000119185,ENSG00000124181,ENSG00000126561,ENSG00000128917,ENSG00000130203,ENSG00000133121,ENSG00000136826,ENSG00000137509…
1	!	0.00342	256	11036	187	0.017	0.73	GO:0071496	BP	7	cellular response to external stimulus	1	ENSG00000001084,ENSG00000002330,ENSG00000004799,ENSG00000005882,ENSG00000006062,ENSG00000010704,ENSG00000019549,ENSG00000023287,ENSG00000025039,ENSG00000026103,ENSG00000030110,ENSG00000034713,ENSG00000041982,ENSG00000044574,ENSG00000051523,ENSG00000055332,ENSG00000057663,ENSG00000064012,ENSG00000064666,ENSG00000065559,ENSG00000066735,ENSG00000067182,ENSG00000068024,ENSG00000070669,ENSG00000070961…
1	!	0.023	64	11036	54	0.005	0.844	GO:0072401	BP	7	signal transduction involved in DNA integrity checkpoint	1	ENSG00000080802,ENSG00000087088,ENSG00000087586,ENSG00000088038,ENSG00000090097,ENSG00000096401,ENSG00000100393,ENSG00000102760,ENSG00000103479,ENSG00000106144,ENSG00000110107,ENSG00000111276,ENSG00000111596,ENSG00000113300,ENSG00000114126,ENSG00000116017,ENSG00000116717,ENSG00000118495,ENSG00000123374,ENSG00000124762,ENSG00000124766,ENSG00000125107,ENSG00000126457,ENSG00000132646,ENSG00000135249…
1	!	0.0475	62	11036	52	0.005	0.839	GO:1902403	BP	7	signal transduction involved in mitotic DNA integrity checkpoint	2	ENSG00000080802,ENSG00000087088,ENSG00000087586,ENSG00000088038,ENSG00000090097,ENSG00000100393,ENSG00000102760,ENSG00000103479,ENSG00000106144,ENSG00000111276,ENSG00000111596,ENSG00000113300,ENSG00000114126,ENSG00000116017,ENSG00000116717,ENSG00000118495,ENSG00000123374,ENSG00000124762,ENSG00000124766,ENSG00000125107,ENSG00000126457,ENSG00000132646,ENSG00000135249,ENSG00000135679,ENSG00000138767…
1	!	0.000283	209	11036	159	0.014	0.761	GO:0043903	BP	7	regulation of symbiosis, encompassing mutualism through parasitism	1	ENSG00000001036,ENSG00000002330,ENSG00000005075,ENSG00000047188,ENSG00000047315,ENSG00000048649,ENSG00000055332,ENSG00000060069,ENSG00000064995,ENSG00000065243,ENSG00000069275,ENSG00000070756,ENSG00000074319,ENSG00000074696,ENSG00000075785,ENSG00000078804,ENSG00000080561,ENSG00000083937,ENSG00000084072,ENSG00000084093,ENSG00000088888,ENSG00000090061,ENSG00000090447,ENSG00000096063,ENSG00000099817…
1	!	8.46e-07	184	11036	148	0.013	0.804	GO:0050792	BP	7	regulation of viral process	2	ENSG00000005075,ENSG00000047188,ENSG00000047315,ENSG00000048649,ENSG00000055332,ENSG00000060069,ENSG00000064995,ENSG00000065243,ENSG00000069275,ENSG00000070756,ENSG00000074319,ENSG00000074696,ENSG00000075785,ENSG00000078804,ENSG00000080561,ENSG00000083937,ENSG00000084072,ENSG00000084093,ENSG00000088888,ENSG00000090061,ENSG00000090447,ENSG00000096063,ENSG00000099817,ENSG00000099956,ENSG00000100097…
1	!	9.39e-06	173	11036	138	0.013	0.798	GO:1903900	BP	7	regulation of viral life cycle	3	ENSG00000005075,ENSG00000047188,ENSG00000047315,ENSG00000048649,ENSG00000055332,ENSG00000060069,ENSG00000064995,ENSG00000065243,ENSG00000069275,ENSG00000070756,ENSG00000074319,ENSG00000074696,ENSG00000078804,ENSG00000080561,ENSG00000083937,ENSG00000084072,ENSG00000084093,ENSG00000088888,ENSG00000090061,ENSG00000090447,ENSG00000096063,ENSG00000099817,ENSG00000099956,ENSG00000100097,ENSG00000100142…
1	!	0.000378	63	11036	56	0.005	0.889	GO:0046782	BP	7	regulation of viral transcription	4	ENSG00000005075,ENSG00000047315,ENSG00000048649,ENSG00000060069,ENSG00000064995,ENSG00000069275,ENSG00000078804,ENSG00000080561,ENSG00000084093,ENSG00000090447,ENSG00000099817,ENSG00000099956,ENSG00000100142,ENSG00000100393,ENSG00000100603,ENSG00000102978,ENSG00000105258,ENSG00000106785,ENSG00000108518,ENSG00000116478,ENSG00000116525,ENSG00000119401,ENSG00000120948,ENSG00000121864,ENSG00000125651…
1	!	5.45e-06	101	11036	87	0.008	0.861	GO:0099111	BP	7	microtubule-based transport	1	ENSG00000007168,ENSG00000021574,ENSG00000047579,ENSG00000054523,ENSG00000065000,ENSG00000067606,ENSG00000070718,ENSG00000070831,ENSG00000072864,ENSG00000075945,ENSG00000078674,ENSG00000080371,ENSG00000084731,ENSG00000088986,ENSG00000096872,ENSG00000100360,ENSG00000100644,ENSG00000101350,ENSG00000104133,ENSG00000104164,ENSG00000105948,ENSG00000107282,ENSG00000107863,ENSG00000109083,ENSG00000112144…
1	!	5.45e-06	101	11036	87	0.008	0.861	GO:0010970	BP	7	transport along microtubule	2	ENSG00000007168,ENSG00000021574,ENSG00000047579,ENSG00000054523,ENSG00000065000,ENSG00000067606,ENSG00000070718,ENSG00000070831,ENSG00000072864,ENSG00000075945,ENSG00000078674,ENSG00000080371,ENSG00000084731,ENSG00000088986,ENSG00000096872,ENSG00000100360,ENSG00000100644,ENSG00000101350,ENSG00000104133,ENSG00000104164,ENSG00000105948,ENSG00000107282,ENSG00000107863,ENSG00000109083,ENSG00000112144…
1	!	0.000378	63	11036	56	0.005	0.889	GO:0072384	BP	7	organelle transport along microtubule	3	ENSG00000007168,ENSG00000021574,ENSG00000047579,ENSG00000054523,ENSG00000065000,ENSG00000067606,ENSG00000070718,ENSG00000070831,ENSG00000072864,ENSG00000075945,ENSG00000084731,ENSG00000100644,ENSG00000101350,ENSG00000104164,ENSG00000107863,ENSG00000124333,ENSG00000126756,ENSG00000126858,ENSG00000130479,ENSG00000131437,ENSG00000131711,ENSG00000132842,ENSG00000135441,ENSG00000137177,ENSG00000137807…
1	!	0.0233	788	11036	522	0.047	0.662	GO:0060284	BP	7	regulation of cell development	1	ENSG00000001617,ENSG00000002330,ENSG00000003402,ENSG00000004139,ENSG00000004399,ENSG00000004478,ENSG00000004487,ENSG00000005884,ENSG00000006327,ENSG00000006652,ENSG00000007168,ENSG00000007372,ENSG00000008086,ENSG00000008294,ENSG00000010319,ENSG00000010810,ENSG00000012171,ENSG00000014123,ENSG00000018189,ENSG00000019991,ENSG00000020181,ENSG00000022840,ENSG00000026025,ENSG00000027075,ENSG00000035862…
1	!	9.25e-06	1098	11036	738	0.067	0.672	GO:0009628	BP	7	response to abiotic stimulus	1	ENSG00000001084,ENSG00000002330,ENSG00000003402,ENSG00000004478,ENSG00000004487,ENSG00000005339,ENSG00000005812,ENSG00000006062,ENSG00000006468,ENSG00000008405,ENSG00000008710,ENSG00000010072,ENSG00000010278,ENSG00000010810,ENSG00000011021,ENSG00000011465,ENSG00000011566,ENSG00000012048,ENSG00000012061,ENSG00000019549,ENSG00000021300,ENSG00000023839,ENSG00000026103,ENSG00000030066,ENSG00000030110…
1	!	0.0054	312	11036	223	0.02	0.715	GO:0070482	BP	7	response to oxygen levels	2	ENSG00000002330,ENSG00000003402,ENSG00000005339,ENSG00000026103,ENSG00000051523,ENSG00000064393,ENSG00000065615,ENSG00000067225,ENSG00000068903,ENSG00000069667,ENSG00000069702,ENSG00000073050,ENSG00000078237,ENSG00000078369,ENSG00000078401,ENSG00000083444,ENSG00000086991,ENSG00000087245,ENSG00000088305,ENSG00000090020,ENSG00000090339,ENSG00000091542,ENSG00000091879,ENSG00000092108,ENSG00000092969…
1	!	0.0285	295	11036	209	0.019	0.708	GO:0036293	BP	7	response to decreased oxygen levels	3	ENSG00000002330,ENSG00000003402,ENSG00000005339,ENSG00000051523,ENSG00000064393,ENSG00000067225,ENSG00000068903,ENSG00000069667,ENSG00000069702,ENSG00000073050,ENSG00000078237,ENSG00000078369,ENSG00000078401,ENSG00000083444,ENSG00000086991,ENSG00000087245,ENSG00000088305,ENSG00000090020,ENSG00000090339,ENSG00000091542,ENSG00000091879,ENSG00000092108,ENSG00000092969,ENSG00000096717,ENSG00000100151…
1	!	0.0189	213	11036	156	0.014	0.732	GO:0009266	BP	7	response to temperature stimulus	2	ENSG00000001084,ENSG00000004478,ENSG00000005339,ENSG00000023839,ENSG00000030066,ENSG00000047410,ENSG00000060138,ENSG00000064012,ENSG00000066427,ENSG00000069248,ENSG00000069345,ENSG00000070785,ENSG00000070961,ENSG00000072778,ENSG00000075188,ENSG00000076984,ENSG00000079257,ENSG00000080824,ENSG00000082701,ENSG00000085415,ENSG00000086061,ENSG00000093000,ENSG00000094914,ENSG00000095319,ENSG00000096384…
1	!	0.0121	429	11036	297	0.027	0.692	GO:0009314	BP	7	response to radiation	2	ENSG00000004487,ENSG00000005339,ENSG00000005812,ENSG00000008405,ENSG00000010072,ENSG00000011566,ENSG00000012048,ENSG00000012061,ENSG00000019549,ENSG00000021300,ENSG00000030110,ENSG00000033800,ENSG00000039650,ENSG00000040531,ENSG00000044574,ENSG00000048028,ENSG00000049167,ENSG00000051523,ENSG00000054277,ENSG00000062822,ENSG00000064545,ENSG00000066926,ENSG00000067369,ENSG00000068001,ENSG00000069275…
1	!	7.67e-05	143	11036	115	0.01	0.804	GO:0010212	BP	7	response to ionizing radiation	3	ENSG00000004487,ENSG00000012048,ENSG00000012061,ENSG00000019549,ENSG00000030110,ENSG00000048028,ENSG00000049167,ENSG00000051523,ENSG00000067369,ENSG00000069275,ENSG00000078237,ENSG00000079246,ENSG00000079805,ENSG00000081237,ENSG00000086991,ENSG00000087088,ENSG00000087206,ENSG00000088305,ENSG00000090339,ENSG00000095002,ENSG00000096717,ENSG00000104332,ENSG00000104529,ENSG00000105329,ENSG00000105393…
1	!	7.17e-07	2643	11036	1703	0.154	0.644	GO:0070887	BP	7	cellular response to chemical stimulus	1	ENSG00000001084,ENSG00000002016,ENSG00000002330,ENSG00000003402,ENSG00000003436,ENSG00000004478,ENSG00000004487,ENSG00000004799,ENSG00000005007,ENSG00000005075,ENSG00000005249,ENSG00000005339,ENSG00000005483,ENSG00000005882,ENSG00000005884,ENSG00000006025,ENSG00000006062,ENSG00000006210,ENSG00000006327,ENSG00000006453,ENSG00000006534,ENSG00000006638,ENSG00000006712,ENSG00000006831,ENSG00000007168…
1	!	0.0212	940	11036	617	0.056	0.656	GO:1901701	BP	7	cellular response to oxygen-containing compound	2	ENSG00000001084,ENSG00000002330,ENSG00000003402,ENSG00000003436,ENSG00000004487,ENSG00000004799,ENSG00000005007,ENSG00000005249,ENSG00000005483,ENSG00000005882,ENSG00000006025,ENSG00000006453,ENSG00000006638,ENSG00000006712,ENSG00000010810,ENSG00000011405,ENSG00000011485,ENSG00000012048,ENSG00000013573,ENSG00000019549,ENSG00000019991,ENSG00000023839,ENSG00000023909,ENSG00000024048,ENSG00000025039…
1	!	2.16e-19	3579	11036	2367	0.214	0.661	GO:0006950	BP	7	response to stress	1	ENSG00000000003,ENSG00000000971,ENSG00000001084,ENSG00000002016,ENSG00000002330,ENSG00000003393,ENSG00000003402,ENSG00000003436,ENSG00000003989,ENSG00000004139,ENSG00000004478,ENSG00000004487,ENSG00000004700,ENSG00000004799,ENSG00000004975,ENSG00000005007,ENSG00000005075,ENSG00000005156,ENSG00000005249,ENSG00000005339,ENSG00000005882,ENSG00000005961,ENSG00000006125,ENSG00000006210,ENSG00000006327…
1	!	9.57e-12	1272	11036	880	0.08	0.692	GO:0080134	BP	7	regulation of response to stress	2	ENSG00000000003,ENSG00000000971,ENSG00000002016,ENSG00000003989,ENSG00000004139,ENSG00000004478,ENSG00000004487,ENSG00000004975,ENSG00000005339,ENSG00000006125,ENSG00000006210,ENSG00000006327,ENSG00000006638,ENSG00000007168,ENSG00000008018,ENSG00000008294,ENSG00000008405,ENSG00000008735,ENSG00000010810,ENSG00000011275,ENSG00000011422,ENSG00000012048,ENSG00000013275,ENSG00000013503,ENSG00000013573…
1	!	1.74e-06	390	11036	287	0.026	0.736	GO:0006979	BP	7	response to oxidative stress	2	ENSG00000001084,ENSG00000002016,ENSG00000002330,ENSG00000003393,ENSG00000003402,ENSG00000005882,ENSG00000006534,ENSG00000011485,ENSG00000012061,ENSG00000019991,ENSG00000023839,ENSG00000023909,ENSG00000028116,ENSG00000030110,ENSG00000033170,ENSG00000039650,ENSG00000048392,ENSG00000049167,ENSG00000051523,ENSG00000051620,ENSG00000064545,ENSG00000065518,ENSG00000068001,ENSG00000068903,ENSG00000078401…
1	!	0.0296	211	11036	154	0.014	0.73	GO:0000302	BP	7	response to reactive oxygen species	3	ENSG00000002330,ENSG00000003402,ENSG00000005882,ENSG00000011485,ENSG00000019991,ENSG00000030110,ENSG00000051523,ENSG00000051620,ENSG00000068001,ENSG00000078401,ENSG00000079805,ENSG00000080546,ENSG00000084207,ENSG00000085662,ENSG00000086991,ENSG00000089159,ENSG00000094631,ENSG00000096717,ENSG00000097007,ENSG00000100292,ENSG00000100348,ENSG00000100823,ENSG00000101439,ENSG00000102572,ENSG00000102900…
1	!	1.74e-05	151	11036	122	0.011	0.808	GO:0009408	BP	7	response to heat	2	ENSG00000001084,ENSG00000004478,ENSG00000005339,ENSG00000023839,ENSG00000030066,ENSG00000047410,ENSG00000066427,ENSG00000069248,ENSG00000069345,ENSG00000070785,ENSG00000075188,ENSG00000076984,ENSG00000080824,ENSG00000082701,ENSG00000085415,ENSG00000086061,ENSG00000093000,ENSG00000094914,ENSG00000095319,ENSG00000096384,ENSG00000096717,ENSG00000100030,ENSG00000100292,ENSG00000100393,ENSG00000101146…
1	!	2.38e-67	1746	11036	1365	0.124	0.782	GO:0033554	BP	7	cellular response to stress	2	ENSG00000002016,ENSG00000002330,ENSG00000003402,ENSG00000004478,ENSG00000004487,ENSG00000004700,ENSG00000004799,ENSG00000004975,ENSG00000005007,ENSG00000005075,ENSG00000005156,ENSG00000005339,ENSG00000005882,ENSG00000006534,ENSG00000007168,ENSG00000008294,ENSG00000008405,ENSG00000008735,ENSG00000008952,ENSG00000009413,ENSG00000009830,ENSG00000009954,ENSG00000010072,ENSG00000010704,ENSG00000011485…
1	!	3.61e-25	581	11036	466	0.042	0.802	GO:0080135	BP	7	regulation of cellular response to stress	3	ENSG00000002016,ENSG00000004478,ENSG00000004487,ENSG00000004975,ENSG00000005339,ENSG00000007168,ENSG00000008294,ENSG00000008405,ENSG00000008735,ENSG00000012048,ENSG00000013573,ENSG00000015171,ENSG00000015475,ENSG00000019549,ENSG00000019582,ENSG00000019991,ENSG00000023287,ENSG00000026036,ENSG00000026508,ENSG00000029363,ENSG00000030066,ENSG00000030110,ENSG00000033170,ENSG00000037280,ENSG00000044574…
1	!	1.25e-35	792	11036	636	0.058	0.803	GO:0006974	BP	7	cellular response to DNA damage stimulus	3	ENSG00000002016,ENSG00000002330,ENSG00000004487,ENSG00000004700,ENSG00000005007,ENSG00000005075,ENSG00000005156,ENSG00000008405,ENSG00000009413,ENSG00000009954,ENSG00000010072,ENSG00000011485,ENSG00000012048,ENSG00000012061,ENSG00000013573,ENSG00000014824,ENSG00000015475,ENSG00000019549,ENSG00000019582,ENSG00000020426,ENSG00000020922,ENSG00000021776,ENSG00000026036,ENSG00000026508,ENSG00000028137…
1	!	7.69e-07	157	11036	129	0.012	0.822	GO:2001020	BP	7	regulation of response to DNA damage stimulus	4	ENSG00000002016,ENSG00000004487,ENSG00000008405,ENSG00000012048,ENSG00000013573,ENSG00000015475,ENSG00000019549,ENSG00000019582,ENSG00000026036,ENSG00000026508,ENSG00000029363,ENSG00000054965,ENSG00000064545,ENSG00000077463,ENSG00000078237,ENSG00000079134,ENSG00000080345,ENSG00000087206,ENSG00000092470,ENSG00000096717,ENSG00000097007,ENSG00000100109,ENSG00000100296,ENSG00000100823,ENSG00000101843…
1	!	0.0219	53	11036	46	0.004	0.868	GO:2001021	BP	7	negative regulation of response to DNA damage stimulus	5	ENSG00000004487,ENSG00000015475,ENSG00000019549,ENSG00000019582,ENSG00000026508,ENSG00000064545,ENSG00000079134,ENSG00000096717,ENSG00000100109,ENSG00000100296,ENSG00000101843,ENSG00000104517,ENSG00000107562,ENSG00000108469,ENSG00000114026,ENSG00000119401,ENSG00000120885,ENSG00000126453,ENSG00000127311,ENSG00000129355,ENSG00000132604,ENSG00000133112,ENSG00000134452,ENSG00000135679,ENSG00000144476…
1	!	1.58e-07	151	11036	126	0.011	0.834	GO:0000077	BP	7	DNA damage checkpoint	4	ENSG00000008405,ENSG00000012048,ENSG00000020922,ENSG00000048028,ENSG00000053254,ENSG00000067369,ENSG00000075131,ENSG00000079134,ENSG00000080802,ENSG00000081377,ENSG00000087088,ENSG00000087206,ENSG00000087586,ENSG00000088038,ENSG00000090097,ENSG00000091436,ENSG00000092470,ENSG00000092853,ENSG00000095002,ENSG00000095787,ENSG00000096401,ENSG00000100296,ENSG00000100393,ENSG00000102760,ENSG00000103264…
1	!	0.000367	97	11036	81	0.007	0.835	GO:0044773	BP	7	mitotic DNA damage checkpoint	5	ENSG00000020922,ENSG00000053254,ENSG00000075131,ENSG00000080802,ENSG00000087088,ENSG00000087586,ENSG00000088038,ENSG00000090097,ENSG00000095002,ENSG00000100393,ENSG00000102760,ENSG00000103264,ENSG00000103479,ENSG00000104320,ENSG00000106144,ENSG00000108465,ENSG00000110092,ENSG00000111276,ENSG00000111596,ENSG00000113300,ENSG00000114126,ENSG00000114670,ENSG00000115966,ENSG00000116017,ENSG00000116717…
1	!	1.71e-18	515	11036	405	0.037	0.786	GO:0006281	BP	7	DNA repair	4	ENSG00000002016,ENSG00000004487,ENSG00000004700,ENSG00000005007,ENSG00000005075,ENSG00000005156,ENSG00000009413,ENSG00000009954,ENSG00000010072,ENSG00000011485,ENSG00000012048,ENSG00000012061,ENSG00000013573,ENSG00000014824,ENSG00000020426,ENSG00000020922,ENSG00000021776,ENSG00000026036,ENSG00000035928,ENSG00000038219,ENSG00000039650,ENSG00000041880,ENSG00000042088,ENSG00000047315,ENSG00000048028…
1	!	9.35e-13	117	11036	108	0.01	0.923	GO:0006289	BP	7	nucleotide-excision repair	5	ENSG00000002016,ENSG00000005075,ENSG00000005156,ENSG00000012061,ENSG00000014824,ENSG00000020426,ENSG00000021776,ENSG00000035928,ENSG00000039650,ENSG00000047315,ENSG00000049167,ENSG00000062822,ENSG00000065057,ENSG00000066427,ENSG00000073050,ENSG00000076924,ENSG00000077514,ENSG00000084072,ENSG00000096717,ENSG00000099817,ENSG00000100142,ENSG00000100387,ENSG00000100393,ENSG00000102978,ENSG00000103275…
1	!	9.41e-05	32	11036	32	0.003	1	GO:0070911	BP	7	global genome nucleotide-excision repair	6	ENSG00000012061,ENSG00000100387,ENSG00000103275,ENSG00000104884,ENSG00000110768,ENSG00000111358,ENSG00000116030,ENSG00000119318,ENSG00000123552,ENSG00000131778,ENSG00000134574,ENSG00000136936,ENSG00000139842,ENSG00000143799,ENSG00000143947,ENSG00000145736,ENSG00000147400,ENSG00000150991,ENSG00000154767,ENSG00000157450,ENSG00000158290,ENSG00000163161,ENSG00000167986,ENSG00000169139,ENSG00000170315…
1	!	7.83e-10	73	11036	70	0.006	0.959	GO:0006283	BP	7	transcription-coupled nucleotide-excision repair	6	ENSG00000005075,ENSG00000005156,ENSG00000012061,ENSG00000020426,ENSG00000021776,ENSG00000035928,ENSG00000047315,ENSG00000049167,ENSG00000062822,ENSG00000073050,ENSG00000076924,ENSG00000077514,ENSG00000084072,ENSG00000099817,ENSG00000100142,ENSG00000100387,ENSG00000100393,ENSG00000102978,ENSG00000104884,ENSG00000105258,ENSG00000105486,ENSG00000106628,ENSG00000110107,ENSG00000110768,ENSG00000111358…
1	!	0.0225	41	11036	37	0.003	0.902	GO:0033683	BP	7	nucleotide-excision repair, DNA incision	6	ENSG00000012061,ENSG00000035928,ENSG00000062822,ENSG00000065057,ENSG00000077514,ENSG00000100387,ENSG00000104884,ENSG00000106628,ENSG00000110768,ENSG00000111358,ENSG00000111445,ENSG00000114026,ENSG00000117748,ENSG00000122008,ENSG00000131778,ENSG00000132383,ENSG00000132646,ENSG00000133119,ENSG00000134574,ENSG00000134897,ENSG00000134899,ENSG00000136936,ENSG00000139842,ENSG00000143799,ENSG00000143947…
1	!	0.0199	37	11036	34	0.003	0.919	GO:0006296	BP	7	nucleotide-excision repair, DNA incision, 5'-to lesion	7	ENSG00000012061,ENSG00000035928,ENSG00000062822,ENSG00000065057,ENSG00000077514,ENSG00000100387,ENSG00000104884,ENSG00000106628,ENSG00000110768,ENSG00000111358,ENSG00000111445,ENSG00000117748,ENSG00000122008,ENSG00000131778,ENSG00000132383,ENSG00000132646,ENSG00000133119,ENSG00000134574,ENSG00000134899,ENSG00000136936,ENSG00000139842,ENSG00000143799,ENSG00000143947,ENSG00000145736,ENSG00000150991…
1	!	0.011	23	11036	23	0.002	1	GO:0000715	BP	7	nucleotide-excision repair, DNA damage recognition	6	ENSG00000100387,ENSG00000111652,ENSG00000119318,ENSG00000121022,ENSG00000134574,ENSG00000136936,ENSG00000138663,ENSG00000139842,ENSG00000141030,ENSG00000143799,ENSG00000143947,ENSG00000144524,ENSG00000147400,ENSG00000150991,ENSG00000154767,ENSG00000158290,ENSG00000166200,ENSG00000167986,ENSG00000168090,ENSG00000169727,ENSG00000170315,ENSG00000198612,ENSG00000221983
1	!	0.00976	29	11036	28	0.003	0.966	GO:0006294	BP	7	nucleotide-excision repair, preincision complex assembly	6	ENSG00000020426,ENSG00000100387,ENSG00000104884,ENSG00000110768,ENSG00000111358,ENSG00000117748,ENSG00000119318,ENSG00000131778,ENSG00000132383,ENSG00000134058,ENSG00000134480,ENSG00000134574,ENSG00000134899,ENSG00000136936,ENSG00000139842,ENSG00000143799,ENSG00000143947,ENSG00000145736,ENSG00000147400,ENSG00000150991,ENSG00000154767,ENSG00000158290,ENSG00000163161,ENSG00000167986,ENSG00000170315…
1	!	2.01e-21	261	11036	229	0.021	0.877	GO:0034976	BP	7	response to endoplasmic reticulum stress	3	ENSG00000008952,ENSG00000009830,ENSG00000012174,ENSG00000012232,ENSG00000013275,ENSG00000013573,ENSG00000014123,ENSG00000023318,ENSG00000025796,ENSG00000030110,ENSG00000044090,ENSG00000044574,ENSG00000050130,ENSG00000051108,ENSG00000055332,ENSG00000058056,ENSG00000058262,ENSG00000065485,ENSG00000065665,ENSG00000066427,ENSG00000068912,ENSG00000068971,ENSG00000070010,ENSG00000070540,ENSG00000070669…
1	!	0.0127	38	11036	35	0.003	0.921	GO:1903573	BP	7	negative regulation of response to endoplasmic reticulum stress	4	ENSG00000051108,ENSG00000068912,ENSG00000071051,ENSG00000072849,ENSG00000087074,ENSG00000099958,ENSG00000100219,ENSG00000101557,ENSG00000102580,ENSG00000103429,ENSG00000107175,ENSG00000109501,ENSG00000116288,ENSG00000131871,ENSG00000134882,ENSG00000135506,ENSG00000139644,ENSG00000149428,ENSG00000155313,ENSG00000157613,ENSG00000158092,ENSG00000158615,ENSG00000162191,ENSG00000162298,ENSG00000178719…
1	!	1.59e-06	108	11036	93	0.008	0.861	GO:0034605	BP	7	cellular response to heat	3	ENSG00000004478,ENSG00000005339,ENSG00000030066,ENSG00000047410,ENSG00000066427,ENSG00000069248,ENSG00000075188,ENSG00000080824,ENSG00000082701,ENSG00000085415,ENSG00000093000,ENSG00000094914,ENSG00000095319,ENSG00000096384,ENSG00000096717,ENSG00000100030,ENSG00000100292,ENSG00000100393,ENSG00000101146,ENSG00000101276,ENSG00000102054,ENSG00000102882,ENSG00000102900,ENSG00000105821,ENSG00000105993…
1	!	3.21e-07	75	11036	69	0.006	0.92	GO:1900034	BP	7	regulation of cellular response to heat	4	ENSG00000004478,ENSG00000005339,ENSG00000030066,ENSG00000047410,ENSG00000069248,ENSG00000075188,ENSG00000080824,ENSG00000082701,ENSG00000085415,ENSG00000093000,ENSG00000094914,ENSG00000095319,ENSG00000096384,ENSG00000096717,ENSG00000100030,ENSG00000100393,ENSG00000101146,ENSG00000102882,ENSG00000102900,ENSG00000105821,ENSG00000105993,ENSG00000107262,ENSG00000108559,ENSG00000108953,ENSG00000109846…
1	!	2.79e-05	227	11036	174	0.016	0.767	GO:0034599	BP	7	cellular response to oxidative stress	3	ENSG00000002016,ENSG00000003402,ENSG00000005882,ENSG00000006534,ENSG00000011485,ENSG00000019991,ENSG00000028116,ENSG00000033170,ENSG00000064545,ENSG00000068903,ENSG00000079805,ENSG00000082641,ENSG00000085491,ENSG00000085662,ENSG00000089159,ENSG00000091164,ENSG00000094631,ENSG00000096717,ENSG00000096968,ENSG00000097007,ENSG00000100225,ENSG00000100292,ENSG00000100348,ENSG00000100644,ENSG00000100823…
1	!	0.0317	21	11036	21	0.002	1	GO:0043555	BP	7	regulation of translation in response to stress	3	ENSG00000055332,ENSG00000070785,ENSG00000071051,ENSG00000086232,ENSG00000087074,ENSG00000102580,ENSG00000115211,ENSG00000117676,ENSG00000128272,ENSG00000128829,ENSG00000130766,ENSG00000134001,ENSG00000145191,ENSG00000154059,ENSG00000158092,ENSG00000158615,ENSG00000172071,ENSG00000172531,ENSG00000173933,ENSG00000177189,ENSG00000181163
1	!	0.00122	68	11036	59	0.005	0.868	GO:0043620	BP	7	regulation of DNA-templated transcription in response to stress	3	ENSG00000005339,ENSG00000012174,ENSG00000029363,ENSG00000044574,ENSG00000068903,ENSG00000069869,ENSG00000071051,ENSG00000087074,ENSG00000089154,ENSG00000100292,ENSG00000100387,ENSG00000100393,ENSG00000100644,ENSG00000103363,ENSG00000108094,ENSG00000109332,ENSG00000112715,ENSG00000116016,ENSG00000116044,ENSG00000117676,ENSG00000118217,ENSG00000120738,ENSG00000124177,ENSG00000127528,ENSG00000128272…
1	!	0.00845	63	11036	54	0.005	0.857	GO:0043618	BP	7	regulation of transcription from RNA polymerase II promoter in response to stress	4	ENSG00000005339,ENSG00000012174,ENSG00000044574,ENSG00000068903,ENSG00000069869,ENSG00000071051,ENSG00000087074,ENSG00000089154,ENSG00000100292,ENSG00000100387,ENSG00000100393,ENSG00000100644,ENSG00000103363,ENSG00000108094,ENSG00000109332,ENSG00000112715,ENSG00000116016,ENSG00000116044,ENSG00000118217,ENSG00000120738,ENSG00000124177,ENSG00000127528,ENSG00000128272,ENSG00000129521,ENSG00000130766…
1	!	1.01e-09	538	11036	396	0.036	0.736	GO:1905114	BP	7	cell surface receptor signaling pathway involved in cell-cell signaling	1	ENSG00000004975,ENSG00000005884,ENSG00000006125,ENSG00000006712,ENSG00000007047,ENSG00000008018,ENSG00000008300,ENSG00000008735,ENSG00000010361,ENSG00000011143,ENSG00000012822,ENSG00000013275,ENSG00000015133,ENSG00000018408,ENSG00000019549,ENSG00000019995,ENSG00000035499,ENSG00000036257,ENSG00000041357,ENSG00000042753,ENSG00000050165,ENSG00000055130,ENSG00000058091,ENSG00000060656,ENSG00000065717…
1	!	1.82e-11	476	11036	360	0.033	0.756	GO:0016055	BP	7	Wnt signaling pathway	2	ENSG00000004975,ENSG00000005884,ENSG00000006125,ENSG00000006712,ENSG00000007047,ENSG00000008018,ENSG00000008300,ENSG00000010361,ENSG00000011143,ENSG00000012822,ENSG00000013275,ENSG00000015133,ENSG00000018408,ENSG00000019549,ENSG00000019995,ENSG00000035499,ENSG00000036257,ENSG00000041357,ENSG00000042753,ENSG00000050165,ENSG00000055130,ENSG00000058091,ENSG00000060656,ENSG00000065717,ENSG00000067560…
1	!	1.17e-05	295	11036	221	0.02	0.749	GO:0060070	BP	7	canonical Wnt signaling pathway	3	ENSG00000004975,ENSG00000008018,ENSG00000010361,ENSG00000011143,ENSG00000013275,ENSG00000018408,ENSG00000019549,ENSG00000036257,ENSG00000041357,ENSG00000050165,ENSG00000058091,ENSG00000060656,ENSG00000065717,ENSG00000068878,ENSG00000069329,ENSG00000070018,ENSG00000070831,ENSG00000073536,ENSG00000077684,ENSG00000080815,ENSG00000081059,ENSG00000082701,ENSG00000083799,ENSG00000087191,ENSG00000088448…
1	!	4.73e-06	155	11036	126	0.011	0.813	GO:0035567	BP	7	non-canonical Wnt signaling pathway	3	ENSG00000004975,ENSG00000006125,ENSG00000008018,ENSG00000008300,ENSG00000011143,ENSG00000013275,ENSG00000041357,ENSG00000042753,ENSG00000067560,ENSG00000068878,ENSG00000068885,ENSG00000070831,ENSG00000075275,ENSG00000076716,ENSG00000078369,ENSG00000078687,ENSG00000087095,ENSG00000087191,ENSG00000090905,ENSG00000092010,ENSG00000092847,ENSG00000095261,ENSG00000097007,ENSG00000099341,ENSG00000100354…
1	!	0.0255	567	11036	383	0.035	0.675	GO:1901699	BP	7	cellular response to nitrogen compound	1	ENSG00000001084,ENSG00000002330,ENSG00000003402,ENSG00000004487,ENSG00000004799,ENSG00000005249,ENSG00000005882,ENSG00000006453,ENSG00000010810,ENSG00000011405,ENSG00000012048,ENSG00000013573,ENSG00000023909,ENSG00000024048,ENSG00000025039,ENSG00000033627,ENSG00000044115,ENSG00000044574,ENSG00000047249,ENSG00000048052,ENSG00000050820,ENSG00000051523,ENSG00000058668,ENSG00000060558,ENSG00000064300…
1	!	8.49e-06	129	11036	107	0.01	0.829	GO:0043902	BP	7	positive regulation of multi-organism process	1	ENSG00000002330,ENSG00000005075,ENSG00000047188,ENSG00000047315,ENSG00000048649,ENSG00000060069,ENSG00000064995,ENSG00000065243,ENSG00000068903,ENSG00000069275,ENSG00000070756,ENSG00000074319,ENSG00000074696,ENSG00000075785,ENSG00000078804,ENSG00000083937,ENSG00000084072,ENSG00000087586,ENSG00000090447,ENSG00000096063,ENSG00000099817,ENSG00000099956,ENSG00000100097,ENSG00000100142,ENSG00000100393…
1	!	6.19e-10	98	11036	90	0.008	0.918	GO:0048524	BP	7	positive regulation of viral process	2	ENSG00000005075,ENSG00000047188,ENSG00000047315,ENSG00000048649,ENSG00000060069,ENSG00000064995,ENSG00000065243,ENSG00000069275,ENSG00000070756,ENSG00000074319,ENSG00000074696,ENSG00000075785,ENSG00000078804,ENSG00000083937,ENSG00000084072,ENSG00000090447,ENSG00000096063,ENSG00000099817,ENSG00000099956,ENSG00000100097,ENSG00000100142,ENSG00000100393,ENSG00000100603,ENSG00000101421,ENSG00000101558…
1	!	8.93e-09	92	11036	84	0.008	0.913	GO:1903902	BP	7	positive regulation of viral life cycle	3	ENSG00000005075,ENSG00000047188,ENSG00000047315,ENSG00000048649,ENSG00000060069,ENSG00000064995,ENSG00000065243,ENSG00000069275,ENSG00000070756,ENSG00000074319,ENSG00000074696,ENSG00000078804,ENSG00000083937,ENSG00000084072,ENSG00000090447,ENSG00000096063,ENSG00000099817,ENSG00000099956,ENSG00000100097,ENSG00000100142,ENSG00000100393,ENSG00000100603,ENSG00000101421,ENSG00000101558,ENSG00000102081…
1	!	0.000345	41	11036	39	0.004	0.951	GO:0050434	BP	7	positive regulation of viral transcription	4	ENSG00000005075,ENSG00000047315,ENSG00000048649,ENSG00000060069,ENSG00000064995,ENSG00000069275,ENSG00000078804,ENSG00000090447,ENSG00000099817,ENSG00000099956,ENSG00000100142,ENSG00000100393,ENSG00000100603,ENSG00000102978,ENSG00000105258,ENSG00000108518,ENSG00000121864,ENSG00000125651,ENSG00000127616,ENSG00000129315,ENSG00000135272,ENSG00000136807,ENSG00000137947,ENSG00000138795,ENSG00000144231…
1	!	0.0125	1994	11036	1267	0.115	0.635	GO:0048584	BP	7	positive regulation of response to stimulus	1	ENSG00000000003,ENSG00000000971,ENSG00000002330,ENSG00000002834,ENSG00000003393,ENSG00000003400,ENSG00000003402,ENSG00000004139,ENSG00000004975,ENSG00000005020,ENSG00000005339,ENSG00000006016,ENSG00000006062,ENSG00000006210,ENSG00000006327,ENSG00000006638,ENSG00000007168,ENSG00000008018,ENSG00000008294,ENSG00000008735,ENSG00000009724,ENSG00000010704,ENSG00000010810,ENSG00000011422,ENSG00000011465…
1	!	0.00536	1702	11036	1092	0.099	0.642	GO:2000026	BP	7	regulation of multicellular organismal development	1	ENSG00000001617,ENSG00000001631,ENSG00000002330,ENSG00000003402,ENSG00000004139,ENSG00000004399,ENSG00000004478,ENSG00000004487,ENSG00000004975,ENSG00000005483,ENSG00000005884,ENSG00000006125,ENSG00000006210,ENSG00000006327,ENSG00000006638,ENSG00000006652,ENSG00000006712,ENSG00000006747,ENSG00000007168,ENSG00000007372,ENSG00000007392,ENSG00000008018,ENSG00000008086,ENSG00000008294,ENSG00000008300…
1	!	6.9e-09	2799	11036	1815	0.164	0.648	GO:0010033	BP	7	response to organic substance	1	ENSG00000001084,ENSG00000002330,ENSG00000003402,ENSG00000003436,ENSG00000004139,ENSG00000004478,ENSG00000004487,ENSG00000004799,ENSG00000005007,ENSG00000005075,ENSG00000005249,ENSG00000005483,ENSG00000005882,ENSG00000005884,ENSG00000006025,ENSG00000006062,ENSG00000006210,ENSG00000006327,ENSG00000006453,ENSG00000006638,ENSG00000006712,ENSG00000006831,ENSG00000007168,ENSG00000008018,ENSG00000008405…
1	!	7.26e-13	184	11036	159	0.014	0.864	GO:0035966	BP	7	response to topologically incorrect protein	2	ENSG00000008952,ENSG00000009830,ENSG00000012174,ENSG00000012232,ENSG00000013573,ENSG00000023318,ENSG00000025796,ENSG00000030110,ENSG00000044090,ENSG00000044574,ENSG00000050130,ENSG00000051108,ENSG00000055332,ENSG00000058262,ENSG00000065485,ENSG00000065665,ENSG00000066427,ENSG00000068971,ENSG00000070010,ENSG00000070423,ENSG00000070540,ENSG00000070669,ENSG00000071051,ENSG00000072778,ENSG00000072849…
1	!	1.7e-13	168	11036	148	0.013	0.881	GO:0006986	BP	7	response to unfolded protein	3	ENSG00000008952,ENSG00000012174,ENSG00000012232,ENSG00000013573,ENSG00000023318,ENSG00000025796,ENSG00000030110,ENSG00000044090,ENSG00000044574,ENSG00000050130,ENSG00000051108,ENSG00000055332,ENSG00000058262,ENSG00000065485,ENSG00000065665,ENSG00000068971,ENSG00000070540,ENSG00000070669,ENSG00000071051,ENSG00000072778,ENSG00000072849,ENSG00000074842,ENSG00000080824,ENSG00000086061,ENSG00000087074…
1	!	0.000129	628	11036	434	0.039	0.691	GO:0070848	BP	7	response to growth factor	2	ENSG00000001084,ENSG00000003402,ENSG00000005075,ENSG00000005884,ENSG00000010361,ENSG00000010704,ENSG00000010810,ENSG00000011201,ENSG00000011304,ENSG00000011465,ENSG00000019549,ENSG00000019991,ENSG00000020181,ENSG00000023734,ENSG00000023909,ENSG00000026508,ENSG00000028137,ENSG00000033170,ENSG00000037280,ENSG00000039319,ENSG00000041982,ENSG00000044574,ENSG00000047315,ENSG00000047410,ENSG00000049323…
1	!	7.18e-05	211	11036	162	0.015	0.768	GO:0071559	BP	7	response to transforming growth factor beta	3	ENSG00000003402,ENSG00000005884,ENSG00000010810,ENSG00000023734,ENSG00000033170,ENSG00000044574,ENSG00000049323,ENSG00000050165,ENSG00000064393,ENSG00000067560,ENSG00000067606,ENSG00000068001,ENSG00000069702,ENSG00000073712,ENSG00000078401,ENSG00000079805,ENSG00000081189,ENSG00000082781,ENSG00000086991,ENSG00000087095,ENSG00000088832,ENSG00000089159,ENSG00000090006,ENSG00000090863,ENSG00000092969…
1	!	9.5e-11	2187	11036	1450	0.131	0.663	GO:0071310	BP	7	cellular response to organic substance	2	ENSG00000001084,ENSG00000002330,ENSG00000003402,ENSG00000003436,ENSG00000004478,ENSG00000004487,ENSG00000004799,ENSG00000005007,ENSG00000005075,ENSG00000005249,ENSG00000005483,ENSG00000005882,ENSG00000005884,ENSG00000006025,ENSG00000006062,ENSG00000006210,ENSG00000006327,ENSG00000006453,ENSG00000006638,ENSG00000006712,ENSG00000006831,ENSG00000007168,ENSG00000008018,ENSG00000008405,ENSG00000008838…
1	!	0.000109	604	11036	419	0.038	0.694	GO:0071363	BP	7	cellular response to growth factor stimulus	3	ENSG00000001084,ENSG00000003402,ENSG00000005075,ENSG00000005884,ENSG00000010361,ENSG00000010704,ENSG00000010810,ENSG00000011201,ENSG00000011304,ENSG00000011465,ENSG00000019549,ENSG00000019991,ENSG00000020181,ENSG00000023734,ENSG00000023909,ENSG00000026508,ENSG00000028137,ENSG00000033170,ENSG00000037280,ENSG00000039319,ENSG00000044574,ENSG00000047315,ENSG00000049323,ENSG00000050165,ENSG00000050820…
1	!	5.26e-05	209	11036	161	0.015	0.77	GO:0071560	BP	7	cellular response to transforming growth factor beta stimulus	4	ENSG00000003402,ENSG00000005884,ENSG00000010810,ENSG00000023734,ENSG00000033170,ENSG00000044574,ENSG00000049323,ENSG00000050165,ENSG00000064393,ENSG00000067560,ENSG00000067606,ENSG00000068001,ENSG00000069702,ENSG00000073712,ENSG00000078401,ENSG00000079805,ENSG00000081189,ENSG00000082781,ENSG00000086991,ENSG00000087095,ENSG00000088832,ENSG00000089159,ENSG00000090006,ENSG00000090863,ENSG00000092969…
1	!	0.034	97	11036	77	0.007	0.794	GO:1903844	BP	7	regulation of cellular response to transforming growth factor beta stimulus	5	ENSG00000003402,ENSG00000005884,ENSG00000023734,ENSG00000044574,ENSG00000049323,ENSG00000050165,ENSG00000064393,ENSG00000069702,ENSG00000079805,ENSG00000090006,ENSG00000090863,ENSG00000095739,ENSG00000096717,ENSG00000100603,ENSG00000100614,ENSG00000101665,ENSG00000103266,ENSG00000105329,ENSG00000105971,ENSG00000105974,ENSG00000106799,ENSG00000106991,ENSG00000108187,ENSG00000108389,ENSG00000108854…
1	!	4.08e-12	144	11036	128	0.012	0.889	GO:0035967	BP	7	cellular response to topologically incorrect protein	3	ENSG00000008952,ENSG00000009830,ENSG00000012174,ENSG00000012232,ENSG00000013573,ENSG00000025796,ENSG00000030110,ENSG00000044090,ENSG00000044574,ENSG00000051108,ENSG00000055332,ENSG00000058262,ENSG00000065485,ENSG00000065665,ENSG00000066427,ENSG00000068971,ENSG00000070010,ENSG00000070423,ENSG00000070540,ENSG00000070669,ENSG00000071051,ENSG00000072778,ENSG00000072849,ENSG00000074842,ENSG00000087074…
1	!	1.16e-12	130	11036	118	0.011	0.908	GO:0034620	BP	7	cellular response to unfolded protein	4	ENSG00000008952,ENSG00000012174,ENSG00000012232,ENSG00000013573,ENSG00000025796,ENSG00000030110,ENSG00000044090,ENSG00000044574,ENSG00000051108,ENSG00000055332,ENSG00000058262,ENSG00000065485,ENSG00000065665,ENSG00000068971,ENSG00000070540,ENSG00000070669,ENSG00000071051,ENSG00000072778,ENSG00000072849,ENSG00000074842,ENSG00000087074,ENSG00000087088,ENSG00000087274,ENSG00000088298,ENSG00000090520…
1	!	0.04	485	11036	330	0.03	0.68	GO:0071417	BP	7	cellular response to organonitrogen compound	3	ENSG00000001084,ENSG00000002330,ENSG00000003402,ENSG00000004487,ENSG00000004799,ENSG00000005249,ENSG00000005882,ENSG00000006453,ENSG00000010810,ENSG00000011405,ENSG00000012048,ENSG00000013573,ENSG00000023909,ENSG00000024048,ENSG00000025039,ENSG00000033627,ENSG00000044115,ENSG00000044574,ENSG00000047249,ENSG00000048052,ENSG00000050820,ENSG00000051523,ENSG00000058668,ENSG00000064300,ENSG00000065150…
1	!	0.047	315	11036	221	0.02	0.702	GO:1901653	BP	7	cellular response to peptide	4	ENSG00000001084,ENSG00000003402,ENSG00000004799,ENSG00000005249,ENSG00000005882,ENSG00000006453,ENSG00000010810,ENSG00000011405,ENSG00000013573,ENSG00000033627,ENSG00000047249,ENSG00000048052,ENSG00000050820,ENSG00000051523,ENSG00000064300,ENSG00000067606,ENSG00000069275,ENSG00000071553,ENSG00000072062,ENSG00000072310,ENSG00000078369,ENSG00000078401,ENSG00000084207,ENSG00000084733,ENSG00000085662…
[truncated: 13,548 more rows]
