# Supplementary material for: The Human Blood-Nerve Barrier Transcriptome
Source: Sci Rep. 2017 Dec 12;7:17477. doi: 10.1038/s41598-017-17475-y (PMC5727190; doi:10.1038/s41598-017-17475-y)
Supplement: Supplementary file 5 — Dataset 4 [file 41598_2017_17475_MOESM5_ESM.xlsx]

## Sheet: gProfiler
#	signf	p-value	T	Q	Q&T	Q&T/Q	Q&T/T	term ID	t type	t group	t name	t depth	Q&T list
#
1	!	0.0208	7	1886	6	0.003	0.857	GO:0060676	BP	7	ureteric bud formation	1	ENSG00000100625,ENSG00000107485,ENSG00000126778,ENSG00000166923,ENSG00000168621,ENSG00000183691
1	!	0.00432	42	1886	16	0.008	0.381	GO:0061641	BP	8	CENP-A containing chromatin organization	1	ENSG00000031691,ENSG00000100162,ENSG00000115163,ENSG00000123219,ENSG00000123485,ENSG00000137812,ENSG00000153044,ENSG00000158406,ENSG00000159055,ENSG00000166451,ENSG00000175279,ENSG00000197238,ENSG00000203760,ENSG00000270276,ENSG00000270882,ENSG00000273542
1	!	0.00888	44	1886	16	0.008	0.364	GO:0031055	BP	8	chromatin remodeling at centromere	1	ENSG00000031691,ENSG00000100162,ENSG00000115163,ENSG00000123219,ENSG00000123485,ENSG00000137812,ENSG00000153044,ENSG00000158406,ENSG00000159055,ENSG00000166451,ENSG00000175279,ENSG00000197238,ENSG00000203760,ENSG00000270276,ENSG00000270882,ENSG00000273542
1	!	0.000231	335	1886	66	0.035	0.197	GO:0007059	BP	8	chromosome segregation	1	ENSG00000031691,ENSG00000058804,ENSG00000071539,ENSG00000080986,ENSG00000089685,ENSG00000090889,ENSG00000100162,ENSG00000101447,ENSG00000108384,ENSG00000109805,ENSG00000112742,ENSG00000114346,ENSG00000115163,ENSG00000117399,ENSG00000117650,ENSG00000118193,ENSG00000121152,ENSG00000121621,ENSG00000122952,ENSG00000123219,ENSG00000123485,ENSG00000123810,ENSG00000126787,ENSG00000128789,ENSG00000129810…
1	!	9.99e-05	287	1886	60	0.032	0.209	GO:0098813	BP	8	nuclear chromosome segregation	2	ENSG00000031691,ENSG00000058804,ENSG00000071539,ENSG00000080986,ENSG00000089685,ENSG00000090889,ENSG00000100162,ENSG00000101447,ENSG00000108384,ENSG00000109805,ENSG00000112742,ENSG00000114346,ENSG00000115163,ENSG00000117399,ENSG00000117650,ENSG00000118193,ENSG00000121152,ENSG00000121621,ENSG00000122952,ENSG00000123219,ENSG00000123810,ENSG00000126787,ENSG00000128789,ENSG00000129810,ENSG00000131747…
1	!	0.00567	632	1886	101	0.054	0.16	GO:0051276	BP	8	chromosome organization	1	ENSG00000031691,ENSG00000049541,ENSG00000051180,ENSG00000058804,ENSG00000071539,ENSG00000080986,ENSG00000085999,ENSG00000089685,ENSG00000090889,ENSG00000093009,ENSG00000100162,ENSG00000100479,ENSG00000101003,ENSG00000105011,ENSG00000106399,ENSG00000108384,ENSG00000109805,ENSG00000112742,ENSG00000115163,ENSG00000117399,ENSG00000117650,ENSG00000118193,ENSG00000121152,ENSG00000121621,ENSG00000122952…
1	!	0.00156	220	1886	47	0.025	0.214	GO:0000819	BP	8	sister chromatid segregation	2	ENSG00000031691,ENSG00000080986,ENSG00000089685,ENSG00000090889,ENSG00000100162,ENSG00000108384,ENSG00000109805,ENSG00000112742,ENSG00000115163,ENSG00000117399,ENSG00000117650,ENSG00000118193,ENSG00000121152,ENSG00000121621,ENSG00000122952,ENSG00000123219,ENSG00000123810,ENSG00000126787,ENSG00000128789,ENSG00000129810,ENSG00000131747,ENSG00000134057,ENSG00000134690,ENSG00000137812,ENSG00000138180…
1	!	0.00678	53	1886	18	0.01	0.34	GO:0034508	BP	8	centromere complex assembly	2	ENSG00000031691,ENSG00000100162,ENSG00000115163,ENSG00000123219,ENSG00000123485,ENSG00000137812,ENSG00000138778,ENSG00000153044,ENSG00000158406,ENSG00000159055,ENSG00000166451,ENSG00000175279,ENSG00000197238,ENSG00000203760,ENSG00000251503,ENSG00000270276,ENSG00000270882,ENSG00000273542
1	!	0.0412	54	1886	17	0.009	0.315	GO:0034724	BP	8	DNA replication-independent nucleosome organization	1	ENSG00000031691,ENSG00000100162,ENSG00000105011,ENSG00000115163,ENSG00000123219,ENSG00000123485,ENSG00000137812,ENSG00000153044,ENSG00000158406,ENSG00000159055,ENSG00000166451,ENSG00000175279,ENSG00000197238,ENSG00000203760,ENSG00000270276,ENSG00000270882,ENSG00000273542
1	!	0.0185	126	1886	30	0.016	0.238	GO:0007062	BP	8	sister chromatid cohesion	1	ENSG00000031691,ENSG00000080986,ENSG00000089685,ENSG00000100162,ENSG00000108384,ENSG00000115163,ENSG00000117399,ENSG00000121621,ENSG00000122952,ENSG00000123219,ENSG00000123810,ENSG00000129810,ENSG00000134690,ENSG00000137812,ENSG00000138778,ENSG00000142945,ENSG00000143228,ENSG00000146670,ENSG00000152253,ENSG00000153044,ENSG00000156831,ENSG00000156970,ENSG00000161888,ENSG00000164109,ENSG00000166451…
1	!	0.0311	53	1886	17	0.009	0.321	GO:0006336	BP	8	DNA replication-independent nucleosome assembly	1	ENSG00000031691,ENSG00000100162,ENSG00000105011,ENSG00000115163,ENSG00000123219,ENSG00000123485,ENSG00000137812,ENSG00000153044,ENSG00000158406,ENSG00000159055,ENSG00000166451,ENSG00000175279,ENSG00000197238,ENSG00000203760,ENSG00000270276,ENSG00000270882,ENSG00000273542
1	!	0.00432	42	1886	16	0.008	0.381	GO:0034080	BP	8	CENP-A containing nucleosome assembly	1	ENSG00000031691,ENSG00000100162,ENSG00000115163,ENSG00000123219,ENSG00000123485,ENSG00000137812,ENSG00000153044,ENSG00000158406,ENSG00000159055,ENSG00000166451,ENSG00000175279,ENSG00000197238,ENSG00000203760,ENSG00000270276,ENSG00000270882,ENSG00000273542
1	!	0.00266	258	1886	52	0.028	0.202	GO:0006310	BP	9	DNA recombination	1	ENSG00000049541,ENSG00000051180,ENSG00000051341,ENSG00000070501,ENSG00000071539,ENSG00000085999,ENSG00000093009,ENSG00000097046,ENSG00000100479,ENSG00000101773,ENSG00000104998,ENSG00000105619,ENSG00000106399,ENSG00000108384,ENSG00000111247,ENSG00000117586,ENSG00000121211,ENSG00000131153,ENSG00000131747,ENSG00000138346,ENSG00000140451,ENSG00000146143,ENSG00000149554,ENSG00000152422,ENSG00000153391…
1	!	1.9e-05	616	1886	108	0.057	0.175	GO:0048285	BP	1	organelle fission	1	ENSG00000003096,ENSG00000011426,ENSG00000051180,ENSG00000058804,ENSG00000066279,ENSG00000071539,ENSG00000080986,ENSG00000085999,ENSG00000088325,ENSG00000089685,ENSG00000090889,ENSG00000091106,ENSG00000101057,ENSG00000101447,ENSG00000101773,ENSG00000104883,ENSG00000105255,ENSG00000108384,ENSG00000109805,ENSG00000112742,ENSG00000114251,ENSG00000115008,ENSG00000115163,ENSG00000117399,ENSG00000117650…
1	!	1.47e-05	576	1886	103	0.055	0.179	GO:0000280	BP	1	nuclear division	2	ENSG00000003096,ENSG00000011426,ENSG00000051180,ENSG00000058804,ENSG00000066279,ENSG00000071539,ENSG00000080986,ENSG00000085999,ENSG00000088325,ENSG00000089685,ENSG00000090889,ENSG00000091106,ENSG00000101057,ENSG00000101447,ENSG00000101773,ENSG00000105255,ENSG00000108384,ENSG00000109805,ENSG00000112742,ENSG00000114251,ENSG00000115008,ENSG00000115163,ENSG00000117399,ENSG00000117650,ENSG00000118193…
1	!	0.0382	163	1886	35	0.019	0.215	GO:0051783	BP	1	regulation of nuclear division	3	ENSG00000011426,ENSG00000080986,ENSG00000112742,ENSG00000114251,ENSG00000115008,ENSG00000117399,ENSG00000117650,ENSG00000120149,ENSG00000124688,ENSG00000124882,ENSG00000125538,ENSG00000126787,ENSG00000127564,ENSG00000128342,ENSG00000128789,ENSG00000134057,ENSG00000136122,ENSG00000138778,ENSG00000138798,ENSG00000141198,ENSG00000146670,ENSG00000149554,ENSG00000156831,ENSG00000156970,ENSG00000158402…
1	!	0.00078	440	1886	79	0.042	0.18	GO:0007067	BP	1	mitotic nuclear division	3	ENSG00000003096,ENSG00000011426,ENSG00000066279,ENSG00000080986,ENSG00000088325,ENSG00000089685,ENSG00000090889,ENSG00000091106,ENSG00000101057,ENSG00000101447,ENSG00000101773,ENSG00000105255,ENSG00000109805,ENSG00000112742,ENSG00000115008,ENSG00000115163,ENSG00000117399,ENSG00000117650,ENSG00000118193,ENSG00000121152,ENSG00000121621,ENSG00000122952,ENSG00000124688,ENSG00000124882,ENSG00000125538…
1	!	0.0259	187	1886	39	0.021	0.209	GO:0030595	BP	5	leukocyte chemotaxis	1	ENSG00000006606,ENSG00000081041,ENSG00000106366,ENSG00000108688,ENSG00000108700,ENSG00000114251,ENSG00000115009,ENSG00000120337,ENSG00000124875,ENSG00000125538,ENSG00000128340,ENSG00000134215,ENSG00000136244,ENSG00000138135,ENSG00000138755,ENSG00000143546,ENSG00000146070,ENSG00000150455,ENSG00000154639,ENSG00000163220,ENSG00000163735,ENSG00000163739,ENSG00000164251,ENSG00000165197,ENSG00000166923…
1	!	0.00602	96	1886	26	0.014	0.271	GO:0002688	BP	5	regulation of leukocyte chemotaxis	2	ENSG00000081041,ENSG00000106366,ENSG00000108688,ENSG00000114251,ENSG00000120337,ENSG00000124875,ENSG00000128340,ENSG00000136244,ENSG00000138755,ENSG00000146070,ENSG00000150455,ENSG00000163735,ENSG00000163739,ENSG00000164251,ENSG00000165197,ENSG00000166923,ENSG00000168811,ENSG00000169245,ENSG00000169248,ENSG00000169429,ENSG00000181284,ENSG00000197405,ENSG00000213654,ENSG00000271503,ENSG00000275302…
1	!	0.00425	106	1886	28	0.015	0.264	GO:0002687	BP	5	positive regulation of leukocyte migration	1	ENSG00000081041,ENSG00000099866,ENSG00000106366,ENSG00000108688,ENSG00000114251,ENSG00000115008,ENSG00000115009,ENSG00000120337,ENSG00000124875,ENSG00000128340,ENSG00000136244,ENSG00000138755,ENSG00000146070,ENSG00000150455,ENSG00000163735,ENSG00000163739,ENSG00000164251,ENSG00000165197,ENSG00000168811,ENSG00000169245,ENSG00000169248,ENSG00000169429,ENSG00000181284,ENSG00000197405,ENSG00000213654…
1	!	0.000366	79	1886	25	0.013	0.316	GO:0002690	BP	5	positive regulation of leukocyte chemotaxis	2	ENSG00000081041,ENSG00000106366,ENSG00000108688,ENSG00000114251,ENSG00000120337,ENSG00000124875,ENSG00000128340,ENSG00000136244,ENSG00000138755,ENSG00000146070,ENSG00000150455,ENSG00000163735,ENSG00000163739,ENSG00000164251,ENSG00000165197,ENSG00000168811,ENSG00000169245,ENSG00000169248,ENSG00000169429,ENSG00000181284,ENSG00000197405,ENSG00000213654,ENSG00000271503,ENSG00000275302,ENSG00000277632
1	!	0.0309	202	1886	41	0.022	0.203	GO:0006302	BP	3	double-strand break repair	1	ENSG00000051180,ENSG00000051341,ENSG00000071539,ENSG00000085999,ENSG00000093009,ENSG00000097046,ENSG00000101773,ENSG00000106399,ENSG00000108384,ENSG00000111206,ENSG00000111247,ENSG00000121211,ENSG00000122691,ENSG00000131153,ENSG00000138346,ENSG00000146670,ENSG00000149554,ENSG00000152422,ENSG00000156384,ENSG00000156831,ENSG00000158406,ENSG00000166896,ENSG00000169189,ENSG00000170364,ENSG00000171320…
1	!	0.0245	207	1886	42	0.022	0.203	GO:0000793	CC	6	condensed chromosome	1	ENSG00000051180,ENSG00000080986,ENSG00000089685,ENSG00000100162,ENSG00000104671,ENSG00000108384,ENSG00000109805,ENSG00000115163,ENSG00000117650,ENSG00000121152,ENSG00000122952,ENSG00000123219,ENSG00000123485,ENSG00000129810,ENSG00000131747,ENSG00000134057,ENSG00000137812,ENSG00000138778,ENSG00000142945,ENSG00000143228,ENSG00000146670,ENSG00000149554,ENSG00000152253,ENSG00000152422,ENSG00000153044…
1	!	0.0349	111	1886	27	0.014	0.243	GO:0000779	CC	6	condensed chromosome, centromeric region	1	ENSG00000080986,ENSG00000089685,ENSG00000100162,ENSG00000104671,ENSG00000115163,ENSG00000117650,ENSG00000122952,ENSG00000123219,ENSG00000123485,ENSG00000129810,ENSG00000134057,ENSG00000137812,ENSG00000138778,ENSG00000142945,ENSG00000143228,ENSG00000152253,ENSG00000153044,ENSG00000156970,ENSG00000161888,ENSG00000164109,ENSG00000165480,ENSG00000166451,ENSG00000166851,ENSG00000169679,ENSG00000175279…
1	!	0.0421	131	1886	30	0.016	0.229	GO:0000776	CC	6	kinetochore	1	ENSG00000080986,ENSG00000089685,ENSG00000100162,ENSG00000104671,ENSG00000112742,ENSG00000115163,ENSG00000117650,ENSG00000121621,ENSG00000122952,ENSG00000123219,ENSG00000123485,ENSG00000129810,ENSG00000134057,ENSG00000137812,ENSG00000138778,ENSG00000142945,ENSG00000143228,ENSG00000152253,ENSG00000153044,ENSG00000156970,ENSG00000161888,ENSG00000164109,ENSG00000165480,ENSG00000166451,ENSG00000166851…
1	!	0.0041	100	1886	27	0.014	0.27	GO:0000777	CC	6	condensed chromosome kinetochore	2	ENSG00000080986,ENSG00000089685,ENSG00000100162,ENSG00000104671,ENSG00000115163,ENSG00000117650,ENSG00000122952,ENSG00000123219,ENSG00000123485,ENSG00000129810,ENSG00000134057,ENSG00000137812,ENSG00000138778,ENSG00000142945,ENSG00000143228,ENSG00000152253,ENSG00000153044,ENSG00000156970,ENSG00000161888,ENSG00000164109,ENSG00000165480,ENSG00000166451,ENSG00000166851,ENSG00000169679,ENSG00000175279…
1	!	0.00547	271	1886	53	0.028	0.196	GO:0005126	MF	4	cytokine receptor binding	1	ENSG00000006606,ENSG00000081041,ENSG00000095752,ENSG00000096996,ENSG00000102524,ENSG00000104432,ENSG00000105246,ENSG00000107485,ENSG00000108342,ENSG00000108688,ENSG00000108700,ENSG00000115008,ENSG00000115009,ENSG00000117586,ENSG00000120337,ENSG00000121797,ENSG00000123999,ENSG00000124875,ENSG00000125538,ENSG00000125571,ENSG00000125657,ENSG00000125726,ENSG00000125965,ENSG00000128342,ENSG00000130513…
1	!	0.00354	61	1886	20	0.011	0.328	GO:0042379	MF	4	chemokine receptor binding	2	ENSG00000006606,ENSG00000081041,ENSG00000108688,ENSG00000108700,ENSG00000115009,ENSG00000121797,ENSG00000124875,ENSG00000138755,ENSG00000143771,ENSG00000163735,ENSG00000163739,ENSG00000169245,ENSG00000169248,ENSG00000169429,ENSG00000217555,ENSG00000271503,ENSG00000275152,ENSG00000275302,ENSG00000275688,ENSG00000277632
1	!	0.000611	220	1886	48	0.025	0.218	GO:0005125	MF	4	cytokine activity	1	ENSG00000006606,ENSG00000081041,ENSG00000089505,ENSG00000095752,ENSG00000102524,ENSG00000104432,ENSG00000105246,ENSG00000108342,ENSG00000108688,ENSG00000108700,ENSG00000114251,ENSG00000115008,ENSG00000115009,ENSG00000117586,ENSG00000120337,ENSG00000123999,ENSG00000124875,ENSG00000125538,ENSG00000125571,ENSG00000125657,ENSG00000125726,ENSG00000125965,ENSG00000128342,ENSG00000130513,ENSG00000136244…
1	!	0.00125	48	1886	18	0.01	0.375	GO:0008009	MF	4	chemokine activity	2	ENSG00000006606,ENSG00000081041,ENSG00000108688,ENSG00000108700,ENSG00000115009,ENSG00000124875,ENSG00000138755,ENSG00000163735,ENSG00000163739,ENSG00000169245,ENSG00000169248,ENSG00000169429,ENSG00000217555,ENSG00000271503,ENSG00000275152,ENSG00000275302,ENSG00000275688,ENSG00000277632
1	!	0.0208	7	1886	6	0.003	0.857	GO:0046703	MF	2	natural killer cell lectin-like receptor binding	1	ENSG00000111981,ENSG00000131015,ENSG00000131019,ENSG00000164520,ENSG00000203722,ENSG00000204516
#INFO:	PARAMETERS: analytical = 1
#INFO:	PARAMETERS: user_thr = 1.00
#INFO:	PARAMETERS: significant = 1
#INFO:	PARAMETERS: organism = hsapiens
#INFO:	PARAMETERS: sort_by_structure = 1
#INFO:	User: http
#INFO:	Host: arak-prod
#INFO:	Time: 2017-4-4 20:42:36
#INFO:	Version: r1709_e87_eg34
#WARNING:	Gene ENSG00000255990 in query [1/41] is not recognized, skipping!
#WARNING:	Gene ENSG00000255902 in query [1/45] is not recognized, skipping!
#WARNING:	Gene ENSG00000215791 in query [1/74] is not recognized, skipping!
#WARNING:	Gene ENSG00000257073 in query [1/81] is not recognized, skipping!
#WARNING:	Gene ENSG00000273131 in query [1/154] is not recognized, skipping!
#WARNING:	Gene ENSG00000255591 in query [1/159] is not recognized, skipping!
#WARNING:	Gene ENSG00000268175 in query [1/242] is not recognized, skipping!
#WARNING:	Gene ENSG00000174196 in query [1/252] is not recognized, skipping!
#WARNING:	Gene ENSG00000196644 in query [1/278] is not recognized, skipping!
#WARNING:	Gene ENSG00000256599 in query [1/287] is not recognized, skipping!
#WARNING:	Gene ENSG00000214696 in query [1/301] is not recognized, skipping!
#WARNING:	Gene ENSG00000213702 in query [1/310] is not recognized, skipping!
#WARNING:	Gene ENSG00000235999 in query [1/331] is not recognized, skipping!
#WARNING:	Gene ENSG00000268059 in query [1/353] is not recognized, skipping!
#WARNING:	Gene ENSG00000268948 in query [1/372] is not recognized, skipping!
#WARNING:	Gene ENSG00000268340 in query [1/429] is not recognized, skipping!
#WARNING:	Gene ENSG00000233368 in query [1/479] is not recognized, skipping!
#WARNING:	Gene ENSG00000255594 in query [1/510] is not recognized, skipping!
#WARNING:	Gene ENSG00000230195 in query [1/527] is not recognized, skipping!
#WARNING:	Gene ENSG00000212768 in query [1/630] is not recognized, skipping!
#WARNING:	Gene ENSG00000258664 in query [1/652] is not recognized, skipping!
#WARNING:	Gene ENSG00000256586 in query [1/907] is not recognized, skipping!
#WARNING:	Gene ENSG00000240906 in query [1/952] is not recognized, skipping!
#WARNING:	Gene ENSG00000267950 in query [1/1014] is not recognized, skipping!
#WARNING:	Gene ENSG00000241774 in query [1/1076] is not recognized, skipping!
#WARNING:	Gene ENSG00000237198 in query [1/1127] is not recognized, skipping!
#WARNING:	Gene ENSG00000233172 in query [1/1196] is not recognized, skipping!
#WARNING:	Gene ENSG00000256989 in query [1/1199] is not recognized, skipping!
#WARNING:	Gene ENSG00000269094 in query [1/1273] is not recognized, skipping!
#WARNING:	Gene ENSG00000267802 in query [1/1330] is not recognized, skipping!
#WARNING:	Gene ENSG00000259323 in query [1/1372] is not recognized, skipping!
#WARNING:	Gene ENSG00000228991 in query [1/1453] is not recognized, skipping!
#WARNING:	Gene ENSG00000259206 in query [1/1511] is not recognized, skipping!
#WARNING:	Gene ENSG00000256885 in query [1/1514] is not recognized, skipping!
#WARNING:	Gene ENSG00000224512 in query [1/1567] is not recognized, skipping!
#WARNING:	Gene ENSG00000264756 in query [1/1579] is not recognized, skipping!
#WARNING:	Gene ENSG00000206044 in query [1/1581] is not recognized, skipping!
#WARNING:	Gene ENSG00000271769 in query [1/1646] is not recognized, skipping!
#WARNING:	Gene ENSG00000269808 in query [1/1787] is not recognized, skipping!
#WARNING:	Gene ENSG00000204377 in query [1/1792] is not recognized, skipping!
#WARNING:	Gene ENSG00000269295 in query [1/1813] is not recognized, skipping!
#WARNING:	Gene ENSG00000143466 in query [1/1842] is not recognized, skipping!
#WARNING:	Gene ENSG00000256390 in query [1/1853] is not recognized, skipping!
#WARNING:	Gene ENSG00000167970 in query [1/1922] is not recognized, skipping!
#WARNING:	Gene ENSG00000234978 in query [1/1938] is not recognized, skipping!
#WARNING:	Gene ENSG00000231242 in query [1/1952] is not recognized, skipping!
#WARNING:	Gene ENSG00000189011 in query [1/1968] is not recognized, skipping!
#WARNING:	Gene ENSG00000273075 in query [1/1988] is not recognized, skipping!
#WARNING:	Gene ENSG00000237792 in query [1/2126] is not recognized, skipping!
#WARNING:	Gene ENSG00000252531 in query [1/2218] is not recognized, skipping!
#WARNING:	Gene ENSG00000170215 in query [1/2239] is not recognized, skipping!
#WARNING:	Gene ENSG00000205850 in query [1/2260] is not recognized, skipping!
#WARNING:	Gene ENSG00000204150 in query [1/2269] is not recognized, skipping!
#WARNING:	Gene ENSG00000234972 in query [1/2461] is not recognized, skipping!
#WARNING:	Gene ENSG00000232274 in query [1/2481] is not recognized, skipping!
#WARNING:	Gene ENSG00000215142 in query [1/2552] is not recognized, skipping!
#WARNING:	Gene ENSG00000176305 in query [1/2659] is not recognized, skipping!
#WARNING:	Gene ENSG00000203602 in query [1/2662] is not recognized, skipping!
#WARNING:	Gene ENSG00000232336 in query [1/2807] is not recognized, skipping!
#WARNING:	Gene ENSG00000227318 in query [1/2838] is not recognized, skipping!
#WARNING:	Gene ENSG00000255436 in query [1/2936] is not recognized, skipping!
#WARNING:	Gene ENSG00000183531 in query [1/3009] is not recognized, skipping!
#WARNING:	Gene ENSG00000232116 in query [1/3052] is not recognized, skipping!
#WARNING:	Gene ENSG00000182368 in query [1/3070] is not recognized, skipping!
#WARNING:	Gene ENSG00000234320 in query [1/3153] is not recognized, skipping!
#WARNING:	Gene ENSG00000257028 in query [1/3210] is not recognized, skipping!
#WARNING:	Gene ENSG00000255831 in query [1/3244] is not recognized, skipping!
#WARNING:	Gene ENSG00000272327 in query [1/3276] is not recognized, skipping!
#WARNING:	Gene ENSG00000204533 in query [1/3379] is not recognized, skipping!
#WARNING:	Gene ENSG00000269120 in query [1/3427] is not recognized, skipping!
#WARNING:	Gene ENSG00000225353 in query [1/3469] is not recognized, skipping!
#WARNING:	Gene ENSG00000268313 in query [1/3584] is not recognized, skipping!
#WARNING:	Gene ENSG00000228032 in query [1/3626] is not recognized, skipping!
#WARNING:	Gene ENSG00000273439 in query [1/3637] is not recognized, skipping!
#WARNING:	Gene ENSG00000269175 in query [1/3660] is not recognized, skipping!
#WARNING:	Gene ENSG00000257026 in query [1/3666] is not recognized, skipping!
#WARNING:	Gene ENSG00000187990 in query [1/3682] is not recognized, skipping!
#WARNING:	Gene ENSG00000272792 in query [1/3785] is not recognized, skipping!
#WARNING:	Gene ENSG00000256786 in query [1/3787] is not recognized, skipping!
#WARNING:	Gene ENSG00000175911 in query [1/3841] is not recognized, skipping!
#WARNING:	Gene ENSG00000227921 in query [1/3936] is not recognized, skipping!
#WARNING:	Gene ENSG00000269636 in query [1/4117] is not recognized, skipping!
#WARNING:	Gene ENSG00000264627 in query [1/4135] is not recognized, skipping!
#WARNING:	Gene ENSG00000215394 in query [1/4240] is not recognized, skipping!
#WARNING:	Gene ENSG00000259328 in query [1/4250] is not recognized, skipping!
#WARNING:	Gene ENSG00000263320 in query [1/4274] is not recognized, skipping!
#WARNING:	Gene ENSG00000185020 in query [1/4350] is not recognized, skipping!
#WARNING:	Gene ENSG00000175827 in query [1/4358] is not recognized, skipping!
#WARNING:	Gene ENSG00000203691 in query [1/4367] is not recognized, skipping!
#WARNING:	Gene ENSG00000272955 in query [1/4411] is not recognized, skipping!
#WARNING:	Gene ENSG00000226637 in query [1/4417] is not recognized, skipping!
#WARNING:	Gene ENSG00000233961 in query [1/4428] is not recognized, skipping!
#WARNING:	Gene ENSG00000260415 in query [1/4447] is not recognized, skipping!
#WARNING:	Gene ENSG00000256439 in query [1/4482] is not recognized, skipping!
#WARNING:	Gene ENSG00000252419 in query [1/4531] is not recognized, skipping!
#WARNING:	Gene ENSG00000269205 in query [1/4535] is not recognized, skipping!
#WARNING:	Gene ENSG00000204775 in query [1/4620] is not recognized, skipping!
#WARNING:	Gene ENSG00000124529 in query [1/4631] is not recognized, skipping!
#WARNING:	Gene ENSG00000269866 in query [1/4672] is not recognized, skipping!
#WARNING:	Gene ENSG00000262951 in query [1/4751] is not recognized, skipping!
#WARNING:	Gene ENSG00000268552 in query [1/4821] is not recognized, skipping!
#WARNING:	Gene ENSG00000203817 in query [1/4877] is not recognized, skipping!
#WARNING:	Gene ENSG00000267330 in query [1/4879] is not recognized, skipping!
#WARNING:	Gene ENSG00000236338 in query [1/4901] is not recognized, skipping!
#WARNING:	Gene ENSG00000224838 in query [1/4947] is not recognized, skipping!
#WARNING:	Gene ENSG00000269430 in query [1/5007] is not recognized, skipping!
#WARNING:	Gene ENSG00000267242 in query [1/5034] is not recognized, skipping!
#WARNING:	Gene ENSG00000256225 in query [1/5052] is not recognized, skipping!
#WARNING:	Gene ENSG00000267913 in query [1/5075] is not recognized, skipping!
#WARNING:	Gene ENSG00000203583 in query [1/5096] is not recognized, skipping!
#WARNING:	Gene ENSG00000259472 in query [1/5111] is not recognized, skipping!
#INFO:	Effective domain size for GO: 18711, threshold 1.6e-05
#INFO:
#INFO:	--- Gene names and descriptions
#INFO:
#INFO:	QUERY:	ENSG00000181038	METTL23	methyltransferase like 23 [Source:HGNC Symbol;Acc:HGNC:26988]
#INFO:	QUERY:	ENSG00000184378	ACTRT3	actin related protein T3 [Source:HGNC Symbol;Acc:HGNC:24022]
#INFO:	QUERY:	ENSG00000178449	COX14	COX14, cytochrome c oxidase assembly factor [Source:HGNC Symbol;Acc:HGNC:28216]
#INFO:	QUERY:	ENSG00000236296	GUSBP5	glucuronidase, beta pseudogene 5 [Source:HGNC Symbol;Acc:HGNC:42319]
#INFO:	QUERY:	ENSG00000187566	NHLRC1	NHL repeat containing E3 ubiquitin protein ligase 1 [Source:HGNC Symbol;Acc:HGNC:21576]
#INFO:	QUERY:	ENSG00000203780	FANK1	fibronectin type III and ankyrin repeat domains 1 [Source:HGNC Symbol;Acc:HGNC:23527]
#INFO:	QUERY:	ENSG00000169446	MMGT1	membrane magnesium transporter 1 [Source:HGNC Symbol;Acc:HGNC:28100]
#INFO:	QUERY:	ENSG00000178776	C5ORF46	chromosome 5 open reading frame 46 [Source:HGNC Symbol;Acc:HGNC:33768]
#INFO:	QUERY:	ENSG00000170425	ADORA2B	adenosine A2b receptor [Source:HGNC Symbol;Acc:HGNC:264]
#INFO:	QUERY:	ENSG00000197106	SLC6A17	solute carrier family 6 member 17 [Source:HGNC Symbol;Acc:HGNC:31399]
#INFO:	QUERY:	ENSG00000171160	MORN4	MORN repeat containing 4 [Source:HGNC Symbol;Acc:HGNC:24001]
#INFO:	QUERY:	ENSG00000232554	RSU1P2	Ras suppressor protein 1 pseudogene 2 [Source:HGNC Symbol;Acc:HGNC:44391]
#INFO:	QUERY:	ENSG00000176749	CDK5R1	cyclin dependent kinase 5 regulatory subunit 1 [Source:HGNC Symbol;Acc:HGNC:1775]
#INFO:	QUERY:	ENSG00000188522	FAM83G	family with sequence similarity 83 member G [Source:HGNC Symbol;Acc:HGNC:32554]
#INFO:	QUERY:	ENSG00000203635	AC144450.2	N/A
#INFO:	QUERY:	ENSG00000261485	PAN3-AS1	PAN3 antisense RNA 1 [Source:HGNC Symbol;Acc:HGNC:39932]
#INFO:	QUERY:	ENSG00000197050	ZNF420	zinc finger protein 420 [Source:HGNC Symbol;Acc:HGNC:20649]
#INFO:	QUERY:	ENSG00000254726	MEX3A	mex-3 RNA binding family member A [Source:HGNC Symbol;Acc:HGNC:33482]
#INFO:	QUERY:	ENSG00000186767	SPIN4	spindlin family member 4 [Source:HGNC Symbol;Acc:HGNC:27040]
#INFO:	QUERY:	ENSG00000213996	TM6SF2	transmembrane 6 superfamily member 2 [Source:HGNC Symbol;Acc:HGNC:11861]
#INFO:	QUERY:	ENSG00000184115	RP13-1039J1.2	N/A
#INFO:	QUERY:	ENSG00000188629	ZNF177	zinc finger protein 177 [Source:HGNC Symbol;Acc:HGNC:12966]
#INFO:	QUERY:	ENSG00000173083	HPSE	heparanase [Source:HGNC Symbol;Acc:HGNC:5164]
#INFO:	QUERY:	ENSG00000170312	CDK1	cyclin dependent kinase 1 [Source:HGNC Symbol;Acc:HGNC:1722]
#INFO:	QUERY:	ENSG00000176490	DIRAS1	DIRAS family GTPase 1 [Source:HGNC Symbol;Acc:HGNC:19127]
#INFO:	QUERY:	ENSG00000164611	PTTG1	pituitary tumor-transforming 1 [Source:HGNC Symbol;Acc:HGNC:9690]
#INFO:	QUERY:	ENSG00000166228	PCBD1	pterin-4 alpha-carbinolamine dehydratase 1 [Source:HGNC Symbol;Acc:HGNC:8646]
#INFO:	QUERY:	ENSG00000255303	OR5BA1P	olfactory receptor family 5 subfamily BA member 1 pseudogene [Source:HGNC Symbol;Acc:HGNC:15270]
#INFO:	QUERY:	ENSG00000227525	RPL7P6	ribosomal protein L7 pseudogene 6 [Source:HGNC Symbol;Acc:HGNC:32430]
#INFO:	QUERY:	ENSG00000257181	RP11-611O2.5	N/A
#INFO:	QUERY:	ENSG00000268790	CTC-429P9.4	N/A
#INFO:	QUERY:	ENSG00000174384	PMS2P6	PMS1 homolog 2, mismatch repair system component pseudogene 6 [Source:HGNC Symbol;Acc:HGNC:33514]
#INFO:	QUERY:	ENSG00000215183	MSMP	microseminoprotein, prostate associated [Source:HGNC Symbol;Acc:HGNC:29663]
#INFO:	QUERY:	ENSG00000157343	ARMC12	armadillo repeat containing 12 [Source:HGNC Symbol;Acc:HGNC:21099]
#INFO:	QUERY:	ENSG00000164251	F2RL1	F2R like trypsin receptor 1 [Source:HGNC Symbol;Acc:HGNC:3538]
#INFO:	QUERY:	ENSG00000154025	SLC5A10	solute carrier family 5 member 10 [Source:HGNC Symbol;Acc:HGNC:23155]
#INFO:	QUERY:	ENSG00000171984	C20ORF196	chromosome 20 open reading frame 196 [Source:HGNC Symbol;Acc:HGNC:26318]
#INFO:	QUERY:	ENSG00000250090	RP13-401N8.3	N/A
#INFO:	QUERY:	ENSG00000228335	AC073063.10	N/A
#INFO:	QUERY:	ENSG00000226964	RHEBP2	Ras-homolog enriched in brain pseudogene 2 [Source:HGNC Symbol;Acc:HGNC:44991]
#INFO:	QUERY:	ENSG00000255990	N/A	N/A
#INFO:	QUERY:	ENSG00000164002	EXO5	exonuclease 5 [Source:HGNC Symbol;Acc:HGNC:26115]
#INFO:	QUERY:	ENSG00000263873	RP11-334E6.12	N/A
#INFO:	QUERY:	ENSG00000165389	SPTSSA	serine palmitoyltransferase small subunit A [Source:HGNC Symbol;Acc:HGNC:20361]
#INFO:	QUERY:	ENSG00000255902	N/A	N/A
#INFO:	QUERY:	ENSG00000183287	CCBE1	collagen and calcium binding EGF domains 1 [Source:HGNC Symbol;Acc:HGNC:29426]
#INFO:	QUERY:	ENSG00000258790	RP11-561B11.2	N/A
#INFO:	QUERY:	ENSG00000197299	BLM	Bloom syndrome RecQ like helicase [Source:HGNC Symbol;Acc:HGNC:1058]
#INFO:	QUERY:	ENSG00000227212	PFN1P6	profilin 1 pseudogene 6 [Source:HGNC Symbol;Acc:HGNC:42988]
#INFO:	QUERY:	ENSG00000156384	SFR1	SWI5 dependent homologous recombination repair protein 1 [Source:HGNC Symbol;Acc:HGNC:29574]
#INFO:	QUERY:	ENSG00000171496	OR1L8	olfactory receptor family 1 subfamily L member 8 [Source:HGNC Symbol;Acc:HGNC:15110]
#INFO:	QUERY:	ENSG00000177054	ZDHHC13	zinc finger DHHC-type containing 13 [Source:HGNC Symbol;Acc:HGNC:18413]
#INFO:	QUERY:	ENSG00000183161	FANCF	Fanconi anemia complementation group F [Source:HGNC Symbol;Acc:HGNC:3587]
#INFO:	QUERY:	ENSG00000172269	DPAGT1	dolichyl-phosphate N-acetylglucosaminephosphotransferase 1 [Source:HGNC Symbol;Acc:HGNC:2995]
#INFO:	QUERY:	ENSG00000153485	TMEM251	transmembrane protein 251 [Source:HGNC Symbol;Acc:HGNC:20218]
#INFO:	QUERY:	ENSG00000270062	RP11-248J18.3	N/A
#INFO:	QUERY:	ENSG00000154102	C16ORF74	chromosome 16 open reading frame 74 [Source:HGNC Symbol;Acc:HGNC:23362]
#INFO:	QUERY:	ENSG00000267279	RP11-879F14.2	N/A
#INFO:	QUERY:	ENSG00000166352	C11ORF74	chromosome 11 open reading frame 74 [Source:HGNC Symbol;Acc:HGNC:25142]
#INFO:	QUERY:	ENSG00000266036	RP11-452I5.2	N/A
#INFO:	QUERY:	ENSG00000244184	RP11-314A20.2	N/A
#INFO:	QUERY:	ENSG00000241326	RP11-807G9.2	N/A
#INFO:	QUERY:	ENSG00000171476	HOPX	HOP homeobox [Source:HGNC Symbol;Acc:HGNC:24961]
#INFO:	QUERY:	ENSG00000265393	CTD-2517M22.17	N/A
#INFO:	QUERY:	ENSG00000223374	AC005104.3	N/A
#INFO:	QUERY:	ENSG00000260566	RP11-20G6.3	N/A
#INFO:	QUERY:	ENSG00000163017	ACTG2	actin, gamma 2, smooth muscle, enteric [Source:HGNC Symbol;Acc:HGNC:145]
#INFO:	QUERY:	ENSG00000158164	TMSB15A	thymosin beta 15a [Source:HGNC Symbol;Acc:HGNC:30744]
#INFO:	QUERY:	ENSG00000189343	RPS2P46	ribosomal protein S2 pseudogene 46 [Source:HGNC Symbol;Acc:HGNC:35839]
#INFO:	QUERY:	ENSG00000214194	LINC00998	long intergenic non-protein coding RNA 998 [Source:HGNC Symbol;Acc:HGNC:48953]
#INFO:	QUERY:	ENSG00000151743	AMN1	antagonist of mitotic exit network 1 homolog [Source:HGNC Symbol;Acc:HGNC:27281]
#INFO:	QUERY:	ENSG00000166145	SPINT1	serine peptidase inhibitor, Kunitz type 1 [Source:HGNC Symbol;Acc:HGNC:11246]
#INFO:	QUERY:	ENSG00000271870	RP11-97C16.1	N/A
#INFO:	QUERY:	ENSG00000215791	N/A	N/A
#INFO:	QUERY:	ENSG00000197779	ZNF81	zinc finger protein 81 [Source:HGNC Symbol;Acc:HGNC:13156]
#INFO:	QUERY:	ENSG00000270696	RP11-342K6.1	N/A
#INFO:	QUERY:	ENSG00000163739	CXCL1	C-X-C motif chemokine ligand 1 [Source:HGNC Symbol;Acc:HGNC:4602]
#INFO:	QUERY:	ENSG00000269815	CTD-2278I10.4	N/A
#INFO:	QUERY:	ENSG00000178343	SHISA3	shisa family member 3 [Source:HGNC Symbol;Acc:HGNC:25159]
#INFO:	QUERY:	ENSG00000261898	RP11-314A20.5	N/A
#INFO:	QUERY:	ENSG00000257073	N/A	N/A
#INFO:	QUERY:	ENSG00000157766	ACAN	aggrecan [Source:HGNC Symbol;Acc:HGNC:319]
#INFO:	QUERY:	ENSG00000165501	LRR1	leucine rich repeat protein 1 [Source:HGNC Symbol;Acc:HGNC:19742]
#INFO:	QUERY:	ENSG00000159596	TMEM69	transmembrane protein 69 [Source:HGNC Symbol;Acc:HGNC:28035]
#INFO:	QUERY:	ENSG00000271983	RP11-28H5.2	N/A
#INFO:	QUERY:	ENSG00000228589	SPCS2P4	signal peptidase complex subunit 2 homolog (S. cerevisiae) pseudogene 4 [Source:HGNC Symbol;Acc:HGNC:45237]
#INFO:	QUERY:	ENSG00000149380	P4HA3	prolyl 4-hydroxylase subunit alpha 3 [Source:HGNC Symbol;Acc:HGNC:30135]
#INFO:	QUERY:	ENSG00000271344	RP11-274B21.9	N/A
#INFO:	QUERY:	ENSG00000214954	LRRC69	leucine rich repeat containing 69 [Source:HGNC Symbol;Acc:HGNC:34303]
#INFO:	QUERY:	ENSG00000240898	RP11-48B14.1	N/A
#INFO:	QUERY:	ENSG00000171155	C1GALT1C1	C1GALT1 specific chaperone 1 [Source:HGNC Symbol;Acc:HGNC:24338]
#INFO:	QUERY:	ENSG00000271553	RP11-274B21.10	N/A
#INFO:	QUERY:	ENSG00000182584	ACTL10	actin like 10 [Source:HGNC Symbol;Acc:HGNC:16127]
#INFO:	QUERY:	ENSG00000253816	RP11-1415C14.3	N/A
#INFO:	QUERY:	ENSG00000225968	ELFN1	extracellular leucine rich repeat and fibronectin type III domain containing 1 [Source:HGNC Symbol;Acc:HGNC:33154]
#INFO:	QUERY:	ENSG00000185842	DNAH14	dynein axonemal heavy chain 14 [Source:HGNC Symbol;Acc:HGNC:2945]
#INFO:	QUERY:	ENSG00000144034	TPRKB	TP53RK binding protein [Source:HGNC Symbol;Acc:HGNC:24259]
#INFO:	QUERY:	ENSG00000145358	DDIT4L	DNA damage inducible transcript 4 like [Source:HGNC Symbol;Acc:HGNC:30555]
#INFO:	QUERY:	ENSG00000184515	BEX5	brain expressed X-linked 5 [Source:HGNC Symbol;Acc:HGNC:27990]
#INFO:	QUERY:	ENSG00000149927	DOC2A	double C2 domain alpha [Source:HGNC Symbol;Acc:HGNC:2985]
#INFO:	QUERY:	ENSG00000268027	AC006129.2	N/A
#INFO:	QUERY:	ENSG00000259049	RP11-589M4.1	N/A
#INFO:	QUERY:	ENSG00000259185	RP11-56B16.4	N/A
#INFO:	QUERY:	ENSG00000198814	GK	glycerol kinase [Source:HGNC Symbol;Acc:HGNC:4289]
#INFO:	QUERY:	ENSG00000163132	MSX1	msh homeobox 1 [Source:HGNC Symbol;Acc:HGNC:7391]
#INFO:	QUERY:	ENSG00000165028	NIPSNAP3B	nipsnap homolog 3B [Source:HGNC Symbol;Acc:HGNC:23641]
#INFO:	QUERY:	ENSG00000156831	NSMCE2	NSE2/MMS21 homolog, SMC5-SMC6 complex SUMO ligase [Source:HGNC Symbol;Acc:HGNC:26513]
#INFO:	QUERY:	ENSG00000170891	CYTL1	cytokine like 1 [Source:HGNC Symbol;Acc:HGNC:24435]
#INFO:	QUERY:	ENSG00000143942	CHAC2	ChaC cation transport regulator homolog 2 [Source:HGNC Symbol;Acc:HGNC:32363]
#INFO:	QUERY:	ENSG00000272181	RP11-245J9.6	N/A
#INFO:	QUERY:	ENSG00000219928	RP11-40C6.2	N/A
#INFO:	QUERY:	ENSG00000187556	NANOS3	nanos C2HC-type zinc finger 3 [Source:HGNC Symbol;Acc:HGNC:22048]
#INFO:	QUERY:	ENSG00000147889	CDKN2A	cyclin dependent kinase inhibitor 2A [Source:HGNC Symbol;Acc:HGNC:1787]
#INFO:	QUERY:	ENSG00000272004	RP11-345P4.10	N/A
#INFO:	QUERY:	ENSG00000267855	NDUFA7	NADH:ubiquinone oxidoreductase subunit A7 [Source:HGNC Symbol;Acc:HGNC:7691]
#INFO:	QUERY:	ENSG00000166451	CENPN	centromere protein N [Source:HGNC Symbol;Acc:HGNC:30873]
#INFO:	QUERY:	ENSG00000254665	RP11-152H18.3	N/A
#INFO:	QUERY:	ENSG00000213684	LDHBP2	lactate dehydrogenase B pseudogene 2 [Source:HGNC Symbol;Acc:HGNC:6543]
#INFO:	QUERY:	ENSG00000258608	DNAJC19P9	DnaJ heat shock protein family (Hsp40) member C19 pseudogene 9 [Source:HGNC Symbol;Acc:HGNC:45072]
#INFO:	QUERY:	ENSG00000255152	MSH5-SAPCD1	MSH5-SAPCD1 readthrough (NMD candidate) [Source:HGNC Symbol;Acc:HGNC:41994]
#INFO:	QUERY:	ENSG00000186395	KRT10	keratin 10 [Source:HGNC Symbol;Acc:HGNC:6413]
#INFO:	QUERY:	ENSG00000215006	CHCHD2P2	coiled-coil-helix-coiled-coil-helix domain containing 2 pseudogene 2 [Source:HGNC Symbol;Acc:HGNC:39586]
#INFO:	QUERY:	ENSG00000175606	TMEM70	transmembrane protein 70 [Source:HGNC Symbol;Acc:HGNC:26050]
#INFO:	QUERY:	ENSG00000179168	GGN	gametogenetin [Source:HGNC Symbol;Acc:HGNC:18869]
#INFO:	QUERY:	ENSG00000156049	GNA14	G protein subunit alpha 14 [Source:HGNC Symbol;Acc:HGNC:4382]
#INFO:	QUERY:	ENSG00000156103	MMP16	matrix metallopeptidase 16 [Source:HGNC Symbol;Acc:HGNC:7162]
#INFO:	QUERY:	ENSG00000224858	RPL29P11	ribosomal protein L29 pseudogene 11 [Source:HGNC Symbol;Acc:HGNC:36905]
#INFO:	QUERY:	ENSG00000149295	DRD2	dopamine receptor D2 [Source:HGNC Symbol;Acc:HGNC:3023]
#INFO:	QUERY:	ENSG00000186105	LRRC70	leucine rich repeat containing 70 [Source:HGNC Symbol;Acc:HGNC:35155]
#INFO:	QUERY:	ENSG00000146143	PRIM2	primase (DNA) subunit 2 [Source:HGNC Symbol;Acc:HGNC:9370]
#INFO:	QUERY:	ENSG00000167840	ZNF232	zinc finger protein 232 [Source:HGNC Symbol;Acc:HGNC:13026]
#INFO:	QUERY:	ENSG00000145779	TNFAIP8	TNF alpha induced protein 8 [Source:HGNC Symbol;Acc:HGNC:17260]
#INFO:	QUERY:	ENSG00000213260	YWHAZP5	tyrosine 3-monooxygenase/tryptophan 5-monooxygenase activation protein zeta pseudogene 5 [Source:HGNC Symbol;Acc:HGNC:30564]
#INFO:	QUERY:	ENSG00000218227	RP11-889L3.1	N/A
#INFO:	QUERY:	ENSG00000223656	HMGB3P10	high mobility group box 3 pseudogene 10 [Source:HGNC Symbol;Acc:HGNC:39302]
#INFO:	QUERY:	ENSG00000236698	EIF1AXP1	eukaryotic translation initiation factor 1A, X-linked pseudogene 1 [Source:HGNC Symbol;Acc:HGNC:19900]
#INFO:	QUERY:	ENSG00000253746	RP11-527N22.2	N/A
#INFO:	QUERY:	ENSG00000151117	TMEM86A	transmembrane protein 86A [Source:HGNC Symbol;Acc:HGNC:26890]
#INFO:	QUERY:	ENSG00000265971	RP11-269G24.6	N/A
#INFO:	QUERY:	ENSG00000156466	GDF6	growth differentiation factor 6 [Source:HGNC Symbol;Acc:HGNC:4221]
#INFO:	QUERY:	ENSG00000261168	RP11-68I18.10	N/A
#INFO:	QUERY:	ENSG00000169021	UQCRFS1	ubiquinol-cytochrome c reductase, Rieske iron-sulfur polypeptide 1 [Source:HGNC Symbol;Acc:HGNC:12587]
#INFO:	QUERY:	ENSG00000231995	RP11-111F5.2	N/A
#INFO:	QUERY:	ENSG00000179044	EXOC3L1	exocyst complex component 3 like 1 [Source:HGNC Symbol;Acc:HGNC:27540]
#INFO:	QUERY:	ENSG00000153789	FAM92B	family with sequence similarity 92 member B [Source:HGNC Symbol;Acc:HGNC:24781]
#INFO:	QUERY:	ENSG00000168061	SAC3D1	SAC3 domain containing 1 [Source:HGNC Symbol;Acc:HGNC:30179]
#INFO:	QUERY:	ENSG00000149571	KIRREL3	kin of IRRE like 3 (Drosophila) [Source:HGNC Symbol;Acc:HGNC:23204]
#INFO:	QUERY:	ENSG00000162367	TAL1	TAL bHLH transcription factor 1, erythroid differentiation factor [Source:HGNC Symbol;Acc:HGNC:11556]
#INFO:	QUERY:	ENSG00000137760	ALKBH8	alkB homolog 8, tRNA methyltransferase [Source:HGNC Symbol;Acc:HGNC:25189]
#INFO:	QUERY:	ENSG00000143977	SNRPG	small nuclear ribonucleoprotein polypeptide G [Source:HGNC Symbol;Acc:HGNC:11163]
#INFO:	QUERY:	ENSG00000174977	AC026271.5	N/A
#INFO:	QUERY:	ENSG00000219529	AP000580.1	N/A
#INFO:	QUERY:	ENSG00000145002	FAM86B2	family with sequence similarity 86 member B2 [Source:HGNC Symbol;Acc:HGNC:32222]
#INFO:	QUERY:	ENSG00000273131	N/A	N/A
#INFO:	QUERY:	ENSG00000262873	CTD-2561B21.11	N/A
#INFO:	QUERY:	ENSG00000163633	C4ORF36	chromosome 4 open reading frame 36 [Source:HGNC Symbol;Acc:HGNC:28386]
#INFO:	QUERY:	ENSG00000272551	RP11-324L17.1	N/A
#INFO:	QUERY:	ENSG00000224864	CTC-260E6.2	N/A
#INFO:	QUERY:	ENSG00000255591	N/A	N/A
#INFO:	QUERY:	ENSG00000255837	TAS2R20	taste 2 receptor member 20 [Source:HGNC Symbol;Acc:HGNC:19109]
#INFO:	QUERY:	ENSG00000253953	PCDHGB4	protocadherin gamma subfamily B, 4 [Source:HGNC Symbol;Acc:HGNC:8711]
#INFO:	QUERY:	ENSG00000270547	LINC01235	long intergenic non-protein coding RNA 1235 [Source:HGNC Symbol;Acc:HGNC:49769]
#INFO:	QUERY:	ENSG00000137672	TRPC6	transient receptor potential cation channel subfamily C member 6 [Source:HGNC Symbol;Acc:HGNC:12338]
#INFO:	QUERY:	ENSG00000150455	TIRAP	TIR domain containing adaptor protein [Source:HGNC Symbol;Acc:HGNC:17192]
#INFO:	QUERY:	ENSG00000160767	FAM189B	family with sequence similarity 189 member B [Source:HGNC Symbol;Acc:HGNC:1233]
#INFO:	QUERY:	ENSG00000188223	AC002398.9	N/A
#INFO:	QUERY:	ENSG00000151470	C4ORF33	chromosome 4 open reading frame 33 [Source:HGNC Symbol;Acc:HGNC:27025]
#INFO:	QUERY:	ENSG00000273216	AC002059.10	N/A
#INFO:	QUERY:	ENSG00000138678	GPAT3	glycerol-3-phosphate acyltransferase 3 [Source:HGNC Symbol;Acc:HGNC:28157]
#INFO:	QUERY:	ENSG00000261040	WFDC21P	WAP four-disulfide core domain 21, pseudogene [Source:HGNC Symbol;Acc:HGNC:50357]
#INFO:	QUERY:	ENSG00000146700	SSC4D	scavenger receptor cysteine rich family member with 4 domains [Source:HGNC Symbol;Acc:HGNC:14461]
#INFO:	QUERY:	ENSG00000150456	EEF1AKMT1	eukaryotic translation elongation factor 1 alpha lysine methyltransferase 1 [Source:HGNC Symbol;Acc:HGNC:27351]
#INFO:	QUERY:	ENSG00000272081	CTD-2376I4.2	N/A
#INFO:	QUERY:	ENSG00000204055	RP11-247A12.2	N/A
#INFO:	QUERY:	ENSG00000223551	TMSB4XP4	thymosin beta 4, X-linked pseudogene 4 [Source:HGNC Symbol;Acc:HGNC:11886]
#INFO:	QUERY:	ENSG00000254676	RP11-727A23.4	N/A
#INFO:	QUERY:	ENSG00000160117	ANKLE1	ankyrin repeat and LEM domain containing 1 [Source:HGNC Symbol;Acc:HGNC:26812]
#INFO:	QUERY:	ENSG00000270136	MINOS1-NBL1	MINOS1-NBL1 readthrough [Source:HGNC Symbol;Acc:HGNC:48338]
#INFO:	QUERY:	ENSG00000167332	OR51E2	olfactory receptor family 51 subfamily E member 2 [Source:HGNC Symbol;Acc:HGNC:15195]
#INFO:	QUERY:	ENSG00000267673	FDX2	ferredoxin 2 [Source:HGNC Symbol;Acc:HGNC:30546]
#INFO:	QUERY:	ENSG00000197149	RP11-452G18.2	N/A
#INFO:	QUERY:	ENSG00000197142	ACSL5	acyl-CoA synthetase long-chain family member 5 [Source:HGNC Symbol;Acc:HGNC:16526]
#INFO:	QUERY:	ENSG00000256229	ZNF486	zinc finger protein 486 [Source:HGNC Symbol;Acc:HGNC:20807]
#INFO:	QUERY:	ENSG00000141934	PLPP2	phospholipid phosphatase 2 [Source:HGNC Symbol;Acc:HGNC:9230]
#INFO:	QUERY:	ENSG00000174842	GLMN	glomulin, FKBP associated protein [Source:HGNC Symbol;Acc:HGNC:14373]
#INFO:	QUERY:	ENSG00000136371	MTHFS	5,10-methenyltetrahydrofolate synthetase (5-formyltetrahydrofolate cyclo-ligase) [Source:HGNC Symbol;Acc:HGNC:7437]
#INFO:	QUERY:	ENSG00000149300	C11ORF52	chromosome 11 open reading frame 52 [Source:HGNC Symbol;Acc:HGNC:30531]
#INFO:	QUERY:	ENSG00000273275	RP11-474G23.2	N/A
#INFO:	QUERY:	ENSG00000233297	RASA4DP	RAS p21 protein activator 4CD, pseudogene [Source:HGNC Symbol;Acc:HGNC:44226]
#INFO:	QUERY:	ENSG00000145491	ROPN1L	rhophilin associated tail protein 1 like [Source:HGNC Symbol;Acc:HGNC:24060]
#INFO:	QUERY:	ENSG00000273221	RP5-1180E21.5	N/A
#INFO:	QUERY:	ENSG00000214455	RCN1P2	reticulocalbin 1 pseudogene 2 [Source:HGNC Symbol;Acc:HGNC:39204]
#INFO:	QUERY:	ENSG00000162851	TFB2M	transcription factor B2, mitochondrial [Source:HGNC Symbol;Acc:HGNC:18559]
#INFO:	QUERY:	ENSG00000271871	AC005740.6	N/A
#INFO:	QUERY:	ENSG00000251257	CTD-2263F21.1	N/A
#INFO:	QUERY:	ENSG00000265784	RP1-56K13.3	N/A
#INFO:	QUERY:	ENSG00000244701	RP5-894A10.2	N/A
#INFO:	QUERY:	ENSG00000264575	LINC00526	long intergenic non-protein coding RNA 526 [Source:HGNC Symbol;Acc:HGNC:28278]
#INFO:	QUERY:	ENSG00000174951	FUT1	fucosyltransferase 1 (H blood group) [Source:HGNC Symbol;Acc:HGNC:4012]
#INFO:	QUERY:	ENSG00000186973	FAM183A	family with sequence similarity 183 member A [Source:HGNC Symbol;Acc:HGNC:34347]
#INFO:	QUERY:	ENSG00000153044	CENPH	centromere protein H [Source:HGNC Symbol;Acc:HGNC:17268]
#INFO:	QUERY:	ENSG00000156970	BUB1B	BUB1 mitotic checkpoint serine/threonine kinase B [Source:HGNC Symbol;Acc:HGNC:1149]
#INFO:	QUERY:	ENSG00000149743	TRPT1	tRNA phosphotransferase 1 [Source:HGNC Symbol;Acc:HGNC:20316]
#INFO:	QUERY:	ENSG00000172031	EPHX4	epoxide hydrolase 4 [Source:HGNC Symbol;Acc:HGNC:23758]
#INFO:	QUERY:	ENSG00000196517	SLC6A9	solute carrier family 6 member 9 [Source:HGNC Symbol;Acc:HGNC:11056]
#INFO:	QUERY:	ENSG00000149150	SLC43A1	solute carrier family 43 member 1 [Source:HGNC Symbol;Acc:HGNC:9225]
#INFO:	QUERY:	ENSG00000158089	GALNT14	polypeptide N-acetylgalactosaminyltransferase 14 [Source:HGNC Symbol;Acc:HGNC:22946]
#INFO:	QUERY:	ENSG00000259607	CTD-2647L4.5	N/A
#INFO:	QUERY:	ENSG00000136197	C7ORF25	chromosome 7 open reading frame 25 [Source:HGNC Symbol;Acc:HGNC:21703]
#INFO:	QUERY:	ENSG00000166960	CCDC178	coiled-coil domain containing 178 [Source:HGNC Symbol;Acc:HGNC:29588]
#INFO:	QUERY:	ENSG00000234964	FABP5P7	fatty acid binding protein 5 pseudogene 7 [Source:HGNC Symbol;Acc:HGNC:31070]
#INFO:	QUERY:	ENSG00000272688	RP13-270P17.3	N/A
#INFO:	QUERY:	ENSG00000273356	RP11-804H8.6	N/A
#INFO:	QUERY:	ENSG00000223749	MIR503HG	MIR503 host gene [Source:HGNC Symbol;Acc:HGNC:28258]
#INFO:	QUERY:	ENSG00000228407	RP4-800M22.1	N/A
#INFO:	QUERY:	ENSG00000230578	RP13-228J13.5	N/A
#INFO:	QUERY:	ENSG00000226701	RPL15P14	ribosomal protein L15 pseudogene 14 [Source:HGNC Symbol;Acc:HGNC:36487]
#INFO:	QUERY:	ENSG00000254894	NAV2-AS1	NAV2 antisense RNA 1 [Source:HGNC Symbol;Acc:HGNC:40744]
#INFO:	QUERY:	ENSG00000197332	CTC-499B15.5	N/A
#INFO:	QUERY:	ENSG00000263563	UBBP4	ubiquitin B pseudogene 4 [Source:HGNC Symbol;Acc:HGNC:12467]
#INFO:	QUERY:	ENSG00000213144	RP11-64B16.2	N/A
#INFO:	QUERY:	ENSG00000181894	ZNF329	zinc finger protein 329 [Source:HGNC Symbol;Acc:HGNC:14209]
#INFO:	QUERY:	ENSG00000259948	RP11-326A19.5	N/A
#INFO:	QUERY:	ENSG00000259005	RP3-449M8.6	N/A
#INFO:	QUERY:	ENSG00000261353	CTA-14H9.5	N/A
#INFO:	QUERY:	ENSG00000185641	CTD-2287O16.1	N/A
#INFO:	QUERY:	ENSG00000196381	ZNF781	zinc finger protein 781 [Source:HGNC Symbol;Acc:HGNC:26745]
#INFO:	QUERY:	ENSG00000258405	ZNF578	zinc finger protein 578 [Source:HGNC Symbol;Acc:HGNC:26449]
#INFO:	QUERY:	ENSG00000187624	C17ORF97	chromosome 17 open reading frame 97 [Source:HGNC Symbol;Acc:HGNC:33800]
#INFO:	QUERY:	ENSG00000204253	HNRNPCP2	heterogeneous nuclear ribonucleoprotein C pseudogene 2 [Source:HGNC Symbol;Acc:HGNC:48814]
#INFO:	QUERY:	ENSG00000138346	DNA2	DNA replication helicase/nuclease 2 [Source:HGNC Symbol;Acc:HGNC:2939]
#INFO:	QUERY:	ENSG00000140557	ST8SIA2	ST8 alpha-N-acetyl-neuraminide alpha-2,8-sialyltransferase 2 [Source:HGNC Symbol;Acc:HGNC:10870]
#INFO:	QUERY:	ENSG00000135211	TMEM60	transmembrane protein 60 [Source:HGNC Symbol;Acc:HGNC:21754]
#INFO:	QUERY:	ENSG00000224045	RP11-98L5.4	N/A
#INFO:	QUERY:	ENSG00000244733	RP11-506M13.3	N/A
#INFO:	QUERY:	ENSG00000146670	CDCA5	cell division cycle associated 5 [Source:HGNC Symbol;Acc:HGNC:14626]
#INFO:	QUERY:	ENSG00000270956	RP11-65L3.4	N/A
#INFO:	QUERY:	ENSG00000254595	CTD-2010I16.1	N/A
#INFO:	QUERY:	ENSG00000153233	PTPRR	protein tyrosine phosphatase, receptor type R [Source:HGNC Symbol;Acc:HGNC:9680]
#INFO:	QUERY:	ENSG00000272040	CTC-366B18.4	N/A
#INFO:	QUERY:	ENSG00000167641	PPP1R14A	protein phosphatase 1 regulatory inhibitor subunit 14A [Source:HGNC Symbol;Acc:HGNC:14871]
#INFO:	QUERY:	ENSG00000268175	N/A	N/A
#INFO:	QUERY:	ENSG00000198937	CCDC167	coiled-coil domain containing 167 [Source:HGNC Symbol;Acc:HGNC:21239]
#INFO:	QUERY:	ENSG00000266835	GAPLINC	gastric adenocarcinoma associated, positive CD44 regulator, long intergenic non-coding RNA [Source:HGNC Symbol;Acc:HGNC:51308]
#INFO:	QUERY:	ENSG00000196981	WDR5B	WD repeat domain 5B [Source:HGNC Symbol;Acc:HGNC:17826]
#INFO:	QUERY:	ENSG00000258458	CTD-2555K7.2	N/A
#INFO:	QUERY:	ENSG00000163923	RPL39L	ribosomal protein L39 like [Source:HGNC Symbol;Acc:HGNC:17094]
#INFO:	QUERY:	ENSG00000225973	PIGBOS1	PIGB opposite strand 1 [Source:HGNC Symbol;Acc:HGNC:50696]
#INFO:	QUERY:	ENSG00000151640	DPYSL4	dihydropyrimidinase like 4 [Source:HGNC Symbol;Acc:HGNC:3016]
#INFO:	QUERY:	ENSG00000157399	ARSE	arylsulfatase E (chondrodysplasia punctata 1) [Source:HGNC Symbol;Acc:HGNC:719]
#INFO:	QUERY:	ENSG00000233830	EIF4HP1	eukaryotic translation initiation factor 4H pseudogene 1 [Source:HGNC Symbol;Acc:HGNC:49035]
#INFO:	QUERY:	ENSG00000174196	N/A	N/A
#INFO:	QUERY:	ENSG00000136521	NDUFB5	NADH:ubiquinone oxidoreductase subunit B5 [Source:HGNC Symbol;Acc:HGNC:7700]
#INFO:	QUERY:	ENSG00000272871	RP11-408A13.4	N/A
#INFO:	QUERY:	ENSG00000225507	AC069282.6	N/A
#INFO:	QUERY:	ENSG00000172586	CHCHD1	coiled-coil-helix-coiled-coil-helix domain containing 1 [Source:HGNC Symbol;Acc:HGNC:23518]
#INFO:	QUERY:	ENSG00000273271	AP000254.8	N/A
#INFO:	QUERY:	ENSG00000165591	FAAH2	fatty acid amide hydrolase 2 [Source:HGNC Symbol;Acc:HGNC:26440]
#INFO:	QUERY:	ENSG00000214189	ZNF788	zinc finger family member 788 [Source:HGNC Symbol;Acc:HGNC:33112]
#INFO:	QUERY:	ENSG00000223803	RPS20P14	ribosomal protein S20 pseudogene 14 [Source:HGNC Symbol;Acc:HGNC:36692]
#INFO:	QUERY:	ENSG00000230979	AC079250.1	N/A
#INFO:	QUERY:	ENSG00000229659	RPL26P6	ribosomal protein L26 pseudogene 6 [Source:HGNC Symbol;Acc:HGNC:34023]
#INFO:	QUERY:	ENSG00000267658	RP11-358B23.1	N/A
#INFO:	QUERY:	ENSG00000238072	RP11-305M3.2	N/A
#INFO:	QUERY:	ENSG00000264265	RP11-14P20.1	N/A
#INFO:	QUERY:	ENSG00000136783	NIPSNAP3A	nipsnap homolog 3A [Source:HGNC Symbol;Acc:HGNC:23619]
#INFO:	QUERY:	ENSG00000213901	SLC23A3	solute carrier family 23 member 3 [Source:HGNC Symbol;Acc:HGNC:20601]
#INFO:	QUERY:	ENSG00000135604	STX11	syntaxin 11 [Source:HGNC Symbol;Acc:HGNC:11429]
#INFO:	QUERY:	ENSG00000159263	SIM2	single-minded family bHLH transcription factor 2 [Source:HGNC Symbol;Acc:HGNC:10883]
#INFO:	QUERY:	ENSG00000165891	E2F7	E2F transcription factor 7 [Source:HGNC Symbol;Acc:HGNC:23820]
#INFO:	QUERY:	ENSG00000267576	CTC-510F12.6	N/A
#INFO:	QUERY:	ENSG00000273784	RP11-78J21.7	N/A
#INFO:	QUERY:	ENSG00000137875	BCL2L10	BCL2 like 10 [Source:HGNC Symbol;Acc:HGNC:993]
#INFO:	QUERY:	ENSG00000266469	CTB-131K11.1	N/A
#INFO:	QUERY:	ENSG00000181264	TMEM136	transmembrane protein 136 [Source:HGNC Symbol;Acc:HGNC:28280]
#INFO:	QUERY:	ENSG00000144278	GALNT13	polypeptide N-acetylgalactosaminyltransferase 13 [Source:HGNC Symbol;Acc:HGNC:23242]
#INFO:	QUERY:	ENSG00000272638	GS1-114I9.1	N/A
#INFO:	QUERY:	ENSG00000196644	N/A	N/A
#INFO:	QUERY:	ENSG00000188856	RPSAP47	ribosomal protein SA pseudogene 47 [Source:HGNC Symbol;Acc:HGNC:36162]
#INFO:	QUERY:	ENSG00000271324	RP11-10C24.2	N/A
#INFO:	QUERY:	ENSG00000258644	SYNJ2BP-COX16	SYNJ2BP-COX16 readthrough [Source:HGNC Symbol;Acc:HGNC:48350]
#INFO:	QUERY:	ENSG00000270964	RP11-502I4.3	N/A
#INFO:	QUERY:	ENSG00000186162	CIDECP	cell death-inducing DFFA-like effector c pseudogene [Source:HGNC Symbol;Acc:HGNC:24230]
#INFO:	QUERY:	ENSG00000257653	RP11-579D7.2	N/A
#INFO:	QUERY:	ENSG00000232788	AC078883.3	N/A
#INFO:	QUERY:	ENSG00000187840	EIF4EBP1	eukaryotic translation initiation factor 4E binding protein 1 [Source:HGNC Symbol;Acc:HGNC:3288]
#INFO:	QUERY:	ENSG00000256599	N/A	N/A
#INFO:	QUERY:	ENSG00000126768	TIMM17B	translocase of inner mitochondrial membrane 17 homolog B (yeast) [Source:HGNC Symbol;Acc:HGNC:17310]
#INFO:	QUERY:	ENSG00000152904	GGPS1	geranylgeranyl diphosphate synthase 1 [Source:HGNC Symbol;Acc:HGNC:4249]
#INFO:	QUERY:	ENSG00000158315	RHBDL2	rhomboid like 2 [Source:HGNC Symbol;Acc:HGNC:16083]
#INFO:	QUERY:	ENSG00000128340	RAC2	ras-related C3 botulinum toxin substrate 2 (rho family, small GTP binding protein Rac2) [Source:HGNC Symbol;Acc:HGNC:9802]
#INFO:	QUERY:	ENSG00000274124	RP11-474C8.8	N/A
#INFO:	QUERY:	ENSG00000203644	RP11-332M2.1	N/A
#INFO:	QUERY:	ENSG00000135778	NTPCR	nucleoside-triphosphatase, cancer-related [Source:HGNC Symbol;Acc:HGNC:28204]
#INFO:	QUERY:	ENSG00000136270	TBRG4	transforming growth factor beta regulator 4 [Source:HGNC Symbol;Acc:HGNC:17443]
#INFO:	QUERY:	ENSG00000261652	C15ORF65	chromosome 15 open reading frame 65 [Source:HGNC Symbol;Acc:HGNC:44654]
#INFO:	QUERY:	ENSG00000217624	RP11-204C16.4	N/A
#INFO:	QUERY:	ENSG00000224831	RP11-651P23.4	N/A
#INFO:	QUERY:	ENSG00000216895	AC009403.2	N/A
#INFO:	QUERY:	ENSG00000227507	LTB	lymphotoxin beta [Source:HGNC Symbol;Acc:HGNC:6711]
#INFO:	QUERY:	ENSG00000214696	N/A	N/A
#INFO:	QUERY:	ENSG00000253302	STAU2-AS1	STAU2 antisense RNA 1 [Source:HGNC Symbol;Acc:HGNC:44101]
#INFO:	QUERY:	ENSG00000186132	C2ORF76	chromosome 2 open reading frame 76 [Source:HGNC Symbol;Acc:HGNC:27017]
#INFO:	QUERY:	ENSG00000188993	LRRC66	leucine rich repeat containing 66 [Source:HGNC Symbol;Acc:HGNC:34299]
#INFO:	QUERY:	ENSG00000253251	CTC-534A2.2	N/A
#INFO:	QUERY:	ENSG00000196502	SULT1A1	sulfotransferase family 1A member 1 [Source:HGNC Symbol;Acc:HGNC:11453]
#INFO:	QUERY:	ENSG00000224216	RP13-228J13.1	N/A
#INFO:	QUERY:	ENSG00000240527	RP11-429G19.3	N/A
#INFO:	QUERY:	ENSG00000164743	C8ORF48	chromosome 8 open reading frame 48 [Source:HGNC Symbol;Acc:HGNC:26345]
#INFO:	QUERY:	ENSG00000213702	N/A	N/A
#INFO:	QUERY:	ENSG00000136943	CTSV	cathepsin V [Source:HGNC Symbol;Acc:HGNC:2538]
#INFO:	QUERY:	ENSG00000173597	SULT1B1	sulfotransferase family 1B member 1 [Source:HGNC Symbol;Acc:HGNC:17845]
#INFO:	QUERY:	ENSG00000255091	RP11-495O11.1	N/A
#INFO:	QUERY:	ENSG00000136379	ABHD17C	abhydrolase domain containing 17C [Source:HGNC Symbol;Acc:HGNC:26925]
#INFO:	QUERY:	ENSG00000171135	JAGN1	jagunal homolog 1 [Source:HGNC Symbol;Acc:HGNC:26926]
#INFO:	QUERY:	ENSG00000134901	KDELC1	KDEL motif containing 1 [Source:HGNC Symbol;Acc:HGNC:19350]
#INFO:	QUERY:	ENSG00000163918	RFC4	replication factor C subunit 4 [Source:HGNC Symbol;Acc:HGNC:9972]
#INFO:	QUERY:	ENSG00000260549	MT1L	metallothionein 1L (gene/pseudogene) [Source:HGNC Symbol;Acc:HGNC:7404]
#INFO:	QUERY:	ENSG00000122986	HVCN1	hydrogen voltage gated channel 1 [Source:HGNC Symbol;Acc:HGNC:28240]
#INFO:	QUERY:	ENSG00000152253	SPC25	SPC25, NDC80 kinetochore complex component [Source:HGNC Symbol;Acc:HGNC:24031]
#INFO:	QUERY:	ENSG00000152932	RAB3C	RAB3C, member RAS oncogene family [Source:HGNC Symbol;Acc:HGNC:30269]
#INFO:	QUERY:	ENSG00000167799	NUDT8	nudix hydrolase 8 [Source:HGNC Symbol;Acc:HGNC:8055]
#INFO:	QUERY:	ENSG00000275560	RP11-180M15.7	N/A
#INFO:	QUERY:	ENSG00000275601	AC011330.13	N/A
#INFO:	QUERY:	ENSG00000131019	ULBP3	UL16 binding protein 3 [Source:HGNC Symbol;Acc:HGNC:14895]
#INFO:	QUERY:	ENSG00000273729	RP11-7F17.8	N/A
#INFO:	QUERY:	ENSG00000270276	HIST2H4B	histone cluster 2 H4 family member b [Source:HGNC Symbol;Acc:HGNC:29607]
#INFO:	QUERY:	ENSG00000251580	RP11-539L10.3	N/A
#INFO:	QUERY:	ENSG00000250321	RP11-478C6.4	N/A
#INFO:	QUERY:	ENSG00000187736	NHEJ1	non-homologous end joining factor 1 [Source:HGNC Symbol;Acc:HGNC:25737]
#INFO:	QUERY:	ENSG00000235999	N/A	N/A
#INFO:	QUERY:	ENSG00000127824	TUBA4A	tubulin alpha 4a [Source:HGNC Symbol;Acc:HGNC:12407]
#INFO:	QUERY:	ENSG00000131944	FAAP24	Fanconi anemia core complex associated protein 24 [Source:HGNC Symbol;Acc:HGNC:28467]
#INFO:	QUERY:	ENSG00000187534	PRR13P5	proline rich 13 pseudogene 5 [Source:HGNC Symbol;Acc:HGNC:50618]
#INFO:	QUERY:	ENSG00000122691	TWIST1	twist family bHLH transcription factor 1 [Source:HGNC Symbol;Acc:HGNC:12428]
#INFO:	QUERY:	ENSG00000277161	PIGW	phosphatidylinositol glycan anchor biosynthesis class W [Source:HGNC Symbol;Acc:HGNC:23213]
#INFO:	QUERY:	ENSG00000170373	CST1	cystatin SN [Source:HGNC Symbol;Acc:HGNC:2473]
#INFO:	QUERY:	ENSG00000123485	HJURP	Holliday junction recognition protein [Source:HGNC Symbol;Acc:HGNC:25444]
#INFO:	QUERY:	ENSG00000276136	RP11-50I19.2	N/A
#INFO:	QUERY:	ENSG00000260804	PKI55	DKFZp434H1419 [Source:EntrezGene;Acc:150967]
#INFO:	QUERY:	ENSG00000227986	TRIM60P18	tripartite motif containing 60 pseudogene 18 [Source:HGNC Symbol;Acc:HGNC:38490]
#INFO:	QUERY:	ENSG00000229944	EIF4EP2	eukaryotic translation initiation factor 4E pseudogene 2 [Source:HGNC Symbol;Acc:HGNC:32428]
#INFO:	QUERY:	ENSG00000173421	CCDC36	coiled-coil domain containing 36 [Source:HGNC Symbol;Acc:HGNC:27945]
#INFO:	QUERY:	ENSG00000149646	CNBD2	cyclic nucleotide binding domain containing 2 [Source:HGNC Symbol;Acc:HGNC:16145]
#INFO:	QUERY:	ENSG00000274341	RP11-227G15.10	N/A
#INFO:	QUERY:	ENSG00000143771	CNIH4	cornichon family AMPA receptor auxiliary protein 4 [Source:HGNC Symbol;Acc:HGNC:25013]
#INFO:	QUERY:	ENSG00000273448	RP11-166O4.6	N/A
#INFO:	QUERY:	ENSG00000242282	AC108488.4	N/A
#INFO:	QUERY:	ENSG00000188659	SAXO2	stabilizer of axonemal microtubules 2 [Source:HGNC Symbol;Acc:HGNC:33727]
#INFO:	QUERY:	ENSG00000262089	RP11-589P10.5	N/A
#INFO:	QUERY:	ENSG00000143919	CAMKMT	calmodulin-lysine N-methyltransferase [Source:HGNC Symbol;Acc:HGNC:26276]
#INFO:	QUERY:	ENSG00000162396	PARS2	prolyl-tRNA synthetase 2, mitochondrial (putative) [Source:HGNC Symbol;Acc:HGNC:30563]
#INFO:	QUERY:	ENSG00000268059	N/A	N/A
#INFO:	QUERY:	ENSG00000149489	ROM1	retinal outer segment membrane protein 1 [Source:HGNC Symbol;Acc:HGNC:10254]
#INFO:	QUERY:	ENSG00000134242	PTPN22	protein tyrosine phosphatase, non-receptor type 22 [Source:HGNC Symbol;Acc:HGNC:9652]
#INFO:	QUERY:	ENSG00000272936	RP11-700J17.2	N/A
#INFO:	QUERY:	ENSG00000115380	EFEMP1	EGF containing fibulin like extracellular matrix protein 1 [Source:HGNC Symbol;Acc:HGNC:3218]
#INFO:	QUERY:	ENSG00000173261	PLAC8L1	PLAC8 like 1 [Source:HGNC Symbol;Acc:HGNC:31746]
#INFO:	QUERY:	ENSG00000119013	NDUFB3	NADH:ubiquinone oxidoreductase subunit B3 [Source:HGNC Symbol;Acc:HGNC:7698]
#INFO:	QUERY:	ENSG00000173641	HSPB7	heat shock protein family B (small) member 7 [Source:HGNC Symbol;Acc:HGNC:5249]
#INFO:	QUERY:	ENSG00000260391	RP11-71H17.7	N/A
#INFO:	QUERY:	ENSG00000228285	LYPLA2P1	lysophospholipase II pseudogene 1 [Source:HGNC Symbol;Acc:HGNC:21069]
#INFO:	QUERY:	ENSG00000243749	TMEM35B	transmembrane protein 35B [Source:HGNC Symbol;Acc:HGNC:40021]
#INFO:	QUERY:	ENSG00000130312	MRPL34	mitochondrial ribosomal protein L34 [Source:HGNC Symbol;Acc:HGNC:14488]
#INFO:	QUERY:	ENSG00000260025	RP11-490M8.1	N/A
#INFO:	QUERY:	ENSG00000223612	RP11-289I10.2	N/A
#INFO:	QUERY:	ENSG00000228192	RP11-342M1.3	N/A
#INFO:	QUERY:	ENSG00000267776	AC006116.24	N/A
#INFO:	QUERY:	ENSG00000270164	LINC01480	long intergenic non-protein coding RNA 1480 [Source:HGNC Symbol;Acc:HGNC:51124]
#INFO:	QUERY:	ENSG00000226328	NUP50-AS1	NUP50 antisense RNA 1 (head to head) [Source:HGNC Symbol;Acc:HGNC:50502]
#INFO:	QUERY:	ENSG00000179841	AKAP5	A-kinase anchoring protein 5 [Source:HGNC Symbol;Acc:HGNC:375]
#INFO:	QUERY:	ENSG00000268948	N/A	N/A
#INFO:	QUERY:	ENSG00000137133	HINT2	histidine triad nucleotide binding protein 2 [Source:HGNC Symbol;Acc:HGNC:18344]
#INFO:	QUERY:	ENSG00000132406	TMEM128	transmembrane protein 128 [Source:HGNC Symbol;Acc:HGNC:28201]
#INFO:	QUERY:	ENSG00000273604	C17ORF96	chromosome 17 open reading frame 96 [Source:HGNC Symbol;Acc:HGNC:34493]
#INFO:	QUERY:	ENSG00000122033	MTIF3	mitochondrial translational initiation factor 3 [Source:HGNC Symbol;Acc:HGNC:29788]
#INFO:	QUERY:	ENSG00000122694	GLIPR2	GLI pathogenesis related 2 [Source:HGNC Symbol;Acc:HGNC:18007]
#INFO:	QUERY:	ENSG00000132357	CARD6	caspase recruitment domain family member 6 [Source:HGNC Symbol;Acc:HGNC:16394]
#INFO:	QUERY:	ENSG00000128699	ORMDL1	ORMDL sphingolipid biosynthesis regulator 1 [Source:HGNC Symbol;Acc:HGNC:16036]
#INFO:	QUERY:	ENSG00000118162	KPTN	kaptin, actin binding protein [Source:HGNC Symbol;Acc:HGNC:6404]
#INFO:	QUERY:	ENSG00000277287	RP4-794I6.4	N/A
#INFO:	QUERY:	ENSG00000213222	AC093724.2	N/A
#INFO:	QUERY:	ENSG00000115163	CENPA	centromere protein A [Source:HGNC Symbol;Acc:HGNC:1851]
#INFO:	QUERY:	ENSG00000277232	GTSE1-AS1	GTSE1 antisense RNA 1 (head to head) [Source:HGNC Symbol;Acc:HGNC:27163]
#INFO:	QUERY:	ENSG00000250182	EEF1A1P13	eukaryotic translation elongation factor 1 alpha 1 pseudogene 13 [Source:HGNC Symbol;Acc:HGNC:3196]
#INFO:	QUERY:	ENSG00000114405	C3ORF14	chromosome 3 open reading frame 14 [Source:HGNC Symbol;Acc:HGNC:25024]
#INFO:	QUERY:	ENSG00000274425	AC114271.2	N/A
#INFO:	QUERY:	ENSG00000273017	AP000240.9	N/A
#INFO:	QUERY:	ENSG00000197782	ZNF780A	zinc finger protein 780A [Source:HGNC Symbol;Acc:HGNC:27603]
#INFO:	QUERY:	ENSG00000270882	HIST2H4A	histone cluster 2 H4 family member a [Source:HGNC Symbol;Acc:HGNC:4794]
#INFO:	QUERY:	ENSG00000197568	HHLA3	HERV-H LTR-associating 3 [Source:HGNC Symbol;Acc:HGNC:4906]
#INFO:	QUERY:	ENSG00000170191	NANP	N-acetylneuraminic acid phosphatase [Source:HGNC Symbol;Acc:HGNC:16140]
#INFO:	QUERY:	ENSG00000224195	RP11-574K11.5	N/A
#INFO:	QUERY:	ENSG00000117010	ZNF684	zinc finger protein 684 [Source:HGNC Symbol;Acc:HGNC:28418]
#INFO:	QUERY:	ENSG00000128165	ADM2	adrenomedullin 2 [Source:HGNC Symbol;Acc:HGNC:28898]
#INFO:	QUERY:	ENSG00000113790	EHHADH	enoyl-CoA hydratase and 3-hydroxyacyl CoA dehydrogenase [Source:HGNC Symbol;Acc:HGNC:3247]
#INFO:	QUERY:	ENSG00000123545	NDUFAF4	NADH:ubiquinone oxidoreductase complex assembly factor 4 [Source:HGNC Symbol;Acc:HGNC:21034]
#INFO:	QUERY:	ENSG00000261684	RP11-265N6.1	N/A
#INFO:	QUERY:	ENSG00000160124	CCDC58	coiled-coil domain containing 58 [Source:HGNC Symbol;Acc:HGNC:31136]
#INFO:	QUERY:	ENSG00000144681	STAC	SH3 and cysteine rich domain [Source:HGNC Symbol;Acc:HGNC:11353]
#INFO:	QUERY:	ENSG00000111215	PRR4	proline rich 4 (lacrimal) [Source:HGNC Symbol;Acc:HGNC:18020]
#INFO:	QUERY:	ENSG00000276968	RP11-90M2.5	N/A
#INFO:	QUERY:	ENSG00000117650	NEK2	NIMA related kinase 2 [Source:HGNC Symbol;Acc:HGNC:7745]
#INFO:	QUERY:	ENSG00000178860	MSC	musculin [Source:HGNC Symbol;Acc:HGNC:7321]
#INFO:	QUERY:	ENSG00000253476	RP11-395I14.2	N/A
#INFO:	QUERY:	ENSG00000236618	PITPNA-AS1	PITPNA antisense RNA 1 [Source:HGNC Symbol;Acc:HGNC:44116]
#INFO:	QUERY:	ENSG00000188985	DHFRP1	dihydrofolate reductase pseudogene 1 [Source:HGNC Symbol;Acc:HGNC:2862]
#INFO:	QUERY:	ENSG00000146733	PSPH	phosphoserine phosphatase [Source:HGNC Symbol;Acc:HGNC:9577]
#INFO:	QUERY:	ENSG00000276846	CTD-3220F14.3	N/A
#INFO:	QUERY:	ENSG00000130751	NPAS1	neuronal PAS domain protein 1 [Source:HGNC Symbol;Acc:HGNC:7894]
#INFO:	QUERY:	ENSG00000261143	ADAMTS7P3	ADAMTS7 pseudogene 3 [Source:HGNC Symbol;Acc:HGNC:49409]
#INFO:	QUERY:	ENSG00000205609	EIF3CL	eukaryotic translation initiation factor 3 subunit C-like [Source:HGNC Symbol;Acc:HGNC:26347]
#INFO:	QUERY:	ENSG00000232134	RPS15AP12	ribosomal protein S15a pseudogene 12 [Source:HGNC Symbol;Acc:HGNC:36759]
#INFO:	QUERY:	ENSG00000226055	PAICSP1	phosphoribosylaminoimidazole carboxylase, phosphoribosylaminoimidazole succinocarboxamide synthetase pseudogene 1 [Source:HGNC Symbol;Acc:HGNC:8588]
#INFO:	QUERY:	ENSG00000253174	RP11-360L9.7	N/A
#INFO:	QUERY:	ENSG00000161800	RACGAP1	Rac GTPase activating protein 1 [Source:HGNC Symbol;Acc:HGNC:9804]
#INFO:	QUERY:	ENSG00000272690	RP11-803B1.8	N/A
#INFO:	QUERY:	ENSG00000167103	PIP5KL1	phosphatidylinositol-4-phosphate 5-kinase like 1 [Source:HGNC Symbol;Acc:HGNC:28711]
#INFO:	QUERY:	ENSG00000268942	CKS1BP3	CDC28 protein kinase regulatory subunit 1B pseudogene 3 [Source:HGNC Symbol;Acc:HGNC:24233]
#INFO:	QUERY:	ENSG00000272449	RP3-395M20.12	N/A
#INFO:	QUERY:	ENSG00000234465	PINLYP	phospholipase A2 inhibitor and LY6/PLAUR domain containing [Source:HGNC Symbol;Acc:HGNC:44206]
#INFO:	QUERY:	ENSG00000225265	TAF1A-AS1	TAF1A antisense RNA 1 [Source:HGNC Symbol;Acc:HGNC:40573]
#INFO:	QUERY:	ENSG00000257207	AC108938.5	N/A
#INFO:	QUERY:	ENSG00000213793	ZNF888	zinc finger protein 888 [Source:HGNC Symbol;Acc:HGNC:38695]
#INFO:	QUERY:	ENSG00000257605	RP11-680A11.5	N/A
#INFO:	QUERY:	ENSG00000164603	BMT2	base methyltransferase of 25S rRNA 2 homolog [Source:HGNC Symbol;Acc:HGNC:26475]
#INFO:	QUERY:	ENSG00000239797	RPL21P39	ribosomal protein L21 pseudogene 39 [Source:HGNC Symbol;Acc:HGNC:36127]
#INFO:	QUERY:	ENSG00000180211	RP1-278E11.3	N/A
#INFO:	QUERY:	ENSG00000268340	N/A	N/A
#INFO:	QUERY:	ENSG00000178386	ZNF223	zinc finger protein 223 [Source:HGNC Symbol;Acc:HGNC:13016]
#INFO:	QUERY:	ENSG00000267449	RP11-264B14.2	N/A
#INFO:	QUERY:	ENSG00000263424	CTD-2541J13.2	N/A
#INFO:	QUERY:	ENSG00000266501	RP11-766H1.1	N/A
#INFO:	QUERY:	ENSG00000235631	RNF148	ring finger protein 148 [Source:HGNC Symbol;Acc:HGNC:22411]
#INFO:	QUERY:	ENSG00000260160	CTC-471J1.2	N/A
#INFO:	QUERY:	ENSG00000188015	S100A3	S100 calcium binding protein A3 [Source:HGNC Symbol;Acc:HGNC:10493]
#INFO:	QUERY:	ENSG00000176222	ZNF404	zinc finger protein 404 [Source:HGNC Symbol;Acc:HGNC:19417]
#INFO:	QUERY:	ENSG00000107485	GATA3	GATA binding protein 3 [Source:HGNC Symbol;Acc:HGNC:4172]
#INFO:	QUERY:	ENSG00000120068	HOXB8	homeobox B8 [Source:HGNC Symbol;Acc:HGNC:5119]
#INFO:	QUERY:	ENSG00000148572	NRBF2	nuclear receptor binding factor 2 [Source:HGNC Symbol;Acc:HGNC:19692]
#INFO:	QUERY:	ENSG00000204403	CASP12	caspase 12 (gene/pseudogene) [Source:HGNC Symbol;Acc:HGNC:19004]
#INFO:	QUERY:	ENSG00000232533	AC093673.5	N/A
#INFO:	QUERY:	ENSG00000124257	NEURL2	neuralized E3 ubiquitin protein ligase 2 [Source:HGNC Symbol;Acc:HGNC:16156]
#INFO:	QUERY:	ENSG00000110852	CLEC2B	C-type lectin domain family 2 member B [Source:HGNC Symbol;Acc:HGNC:2053]
#INFO:	QUERY:	ENSG00000277801	RP11-681H18.2	N/A
#INFO:	QUERY:	ENSG00000263586	HID1-AS1	HID1 antisense RNA 1 [Source:HGNC Symbol;Acc:HGNC:51181]
#INFO:	QUERY:	ENSG00000259479	SORD2P	sorbitol dehydrogenase 2, pseudogene [Source:HGNC Symbol;Acc:HGNC:49919]
#INFO:	QUERY:	ENSG00000228624	RP3-399L15.3	N/A
#INFO:	QUERY:	ENSG00000226950	DANCR	differentiation antagonizing non-protein coding RNA [Source:HGNC Symbol;Acc:HGNC:28964]
#INFO:	QUERY:	ENSG00000135451	TROAP	trophinin associated protein [Source:HGNC Symbol;Acc:HGNC:12327]
#INFO:	QUERY:	ENSG00000273264	RP11-131L23.2	N/A
#INFO:	QUERY:	ENSG00000182264	IZUMO1	izumo sperm-egg fusion 1 [Source:HGNC Symbol;Acc:HGNC:28539]
#INFO:	QUERY:	ENSG00000271737	CTB-113I20.2	N/A
#INFO:	QUERY:	ENSG00000224126	UBE2SP2	ubiquitin conjugating enzyme E2 S pseudogene 2 [Source:HGNC Symbol;Acc:HGNC:32196]
#INFO:	QUERY:	ENSG00000259171	RP11-903H12.5	N/A
#INFO:	QUERY:	ENSG00000259321	RP11-468E2.5	N/A
#INFO:	QUERY:	ENSG00000261461	UBE2MP1	ubiquitin conjugating enzyme E2 M pseudogene 1 [Source:HGNC Symbol;Acc:HGNC:32195]
#INFO:	QUERY:	ENSG00000118096	IFT46	intraflagellar transport 46 [Source:HGNC Symbol;Acc:HGNC:26146]
#INFO:	QUERY:	ENSG00000118804	STBD1	starch binding domain 1 [Source:HGNC Symbol;Acc:HGNC:24854]
#INFO:	QUERY:	ENSG00000136897	MRPL50	mitochondrial ribosomal protein L50 [Source:HGNC Symbol;Acc:HGNC:16654]
#INFO:	QUERY:	ENSG00000262179	RP1-302G2.5	N/A
#INFO:	QUERY:	ENSG00000152953	STK32B	serine/threonine kinase 32B [Source:HGNC Symbol;Acc:HGNC:14217]
#INFO:	QUERY:	ENSG00000113272	THG1L	tRNA-histidine guanylyltransferase 1 like [Source:HGNC Symbol;Acc:HGNC:26053]
#INFO:	QUERY:	ENSG00000122592	HOXA7	homeobox A7 [Source:HGNC Symbol;Acc:HGNC:5108]
#INFO:	QUERY:	ENSG00000275180	RP11-631N16.4	N/A
#INFO:	QUERY:	ENSG00000244115	DNAJC25-GNG10	DNAJC25-GNG10 readthrough [Source:HGNC Symbol;Acc:HGNC:37501]
#INFO:	QUERY:	ENSG00000112984	KIF20A	kinesin family member 20A [Source:HGNC Symbol;Acc:HGNC:9787]
#INFO:	QUERY:	ENSG00000275638	RP11-16E23.5	N/A
#INFO:	QUERY:	ENSG00000204920	ZNF155	zinc finger protein 155 [Source:HGNC Symbol;Acc:HGNC:12940]
#INFO:	QUERY:	ENSG00000105427	CNFN	cornifelin [Source:HGNC Symbol;Acc:HGNC:30183]
#INFO:	QUERY:	ENSG00000274419	TBC1D3D	TBC1 domain family member 3D [Source:HGNC Symbol;Acc:HGNC:28944]
#INFO:	QUERY:	ENSG00000272695	GAS6-AS2	GAS6 antisense RNA 2 (head to head) [Source:HGNC Symbol;Acc:HGNC:43694]
#INFO:	QUERY:	ENSG00000272599	RP11-152N13.16	N/A
#INFO:	QUERY:	ENSG00000242375	RP11-498P14.3	N/A
#INFO:	QUERY:	ENSG00000242779	ZNF702P	zinc finger protein 702, pseudogene [Source:HGNC Symbol;Acc:HGNC:25775]
#INFO:	QUERY:	ENSG00000270127	RP11-526I2.5	N/A
#INFO:	QUERY:	ENSG00000278974	RP11-756P10.6	N/A
#INFO:	QUERY:	ENSG00000228305	AC016734.2	N/A
#INFO:	QUERY:	ENSG00000233368	N/A	N/A
#INFO:	QUERY:	ENSG00000163735	CXCL5	C-X-C motif chemokine ligand 5 [Source:HGNC Symbol;Acc:HGNC:10642]
#INFO:	QUERY:	ENSG00000272288	RP11-140K17.3	N/A
#INFO:	QUERY:	ENSG00000272780	RP11-822E23.8	N/A
#INFO:	QUERY:	ENSG00000213542	RP11-467H10.1	N/A
#INFO:	QUERY:	ENSG00000214389	RPS3AP26	ribosomal protein S3a pseudogene 26 [Source:HGNC Symbol;Acc:HGNC:36513]
#INFO:	QUERY:	ENSG00000176868	RP11-334J6.7	N/A
#INFO:	QUERY:	ENSG00000197238	HIST1H4J	histone cluster 1 H4 family member j [Source:HGNC Symbol;Acc:HGNC:4785]
#INFO:	QUERY:	ENSG00000204632	HLA-G	major histocompatibility complex, class I, G [Source:HGNC Symbol;Acc:HGNC:4964]
#INFO:	QUERY:	ENSG00000246228	CASC8	cancer susceptibility candidate 8 (non-protein coding) [Source:HGNC Symbol;Acc:HGNC:45129]
#INFO:	QUERY:	ENSG00000156876	SASS6	SAS-6 centriolar assembly protein [Source:HGNC Symbol;Acc:HGNC:25403]
#INFO:	QUERY:	ENSG00000163762	TM4SF18	transmembrane 4 L six family member 18 [Source:HGNC Symbol;Acc:HGNC:25181]
#INFO:	QUERY:	ENSG00000196368	NUDT11	nudix hydrolase 11 [Source:HGNC Symbol;Acc:HGNC:18011]
#INFO:	QUERY:	ENSG00000135537	LACE1	lactation elevated 1 [Source:HGNC Symbol;Acc:HGNC:16411]
#INFO:	QUERY:	ENSG00000144959	NCEH1	neutral cholesterol ester hydrolase 1 [Source:HGNC Symbol;Acc:HGNC:29260]
#INFO:	QUERY:	ENSG00000178537	SLC25A20	solute carrier family 25 member 20 [Source:HGNC Symbol;Acc:HGNC:1421]
#INFO:	QUERY:	ENSG00000144395	CCDC150	coiled-coil domain containing 150 [Source:HGNC Symbol;Acc:HGNC:26834]
#INFO:	QUERY:	ENSG00000140876	NUDT7	nudix hydrolase 7 [Source:HGNC Symbol;Acc:HGNC:8054]
#INFO:	QUERY:	ENSG00000121454	LHX4	LIM homeobox 4 [Source:HGNC Symbol;Acc:HGNC:21734]
#INFO:	QUERY:	ENSG00000275393	RP11-568J23.8	N/A
#INFO:	QUERY:	ENSG00000125257	ABCC4	ATP binding cassette subfamily C member 4 [Source:HGNC Symbol;Acc:HGNC:55]
#INFO:	QUERY:	ENSG00000111245	MYL2	myosin light chain 2 [Source:HGNC Symbol;Acc:HGNC:7583]
#INFO:	QUERY:	ENSG00000277511	CTD-2095E4.5	N/A
#INFO:	QUERY:	ENSG00000109738	GLRB	glycine receptor beta [Source:HGNC Symbol;Acc:HGNC:4329]
#INFO:	QUERY:	ENSG00000256802	RP11-680F8.1	N/A
#INFO:	QUERY:	ENSG00000105518	TMEM205	transmembrane protein 205 [Source:HGNC Symbol;Acc:HGNC:29631]
#INFO:	QUERY:	ENSG00000113763	UNC5A	unc-5 netrin receptor A [Source:HGNC Symbol;Acc:HGNC:12567]
#INFO:	QUERY:	ENSG00000261460	RP11-106M3.3	N/A
#INFO:	QUERY:	ENSG00000279673	RP11-185E8.2	N/A
#INFO:	QUERY:	ENSG00000145757	SPATA9	spermatogenesis associated 9 [Source:HGNC Symbol;Acc:HGNC:22988]
#INFO:	QUERY:	ENSG00000279443	RP4-669K10.8	N/A
#INFO:	QUERY:	ENSG00000255594	N/A	N/A
#INFO:	QUERY:	ENSG00000166321	NUDT13	nudix hydrolase 13 [Source:HGNC Symbol;Acc:HGNC:18827]
#INFO:	QUERY:	ENSG00000125898	FAM110A	family with sequence similarity 110 member A [Source:HGNC Symbol;Acc:HGNC:16188]
#INFO:	QUERY:	ENSG00000277491	RP11-676J12.9	N/A
#INFO:	QUERY:	ENSG00000278727	AC000403.4	N/A
#INFO:	QUERY:	ENSG00000216588	IGSF23	immunoglobulin superfamily member 23 [Source:HGNC Symbol;Acc:HGNC:40040]
#INFO:	QUERY:	ENSG00000277013	CTC-526N19.1	N/A
#INFO:	QUERY:	ENSG00000226268	RP11-61N20.3	N/A
#INFO:	QUERY:	ENSG00000275004	ZNF280B	zinc finger protein 280B [Source:HGNC Symbol;Acc:HGNC:23022]
#INFO:	QUERY:	ENSG00000256514	AP003419.11	N/A
#INFO:	QUERY:	ENSG00000272217	XXBAC-BPG157A10.21	N/A
#INFO:	QUERY:	ENSG00000273026	RP11-422P24.10	N/A
#INFO:	QUERY:	ENSG00000147697	GSDMC	gasdermin C [Source:HGNC Symbol;Acc:HGNC:7151]
#INFO:	QUERY:	ENSG00000271993	RP11-285J16.1	N/A
#INFO:	QUERY:	ENSG00000258424	RP11-471B22.2	N/A
#INFO:	QUERY:	ENSG00000166670	MMP10	matrix metallopeptidase 10 [Source:HGNC Symbol;Acc:HGNC:7156]
#INFO:	QUERY:	ENSG00000260122	RP11-923I11.3	N/A
#INFO:	QUERY:	ENSG00000230195	N/A	N/A
#INFO:	QUERY:	ENSG00000203497	PDCD4-AS1	PDCD4 antisense RNA 1 [Source:HGNC Symbol;Acc:HGNC:27425]
#INFO:	QUERY:	ENSG00000260001	TGFBR3L	transforming growth factor beta receptor 3 like [Source:HGNC Symbol;Acc:HGNC:44152]
#INFO:	QUERY:	ENSG00000132881	RSG1	REM2 and RAB like small GTPase 1 [Source:HGNC Symbol;Acc:HGNC:28127]
#INFO:	QUERY:	ENSG00000133027	PEMT	phosphatidylethanolamine N-methyltransferase [Source:HGNC Symbol;Acc:HGNC:8830]
#INFO:	QUERY:	ENSG00000224046	AC005076.5	N/A
#INFO:	QUERY:	ENSG00000105852	PON3	paraoxonase 3 [Source:HGNC Symbol;Acc:HGNC:9206]
#INFO:	QUERY:	ENSG00000107020	PLGRKT	plasminogen receptor with a C-terminal lysine [Source:HGNC Symbol;Acc:HGNC:23633]
#INFO:	QUERY:	ENSG00000137825	ITPKA	inositol-trisphosphate 3-kinase A [Source:HGNC Symbol;Acc:HGNC:6178]
#INFO:	QUERY:	ENSG00000103154	NECAB2	N-terminal EF-hand calcium binding protein 2 [Source:HGNC Symbol;Acc:HGNC:23746]
#INFO:	QUERY:	ENSG00000124097	HMGB1P1	high mobility group box 1 pseudogene 1 [Source:HGNC Symbol;Acc:HGNC:4993]
#INFO:	QUERY:	ENSG00000125531	FNDC11	fibronectin type III domain containing 11 [Source:HGNC Symbol;Acc:HGNC:28764]
#INFO:	QUERY:	ENSG00000168101	NUDT16L1	nudix hydrolase 16 like 1 [Source:HGNC Symbol;Acc:HGNC:28154]
#INFO:	QUERY:	ENSG00000175063	UBE2C	ubiquitin conjugating enzyme E2 C [Source:HGNC Symbol;Acc:HGNC:15937]
#INFO:	QUERY:	ENSG00000116194	ANGPTL1	angiopoietin like 1 [Source:HGNC Symbol;Acc:HGNC:489]
#INFO:	QUERY:	ENSG00000279672	CMB9-55F22.1	N/A
#INFO:	QUERY:	ENSG00000183421	RIPK4	receptor interacting serine/threonine kinase 4 [Source:HGNC Symbol;Acc:HGNC:496]
#INFO:	QUERY:	ENSG00000230148	HOXB-AS1	HOXB cluster antisense RNA 1 [Source:HGNC Symbol;Acc:HGNC:43744]
#INFO:	QUERY:	ENSG00000133101	CCNA1	cyclin A1 [Source:HGNC Symbol;Acc:HGNC:1577]
#INFO:	QUERY:	ENSG00000125571	IL37	interleukin 37 [Source:HGNC Symbol;Acc:HGNC:15563]
#INFO:	QUERY:	ENSG00000277159	RP11-88E10.4	N/A
#INFO:	QUERY:	ENSG00000228395	RP11-216B9.6	N/A
#INFO:	QUERY:	ENSG00000225259	ST13P6	suppression of tumorigenicity 13 (colon carcinoma) (Hsp70 interacting protein) pseudogene 6 [Source:HGNC Symbol;Acc:HGNC:18557]
#INFO:	QUERY:	ENSG00000246582	RP11-1149O23.3	N/A
#INFO:	QUERY:	ENSG00000239474	KLHL41	kelch like family member 41 [Source:HGNC Symbol;Acc:HGNC:16905]
#INFO:	QUERY:	ENSG00000225206	MIR137HG	MIR137 host gene [Source:HGNC Symbol;Acc:HGNC:42871]
#INFO:	QUERY:	ENSG00000146267	FAXC	failed axon connections homolog [Source:HGNC Symbol;Acc:HGNC:20742]
#INFO:	QUERY:	ENSG00000148680	HTR7	5-hydroxytryptamine receptor 7 [Source:HGNC Symbol;Acc:HGNC:5302]
#INFO:	QUERY:	ENSG00000272129	RP11-250B2.6	N/A
#INFO:	QUERY:	ENSG00000225022	UBE2D3P1	ubiquitin conjugating enzyme E2 D3 pseudogene 1 [Source:HGNC Symbol;Acc:HGNC:33349]
#INFO:	QUERY:	ENSG00000267952	CTD-2207O23.12	N/A
#INFO:	QUERY:	ENSG00000259623	RP11-156E6.1	N/A
#INFO:	QUERY:	ENSG00000186017	ZNF566	zinc finger protein 566 [Source:HGNC Symbol;Acc:HGNC:25919]
#INFO:	QUERY:	ENSG00000255474	RP11-234B24.2	N/A
#INFO:	QUERY:	ENSG00000230897	RPS18P12	ribosomal protein S18 pseudogene 12 [Source:HGNC Symbol;Acc:HGNC:35967]
#INFO:	QUERY:	ENSG00000186235	AC016757.3	N/A
#INFO:	QUERY:	ENSG00000197646	PDCD1LG2	programmed cell death 1 ligand 2 [Source:HGNC Symbol;Acc:HGNC:18731]
#INFO:	QUERY:	ENSG00000249992	TMEM158	transmembrane protein 158 (gene/pseudogene) [Source:HGNC Symbol;Acc:HGNC:30293]
#INFO:	QUERY:	ENSG00000160886	LY6K	lymphocyte antigen 6 complex, locus K [Source:HGNC Symbol;Acc:HGNC:24225]
#INFO:	QUERY:	ENSG00000205133	TRIQK	triple QxxK/R motif containing [Source:HGNC Symbol;Acc:HGNC:27828]
#INFO:	QUERY:	ENSG00000148908	RGS10	regulator of G-protein signaling 10 [Source:HGNC Symbol;Acc:HGNC:9992]
#INFO:	QUERY:	ENSG00000131080	EDA2R	ectodysplasin A2 receptor [Source:HGNC Symbol;Acc:HGNC:17756]
#INFO:	QUERY:	ENSG00000276182	RP11-872J21.5	N/A
#INFO:	QUERY:	ENSG00000136305	CIDEB	cell death-inducing DFFA-like effector b [Source:HGNC Symbol;Acc:HGNC:1977]
#INFO:	QUERY:	ENSG00000127423	AUNIP	aurora kinase A and ninein interacting protein [Source:HGNC Symbol;Acc:HGNC:28363]
#INFO:	QUERY:	ENSG00000277534	RP11-9E17.1	N/A
#INFO:	QUERY:	ENSG00000251442	LINC01094	long intergenic non-protein coding RNA 1094 [Source:HGNC Symbol;Acc:HGNC:49219]
#INFO:	QUERY:	ENSG00000102931	ARL2BP	ADP ribosylation factor like GTPase 2 binding protein [Source:HGNC Symbol;Acc:HGNC:17146]
#INFO:	QUERY:	ENSG00000108384	RAD51C	RAD51 paralog C [Source:HGNC Symbol;Acc:HGNC:9820]
#INFO:	QUERY:	ENSG00000161681	SHANK1	SH3 and multiple ankyrin repeat domains 1 [Source:HGNC Symbol;Acc:HGNC:15474]
#INFO:	QUERY:	ENSG00000102078	SLC25A14	solute carrier family 25 member 14 [Source:HGNC Symbol;Acc:HGNC:10984]
#INFO:	QUERY:	ENSG00000142867	BCL10	B-cell CLL/lymphoma 10 [Source:HGNC Symbol;Acc:HGNC:989]
#INFO:	QUERY:	ENSG00000183010	PYCR1	pyrroline-5-carboxylate reductase 1 [Source:HGNC Symbol;Acc:HGNC:9721]
#INFO:	QUERY:	ENSG00000213862	CTD-2270N23.1	N/A
#INFO:	QUERY:	ENSG00000233223	AC113189.5	N/A
#INFO:	QUERY:	ENSG00000168811	IL12A	interleukin 12A [Source:HGNC Symbol;Acc:HGNC:5969]
#INFO:	QUERY:	ENSG00000277386	RP11-141M1.4	N/A
#INFO:	QUERY:	ENSG00000279382	RP11-449J21.3	N/A
#INFO:	QUERY:	ENSG00000279611	CTD-2619J13.5	N/A
#INFO:	QUERY:	ENSG00000227008	RP3-417G15.1	N/A
#INFO:	QUERY:	ENSG00000273420	CTD-2540B15.13	N/A
#INFO:	QUERY:	ENSG00000279520	RP11-20I23.2	N/A
#INFO:	QUERY:	ENSG00000213553	RPLP0P6	ribosomal protein lateral stalk subunit P0 pseudogene 6 [Source:HGNC Symbol;Acc:HGNC:36404]
#INFO:	QUERY:	ENSG00000126860	EVI2A	ecotropic viral integration site 2A [Source:HGNC Symbol;Acc:HGNC:3499]
#INFO:	QUERY:	ENSG00000276855	CTD-3157E16.2	N/A
#INFO:	QUERY:	ENSG00000278962	RP11-399B17.1	N/A
#INFO:	QUERY:	ENSG00000251349	MSANTD3-TMEFF1	MSANTD3-TMEFF1 readthrough [Source:HGNC Symbol;Acc:HGNC:38838]
#INFO:	QUERY:	ENSG00000141682	PMAIP1	phorbol-12-myristate-13-acetate-induced protein 1 [Source:HGNC Symbol;Acc:HGNC:9108]
#INFO:	QUERY:	ENSG00000273183	RP11-5C23.2	N/A
#INFO:	QUERY:	ENSG00000263970	RP11-789C17.5	N/A
#INFO:	QUERY:	ENSG00000261126	RP11-795F19.1	N/A
#INFO:	QUERY:	ENSG00000267007	CTB-31O20.3	N/A
#INFO:	QUERY:	ENSG00000225770	RPS29P3	ribosomal protein S29 pseudogene 3 [Source:HGNC Symbol;Acc:HGNC:31363]
#INFO:	QUERY:	ENSG00000260052	CTC-527H23.3	N/A
#INFO:	QUERY:	ENSG00000261360	CTD-2165H16.4	N/A
#INFO:	QUERY:	ENSG00000166803	KIAA0101	KIAA0101 [Source:HGNC Symbol;Acc:HGNC:28961]
#INFO:	QUERY:	ENSG00000184860	SDR42E1	short chain dehydrogenase/reductase family 42E, member 1 [Source:HGNC Symbol;Acc:HGNC:29834]
#INFO:	QUERY:	ENSG00000147155	EBP	emopamil binding protein (sterol isomerase) [Source:HGNC Symbol;Acc:HGNC:3133]
#INFO:	QUERY:	ENSG00000155621	C9ORF85	chromosome 9 open reading frame 85 [Source:HGNC Symbol;Acc:HGNC:28784]
#INFO:	QUERY:	ENSG00000187049	TMEM216	transmembrane protein 216 [Source:HGNC Symbol;Acc:HGNC:25018]
#INFO:	QUERY:	ENSG00000142252	GEMIN7	gem nuclear organelle associated protein 7 [Source:HGNC Symbol;Acc:HGNC:20045]
#INFO:	QUERY:	ENSG00000143443	C1ORF56	chromosome 1 open reading frame 56 [Source:HGNC Symbol;Acc:HGNC:26045]
#INFO:	QUERY:	ENSG00000165917	RAPSN	receptor associated protein of the synapse [Source:HGNC Symbol;Acc:HGNC:9863]
#INFO:	QUERY:	ENSG00000243155	RP11-46A10.5	N/A
#INFO:	QUERY:	ENSG00000114771	AADAC	arylacetamide deacetylase [Source:HGNC Symbol;Acc:HGNC:17]
#INFO:	QUERY:	ENSG00000122035	RASL11A	RAS like family 11 member A [Source:HGNC Symbol;Acc:HGNC:23802]
#INFO:	QUERY:	ENSG00000108176	DNAJC12	DnaJ heat shock protein family (Hsp40) member C12 [Source:HGNC Symbol;Acc:HGNC:28908]
#INFO:	QUERY:	ENSG00000114251	WNT5A	Wnt family member 5A [Source:HGNC Symbol;Acc:HGNC:12784]
#INFO:	QUERY:	ENSG00000256500	RP11-73M18.2	N/A
#INFO:	QUERY:	ENSG00000102271	KLHL4	kelch like family member 4 [Source:HGNC Symbol;Acc:HGNC:6355]
#INFO:	QUERY:	ENSG00000106006	HOXA6	homeobox A6 [Source:HGNC Symbol;Acc:HGNC:5107]
#INFO:	QUERY:	ENSG00000113739	STC2	stanniocalcin 2 [Source:HGNC Symbol;Acc:HGNC:11374]
#INFO:	QUERY:	ENSG00000140323	DISP2	dispatched RND transporter family member 2 [Source:HGNC Symbol;Acc:HGNC:19712]
#INFO:	QUERY:	ENSG00000101084	C20ORF24	chromosome 20 open reading frame 24 [Source:HGNC Symbol;Acc:HGNC:15870]
#INFO:	QUERY:	ENSG00000138794	CASP6	caspase 6 [Source:HGNC Symbol;Acc:HGNC:1507]
#INFO:	QUERY:	ENSG00000161133	USP41	ubiquitin specific peptidase 41 [Source:HGNC Symbol;Acc:HGNC:20070]
#INFO:	QUERY:	ENSG00000103241	FOXF1	forkhead box F1 [Source:HGNC Symbol;Acc:HGNC:3809]
#INFO:	QUERY:	ENSG00000109758	HGFAC	HGF activator [Source:HGNC Symbol;Acc:HGNC:4894]
#INFO:	QUERY:	ENSG00000267583	RP11-322E11.5	N/A
#INFO:	QUERY:	ENSG00000182712	CMC4	C-X9-C motif containing 4 [Source:HGNC Symbol;Acc:HGNC:35428]
#INFO:	QUERY:	ENSG00000109743	BST1	bone marrow stromal cell antigen 1 [Source:HGNC Symbol;Acc:HGNC:1118]
#INFO:	QUERY:	ENSG00000279415	RP11-1102P22.1	N/A
#INFO:	QUERY:	ENSG00000196636	SDHAF3	succinate dehydrogenase complex assembly factor 3 [Source:HGNC Symbol;Acc:HGNC:21752]
#INFO:	QUERY:	ENSG00000212768	N/A	N/A
#INFO:	QUERY:	ENSG00000115841	RMDN2	regulator of microtubule dynamics 2 [Source:HGNC Symbol;Acc:HGNC:26567]
#INFO:	QUERY:	ENSG00000279355	AGPAT4-IT1	AGPAT4 intronic transcript 1 [Source:HGNC Symbol;Acc:HGNC:20988]
#INFO:	QUERY:	ENSG00000224645	RP11-126K1.8	N/A
#INFO:	QUERY:	ENSG00000119227	PIGZ	phosphatidylinositol glycan anchor biosynthesis class Z [Source:HGNC Symbol;Acc:HGNC:30596]
#INFO:	QUERY:	ENSG00000277369	RP11-486I11.2	N/A
#INFO:	QUERY:	ENSG00000260317	RP11-48B3.4	N/A
#INFO:	QUERY:	ENSG00000257270	RP11-521B24.5	N/A
#INFO:	QUERY:	ENSG00000227766	HCG4P5	HLA complex group 4 pseudogene 5 [Source:HGNC Symbol;Acc:HGNC:22925]
#INFO:	QUERY:	ENSG00000273174	RP11-434H6.6	N/A
#INFO:	QUERY:	ENSG00000273369	RP11-700J17.1	N/A
#INFO:	QUERY:	ENSG00000234106	RP11-288E14.2	N/A
#INFO:	QUERY:	ENSG00000273047	RP4-583P15.14	N/A
#INFO:	QUERY:	ENSG00000273139	XXBAC-B444P24.14	N/A
#INFO:	QUERY:	ENSG00000236456	RP4-785G19.2	N/A
#INFO:	QUERY:	ENSG00000272986	RP11-46J23.1	N/A
#INFO:	QUERY:	ENSG00000273000	KB-1572G7.2	N/A
#INFO:	QUERY:	ENSG00000159753	CARMIL2	capping protein regulator and myosin 1 linker 2 [Source:HGNC Symbol;Acc:HGNC:27089]
#INFO:	QUERY:	ENSG00000272755	RP11-326G21.1	N/A
#INFO:	QUERY:	ENSG00000218582	GAPDHP63	glyceraldehyde 3 phosphate dehydrogenase pseudogene 63 [Source:HGNC Symbol;Acc:HGNC:4157]
#INFO:	QUERY:	ENSG00000234287	RP11-761N21.2	N/A
#INFO:	QUERY:	ENSG00000177602	GSG2	germ cell associated 2, haspin [Source:HGNC Symbol;Acc:HGNC:19682]
#INFO:	QUERY:	ENSG00000258664	N/A	N/A
#INFO:	QUERY:	ENSG00000188368	PRR19	proline rich 19 [Source:HGNC Symbol;Acc:HGNC:33728]
#INFO:	QUERY:	ENSG00000255455	RP11-890B15.3	N/A
#INFO:	QUERY:	ENSG00000176428	VPS37D	VPS37D, ESCRT-I subunit [Source:HGNC Symbol;Acc:HGNC:18287]
#INFO:	QUERY:	ENSG00000166923	GREM1	gremlin 1, DAN family BMP antagonist [Source:HGNC Symbol;Acc:HGNC:2001]
#INFO:	QUERY:	ENSG00000183647	ZNF530	zinc finger protein 530 [Source:HGNC Symbol;Acc:HGNC:29297]
#INFO:	QUERY:	ENSG00000166455	C16ORF46	chromosome 16 open reading frame 46 [Source:HGNC Symbol;Acc:HGNC:26525]
#INFO:	QUERY:	ENSG00000132623	ANKEF1	ankyrin repeat and EF-hand domain containing 1 [Source:HGNC Symbol;Acc:HGNC:15803]
#INFO:	QUERY:	ENSG00000123870	ZNF137P	zinc finger protein 137, pseudogene [Source:HGNC Symbol;Acc:HGNC:12921]
#INFO:	QUERY:	ENSG00000105011	ASF1B	anti-silencing function 1B histone chaperone [Source:HGNC Symbol;Acc:HGNC:20996]
#INFO:	QUERY:	ENSG00000121931	LRIF1	ligand dependent nuclear receptor interacting factor 1 [Source:HGNC Symbol;Acc:HGNC:30299]
#INFO:	QUERY:	ENSG00000150433	TMEM218	transmembrane protein 218 [Source:HGNC Symbol;Acc:HGNC:27344]
#INFO:	QUERY:	ENSG00000103522	IL21R	interleukin 21 receptor [Source:HGNC Symbol;Acc:HGNC:6006]
#INFO:	QUERY:	ENSG00000116711	PLA2G4A	phospholipase A2 group IVA [Source:HGNC Symbol;Acc:HGNC:9035]
#INFO:	QUERY:	ENSG00000273893	RP1-101A2.1	N/A
#INFO:	QUERY:	ENSG00000166851	PLK1	polo like kinase 1 [Source:HGNC Symbol;Acc:HGNC:9077]
#INFO:	QUERY:	ENSG00000100802	C14ORF93	chromosome 14 open reading frame 93 [Source:HGNC Symbol;Acc:HGNC:20162]
#INFO:	QUERY:	ENSG00000273306	RP11-527J8.1	N/A
#INFO:	QUERY:	ENSG00000128886	ELL3	elongation factor for RNA polymerase II 3 [Source:HGNC Symbol;Acc:HGNC:23113]
#INFO:	QUERY:	ENSG00000280047	CTC-463A16.1	N/A
#INFO:	QUERY:	ENSG00000271992	RP11-42O15.3	N/A
#INFO:	QUERY:	ENSG00000230896	RP11-767N6.7	N/A
#INFO:	QUERY:	ENSG00000184995	IFNE	interferon epsilon [Source:HGNC Symbol;Acc:HGNC:18163]
#INFO:	QUERY:	ENSG00000278867	RP11-640N20.4	N/A
#INFO:	QUERY:	ENSG00000260260	SNHG19	small nucleolar RNA host gene 19 [Source:HGNC Symbol;Acc:HGNC:49574]
#INFO:	QUERY:	ENSG00000228223	HCG11	HLA complex group 11 (non-protein coding) [Source:HGNC Symbol;Acc:HGNC:17707]
#INFO:	QUERY:	ENSG00000277806	RP11-15A1.8	N/A
#INFO:	QUERY:	ENSG00000276698	RP11-468E2.10	N/A
#INFO:	QUERY:	ENSG00000228106	RP11-452F19.3	N/A
#INFO:	QUERY:	ENSG00000230267	HERC2P4	hect domain and RLD 2 pseudogene 4 [Source:HGNC Symbol;Acc:HGNC:4872]
#INFO:	QUERY:	ENSG00000226496	LINC00323	long intergenic non-protein coding RNA 323 [Source:HGNC Symbol;Acc:HGNC:19720]
#INFO:	QUERY:	ENSG00000247728	RP11-932O9.7	N/A
#INFO:	QUERY:	ENSG00000251429	RP11-597D13.7	N/A
#INFO:	QUERY:	ENSG00000143228	NUF2	NUF2, NDC80 kinetochore complex component [Source:HGNC Symbol;Acc:HGNC:14621]
#INFO:	QUERY:	ENSG00000267530	AC006273.5	N/A
#INFO:	QUERY:	ENSG00000145545	SRD5A1	steroid 5 alpha-reductase 1 [Source:HGNC Symbol;Acc:HGNC:11284]
#INFO:	QUERY:	ENSG00000267052	CTB-30L5.1	N/A
#INFO:	QUERY:	ENSG00000270277	RP11-65L3.2	N/A
#INFO:	QUERY:	ENSG00000257556	RP11-44N21.1	N/A
#INFO:	QUERY:	ENSG00000169429	CXCL8	C-X-C motif chemokine ligand 8 [Source:HGNC Symbol;Acc:HGNC:6025]
#INFO:	QUERY:	ENSG00000262655	SPON1	spondin 1 [Source:HGNC Symbol;Acc:HGNC:11252]
#INFO:	QUERY:	ENSG00000234231	AC093616.4	N/A
#INFO:	QUERY:	ENSG00000267508	ZNF285	zinc finger protein 285 [Source:HGNC Symbol;Acc:HGNC:13079]
#INFO:	QUERY:	ENSG00000267370	CTD-2623N2.3	N/A
#INFO:	QUERY:	ENSG00000263766	RP11-580I16.2	N/A
#INFO:	QUERY:	ENSG00000178425	NT5DC1	5'-nucleotidase domain containing 1 [Source:HGNC Symbol;Acc:HGNC:21556]
#INFO:	QUERY:	ENSG00000259673	IQCH-AS1	IQCH antisense RNA 1 [Source:HGNC Symbol;Acc:HGNC:44104]
#INFO:	QUERY:	ENSG00000261822	RP11-265N6.2	N/A
#INFO:	QUERY:	ENSG00000153132	CLGN	calmegin [Source:HGNC Symbol;Acc:HGNC:2060]
#INFO:	QUERY:	ENSG00000220412	RP11-95M15.2	N/A
#INFO:	QUERY:	ENSG00000121152	NCAPH	non-SMC condensin I complex subunit H [Source:HGNC Symbol;Acc:HGNC:1112]
#INFO:	QUERY:	ENSG00000136866	ZFP37	ZFP37 zinc finger protein [Source:HGNC Symbol;Acc:HGNC:12863]
#INFO:	QUERY:	ENSG00000237310	GS1-124K5.4	uncharacterized LOC100289098 [Source:EntrezGene;Acc:100289098]
#INFO:	QUERY:	ENSG00000101542	CDH20	cadherin 20 [Source:HGNC Symbol;Acc:HGNC:1760]
#INFO:	QUERY:	ENSG00000124208	TMEM189-UBE2V1	TMEM189-UBE2V1 readthrough [Source:HGNC Symbol;Acc:HGNC:33521]
#INFO:	QUERY:	ENSG00000171311	EXOSC1	exosome component 1 [Source:HGNC Symbol;Acc:HGNC:17286]
#INFO:	QUERY:	ENSG00000100479	POLE2	DNA polymerase epsilon 2, accessory subunit [Source:HGNC Symbol;Acc:HGNC:9178]
#INFO:	QUERY:	ENSG00000279518	AC083843.4	N/A
#INFO:	QUERY:	ENSG00000230266	XXYLT1-AS2	XXYLT1 antisense RNA 2 [Source:HGNC Symbol;Acc:HGNC:41154]
#INFO:	QUERY:	ENSG00000101955	SRPX	sushi repeat containing protein, X-linked [Source:HGNC Symbol;Acc:HGNC:11309]
#INFO:	QUERY:	ENSG00000272574	RP11-359K18.4	N/A
#INFO:	QUERY:	ENSG00000233328	PFN1P1	profilin 1 pseudogene 1 [Source:HGNC Symbol;Acc:HGNC:42989]
#INFO:	QUERY:	ENSG00000168505	GBX2	gastrulation brain homeobox 2 [Source:HGNC Symbol;Acc:HGNC:4186]
#INFO:	QUERY:	ENSG00000124802	EEF1E1	eukaryotic translation elongation factor 1 epsilon 1 [Source:HGNC Symbol;Acc:HGNC:3212]
#INFO:	QUERY:	ENSG00000279407	AC007191.4	N/A
#INFO:	QUERY:	ENSG00000184857	TMEM186	transmembrane protein 186 [Source:HGNC Symbol;Acc:HGNC:24530]
#INFO:	QUERY:	ENSG00000230530	LIMD1-AS1	LIMD1 antisense RNA 1 [Source:HGNC Symbol;Acc:HGNC:44107]
#INFO:	QUERY:	ENSG00000215325	ASS1P10	argininosuccinate synthetase 1 pseudogene 10 [Source:HGNC Symbol;Acc:HGNC:760]
#INFO:	QUERY:	ENSG00000272263	RP11-767C1.2	N/A
#INFO:	QUERY:	ENSG00000160282	FTCD	formimidoyltransferase cyclodeaminase [Source:HGNC Symbol;Acc:HGNC:3974]
#INFO:	QUERY:	ENSG00000248569	CTC-512J14.5	N/A
#INFO:	QUERY:	ENSG00000161888	SPC24	SPC24, NDC80 kinetochore complex component [Source:HGNC Symbol;Acc:HGNC:26913]
#INFO:	QUERY:	ENSG00000269106	CTD-2619J13.23	N/A
#INFO:	QUERY:	ENSG00000258130	RP11-347C12.3	N/A
#INFO:	QUERY:	ENSG00000162062	C16ORF59	chromosome 16 open reading frame 59 [Source:HGNC Symbol;Acc:HGNC:25849]
#INFO:	QUERY:	ENSG00000262333	HNRNPA1P16	heterogeneous nuclear ribonucleoprotein A1 pseudogene 16 [Source:HGNC Symbol;Acc:HGNC:39134]
#INFO:	QUERY:	ENSG00000163141	BNIPL	BCL2 interacting protein like [Source:HGNC Symbol;Acc:HGNC:16976]
#INFO:	QUERY:	ENSG00000248508	SRP14-AS1	SRP14 antisense RNA1 (head to head) [Source:HGNC Symbol;Acc:HGNC:48619]
#INFO:	QUERY:	ENSG00000167612	ANKRD33	ankyrin repeat domain 33 [Source:HGNC Symbol;Acc:HGNC:13788]
#INFO:	QUERY:	ENSG00000247095	MIR210HG	MIR210 host gene [Source:HGNC Symbol;Acc:HGNC:39524]
#INFO:	QUERY:	ENSG00000173207	CKS1B	CDC28 protein kinase regulatory subunit 1B [Source:HGNC Symbol;Acc:HGNC:19083]
#INFO:	QUERY:	ENSG00000267740	AC024592.12	N/A
#INFO:	QUERY:	ENSG00000235609	AF127936.9	N/A
#INFO:	QUERY:	ENSG00000266236	NARF-IT1	NARF intronic transcript 1 [Source:HGNC Symbol;Acc:HGNC:43651]
#INFO:	QUERY:	ENSG00000198406	BZW1P2	basic leucine zipper and W2 domains 1 pseudogene 2 [Source:HGNC Symbol;Acc:HGNC:33954]
#INFO:	QUERY:	ENSG00000227359	AC017074.2	N/A
#INFO:	QUERY:	ENSG00000179111	HES7	hes family bHLH transcription factor 7 [Source:HGNC Symbol;Acc:HGNC:15977]
#INFO:	QUERY:	ENSG00000236383	LINC00854	long intergenic non-protein coding RNA 854 [Source:HGNC Symbol;Acc:HGNC:43658]
#INFO:	QUERY:	ENSG00000174928	C3ORF33	chromosome 3 open reading frame 33 [Source:HGNC Symbol;Acc:HGNC:26434]
#INFO:	QUERY:	ENSG00000164400	CSF2	colony stimulating factor 2 [Source:HGNC Symbol;Acc:HGNC:2434]
#INFO:	QUERY:	ENSG00000171435	KSR2	kinase suppressor of ras 2 [Source:HGNC Symbol;Acc:HGNC:18610]
#INFO:	QUERY:	ENSG00000172794	RAB37	RAB37, member RAS oncogene family [Source:HGNC Symbol;Acc:HGNC:30268]
#INFO:	QUERY:	ENSG00000101624	CEP76	centrosomal protein 76 [Source:HGNC Symbol;Acc:HGNC:25727]
#INFO:	QUERY:	ENSG00000107014	RLN2	relaxin 2 [Source:HGNC Symbol;Acc:HGNC:10027]
#INFO:	QUERY:	ENSG00000099822	HCN2	hyperpolarization activated cyclic nucleotide gated potassium channel 2 [Source:HGNC Symbol;Acc:HGNC:4846]
#INFO:	QUERY:	ENSG00000100558	PLEK2	pleckstrin 2 [Source:HGNC Symbol;Acc:HGNC:19238]
#INFO:	QUERY:	ENSG00000116586	LAMTOR2	late endosomal/lysosomal adaptor, MAPK and MTOR activator 2 [Source:HGNC Symbol;Acc:HGNC:29796]
#INFO:	QUERY:	ENSG00000180537	RNF182	ring finger protein 182 [Source:HGNC Symbol;Acc:HGNC:28522]
#INFO:	QUERY:	ENSG00000108439	PNPO	pyridoxamine 5'-phosphate oxidase [Source:HGNC Symbol;Acc:HGNC:30260]
#INFO:	QUERY:	ENSG00000279837	RP11-504G3.2	N/A
#INFO:	QUERY:	ENSG00000278952	RP11-399J13.2	N/A
#INFO:	QUERY:	ENSG00000204954	C12ORF73	chromosome 12 open reading frame 73 [Source:HGNC Symbol;Acc:HGNC:34450]
#INFO:	QUERY:	ENSG00000230006	ANKRD36BP2	ankyrin repeat domain 36B pseudogene 2 [Source:HGNC Symbol;Acc:HGNC:33607]
#INFO:	QUERY:	ENSG00000135549	PKIB	protein kinase (cAMP-dependent, catalytic) inhibitor beta [Source:HGNC Symbol;Acc:HGNC:9018]
#INFO:	QUERY:	ENSG00000112357	PEX7	peroxisomal biogenesis factor 7 [Source:HGNC Symbol;Acc:HGNC:8860]
#INFO:	QUERY:	ENSG00000279528	RP11-1148L6.8	N/A
#INFO:	QUERY:	ENSG00000226525	RPS7P10	ribosomal protein S7 pseudogene 10 [Source:HGNC Symbol;Acc:HGNC:39903]
#INFO:	QUERY:	ENSG00000112742	TTK	TTK protein kinase [Source:HGNC Symbol;Acc:HGNC:12401]
#INFO:	QUERY:	ENSG00000278291	RP11-172H24.4	N/A
#INFO:	QUERY:	ENSG00000267745	RP11-686D22.8	N/A
#INFO:	QUERY:	ENSG00000250615	CTC-564N23.2	N/A
#INFO:	QUERY:	ENSG00000125878	TCF15	transcription factor 15 (basic helix-loop-helix) [Source:HGNC Symbol;Acc:HGNC:11627]
#INFO:	QUERY:	ENSG00000242616	GNG10	G protein subunit gamma 10 [Source:HGNC Symbol;Acc:HGNC:4402]
#INFO:	QUERY:	ENSG00000235423	RP11-282O18.3	N/A
#INFO:	QUERY:	ENSG00000268565	AC005339.2	N/A
#INFO:	QUERY:	ENSG00000174130	TLR6	toll like receptor 6 [Source:HGNC Symbol;Acc:HGNC:16711]
#INFO:	QUERY:	ENSG00000183032	SLC25A21	solute carrier family 25 member 21 [Source:HGNC Symbol;Acc:HGNC:14411]
#INFO:	QUERY:	ENSG00000135951	TSGA10	testis specific 10 [Source:HGNC Symbol;Acc:HGNC:14927]
#INFO:	QUERY:	ENSG00000137819	PAQR5	progestin and adipoQ receptor family member 5 [Source:HGNC Symbol;Acc:HGNC:29645]
#INFO:	QUERY:	ENSG00000215784	FAM72D	family with sequence similarity 72 member D [Source:HGNC Symbol;Acc:HGNC:33593]
#INFO:	QUERY:	ENSG00000103494	RPGRIP1L	RPGRIP1 like [Source:HGNC Symbol;Acc:HGNC:29168]
#INFO:	QUERY:	ENSG00000104998	IL27RA	interleukin 27 receptor subunit alpha [Source:HGNC Symbol;Acc:HGNC:17290]
#INFO:	QUERY:	ENSG00000163064	EN1	engrailed homeobox 1 [Source:HGNC Symbol;Acc:HGNC:3342]
#INFO:	QUERY:	ENSG00000164045	CDC25A	cell division cycle 25A [Source:HGNC Symbol;Acc:HGNC:1725]
#INFO:	QUERY:	ENSG00000100344	PNPLA3	patatin like phospholipase domain containing 3 [Source:HGNC Symbol;Acc:HGNC:18590]
#INFO:	QUERY:	ENSG00000101888	NXT2	nuclear transport factor 2 like export factor 2 [Source:HGNC Symbol;Acc:HGNC:18151]
#INFO:	QUERY:	ENSG00000122862	SRGN	serglycin [Source:HGNC Symbol;Acc:HGNC:9361]
#INFO:	QUERY:	ENSG00000169891	REPS2	RALBP1 associated Eps domain containing 2 [Source:HGNC Symbol;Acc:HGNC:9963]
#INFO:	QUERY:	ENSG00000099800	TIMM13	translocase of inner mitochondrial membrane 13 [Source:HGNC Symbol;Acc:HGNC:11816]
#INFO:	QUERY:	ENSG00000102128	RAB40AL	RAB40A, member RAS oncogene family-like [Source:HGNC Symbol;Acc:HGNC:25410]
#INFO:	QUERY:	ENSG00000115239	ASB3	ankyrin repeat and SOCS box containing 3 [Source:HGNC Symbol;Acc:HGNC:16013]
#INFO:	QUERY:	ENSG00000121797	CCRL2	C-C motif chemokine receptor like 2 [Source:HGNC Symbol;Acc:HGNC:1612]
#INFO:	QUERY:	ENSG00000234719	NPIPB2	nuclear pore complex interacting protein family, member B2 [Source:HGNC Symbol;Acc:HGNC:37451]
#INFO:	QUERY:	ENSG00000234093	RPS15AP11	ribosomal protein S15a pseudogene 11 [Source:HGNC Symbol;Acc:HGNC:36707]
#INFO:	QUERY:	ENSG00000235530	AC087294.2	N/A
#INFO:	QUERY:	ENSG00000159871	LYPD5	LY6/PLAUR domain containing 5 [Source:HGNC Symbol;Acc:HGNC:26397]
#INFO:	QUERY:	ENSG00000102524	TNFSF13B	tumor necrosis factor superfamily member 13b [Source:HGNC Symbol;Acc:HGNC:11929]
#INFO:	QUERY:	ENSG00000279464	RP11-17P16.1	N/A
#INFO:	QUERY:	ENSG00000235297	FAUP1	FAU, ubiquitin like and ribosomal protein S30 fusion pseudogene 1 [Source:HGNC Symbol;Acc:HGNC:17984]
#INFO:	QUERY:	ENSG00000242696	RN7SL40P	RNA, 7SL, cytoplasmic 40, pseudogene [Source:HGNC Symbol;Acc:HGNC:46056]
#INFO:	QUERY:	ENSG00000109927	TECTA	tectorin alpha [Source:HGNC Symbol;Acc:HGNC:11720]
#INFO:	QUERY:	ENSG00000277290	RP11-326C3.16	N/A
#INFO:	QUERY:	ENSG00000261094	RP11-355O1.11	N/A
#INFO:	QUERY:	ENSG00000231177	LINC00852	long intergenic non-protein coding RNA 852 [Source:HGNC Symbol;Acc:HGNC:29904]
#INFO:	QUERY:	ENSG00000234678	RP11-465N4.4	N/A
#INFO:	QUERY:	ENSG00000125864	BFSP1	beaded filament structural protein 1 [Source:HGNC Symbol;Acc:HGNC:1040]
#INFO:	QUERY:	ENSG00000115226	FNDC4	fibronectin type III domain containing 4 [Source:HGNC Symbol;Acc:HGNC:20239]
#INFO:	QUERY:	ENSG00000277050	RP11-102G14.1	N/A
#INFO:	QUERY:	ENSG00000174276	ZNHIT2	zinc finger HIT-type containing 2 [Source:HGNC Symbol;Acc:HGNC:1177]
#INFO:	QUERY:	ENSG00000116329	OPRD1	opioid receptor delta 1 [Source:HGNC Symbol;Acc:HGNC:8153]
#INFO:	QUERY:	ENSG00000276250	CTD-2349P21.12	N/A
#INFO:	QUERY:	ENSG00000228594	FNDC10	fibronectin type III domain containing 10 [Source:HGNC Symbol;Acc:HGNC:42951]
#INFO:	QUERY:	ENSG00000231856	RP11-327P2.5	N/A
#INFO:	QUERY:	ENSG00000244538	RP11-10G12.1	N/A
#INFO:	QUERY:	ENSG00000228501	RPL15P18	ribosomal protein L15 pseudogene 18 [Source:HGNC Symbol;Acc:HGNC:36515]
#INFO:	QUERY:	ENSG00000228702	RP11-671E7.1	N/A
#INFO:	QUERY:	ENSG00000127337	YEATS4	YEATS domain containing 4 [Source:HGNC Symbol;Acc:HGNC:24859]
#INFO:	QUERY:	ENSG00000273687	RP5-837J1.6	N/A
#INFO:	QUERY:	ENSG00000266053	NDUFV2-AS1	NDUFV2 antisense RNA 1 [Source:HGNC Symbol;Acc:HGNC:50826]
#INFO:	QUERY:	ENSG00000183691	NOG	noggin [Source:HGNC Symbol;Acc:HGNC:7866]
#INFO:	QUERY:	ENSG00000136522	MRPL47	mitochondrial ribosomal protein L47 [Source:HGNC Symbol;Acc:HGNC:16652]
#INFO:	QUERY:	ENSG00000274849	RP11-49I11.4	N/A
#INFO:	QUERY:	ENSG00000273733	CTC-510F12.7	N/A
#INFO:	QUERY:	ENSG00000274104	CTD-2553L13.10	N/A
#INFO:	QUERY:	ENSG00000225721	RP11-269F19.2	N/A
#INFO:	QUERY:	ENSG00000249451	RP11-94C24.6	N/A
#INFO:	QUERY:	ENSG00000143476	DTL	denticleless E3 ubiquitin protein ligase homolog [Source:HGNC Symbol;Acc:HGNC:30288]
#INFO:	QUERY:	ENSG00000273568	RP11-417L19.6	N/A
#INFO:	QUERY:	ENSG00000254873	RP11-770J1.5	N/A
#INFO:	QUERY:	ENSG00000253250	C8ORF88	chromosome 8 open reading frame 88 [Source:HGNC Symbol;Acc:HGNC:44672]
#INFO:	QUERY:	ENSG00000225031	EIF4BP7	eukaryotic translation initiation factor 4B pseudogene 7 [Source:HGNC Symbol;Acc:HGNC:37940]
#INFO:	QUERY:	ENSG00000228818	RP11-567G24.1	N/A
#INFO:	QUERY:	ENSG00000270890	RP3-468K18.6	N/A
#INFO:	QUERY:	ENSG00000271918	CTD-2287O16.5	N/A
#INFO:	QUERY:	ENSG00000164674	SYTL3	synaptotagmin like 3 [Source:HGNC Symbol;Acc:HGNC:15587]
#INFO:	QUERY:	ENSG00000271843	RP11-245J9.5	N/A
#INFO:	QUERY:	ENSG00000158578	ALAS2	5'-aminolevulinate synthase 2 [Source:HGNC Symbol;Acc:HGNC:397]
#INFO:	QUERY:	ENSG00000270160	RP11-264E20.2	N/A
#INFO:	QUERY:	ENSG00000244513	CTD-2013N24.2	N/A
#INFO:	QUERY:	ENSG00000267648	RP11-686D22.3	N/A
#INFO:	QUERY:	ENSG00000269680	CTD-3128G10.6	N/A
#INFO:	QUERY:	ENSG00000164604	GPR85	G protein-coupled receptor 85 [Source:HGNC Symbol;Acc:HGNC:4536]
#INFO:	QUERY:	ENSG00000269583	L34079.4	N/A
#INFO:	QUERY:	ENSG00000170498	KISS1	KiSS-1 metastasis-suppressor [Source:HGNC Symbol;Acc:HGNC:6341]
#INFO:	QUERY:	ENSG00000267649	CTD-2587H24.10	N/A
#INFO:	QUERY:	ENSG00000267160	RP11-1072C15.4	N/A
#INFO:	QUERY:	ENSG00000267470	ZNF571-AS1	ZNF571 antisense RNA 1 [Source:HGNC Symbol;Acc:HGNC:44324]
#INFO:	QUERY:	ENSG00000223396	RP11-134G8.5	N/A
#INFO:	QUERY:	ENSG00000258875	CTD-2547L24.3	N/A
#INFO:	QUERY:	ENSG00000171241	SHCBP1	SHC binding and spindle associated 1 [Source:HGNC Symbol;Acc:HGNC:29547]
#INFO:	QUERY:	ENSG00000264456	RP11-848P1.2	N/A
#INFO:	QUERY:	ENSG00000222019	URAHP	urate (hydroxyiso-) hydrolase, pseudogene [Source:HGNC Symbol;Acc:HGNC:43695]
#INFO:	QUERY:	ENSG00000259515	RP11-365N19.2	N/A
#INFO:	QUERY:	ENSG00000198075	SULT1C4	sulfotransferase family 1C member 4 [Source:HGNC Symbol;Acc:HGNC:11457]
#INFO:	QUERY:	ENSG00000218502	H2AFZP3	H2A histone family member Z pseudogene 3 [Source:HGNC Symbol;Acc:HGNC:38013]
#INFO:	QUERY:	ENSG00000261327	RP11-863P13.3	N/A
#INFO:	QUERY:	ENSG00000261542	RP11-16E18.3	N/A
#INFO:	QUERY:	ENSG00000185338	SOCS1	suppressor of cytokine signaling 1 [Source:HGNC Symbol;Acc:HGNC:19383]
#INFO:	QUERY:	ENSG00000197576	HOXA4	homeobox A4 [Source:HGNC Symbol;Acc:HGNC:5105]
#INFO:	QUERY:	ENSG00000169258	GPRIN1	G protein regulated inducer of neurite outgrowth 1 [Source:HGNC Symbol;Acc:HGNC:24835]
#INFO:	QUERY:	ENSG00000166823	MESP1	mesoderm posterior bHLH transcription factor 1 [Source:HGNC Symbol;Acc:HGNC:29658]
#INFO:	QUERY:	ENSG00000271122	RP11-379H18.1	N/A
#INFO:	QUERY:	ENSG00000104267	CA2	carbonic anhydrase 2 [Source:HGNC Symbol;Acc:HGNC:1373]
#INFO:	QUERY:	ENSG00000101210	EEF1A2	eukaryotic translation elongation factor 1 alpha 2 [Source:HGNC Symbol;Acc:HGNC:3192]
#INFO:	QUERY:	ENSG00000279812	CTD-2545G14.4	N/A
#INFO:	QUERY:	ENSG00000100276	RASL10A	RAS like family 10 member A [Source:HGNC Symbol;Acc:HGNC:16954]
#INFO:	QUERY:	ENSG00000125538	IL1B	interleukin 1 beta [Source:HGNC Symbol;Acc:HGNC:5992]
#INFO:	QUERY:	ENSG00000273483	RP4-671G15.2	N/A
#INFO:	QUERY:	ENSG00000134057	CCNB1	cyclin B1 [Source:HGNC Symbol;Acc:HGNC:1579]
#INFO:	QUERY:	ENSG00000101447	FAM83D	family with sequence similarity 83 member D [Source:HGNC Symbol;Acc:HGNC:16122]
#INFO:	QUERY:	ENSG00000280187	CTC-351M12.1	N/A
#INFO:	QUERY:	ENSG00000214535	RPS15AP1	ribosomal protein S15a pseudogene 1 [Source:HGNC Symbol;Acc:HGNC:16598]
#INFO:	QUERY:	ENSG00000097046	CDC7	cell division cycle 7 [Source:HGNC Symbol;Acc:HGNC:1745]
#INFO:	QUERY:	ENSG00000115828	QPCT	glutaminyl-peptide cyclotransferase [Source:HGNC Symbol;Acc:HGNC:9753]
#INFO:	QUERY:	ENSG00000273132	RP11-350J20.12	N/A
#INFO:	QUERY:	ENSG00000272112	CTB-113P19.5	N/A
#INFO:	QUERY:	ENSG00000241764	AC002467.7	N/A
#INFO:	QUERY:	ENSG00000233912	AC026202.3	N/A
#INFO:	QUERY:	ENSG00000242296	DEFB109P1	defensin beta 109 pseudogene 1 [Source:HGNC Symbol;Acc:HGNC:18090]
#INFO:	QUERY:	ENSG00000111639	MRPL51	mitochondrial ribosomal protein L51 [Source:HGNC Symbol;Acc:HGNC:14044]
#INFO:	QUERY:	ENSG00000115884	SDC1	syndecan 1 [Source:HGNC Symbol;Acc:HGNC:10658]
#INFO:	QUERY:	ENSG00000276931	RP11-161M6.6	N/A
#INFO:	QUERY:	ENSG00000275645	RP11-817O13.9	N/A
#INFO:	QUERY:	ENSG00000206532	RP11-553A10.1	N/A
#INFO:	QUERY:	ENSG00000259953	RP11-4O1.2	N/A
#INFO:	QUERY:	ENSG00000273821	RP5-963E22.6	N/A
#INFO:	QUERY:	ENSG00000232600	TONSL-AS1	TONSL antisense RNA 1 [Source:HGNC Symbol;Acc:HGNC:51556]
#INFO:	QUERY:	ENSG00000253540	FAM86HP	family with sequence similarity 86 member H, pseudogene [Source:HGNC Symbol;Acc:HGNC:42359]
#INFO:	QUERY:	ENSG00000273654	CTB-52I2.4	N/A
#INFO:	QUERY:	ENSG00000225137	DYNC1I2P1	dynein cytoplasmic 1 intermediate chain 2 pseudogene 1 [Source:HGNC Symbol;Acc:HGNC:45012]
#INFO:	QUERY:	ENSG00000228897	CTD-2021A8.2	N/A
#INFO:	QUERY:	ENSG00000235884	LINC00941	long intergenic non-protein coding RNA 941 [Source:HGNC Symbol;Acc:HGNC:48635]
#INFO:	QUERY:	ENSG00000248932	RP11-319G6.1	N/A
#INFO:	QUERY:	ENSG00000273350	RP4-539M6.20	N/A
#INFO:	QUERY:	ENSG00000224837	GCSHP5	glycine cleavage system protein H pseudogene 5 [Source:HGNC Symbol;Acc:HGNC:44195]
#INFO:	QUERY:	ENSG00000143590	EFNA3	ephrin A3 [Source:HGNC Symbol;Acc:HGNC:3223]
#INFO:	QUERY:	ENSG00000272787	KB-226F1.2	N/A
#INFO:	QUERY:	ENSG00000226221	RPL26P19	ribosomal protein L26 pseudogene 19 [Source:HGNC Symbol;Acc:HGNC:36393]
#INFO:	QUERY:	ENSG00000260495	RP11-55K13.1	N/A
#INFO:	QUERY:	ENSG00000260924	LINC01311	long intergenic non-protein coding RNA 1311 [Source:HGNC Symbol;Acc:HGNC:50503]
#INFO:	QUERY:	ENSG00000178966	RMI1	RecQ mediated genome instability 1 [Source:HGNC Symbol;Acc:HGNC:25764]
#INFO:	QUERY:	ENSG00000125650	PSPN	persephin [Source:HGNC Symbol;Acc:HGNC:9579]
#INFO:	QUERY:	ENSG00000183291	SELENOF	selenoprotein F [Source:HGNC Symbol;Acc:HGNC:17705]
#INFO:	QUERY:	ENSG00000120437	ACAT2	acetyl-CoA acetyltransferase 2 [Source:HGNC Symbol;Acc:HGNC:94]
#INFO:	QUERY:	ENSG00000134627	PIWIL4	piwi like RNA-mediated gene silencing 4 [Source:HGNC Symbol;Acc:HGNC:18444]
#INFO:	QUERY:	ENSG00000100526	CDKN3	cyclin dependent kinase inhibitor 3 [Source:HGNC Symbol;Acc:HGNC:1791]
#INFO:	QUERY:	ENSG00000143110	C1ORF162	chromosome 1 open reading frame 162 [Source:HGNC Symbol;Acc:HGNC:28344]
#INFO:	QUERY:	ENSG00000100744	GSKIP	GSK3B interacting protein [Source:HGNC Symbol;Acc:HGNC:20343]
#INFO:	QUERY:	ENSG00000280164	CH507-254M2.3	N/A
#INFO:	QUERY:	ENSG00000095209	TMEM38B	transmembrane protein 38B [Source:HGNC Symbol;Acc:HGNC:25535]
#INFO:	QUERY:	ENSG00000269925	RP3-467L1.6	N/A
#INFO:	QUERY:	ENSG00000240602	AADACP1	arylacetamide deacetylase pseudogene 1 [Source:HGNC Symbol;Acc:HGNC:50305]
#INFO:	QUERY:	ENSG00000233762	AC007969.5	N/A
#INFO:	QUERY:	ENSG00000230626	RP11-286H14.4	N/A
#INFO:	QUERY:	ENSG00000243926	TIPARP-AS1	TIPARP antisense RNA 1 [Source:HGNC Symbol;Acc:HGNC:41028]
#INFO:	QUERY:	ENSG00000256586	N/A	N/A
#INFO:	QUERY:	ENSG00000267512	CTC-250I14.3	N/A
#INFO:	QUERY:	ENSG00000260436	RP11-20I23.7	N/A
#INFO:	QUERY:	ENSG00000267421	AC005498.3	N/A
#INFO:	QUERY:	ENSG00000197927	C2ORF27A	chromosome 2 open reading frame 27A [Source:HGNC Symbol;Acc:HGNC:25077]
#INFO:	QUERY:	ENSG00000197696	NMB	neuromedin B [Source:HGNC Symbol;Acc:HGNC:7842]
#INFO:	QUERY:	ENSG00000223877	RPS8P10	ribosomal protein S8 pseudogene 10 [Source:HGNC Symbol;Acc:HGNC:35628]
#INFO:	QUERY:	ENSG00000186666	BCDIN3D	BCDIN3 domain containing RNA methyltransferase [Source:HGNC Symbol;Acc:HGNC:27050]
#INFO:	QUERY:	ENSG00000255100	RP11-21L23.3	N/A
#INFO:	QUERY:	ENSG00000182810	DDX28	DEAD-box helicase 28 [Source:HGNC Symbol;Acc:HGNC:17330]
#INFO:	QUERY:	ENSG00000167157	PRRX2	paired related homeobox 2 [Source:HGNC Symbol;Acc:HGNC:21338]
#INFO:	QUERY:	ENSG00000172733	PURG	purine rich element binding protein G [Source:HGNC Symbol;Acc:HGNC:17930]
#INFO:	QUERY:	ENSG00000230734	RPL10P3	ribosomal protein L10 pseudogene 3 [Source:HGNC Symbol;Acc:HGNC:23300]
#INFO:	QUERY:	ENSG00000183117	CSMD1	CUB and Sushi multiple domains 1 [Source:HGNC Symbol;Acc:HGNC:14026]
#INFO:	QUERY:	ENSG00000153391	INO80C	INO80 complex subunit C [Source:HGNC Symbol;Acc:HGNC:26994]
#INFO:	QUERY:	ENSG00000268357	VN1R81P	vomeronasal 1 receptor 81 pseudogene [Source:HGNC Symbol;Acc:HGNC:37401]
#INFO:	QUERY:	ENSG00000136867	SLC31A2	solute carrier family 31 member 2 [Source:HGNC Symbol;Acc:HGNC:11017]
#INFO:	QUERY:	ENSG00000141527	CARD14	caspase recruitment domain family member 14 [Source:HGNC Symbol;Acc:HGNC:16446]
#INFO:	QUERY:	ENSG00000267058	RP11-15A1.3	N/A
#INFO:	QUERY:	ENSG00000120337	TNFSF18	tumor necrosis factor superfamily member 18 [Source:HGNC Symbol;Acc:HGNC:11932]
#INFO:	QUERY:	ENSG00000123080	CDKN2C	cyclin dependent kinase inhibitor 2C [Source:HGNC Symbol;Acc:HGNC:1789]
#INFO:	QUERY:	ENSG00000203965	EFCAB7	EF-hand calcium binding domain 7 [Source:HGNC Symbol;Acc:HGNC:29379]
#INFO:	QUERY:	ENSG00000255561	FDXACB1	ferredoxin-fold anticodon binding domain containing 1 [Source:HGNC Symbol;Acc:HGNC:25110]
#INFO:	QUERY:	ENSG00000088325	TPX2	TPX2, microtubule nucleation factor [Source:HGNC Symbol;Acc:HGNC:1249]
#INFO:	QUERY:	ENSG00000105048	TNNT1	troponin T1, slow skeletal type [Source:HGNC Symbol;Acc:HGNC:11948]
#INFO:	QUERY:	ENSG00000144827	ABHD10	abhydrolase domain containing 10 [Source:HGNC Symbol;Acc:HGNC:25656]
#INFO:	QUERY:	ENSG00000163584	RPL22L1	ribosomal protein L22 like 1 [Source:HGNC Symbol;Acc:HGNC:27610]
#INFO:	QUERY:	ENSG00000263165	RP11-810M2.2	N/A
#INFO:	QUERY:	ENSG00000082126	MPP4	membrane palmitoylated protein 4 [Source:HGNC Symbol;Acc:HGNC:13680]
#INFO:	QUERY:	ENSG00000280303	ERICD	E2F1-regulated inhibitor of cell death (non-protein coding) [Source:HGNC Symbol;Acc:HGNC:49404]
#INFO:	QUERY:	ENSG00000279227	AC009303.2	N/A
#INFO:	QUERY:	ENSG00000117152	RGS4	regulator of G-protein signaling 4 [Source:HGNC Symbol;Acc:HGNC:10000]
#INFO:	QUERY:	ENSG00000105829	BET1	Bet1 golgi vesicular membrane trafficking protein [Source:HGNC Symbol;Acc:HGNC:14562]
#INFO:	QUERY:	ENSG00000280202	RP5-1180D12.1	N/A
#INFO:	QUERY:	ENSG00000213326	RPS7P11	ribosomal protein S7 pseudogene 11 [Source:HGNC Symbol;Acc:HGNC:35841]
#INFO:	QUERY:	ENSG00000224138	AC000123.4	N/A
#INFO:	QUERY:	ENSG00000144891	AGTR1	angiotensin II receptor type 1 [Source:HGNC Symbol;Acc:HGNC:336]
#INFO:	QUERY:	ENSG00000121775	TMEM39B	transmembrane protein 39B [Source:HGNC Symbol;Acc:HGNC:25510]
#INFO:	QUERY:	ENSG00000280106	CTC-523E23.3	N/A
#INFO:	QUERY:	ENSG00000107105	ELAVL2	ELAV like RNA binding protein 2 [Source:HGNC Symbol;Acc:HGNC:3313]
#INFO:	QUERY:	ENSG00000280022	RP11-707O23.1	N/A
#INFO:	QUERY:	ENSG00000276900	RP11-467L13.7	N/A
#INFO:	QUERY:	ENSG00000233426	EIF3FP3	eukaryotic translation initiation factor 3 subunit F pseudogene 3 [Source:HGNC Symbol;Acc:HGNC:37625]
#INFO:	QUERY:	ENSG00000234171	RNASEH1-AS1	RNASEH1 antisense RNA 1 [Source:HGNC Symbol;Acc:HGNC:49289]
#INFO:	QUERY:	ENSG00000233351	RP1-69D17.3	N/A
#INFO:	QUERY:	ENSG00000240906	N/A	N/A
#INFO:	QUERY:	ENSG00000272821	CTA-384D8.36	N/A
#INFO:	QUERY:	ENSG00000277969	CTB-58E17.1	N/A
#INFO:	QUERY:	ENSG00000278112	RP11-972P1.11	N/A
#INFO:	QUERY:	ENSG00000160606	TLCD1	TLC domain containing 1 [Source:HGNC Symbol;Acc:HGNC:25177]
#INFO:	QUERY:	ENSG00000127589	TUBBP1	tubulin beta pseudogene 1 [Source:HGNC Symbol;Acc:HGNC:12414]
#INFO:	QUERY:	ENSG00000276957	RP11-29B2.6	N/A
#INFO:	QUERY:	ENSG00000254870	ATP6V1G2-DDX39B	ATP6V1G2-DDX39B readthrough (NMD candidate) [Source:HGNC Symbol;Acc:HGNC:41999]
#INFO:	QUERY:	ENSG00000234431	AC007283.5	N/A
#INFO:	QUERY:	ENSG00000267390	RP11-635N19.1	N/A
#INFO:	QUERY:	ENSG00000275494	RP11-266L9.8	N/A
#INFO:	QUERY:	ENSG00000276334	AL133243.1	N/A
#INFO:	QUERY:	ENSG00000218208	RPS27AP11	ribosomal protein S27a pseudogene 11 [Source:HGNC Symbol;Acc:HGNC:36126]
#INFO:	QUERY:	ENSG00000272990	RP11-305K5.1	N/A
#INFO:	QUERY:	ENSG00000162490	DRAXIN	dorsal inhibitory axon guidance protein [Source:HGNC Symbol;Acc:HGNC:25054]
#INFO:	QUERY:	ENSG00000272009	RP1-313I6.12	N/A
#INFO:	QUERY:	ENSG00000213839	TMX2P1	thioredoxin related transmembrane protein 2 pseudogene 1 [Source:HGNC Symbol;Acc:HGNC:49916]
#INFO:	QUERY:	ENSG00000271971	CTD-2006H14.2	N/A
#INFO:	QUERY:	ENSG00000214016	RPSAP61	ribosomal protein SA pseudogene 61 [Source:HGNC Symbol;Acc:HGNC:36760]
#INFO:	QUERY:	ENSG00000268061	NAPA-AS1	NAPA antisense RNA 1 [Source:HGNC Symbol;Acc:HGNC:44118]
#INFO:	QUERY:	ENSG00000270082	RP11-178L8.8	N/A
#INFO:	QUERY:	ENSG00000250948	RP11-1079K10.2	N/A
#INFO:	QUERY:	ENSG00000267178	PHF5CP	PHD finger protein 5C pseudogene [Source:HGNC Symbol;Acc:HGNC:32385]
#INFO:	QUERY:	ENSG00000268751	SCGB1B2P	secretoglobin family 1B member 2, pseudogene [Source:HGNC Symbol;Acc:HGNC:20741]
#INFO:	QUERY:	ENSG00000223403	MEG9	maternally expressed 9 (non-protein coding) [Source:HGNC Symbol;Acc:HGNC:43874]
#INFO:	QUERY:	ENSG00000259132	RP11-298I3.5	N/A
#INFO:	QUERY:	ENSG00000266208	CTD-2267D19.3	N/A
#INFO:	QUERY:	ENSG00000101057	MYBL2	MYB proto-oncogene like 2 [Source:HGNC Symbol;Acc:HGNC:7548]
#INFO:	QUERY:	ENSG00000105649	RAB3A	RAB3A, member RAS oncogene family [Source:HGNC Symbol;Acc:HGNC:9777]
#INFO:	QUERY:	ENSG00000146410	MTFR2	mitochondrial fission regulator 2 [Source:HGNC Symbol;Acc:HGNC:21115]
#INFO:	QUERY:	ENSG00000154639	CXADR	coxsackie virus and adenovirus receptor [Source:HGNC Symbol;Acc:HGNC:2559]
#INFO:	QUERY:	ENSG00000184661	CDCA2	cell division cycle associated 2 [Source:HGNC Symbol;Acc:HGNC:14623]
#INFO:	QUERY:	ENSG00000092208	GEMIN2	gem nuclear organelle associated protein 2 [Source:HGNC Symbol;Acc:HGNC:10884]
#INFO:	QUERY:	ENSG00000104140	RHOV	ras homolog family member V [Source:HGNC Symbol;Acc:HGNC:18313]
#INFO:	QUERY:	ENSG00000137673	MMP7	matrix metallopeptidase 7 [Source:HGNC Symbol;Acc:HGNC:7174]
#INFO:	QUERY:	ENSG00000228830	RP4-781K5.2	N/A
#INFO:	QUERY:	ENSG00000104312	RIPK2	receptor interacting serine/threonine kinase 2 [Source:HGNC Symbol;Acc:HGNC:10020]
#INFO:	QUERY:	ENSG00000090263	MRPS33	mitochondrial ribosomal protein S33 [Source:HGNC Symbol;Acc:HGNC:16634]
#INFO:	QUERY:	ENSG00000280149	RP4-751H13.5	N/A
#INFO:	QUERY:	ENSG00000148444	COMMD3	COMM domain containing 3 [Source:HGNC Symbol;Acc:HGNC:23332]
#INFO:	QUERY:	ENSG00000128683	GAD1	glutamate decarboxylase 1 [Source:HGNC Symbol;Acc:HGNC:4092]
#INFO:	QUERY:	ENSG00000078081	LAMP3	lysosomal associated membrane protein 3 [Source:HGNC Symbol;Acc:HGNC:14582]
#INFO:	QUERY:	ENSG00000275413	CTC-529I10.1	N/A
#INFO:	QUERY:	ENSG00000198429	ZNF69	zinc finger protein 69 [Source:HGNC Symbol;Acc:HGNC:13138]
#INFO:	QUERY:	ENSG00000145936	KCNMB1	potassium calcium-activated channel subfamily M regulatory beta subunit 1 [Source:HGNC Symbol;Acc:HGNC:6285]
#INFO:	QUERY:	ENSG00000279233	RP11-158L12.4	N/A
#INFO:	QUERY:	ENSG00000267475	CTD-2538C1.2	N/A
#INFO:	QUERY:	ENSG00000255639	RP11-234B24.6	N/A
#INFO:	QUERY:	ENSG00000228817	BACH1-IT2	BACH1 intronic transcript 2 [Source:HGNC Symbol;Acc:HGNC:40007]
#INFO:	QUERY:	ENSG00000243449	C4ORF48	chromosome 4 open reading frame 48 [Source:HGNC Symbol;Acc:HGNC:34437]
#INFO:	QUERY:	ENSG00000128422	KRT17	keratin 17 [Source:HGNC Symbol;Acc:HGNC:6427]
#INFO:	QUERY:	ENSG00000276026	RP4-545L17.11	N/A
#INFO:	QUERY:	ENSG00000273759	RP4-563E14.1	N/A
#INFO:	QUERY:	ENSG00000134049	IER3IP1	immediate early response 3 interacting protein 1 [Source:HGNC Symbol;Acc:HGNC:18550]
#INFO:	QUERY:	ENSG00000275371	RP11-455F5.6	N/A
#INFO:	QUERY:	ENSG00000273143	RP11-525A16.4	N/A
#INFO:	QUERY:	ENSG00000273447	AC004067.5	N/A
#INFO:	QUERY:	ENSG00000274290	HIST1H2BE	histone cluster 1 H2B family member e [Source:HGNC Symbol;Acc:HGNC:4753]
#INFO:	QUERY:	ENSG00000224982	TMEM233	transmembrane protein 233 [Source:HGNC Symbol;Acc:HGNC:37219]
#INFO:	QUERY:	ENSG00000142731	PLK4	polo like kinase 4 [Source:HGNC Symbol;Acc:HGNC:11397]
#INFO:	QUERY:	ENSG00000271816	BMS1P4	BMS1, ribosome biogenesis factor pseudogene 4 [Source:EntrezGene;Acc:729096]
#INFO:	QUERY:	ENSG00000165568	AKR1E2	aldo-keto reductase family 1 member E2 [Source:HGNC Symbol;Acc:HGNC:23437]
#INFO:	QUERY:	ENSG00000267950	N/A	N/A
#INFO:	QUERY:	ENSG00000225439	BOLA3-AS1	BOLA3 antisense RNA 1 (head to head) [Source:HGNC Symbol;Acc:HGNC:42922]
#INFO:	QUERY:	ENSG00000244716	RP11-20O24.4	N/A
#INFO:	QUERY:	ENSG00000269220	LINC00528	long intergenic non-protein coding RNA 528 [Source:HGNC Symbol;Acc:HGNC:26875]
#INFO:	QUERY:	ENSG00000197903	HIST1H2BK	histone cluster 1 H2B family member k [Source:HGNC Symbol;Acc:HGNC:13954]
#INFO:	QUERY:	ENSG00000260618	RP11-23N2.4	N/A
#INFO:	QUERY:	ENSG00000196183	RPS2P4	ribosomal protein S2 pseudogene 4 [Source:HGNC Symbol;Acc:HGNC:19814]
#INFO:	QUERY:	ENSG00000181274	FRAT2	frequently rearranged in advanced T-cell lymphomas 2 [Source:HGNC Symbol;Acc:HGNC:16048]
#INFO:	QUERY:	ENSG00000180479	ZNF571	zinc finger protein 571 [Source:HGNC Symbol;Acc:HGNC:25000]
#INFO:	QUERY:	ENSG00000173156	RHOD	ras homolog family member D [Source:HGNC Symbol;Acc:HGNC:670]
#INFO:	QUERY:	ENSG00000172460	PRSS30P	protease, serine, 30 pseudogene [Source:HGNC Symbol;Acc:HGNC:28753]
#INFO:	QUERY:	ENSG00000189283	FHIT	fragile histidine triad [Source:HGNC Symbol;Acc:HGNC:3701]
#INFO:	QUERY:	ENSG00000169019	COMMD8	COMM domain containing 8 [Source:HGNC Symbol;Acc:HGNC:26036]
#INFO:	QUERY:	ENSG00000180764	PIPSL	PIP5K1A and PSMD4-like, pseudogene [Source:HGNC Symbol;Acc:HGNC:23733]
#INFO:	QUERY:	ENSG00000165304	MELK	maternal embryonic leucine zipper kinase [Source:HGNC Symbol;Acc:HGNC:16870]
#INFO:	QUERY:	ENSG00000171747	LGALS4	galectin 4 [Source:HGNC Symbol;Acc:HGNC:6565]
#INFO:	QUERY:	ENSG00000145194	ECE2	endothelin converting enzyme 2 [Source:HGNC Symbol;Acc:HGNC:13275]
#INFO:	QUERY:	ENSG00000151023	ENKUR	enkurin, TRPC channel interacting protein [Source:HGNC Symbol;Acc:HGNC:28388]
#INFO:	QUERY:	ENSG00000173451	THAP2	THAP domain containing 2 [Source:HGNC Symbol;Acc:HGNC:20854]
#INFO:	QUERY:	ENSG00000137135	ARHGEF39	Rho guanine nucleotide exchange factor 39 [Source:HGNC Symbol;Acc:HGNC:25909]
#INFO:	QUERY:	ENSG00000101898	MCTS2P	malignant T-cell amplified sequence 2, pseudogene [Source:HGNC Symbol;Acc:HGNC:49760]
#INFO:	QUERY:	ENSG00000279356	RP11-429P3.8	N/A
#INFO:	QUERY:	ENSG00000124116	WFDC3	WAP four-disulfide core domain 3 [Source:HGNC Symbol;Acc:HGNC:15957]
#INFO:	QUERY:	ENSG00000104237	RP1	retinitis pigmentosa 1 (autosomal dominant) [Source:HGNC Symbol;Acc:HGNC:10263]
#INFO:	QUERY:	ENSG00000280400	RP11-20G6.1	N/A
#INFO:	QUERY:	ENSG00000174028	FAM3C2	family with sequence similarity 3 member C2 (pseudogene) [Source:HGNC Symbol;Acc:HGNC:34501]
#INFO:	QUERY:	ENSG00000101412	E2F1	E2F transcription factor 1 [Source:HGNC Symbol;Acc:HGNC:3113]
#INFO:	QUERY:	ENSG00000077348	EXOSC5	exosome component 5 [Source:HGNC Symbol;Acc:HGNC:24662]
#INFO:	QUERY:	ENSG00000280099	RP11-33E12.2	N/A
#INFO:	QUERY:	ENSG00000152422	XRCC4	X-ray repair cross complementing 4 [Source:HGNC Symbol;Acc:HGNC:12831]
#INFO:	QUERY:	ENSG00000235288	RP11-70C1.3	N/A
#INFO:	QUERY:	ENSG00000101306	MYLK2	myosin light chain kinase 2 [Source:HGNC Symbol;Acc:HGNC:16243]
#INFO:	QUERY:	ENSG00000077943	ITGA8	integrin subunit alpha 8 [Source:HGNC Symbol;Acc:HGNC:6144]
#INFO:	QUERY:	ENSG00000280543	ASAP1-IT2	ASAP1 intronic transcript 2 [Source:HGNC Symbol;Acc:HGNC:48917]
#INFO:	QUERY:	ENSG00000272667	RP11-395A13.2	N/A
#INFO:	QUERY:	ENSG00000235174	RPL39P3	ribosomal protein L39 pseudogene 3 [Source:HGNC Symbol;Acc:HGNC:21383]
#INFO:	QUERY:	ENSG00000270871	AC015849.19	N/A
#INFO:	QUERY:	ENSG00000280140	RP11-597D13.2	N/A
#INFO:	QUERY:	ENSG00000150779	TIMM8B	translocase of inner mitochondrial membrane 8 homolog B [Source:HGNC Symbol;Acc:HGNC:11818]
#INFO:	QUERY:	ENSG00000102393	GLA	galactosidase alpha [Source:HGNC Symbol;Acc:HGNC:4296]
#INFO:	QUERY:	ENSG00000278558	TMEM191B	transmembrane protein 191B [Source:HGNC Symbol;Acc:HGNC:33600]
#INFO:	QUERY:	ENSG00000235453	TOPORS-AS1	TOPORS antisense RNA 1 [Source:HGNC Symbol;Acc:HGNC:31420]
#INFO:	QUERY:	ENSG00000233155	HMGA1P8	high mobility group AT-hook 1 pseudogene 8 [Source:HGNC Symbol;Acc:HGNC:39183]
#INFO:	QUERY:	ENSG00000231830	XX-FW83128A1.2	N/A
#INFO:	QUERY:	ENSG00000231999	FLJ27354	uncharacterized LOC400761 [Source:EntrezGene;Acc:400761]
#INFO:	QUERY:	ENSG00000152464	RPP38	ribonuclease P/MRP subunit p38 [Source:HGNC Symbol;Acc:HGNC:30329]
#INFO:	QUERY:	ENSG00000134259	NGF	nerve growth factor [Source:HGNC Symbol;Acc:HGNC:7808]
#INFO:	QUERY:	ENSG00000279203	AC005785.5	N/A
#INFO:	QUERY:	ENSG00000182405	PGBD4	piggyBac transposable element derived 4 [Source:HGNC Symbol;Acc:HGNC:19401]
#INFO:	QUERY:	ENSG00000234327	AC012146.7	N/A
#INFO:	QUERY:	ENSG00000230207	RPL4P5	ribosomal protein L4 pseudogene 5 [Source:HGNC Symbol;Acc:HGNC:35699]
#INFO:	QUERY:	ENSG00000121769	FABP3	fatty acid binding protein 3 [Source:HGNC Symbol;Acc:HGNC:3557]
#INFO:	QUERY:	ENSG00000275325	PDCD6IPP1	PDCD6IP pseudogene 1 [Source:HGNC Symbol;Acc:HGNC:49872]
#INFO:	QUERY:	ENSG00000229644	NAMPTP1	nicotinamide phosphoribosyltransferase pseudogene 1 [Source:HGNC Symbol;Acc:HGNC:17633]
#INFO:	QUERY:	ENSG00000259298	RP11-562A8.4	N/A
#INFO:	QUERY:	ENSG00000276523	RP11-490B18.6	N/A
#INFO:	QUERY:	ENSG00000227440	ATP5G1P4	ATP synthase, H+ transporting, mitochondrial Fo complex subunit C1 (subunit 9) pseudogene 4 [Source:HGNC Symbol;Acc:HGNC:39507]
#INFO:	QUERY:	ENSG00000247679	RP11-1277A3.1	N/A
#INFO:	QUERY:	ENSG00000226396	RP5-1056L3.3	N/A
#INFO:	QUERY:	ENSG00000227518	MIR1302-9	microRNA 1302-9 [Source:HGNC Symbol;Acc:HGNC:38218]
#INFO:	QUERY:	ENSG00000273199	AP000692.10	N/A
#INFO:	QUERY:	ENSG00000274292	RP11-347I19.7	N/A
#INFO:	QUERY:	ENSG00000241774	N/A	N/A
#INFO:	QUERY:	ENSG00000273117	AC144652.1	N/A
#INFO:	QUERY:	ENSG00000273071	RP11-337C18.10	N/A
#INFO:	QUERY:	ENSG00000255201	RP11-350N15.4	N/A
#INFO:	QUERY:	ENSG00000271643	RP11-10C24.3	N/A
#INFO:	QUERY:	ENSG00000272170	RP11-387M24.5	N/A
#INFO:	QUERY:	ENSG00000260979	RP11-77H9.8	N/A
#INFO:	QUERY:	ENSG00000267551	AC005264.2	N/A
#INFO:	QUERY:	ENSG00000203434	RP11-163F15.1	N/A
#INFO:	QUERY:	ENSG00000188649	CC2D2B	coiled-coil and C2 domain containing 2B [Source:HGNC Symbol;Acc:HGNC:31666]
#INFO:	QUERY:	ENSG00000267395	AC074212.6	N/A
#INFO:	QUERY:	ENSG00000267152	CTD-2528L19.6	N/A
#INFO:	QUERY:	ENSG00000198796	ALPK2	alpha kinase 2 [Source:HGNC Symbol;Acc:HGNC:20565]
#INFO:	QUERY:	ENSG00000255458	RP11-539G18.3	N/A
#INFO:	QUERY:	ENSG00000249624	AP000295.9	N/A
#INFO:	QUERY:	ENSG00000259727	RP11-1069G10.2	N/A
#INFO:	QUERY:	ENSG00000235082	SUMO1P3	SUMO1 pseudogene 3 [Source:HGNC Symbol;Acc:HGNC:33150]
#INFO:	QUERY:	ENSG00000255624	RP11-564D11.3	N/A
#INFO:	QUERY:	ENSG00000259792	RP11-114H24.6	N/A
#INFO:	QUERY:	ENSG00000259865	RP11-488L18.10	N/A
#INFO:	QUERY:	ENSG00000257950	P2RX5-TAX1BP3	P2RX5-TAX1BP3 readthrough (NMD candidate) [Source:HGNC Symbol;Acc:HGNC:49191]
#INFO:	QUERY:	ENSG00000261468	RP11-1024P17.1	N/A
#INFO:	QUERY:	ENSG00000186684	CYP27C1	cytochrome P450 family 27 subfamily C member 1 [Source:HGNC Symbol;Acc:HGNC:33480]
#INFO:	QUERY:	ENSG00000197013	ZNF429	zinc finger protein 429 [Source:HGNC Symbol;Acc:HGNC:20817]
#INFO:	QUERY:	ENSG00000169570	DTWD2	DTW domain containing 2 [Source:HGNC Symbol;Acc:HGNC:19334]
#INFO:	QUERY:	ENSG00000175886	RPL7AP66	ribosomal protein L7a pseudogene 66 [Source:HGNC Symbol;Acc:HGNC:35682]
#INFO:	QUERY:	ENSG00000168060	NAALADL1	N-acetylated alpha-linked acidic dipeptidase like 1 [Source:HGNC Symbol;Acc:HGNC:23536]
#INFO:	QUERY:	ENSG00000227615	RP11-864N7.2	N/A
#INFO:	QUERY:	ENSG00000153790	C7ORF31	chromosome 7 open reading frame 31 [Source:HGNC Symbol;Acc:HGNC:21722]
#INFO:	QUERY:	ENSG00000216775	RP1-152L7.5	N/A
#INFO:	QUERY:	ENSG00000144354	CDCA7	cell division cycle associated 7 [Source:HGNC Symbol;Acc:HGNC:14628]
#INFO:	QUERY:	ENSG00000272729	RP11-387A1.5	N/A
#INFO:	QUERY:	ENSG00000140451	PIF1	PIF1 5'-to-3' DNA helicase [Source:HGNC Symbol;Acc:HGNC:26220]
#INFO:	QUERY:	ENSG00000142178	SIK1	salt inducible kinase 1 [Source:HGNC Symbol;Acc:HGNC:11142]
#INFO:	QUERY:	ENSG00000131779	PEX11B	peroxisomal biogenesis factor 11 beta [Source:HGNC Symbol;Acc:HGNC:8853]
#INFO:	QUERY:	ENSG00000138356	AOX1	aldehyde oxidase 1 [Source:HGNC Symbol;Acc:HGNC:553]
#INFO:	QUERY:	ENSG00000273080	RP11-301O19.1	N/A
#INFO:	QUERY:	ENSG00000116032	GRIN3B	glutamate ionotropic receptor NMDA type subunit 3B [Source:HGNC Symbol;Acc:HGNC:16768]
#INFO:	QUERY:	ENSG00000170270	GON7	GON7, KEOPS complex subunit homolog [Source:HGNC Symbol;Acc:HGNC:20356]
#INFO:	QUERY:	ENSG00000172650	AGAP5	ArfGAP with GTPase domain, ankyrin repeat and PH domain 5 [Source:HGNC Symbol;Acc:HGNC:23467]
#INFO:	QUERY:	ENSG00000104883	PEX11G	peroxisomal biogenesis factor 11 gamma [Source:HGNC Symbol;Acc:HGNC:20208]
#INFO:	QUERY:	ENSG00000275854	RP11-278C7.5	N/A
#INFO:	QUERY:	ENSG00000171848	RRM2	ribonucleotide reductase regulatory subunit M2 [Source:HGNC Symbol;Acc:HGNC:10452]
#INFO:	QUERY:	ENSG00000120664	SPG20-AS1	SPG20 antisense RNA 1 [Source:HGNC Symbol;Acc:HGNC:39933]
#INFO:	QUERY:	ENSG00000280832	ST3GAL4-AS1	ST3GAL4 antisense RNA 1 (head to head) [Source:HGNC Symbol;Acc:HGNC:48645]
#INFO:	QUERY:	ENSG00000269906	RP11-248J18.2	N/A
#INFO:	QUERY:	ENSG00000140543	DET1	de-etiolated homolog 1 (Arabidopsis) [Source:HGNC Symbol;Acc:HGNC:25477]
#INFO:	QUERY:	ENSG00000278784	RP11-468E2.11	N/A
#INFO:	QUERY:	ENSG00000281376	ABALON	apoptotic BCL2L1-antisense long non-coding RNA [Source:HGNC Symbol;Acc:HGNC:49667]
#INFO:	QUERY:	ENSG00000239617	RP11-302B13.1	N/A
#INFO:	QUERY:	ENSG00000235034	C19ORF81	chromosome 19 open reading frame 81 [Source:HGNC Symbol;Acc:HGNC:40041]
#INFO:	QUERY:	ENSG00000237198	N/A	N/A
#INFO:	QUERY:	ENSG00000232037	RP11-26H16.1	N/A
#INFO:	QUERY:	ENSG00000244270	RPL32P29	ribosomal protein L32 pseudogene 29 [Source:HGNC Symbol;Acc:HGNC:35771]
#INFO:	QUERY:	ENSG00000132423	COQ3	coenzyme Q3, methyltransferase [Source:HGNC Symbol;Acc:HGNC:18175]
#INFO:	QUERY:	ENSG00000274333	RP11-717F1.2	N/A
#INFO:	QUERY:	ENSG00000236603	RANP1	RAN, member RAS oncogene family pseudogene 1 [Source:HGNC Symbol;Acc:HGNC:21631]
#INFO:	QUERY:	ENSG00000239213	NCK1-AS1	NCK1 antisense RNA 1 (head to head) [Source:HGNC Symbol;Acc:HGNC:49645]
#INFO:	QUERY:	ENSG00000273008	RP11-351D16.3	N/A
#INFO:	QUERY:	ENSG00000273018	CTD-2303H24.2	N/A
#INFO:	QUERY:	ENSG00000213139	CRYGS	crystallin gamma S [Source:HGNC Symbol;Acc:HGNC:2417]
#INFO:	QUERY:	ENSG00000254198	RP11-598P20.3	N/A
#INFO:	QUERY:	ENSG00000225131	PSME2P2	proteasome activator subunit 2 pseudogene 2 [Source:HGNC Symbol;Acc:HGNC:30160]
#INFO:	QUERY:	ENSG00000257671	RP3-416H24.1	N/A
#INFO:	QUERY:	ENSG00000176236	C10ORF111	chromosome 10 open reading frame 111 [Source:HGNC Symbol;Acc:HGNC:28582]
#INFO:	QUERY:	ENSG00000229047	AF127577.10	N/A
#INFO:	QUERY:	ENSG00000183308	AC005037.3	N/A
#INFO:	QUERY:	ENSG00000260604	RP1-140K8.5	N/A
#INFO:	QUERY:	ENSG00000261159	RP11-723O4.9	N/A
#INFO:	QUERY:	ENSG00000261474	RP11-452L6.1	N/A
#INFO:	QUERY:	ENSG00000186889	TMEM17	transmembrane protein 17 [Source:HGNC Symbol;Acc:HGNC:26623]
#INFO:	QUERY:	ENSG00000258704	SRP54-AS1	SRP54 antisense RNA 1 (head to head) [Source:HGNC Symbol;Acc:HGNC:50643]
#INFO:	QUERY:	ENSG00000232187	FTH1P7	ferritin heavy chain 1 pseudogene 7 [Source:HGNC Symbol;Acc:HGNC:3994]
#INFO:	QUERY:	ENSG00000260274	RP11-817O13.8	N/A
#INFO:	QUERY:	ENSG00000115523	GNLY	granulysin [Source:HGNC Symbol;Acc:HGNC:4414]
#INFO:	QUERY:	ENSG00000128342	LIF	leukemia inhibitory factor [Source:HGNC Symbol;Acc:HGNC:6596]
#INFO:	QUERY:	ENSG00000160838	LRRC71	leucine rich repeat containing 71 [Source:HGNC Symbol;Acc:HGNC:26556]
#INFO:	QUERY:	ENSG00000099251	HSD17B7P2	hydroxysteroid 17-beta dehydrogenase 7 pseudogene 2 [Source:HGNC Symbol;Acc:HGNC:28120]
#INFO:	QUERY:	ENSG00000101441	CST4	cystatin S [Source:HGNC Symbol;Acc:HGNC:2476]
#INFO:	QUERY:	ENSG00000125384	PTGER2	prostaglandin E receptor 2 [Source:HGNC Symbol;Acc:HGNC:9594]
#INFO:	QUERY:	ENSG00000175592	FOSL1	FOS like 1, AP-1 transcription factor subunit [Source:HGNC Symbol;Acc:HGNC:13718]
#INFO:	QUERY:	ENSG00000180423	HARBI1	harbinger transposase derived 1 [Source:HGNC Symbol;Acc:HGNC:26522]
#INFO:	QUERY:	ENSG00000069812	HES2	hes family bHLH transcription factor 2 [Source:HGNC Symbol;Acc:HGNC:16005]
#INFO:	QUERY:	ENSG00000077152	UBE2T	ubiquitin conjugating enzyme E2 T [Source:HGNC Symbol;Acc:HGNC:25009]
#INFO:	QUERY:	ENSG00000103152	MPG	N-methylpurine DNA glycosylase [Source:HGNC Symbol;Acc:HGNC:7211]
#INFO:	QUERY:	ENSG00000273628	RP11-756A22.7	N/A
#INFO:	QUERY:	ENSG00000165698	SPACA9	sperm acrosome associated 9 [Source:HGNC Symbol;Acc:HGNC:1367]
#INFO:	QUERY:	ENSG00000142945	KIF2C	kinesin family member 2C [Source:HGNC Symbol;Acc:HGNC:6393]
#INFO:	QUERY:	ENSG00000072401	UBE2D1	ubiquitin conjugating enzyme E2 D1 [Source:HGNC Symbol;Acc:HGNC:12474]
#INFO:	QUERY:	ENSG00000073756	PTGS2	prostaglandin-endoperoxide synthase 2 [Source:HGNC Symbol;Acc:HGNC:9605]
#INFO:	QUERY:	ENSG00000277734	TRAC	T-cell receptor alpha constant [Source:HGNC Symbol;Acc:HGNC:12029]
#INFO:	QUERY:	ENSG00000274403	CTD-2036P10.6	N/A
#INFO:	QUERY:	ENSG00000142694	EVA1B	eva-1 homolog B [Source:HGNC Symbol;Acc:HGNC:25558]
#INFO:	QUERY:	ENSG00000080031	PTPRH	protein tyrosine phosphatase, receptor type H [Source:HGNC Symbol;Acc:HGNC:9672]
#INFO:	QUERY:	ENSG00000095752	IL11	interleukin 11 [Source:HGNC Symbol;Acc:HGNC:5966]
#INFO:	QUERY:	ENSG00000277435	RP11-1180F24.1	N/A
#INFO:	QUERY:	ENSG00000261140	RP11-20I23.6	N/A
#INFO:	QUERY:	ENSG00000159055	MIS18A	MIS18 kinetochore protein A [Source:HGNC Symbol;Acc:HGNC:1286]
#INFO:	QUERY:	ENSG00000101003	GINS1	GINS complex subunit 1 [Source:HGNC Symbol;Acc:HGNC:28980]
#INFO:	QUERY:	ENSG00000279399	RP11-369J21.12	N/A
#INFO:	QUERY:	ENSG00000101222	SPEF1	sperm flagellar 1 [Source:HGNC Symbol;Acc:HGNC:15874]
#INFO:	QUERY:	ENSG00000111206	FOXM1	forkhead box M1 [Source:HGNC Symbol;Acc:HGNC:3818]
#INFO:	QUERY:	ENSG00000277423	RP11-173P15.9	N/A
#INFO:	QUERY:	ENSG00000270049	RP11-297D21.4	N/A
#INFO:	QUERY:	ENSG00000164898	FMC1	formation of mitochondrial complex V assembly factor 1 homolog [Source:HGNC Symbol;Acc:HGNC:26946]
#INFO:	QUERY:	ENSG00000115602	IL1RL1	interleukin 1 receptor like 1 [Source:HGNC Symbol;Acc:HGNC:5998]
#INFO:	QUERY:	ENSG00000278341	RP5-1142A6.10	N/A
#INFO:	QUERY:	ENSG00000147592	LACTB2	lactamase beta 2 [Source:HGNC Symbol;Acc:HGNC:18512]
#INFO:	QUERY:	ENSG00000277150	F8A3	coagulation factor VIII-associated 3 [Source:HGNC Symbol;Acc:HGNC:31850]
#INFO:	QUERY:	ENSG00000203999	LINC01270	long intergenic non-protein coding RNA 1270 [Source:HGNC Symbol;Acc:HGNC:27658]
#INFO:	QUERY:	ENSG00000224820	BTF3P4	basic transcription factor 3 pseudogene 4 [Source:HGNC Symbol;Acc:HGNC:38566]
#INFO:	QUERY:	ENSG00000226403	RP11-31F19.1	N/A
#INFO:	QUERY:	ENSG00000253144	RP11-281O15.7	N/A
#INFO:	QUERY:	ENSG00000236060	HSPB1P1	heat shock protein family B (small) member 1 pseudogene 1 [Source:HGNC Symbol;Acc:HGNC:5251]
#INFO:	QUERY:	ENSG00000253392	AC006277.2	N/A
#INFO:	QUERY:	ENSG00000260941	LINC00622	long intergenic non-protein coding RNA 622 [Source:HGNC Symbol;Acc:HGNC:44251]
#INFO:	QUERY:	ENSG00000272196	HIST2H2AA4	histone cluster 2 H2A family member a4 [Source:HGNC Symbol;Acc:HGNC:29668]
#INFO:	QUERY:	ENSG00000272610	MAGI1-IT1	MAGI1 intronic transcript 1 [Source:HGNC Symbol;Acc:HGNC:42436]
#INFO:	QUERY:	ENSG00000214401	KANSL1-AS1	KANSL1 antisense RNA 1 [Source:HGNC Symbol;Acc:HGNC:43740]
#INFO:	QUERY:	ENSG00000253330	RP11-697N18.3	N/A
#INFO:	QUERY:	ENSG00000233172	N/A	N/A
#INFO:	QUERY:	ENSG00000256061	DYX1C1	dyslexia susceptibility 1 candidate 1 [Source:HGNC Symbol;Acc:HGNC:21493]
#INFO:	QUERY:	ENSG00000254788	CKLF-CMTM1	CKLF-CMTM1 readthrough [Source:HGNC Symbol;Acc:HGNC:39977]
#INFO:	QUERY:	ENSG00000256989	N/A	N/A
#INFO:	QUERY:	ENSG00000263020	XXBAC-BPG32J3.22	N/A
#INFO:	QUERY:	ENSG00000263345	RP1-59D14.5	N/A
#INFO:	QUERY:	ENSG00000181097	RP11-429J17.2	N/A
#INFO:	QUERY:	ENSG00000186193	SAPCD2	suppressor APC domain containing 2 [Source:HGNC Symbol;Acc:HGNC:28055]
#INFO:	QUERY:	ENSG00000183785	TUBA8	tubulin alpha 8 [Source:HGNC Symbol;Acc:HGNC:12410]
#INFO:	QUERY:	ENSG00000260628	RP11-1166P10.1	N/A
#INFO:	QUERY:	ENSG00000196741	LINC01560	long intergenic non-protein coding RNA 1560 [Source:HGNC Symbol;Acc:HGNC:27333]
#INFO:	QUERY:	ENSG00000255471	RP11-736K20.5	N/A
#INFO:	QUERY:	ENSG00000126759	CFP	complement factor properdin [Source:HGNC Symbol;Acc:HGNC:8864]
#INFO:	QUERY:	ENSG00000131203	IDO1	indoleamine 2,3-dioxygenase 1 [Source:HGNC Symbol;Acc:HGNC:6059]
#INFO:	QUERY:	ENSG00000214447	FAM187A	family with sequence similarity 187 member A [Source:HGNC Symbol;Acc:HGNC:35153]
#INFO:	QUERY:	ENSG00000102109	PCSK1N	proprotein convertase subtilisin/kexin type 1 inhibitor [Source:HGNC Symbol;Acc:HGNC:17301]
#INFO:	QUERY:	ENSG00000108309	RUNDC3A	RUN domain containing 3A [Source:HGNC Symbol;Acc:HGNC:16984]
#INFO:	QUERY:	ENSG00000269737	RP11-345P4.6	N/A
#INFO:	QUERY:	ENSG00000101850	GPR143	G protein-coupled receptor 143 [Source:HGNC Symbol;Acc:HGNC:20145]
#INFO:	QUERY:	ENSG00000106367	AP1S1	adaptor related protein complex 1 sigma 1 subunit [Source:HGNC Symbol;Acc:HGNC:559]
#INFO:	QUERY:	ENSG00000171388	APLN	apelin [Source:HGNC Symbol;Acc:HGNC:16665]
#INFO:	QUERY:	ENSG00000081870	HSPB11	heat shock protein family B (small) member 11 [Source:HGNC Symbol;Acc:HGNC:25019]
#INFO:	QUERY:	ENSG00000084734	GCKR	glucokinase regulator [Source:HGNC Symbol;Acc:HGNC:4196]
#INFO:	QUERY:	ENSG00000106025	TSPAN12	tetraspanin 12 [Source:HGNC Symbol;Acc:HGNC:21641]
#INFO:	QUERY:	ENSG00000125744	RTN2	reticulon 2 [Source:HGNC Symbol;Acc:HGNC:10468]
#INFO:	QUERY:	ENSG00000125611	CHCHD5	coiled-coil-helix-coiled-coil-helix domain containing 5 [Source:HGNC Symbol;Acc:HGNC:17840]
#INFO:	QUERY:	ENSG00000071539	TRIP13	thyroid hormone receptor interactor 13 [Source:HGNC Symbol;Acc:HGNC:12307]
#INFO:	QUERY:	ENSG00000073150	PANX2	pannexin 2 [Source:HGNC Symbol;Acc:HGNC:8600]
#INFO:	QUERY:	ENSG00000278389	RP11-626G11.6	N/A
#INFO:	QUERY:	ENSG00000066279	ASPM	abnormal spindle microtubule assembly [Source:HGNC Symbol;Acc:HGNC:19048]
#INFO:	QUERY:	ENSG00000090013	BLVRB	biliverdin reductase B [Source:HGNC Symbol;Acc:HGNC:1063]
#INFO:	QUERY:	ENSG00000179046	TRIML2	tripartite motif family like 2 [Source:HGNC Symbol;Acc:HGNC:26378]
#INFO:	QUERY:	ENSG00000187024	PTRH1	peptidyl-tRNA hydrolase 1 homolog [Source:HGNC Symbol;Acc:HGNC:27039]
#INFO:	QUERY:	ENSG00000235655	H3F3AP4	H3 histone, family 3A, pseudogene 4 [Source:HGNC Symbol;Acc:HGNC:42980]
#INFO:	QUERY:	ENSG00000081277	PKP1	plakophilin 1 [Source:HGNC Symbol;Acc:HGNC:9023]
#INFO:	QUERY:	ENSG00000110848	CD69	CD69 molecule [Source:HGNC Symbol;Acc:HGNC:1694]
#INFO:	QUERY:	ENSG00000131737	KRT34	keratin 34 [Source:HGNC Symbol;Acc:HGNC:6452]
#INFO:	QUERY:	ENSG00000142405	NLRP12	NLR family pyrin domain containing 12 [Source:HGNC Symbol;Acc:HGNC:22938]
#INFO:	QUERY:	ENSG00000198331	HYLS1	HYLS1, centriolar and ciliogenesis associated [Source:HGNC Symbol;Acc:HGNC:26558]
#INFO:	QUERY:	ENSG00000257767	RP11-162P23.2	N/A
#INFO:	QUERY:	ENSG00000083454	P2RX5	purinergic receptor P2X 5 [Source:HGNC Symbol;Acc:HGNC:8536]
#INFO:	QUERY:	ENSG00000276740	RP11-381O6.1	N/A
#INFO:	QUERY:	ENSG00000180257	ZNF816	zinc finger protein 816 [Source:HGNC Symbol;Acc:HGNC:26995]
#INFO:	QUERY:	ENSG00000213186	TRIM59	tripartite motif containing 59 [Source:HGNC Symbol;Acc:HGNC:30834]
#INFO:	QUERY:	ENSG00000226179	LINC00685	long intergenic non-protein coding RNA 685 [Source:HGNC Symbol;Acc:HGNC:27560]
#INFO:	QUERY:	ENSG00000087495	PHACTR3	phosphatase and actin regulator 3 [Source:HGNC Symbol;Acc:HGNC:15833]
#INFO:	QUERY:	ENSG00000279803	RP11-407G23.5	N/A
#INFO:	QUERY:	ENSG00000269958	RP11-73M18.8	N/A
#INFO:	QUERY:	ENSG00000234690	AC073283.4	N/A
#INFO:	QUERY:	ENSG00000236051	MYCBP2-AS1	MYCBP2 antisense RNA 1 [Source:HGNC Symbol;Acc:HGNC:41023]
#INFO:	QUERY:	ENSG00000105991	HOXA1	homeobox A1 [Source:HGNC Symbol;Acc:HGNC:5099]
#INFO:	QUERY:	ENSG00000130477	UNC13A	unc-13 homolog A [Source:HGNC Symbol;Acc:HGNC:23150]
#INFO:	QUERY:	ENSG00000254413	CHKB-CPT1B	CHKB-CPT1B readthrough (NMD candidate) [Source:HGNC Symbol;Acc:HGNC:41998]
#INFO:	QUERY:	ENSG00000223478	RP11-545E17.3	N/A
#INFO:	QUERY:	ENSG00000110660	SLC35F2	solute carrier family 35 member F2 [Source:HGNC Symbol;Acc:HGNC:23615]
#INFO:	QUERY:	ENSG00000279204	RP11-175K6.2	N/A
#INFO:	QUERY:	ENSG00000274528	CTD-2650P22.2	N/A
#INFO:	QUERY:	ENSG00000230479	AP000695.6	N/A
#INFO:	QUERY:	ENSG00000233585	AC115617.2	N/A
#INFO:	QUERY:	ENSG00000229989	MIR181A1HG	MIR181A1 host gene [Source:HGNC Symbol;Acc:HGNC:48659]
#INFO:	QUERY:	ENSG00000233913	RPL10P9	ribosomal protein L10 pseudogene 9 [Source:HGNC Symbol;Acc:HGNC:35579]
#INFO:	QUERY:	ENSG00000163794	UCN	urocortin [Source:HGNC Symbol;Acc:HGNC:12516]
#INFO:	QUERY:	ENSG00000274322	RP11-314N13.10	N/A
#INFO:	QUERY:	ENSG00000275441	RP11-666O2.2	N/A
#INFO:	QUERY:	ENSG00000249684	RP11-423H2.3	N/A
#INFO:	QUERY:	ENSG00000235636	NUS1P1	NUS1 dehydrodolichyl diphosphate synthase subunit pseudogene 1 [Source:HGNC Symbol;Acc:HGNC:38472]
#INFO:	QUERY:	ENSG00000253954	HMGN1P38	high mobility group nucleosome binding domain 1 pseudogene 38 [Source:HGNC Symbol;Acc:HGNC:39422]
#INFO:	QUERY:	ENSG00000146070	PLA2G7	phospholipase A2 group VII [Source:HGNC Symbol;Acc:HGNC:9040]
#INFO:	QUERY:	ENSG00000258515	RP11-203M5.7	N/A
#INFO:	QUERY:	ENSG00000152076	CCDC74B	coiled-coil domain containing 74B [Source:HGNC Symbol;Acc:HGNC:25267]
#INFO:	QUERY:	ENSG00000272308	RP11-231G3.1	N/A
#INFO:	QUERY:	ENSG00000235238	SUMO2P1	SUMO2 pseudogene 1 [Source:HGNC Symbol;Acc:HGNC:13985]
#INFO:	QUERY:	ENSG00000250510	GPR162	G protein-coupled receptor 162 [Source:HGNC Symbol;Acc:HGNC:16693]
#INFO:	QUERY:	ENSG00000254827	SLC22A18AS	solute carrier family 22 member 18 antisense [Source:HGNC Symbol;Acc:HGNC:10965]
#INFO:	QUERY:	ENSG00000264301	LINC01444	long intergenic non-protein coding RNA 1444 [Source:HGNC Symbol;Acc:HGNC:50769]
#INFO:	QUERY:	ENSG00000269940	RP11-73M18.7	N/A
#INFO:	QUERY:	ENSG00000216624	GAPDHP72	glyceraldehyde-3-phosphate dehydrogenase pseudogene 72 [Source:HGNC Symbol;Acc:HGNC:22955]
#INFO:	QUERY:	ENSG00000269094	N/A	N/A
#INFO:	QUERY:	ENSG00000171103	TRMT61B	tRNA methyltransferase 61B [Source:HGNC Symbol;Acc:HGNC:26070]
#INFO:	QUERY:	ENSG00000267060	PTGES3L	prostaglandin E synthase 3 like [Source:HGNC Symbol;Acc:HGNC:43943]
#INFO:	QUERY:	ENSG00000261220	RP11-629O1.2	N/A
#INFO:	QUERY:	ENSG00000267303	CTD-2369P2.12	N/A
#INFO:	QUERY:	ENSG00000176826	FKBP9P1	FK506 binding protein 9 pseudogene 1 [Source:HGNC Symbol;Acc:HGNC:23568]
#INFO:	QUERY:	ENSG00000185839	RP4-592A1.2	N/A
#INFO:	QUERY:	ENSG00000197467	COL13A1	collagen type XIII alpha 1 chain [Source:HGNC Symbol;Acc:HGNC:2190]
#INFO:	QUERY:	ENSG00000257381	MIR3179-2	microRNA 3179-2 [Source:HGNC Symbol;Acc:HGNC:38325]
#INFO:	QUERY:	ENSG00000197046	SIGLEC15	sialic acid binding Ig like lectin 15 [Source:HGNC Symbol;Acc:HGNC:27596]
#INFO:	QUERY:	ENSG00000254991	RP13-631K18.3	N/A
#INFO:	QUERY:	ENSG00000164294	GPX8	glutathione peroxidase 8 (putative) [Source:HGNC Symbol;Acc:HGNC:33100]
#INFO:	QUERY:	ENSG00000263466	RP1-56K13.2	N/A
#INFO:	QUERY:	ENSG00000214917	RP11-53I6.1	N/A
#INFO:	QUERY:	ENSG00000185834	RPL12P4	ribosomal protein L12 pseudogene 4 [Source:HGNC Symbol;Acc:HGNC:16587]
#INFO:	QUERY:	ENSG00000270177	CTD-2410N18.3	N/A
#INFO:	QUERY:	ENSG00000228393	LINC01004	long intergenic non-protein coding RNA 1004 [Source:HGNC Symbol;Acc:HGNC:48961]
#INFO:	QUERY:	ENSG00000256269	HMBS	hydroxymethylbilane synthase [Source:HGNC Symbol;Acc:HGNC:4982]
#INFO:	QUERY:	ENSG00000265354	TIMM23	translocase of inner mitochondrial membrane 23 [Source:HGNC Symbol;Acc:HGNC:17312]
#INFO:	QUERY:	ENSG00000267481	CTC-559E9.5	N/A
#INFO:	QUERY:	ENSG00000155026	RSPH10B	radial spoke head 10 homolog B [Source:HGNC Symbol;Acc:HGNC:27362]
#INFO:	QUERY:	ENSG00000175294	CATSPER1	cation channel sperm associated 1 [Source:HGNC Symbol;Acc:HGNC:17116]
#INFO:	QUERY:	ENSG00000151611	MMAA	methylmalonic aciduria (cobalamin deficiency) cblA type [Source:HGNC Symbol;Acc:HGNC:18871]
#INFO:	QUERY:	ENSG00000157315	TMED6	transmembrane p24 trafficking protein 6 [Source:HGNC Symbol;Acc:HGNC:28331]
#INFO:	QUERY:	ENSG00000176920	FUT2	fucosyltransferase 2 [Source:HGNC Symbol;Acc:HGNC:4013]
#INFO:	QUERY:	ENSG00000213280	RP11-212P7.1	N/A
#INFO:	QUERY:	ENSG00000139914	FITM1	fat storage inducing transmembrane protein 1 [Source:HGNC Symbol;Acc:HGNC:33714]
#INFO:	QUERY:	ENSG00000140043	PTGR2	prostaglandin reductase 2 [Source:HGNC Symbol;Acc:HGNC:20149]
#INFO:	QUERY:	ENSG00000243811	APOBEC3D	apolipoprotein B mRNA editing enzyme catalytic subunit 3D [Source:HGNC Symbol;Acc:HGNC:17354]
#INFO:	QUERY:	ENSG00000138744	NAAA	N-acylethanolamine acid amidase [Source:HGNC Symbol;Acc:HGNC:736]
#INFO:	QUERY:	ENSG00000111644	ACRBP	acrosin binding protein [Source:HGNC Symbol;Acc:HGNC:17195]
#INFO:	QUERY:	ENSG00000089692	LAG3	lymphocyte activating 3 [Source:HGNC Symbol;Acc:HGNC:6476]
#INFO:	QUERY:	ENSG00000280003	RP11-330H6.6	N/A
#INFO:	QUERY:	ENSG00000089127	OAS1	2'-5'-oligoadenylate synthetase 1 [Source:HGNC Symbol;Acc:HGNC:8086]
#INFO:	QUERY:	ENSG00000127252	HRASLS	HRAS like suppressor [Source:HGNC Symbol;Acc:HGNC:14922]
#INFO:	QUERY:	ENSG00000205426	KRT81	keratin 81 [Source:HGNC Symbol;Acc:HGNC:6458]
#INFO:	QUERY:	ENSG00000075073	TACR2	tachykinin receptor 2 [Source:HGNC Symbol;Acc:HGNC:11527]
#INFO:	QUERY:	ENSG00000099953	MMP11	matrix metallopeptidase 11 [Source:HGNC Symbol;Acc:HGNC:7157]
#INFO:	QUERY:	ENSG00000103528	SYT17	synaptotagmin 17 [Source:HGNC Symbol;Acc:HGNC:24119]
#INFO:	QUERY:	ENSG00000112312	GMNN	geminin, DNA replication inhibitor [Source:HGNC Symbol;Acc:HGNC:17493]
#INFO:	QUERY:	ENSG00000136425	CIB2	calcium and integrin binding family member 2 [Source:HGNC Symbol;Acc:HGNC:24579]
#INFO:	QUERY:	ENSG00000126246	IGFLR1	IGF like family receptor 1 [Source:HGNC Symbol;Acc:HGNC:23620]
#INFO:	QUERY:	ENSG00000065600	TMEM206	transmembrane protein 206 [Source:HGNC Symbol;Acc:HGNC:25593]
#INFO:	QUERY:	ENSG00000067992	PDK3	pyruvate dehydrogenase kinase 3 [Source:HGNC Symbol;Acc:HGNC:8811]
#INFO:	QUERY:	ENSG00000277782	RP11-775C24.5	N/A
#INFO:	QUERY:	ENSG00000241431	RPL37P6	ribosomal protein L37 pseudogene 6 [Source:HGNC Symbol;Acc:HGNC:31080]
#INFO:	QUERY:	ENSG00000126787	DLGAP5	DLG associated protein 5 [Source:HGNC Symbol;Acc:HGNC:16864]
#INFO:	QUERY:	ENSG00000093009	CDC45	cell division cycle 45 [Source:HGNC Symbol;Acc:HGNC:1739]
#INFO:	QUERY:	ENSG00000282393	CTD-3113P16.11	N/A
#INFO:	QUERY:	ENSG00000271303	SRXN1	sulfiredoxin 1 [Source:HGNC Symbol;Acc:HGNC:16132]
#INFO:	QUERY:	ENSG00000123179	EBPL	emopamil binding protein like [Source:HGNC Symbol;Acc:HGNC:18061]
#INFO:	QUERY:	ENSG00000108825	PTGES3L-AARSD1	PTGES3L-AARSD1 readthrough [Source:HGNC Symbol;Acc:HGNC:43946]
#INFO:	QUERY:	ENSG00000281469	RP11-567F11.1	N/A
#INFO:	QUERY:	ENSG00000274427	RP11-972P1.10	N/A
#INFO:	QUERY:	ENSG00000172602	RND1	Rho family GTPase 1 [Source:HGNC Symbol;Acc:HGNC:18314]
#INFO:	QUERY:	ENSG00000074211	PPP2R2C	protein phosphatase 2 regulatory subunit Bgamma [Source:HGNC Symbol;Acc:HGNC:9306]
#INFO:	QUERY:	ENSG00000277728	RP11-143K11.7	N/A
#INFO:	QUERY:	ENSG00000267802	N/A	N/A
#INFO:	QUERY:	ENSG00000234975	FTH1P2	ferritin heavy chain 1 pseudogene 2 [Source:HGNC Symbol;Acc:HGNC:3989]
#INFO:	QUERY:	ENSG00000085999	RAD54L	RAD54-like (S. cerevisiae) [Source:HGNC Symbol;Acc:HGNC:9826]
#INFO:	QUERY:	ENSG00000101842	VSIG1	V-set and immunoglobulin domain containing 1 [Source:HGNC Symbol;Acc:HGNC:28675]
#INFO:	QUERY:	ENSG00000279369	RP11-51F16.1	N/A
#INFO:	QUERY:	ENSG00000272993	RP11-196G18.24	N/A
#INFO:	QUERY:	ENSG00000184635	ZNF93	zinc finger protein 93 [Source:HGNC Symbol;Acc:HGNC:13169]
#INFO:	QUERY:	ENSG00000123473	STIL	SCL/TAL1 interrupting locus [Source:HGNC Symbol;Acc:HGNC:10879]
#INFO:	QUERY:	ENSG00000280351	CTD-2561B21.8	N/A
#INFO:	QUERY:	ENSG00000164520	RAET1E	retinoic acid early transcript 1E [Source:HGNC Symbol;Acc:HGNC:16793]
#INFO:	QUERY:	ENSG00000123009	NME2P1	NME/NM23 nucleoside diphosphate kinase 2 pseudogene 1 [Source:HGNC Symbol;Acc:HGNC:31358]
#INFO:	QUERY:	ENSG00000279265	AC000123.3	N/A
#INFO:	QUERY:	ENSG00000228343	RP11-1148L6.5	N/A
#INFO:	QUERY:	ENSG00000173262	SLC2A14	solute carrier family 2 member 14 [Source:HGNC Symbol;Acc:HGNC:18301]
#INFO:	QUERY:	ENSG00000126778	SIX1	SIX homeobox 1 [Source:HGNC Symbol;Acc:HGNC:10887]
#INFO:	QUERY:	ENSG00000276408	RP11-490B18.5	N/A
#INFO:	QUERY:	ENSG00000138347	MYPN	myopalladin [Source:HGNC Symbol;Acc:HGNC:23246]
#INFO:	QUERY:	ENSG00000273796	LL21NC02-21A1.1	N/A
#INFO:	QUERY:	ENSG00000255909	PDCD5P1	programmed cell death 5 pseudogene 1 [Source:HGNC Symbol;Acc:HGNC:49885]
#INFO:	QUERY:	ENSG00000138435	CHRNA1	cholinergic receptor nicotinic alpha 1 subunit [Source:HGNC Symbol;Acc:HGNC:1955]
#INFO:	QUERY:	ENSG00000149313	AASDHPPT	aminoadipate-semialdehyde dehydrogenase-phosphopantetheinyl transferase [Source:HGNC Symbol;Acc:HGNC:14235]
#INFO:	QUERY:	ENSG00000267283	AC005306.3	N/A
#INFO:	QUERY:	ENSG00000261253	AC137932.6	N/A
#INFO:	QUERY:	ENSG00000223361	FTH1P10	ferritin heavy chain 1 pseudogene 10 [Source:HGNC Symbol;Acc:HGNC:3980]
#INFO:	QUERY:	ENSG00000227486	RP13-188A5.1	N/A
#INFO:	QUERY:	ENSG00000140465	CYP1A1	cytochrome P450 family 1 subfamily A member 1 [Source:HGNC Symbol;Acc:HGNC:2595]
#INFO:	QUERY:	ENSG00000262094	AC139099.5	N/A
#INFO:	QUERY:	ENSG00000240731	RP5-890O3.9	N/A
#INFO:	QUERY:	ENSG00000140832	MARVELD3	MARVEL domain containing 3 [Source:HGNC Symbol;Acc:HGNC:30525]
#INFO:	QUERY:	ENSG00000272791	RP11-464F9.22	N/A
#INFO:	QUERY:	ENSG00000231822	AC019097.7	N/A
#INFO:	QUERY:	ENSG00000242445	RPL7AP11	ribosomal protein L7a pseudogene 11 [Source:HGNC Symbol;Acc:HGNC:35242]
#INFO:	QUERY:	ENSG00000272689	RP4-539M6.21	N/A
#INFO:	QUERY:	ENSG00000272744	RP11-367N14.3	N/A
#INFO:	QUERY:	ENSG00000151364	KCTD14	potassium channel tetramerization domain containing 14 [Source:HGNC Symbol;Acc:HGNC:23295]
#INFO:	QUERY:	ENSG00000272506	RP4-535B20.4	N/A
#INFO:	QUERY:	ENSG00000241697	TMEFF1	transmembrane protein with EGF like and two follistatin like domains 1 [Source:HGNC Symbol;Acc:HGNC:11866]
#INFO:	QUERY:	ENSG00000156869	FRRS1	ferric chelate reductase 1 [Source:HGNC Symbol;Acc:HGNC:27622]
#INFO:	QUERY:	ENSG00000270040	RP11-416A14.1	N/A
#INFO:	QUERY:	ENSG00000263859	RP11-498C9.16	N/A
#INFO:	QUERY:	ENSG00000250337	LINC01021	long intergenic non-protein coding RNA 1021 [Source:HGNC Symbol;Acc:HGNC:48995]
#INFO:	QUERY:	ENSG00000157322	CLEC18A	C-type lectin domain family 18 member A [Source:HGNC Symbol;Acc:HGNC:30388]
#INFO:	QUERY:	ENSG00000259323	N/A	N/A
#INFO:	QUERY:	ENSG00000260037	CTD-2524L6.3	N/A
#INFO:	QUERY:	ENSG00000270332	SMC2-AS1	SMC2 antisense RNA 1 (head to head) [Source:HGNC Symbol;Acc:HGNC:50827]
#INFO:	QUERY:	ENSG00000212802	RPL15P3	ribosomal protein L15 pseudogene 3 [Source:HGNC Symbol;Acc:HGNC:21538]
#INFO:	QUERY:	ENSG00000269843	CTC-490E21.10	N/A
#INFO:	QUERY:	ENSG00000205544	TMEM256	transmembrane protein 256 [Source:HGNC Symbol;Acc:HGNC:28618]
#INFO:	QUERY:	ENSG00000248309	MEF2C-AS1	MEF2C antisense RNA 1 [Source:HGNC Symbol;Acc:HGNC:48908]
#INFO:	QUERY:	ENSG00000255389	C6ORF3	N/A
#INFO:	QUERY:	ENSG00000269696	AC007228.11	N/A
#INFO:	QUERY:	ENSG00000228439	TSTD3	thiosulfate sulfurtransferase (rhodanese)-like domain containing 3 [Source:HGNC Symbol;Acc:HGNC:40910]
#INFO:	QUERY:	ENSG00000268366	CTC-492K19.4	N/A
#INFO:	QUERY:	ENSG00000232713	AC010733.5	N/A
#INFO:	QUERY:	ENSG00000267474	CTC-548K16.6	N/A
#INFO:	QUERY:	ENSG00000176092	AIM1L	absent in melanoma 1-like [Source:HGNC Symbol;Acc:HGNC:17295]
#INFO:	QUERY:	ENSG00000226197	RP11-536O18.1	N/A
#INFO:	QUERY:	ENSG00000197744	PTMAP2	prothymosin, alpha pseudogene 2 [Source:HGNC Symbol;Acc:HGNC:9625]
#INFO:	QUERY:	ENSG00000241014	RP11-244H3.1	N/A
#INFO:	QUERY:	ENSG00000187630	DHRS4L2	dehydrogenase/reductase 4 like 2 [Source:HGNC Symbol;Acc:HGNC:19731]
#INFO:	QUERY:	ENSG00000260927	RP11-459F6.3	N/A
#INFO:	QUERY:	ENSG00000185155	MIXL1	Mix paired-like homeobox [Source:HGNC Symbol;Acc:HGNC:13363]
#INFO:	QUERY:	ENSG00000188672	RHCE	Rh blood group CcEe antigens [Source:HGNC Symbol;Acc:HGNC:10008]
#INFO:	QUERY:	ENSG00000171448	ZBTB26	zinc finger and BTB domain containing 26 [Source:HGNC Symbol;Acc:HGNC:23383]
#INFO:	QUERY:	ENSG00000186280	KDM4D	lysine demethylase 4D [Source:HGNC Symbol;Acc:HGNC:25498]
#INFO:	QUERY:	ENSG00000260325	HSPB9	heat shock protein family B (small) member 9 [Source:HGNC Symbol;Acc:HGNC:30589]
#INFO:	QUERY:	ENSG00000171174	RBKS	ribokinase [Source:HGNC Symbol;Acc:HGNC:30325]
#INFO:	QUERY:	ENSG00000172476	RAB40A	RAB40A, member RAS oncogene family [Source:HGNC Symbol;Acc:HGNC:18283]
#INFO:	QUERY:	ENSG00000170417	TMEM182	transmembrane protein 182 [Source:HGNC Symbol;Acc:HGNC:26391]
#INFO:	QUERY:	ENSG00000170627	GTSF1	gametocyte specific factor 1 [Source:HGNC Symbol;Acc:HGNC:26565]
#INFO:	QUERY:	ENSG00000166920	C15ORF48	chromosome 15 open reading frame 48 [Source:HGNC Symbol;Acc:HGNC:29898]
#INFO:	QUERY:	ENSG00000175305	CCNE2	cyclin E2 [Source:HGNC Symbol;Acc:HGNC:1590]
#INFO:	QUERY:	ENSG00000165899	OTOGL	otogelin like [Source:HGNC Symbol;Acc:HGNC:26901]
#INFO:	QUERY:	ENSG00000166343	MSS51	MSS51 mitochondrial translational activator [Source:HGNC Symbol;Acc:HGNC:21000]
#INFO:	QUERY:	ENSG00000152380	FAM151B	family with sequence similarity 151 member B [Source:HGNC Symbol;Acc:HGNC:33716]
#INFO:	QUERY:	ENSG00000161298	ZNF382	zinc finger protein 382 [Source:HGNC Symbol;Acc:HGNC:17409]
#INFO:	QUERY:	ENSG00000213080	RP11-312J18.5	N/A
#INFO:	QUERY:	ENSG00000141854	MISP3	MISP family member 3 [Source:HGNC Symbol;Acc:HGNC:26963]
#INFO:	QUERY:	ENSG00000197405	C5AR1	complement C5a receptor 1 [Source:HGNC Symbol;Acc:HGNC:1338]
#INFO:	QUERY:	ENSG00000230629	RPS23P8	ribosomal protein S23 pseudogene 8 [Source:HGNC Symbol;Acc:HGNC:35982]
#INFO:	QUERY:	ENSG00000107833	NPM3	nucleophosmin/nucleoplasmin 3 [Source:HGNC Symbol;Acc:HGNC:7931]
#INFO:	QUERY:	ENSG00000108622	ICAM2	intercellular adhesion molecule 2 [Source:HGNC Symbol;Acc:HGNC:5345]
#INFO:	QUERY:	ENSG00000271853	RP1-178F15.5	N/A
#INFO:	QUERY:	ENSG00000086300	SNX10	sorting nexin 10 [Source:HGNC Symbol;Acc:HGNC:14974]
#INFO:	QUERY:	ENSG00000100612	DHRS7	dehydrogenase/reductase 7 [Source:HGNC Symbol;Acc:HGNC:21524]
#INFO:	QUERY:	ENSG00000109805	NCAPG	non-SMC condensin I complex subunit G [Source:HGNC Symbol;Acc:HGNC:24304]
#INFO:	QUERY:	ENSG00000271787	RP11-254F7.3	N/A
#INFO:	QUERY:	ENSG00000102575	ACP5	acid phosphatase 5, tartrate resistant [Source:HGNC Symbol;Acc:HGNC:124]
#INFO:	QUERY:	ENSG00000096092	TMEM14A	transmembrane protein 14A [Source:HGNC Symbol;Acc:HGNC:21076]
#INFO:	QUERY:	ENSG00000281091	RP13-349O20.2	N/A
#INFO:	QUERY:	ENSG00000164283	ESM1	endothelial cell specific molecule 1 [Source:HGNC Symbol;Acc:HGNC:3466]
#INFO:	QUERY:	ENSG00000054938	CHRDL2	chordin like 2 [Source:HGNC Symbol;Acc:HGNC:24168]
#INFO:	QUERY:	ENSG00000073905	VDAC1P1	voltage dependent anion channel 1 pseudogene 1 [Source:HGNC Symbol;Acc:HGNC:12671]
#INFO:	QUERY:	ENSG00000128692	EIF2S2P4	eukaryotic translation initiation factor 2 subunit 2 beta pseudogene 4 [Source:HGNC Symbol;Acc:HGNC:37626]
#INFO:	QUERY:	ENSG00000171208	NETO2	neuropilin and tolloid like 2 [Source:HGNC Symbol;Acc:HGNC:14644]
#INFO:	QUERY:	ENSG00000172458	IL17D	interleukin 17D [Source:HGNC Symbol;Acc:HGNC:5984]
#INFO:	QUERY:	ENSG00000061656	SPAG4	sperm associated antigen 4 [Source:HGNC Symbol;Acc:HGNC:11214]
#INFO:	QUERY:	ENSG00000280206	CTB-193M12.5	N/A
#INFO:	QUERY:	ENSG00000279923	CTD-2008E3.1	N/A
#INFO:	QUERY:	ENSG00000144120	TMEM177	transmembrane protein 177 [Source:HGNC Symbol;Acc:HGNC:28143]
#INFO:	QUERY:	ENSG00000069482	GAL	galanin and GMAP prepropeptide [Source:HGNC Symbol;Acc:HGNC:4114]
#INFO:	QUERY:	ENSG00000281468	CTC-459F4.9	N/A
#INFO:	QUERY:	ENSG00000271895	RP4-635E18.8	N/A
#INFO:	QUERY:	ENSG00000204516	MICB	MHC class I polypeptide-related sequence B [Source:HGNC Symbol;Acc:HGNC:7091]
#INFO:	QUERY:	ENSG00000234917	RP5-994D16.3	N/A
#INFO:	QUERY:	ENSG00000237803	LINC00211	long intergenic non-protein coding RNA 211 [Source:HGNC Symbol;Acc:HGNC:37459]
#INFO:	QUERY:	ENSG00000237649	KIFC1	kinesin family member C1 [Source:HGNC Symbol;Acc:HGNC:6389]
#INFO:	QUERY:	ENSG00000121577	POPDC2	popeye domain containing 2 [Source:HGNC Symbol;Acc:HGNC:17648]
#INFO:	QUERY:	ENSG00000279519	RP11-288C18.1	N/A
#INFO:	QUERY:	ENSG00000280018	CH507-154B10.2	N/A
#INFO:	QUERY:	ENSG00000280294	RP11-177H2.1	N/A
#INFO:	QUERY:	ENSG00000255629	RP11-196H14.3	N/A
#INFO:	QUERY:	ENSG00000234645	YWHAEP5	tyrosine 3-monooxygenase/tryptophan 5-monooxygenase activation protein epsilon pseudogene 5 [Source:HGNC Symbol;Acc:HGNC:49439]
#INFO:	QUERY:	ENSG00000241217	RN7SL809P	RNA, 7SL, cytoplasmic 809, pseudogene [Source:HGNC Symbol;Acc:HGNC:46825]
#INFO:	QUERY:	ENSG00000173418	NAA20	N(alpha)-acetyltransferase 20, NatB catalytic subunit [Source:HGNC Symbol;Acc:HGNC:15908]
#INFO:	QUERY:	ENSG00000274828	RP11-567M16.6	N/A
#INFO:	QUERY:	ENSG00000277462	ZNF670	zinc finger protein 670 [Source:HGNC Symbol;Acc:HGNC:28167]
#INFO:	QUERY:	ENSG00000279882	CTB-151G24.2	N/A
#INFO:	QUERY:	ENSG00000233817	RP11-168K11.3	N/A
#INFO:	QUERY:	ENSG00000242474	AC093627.9	N/A
#INFO:	QUERY:	ENSG00000232119	MCTS1	MCTS1, re-initiation and release factor [Source:HGNC Symbol;Acc:HGNC:23357]
#INFO:	QUERY:	ENSG00000229591	RP5-981O7.2	N/A
#INFO:	QUERY:	ENSG00000231066	NPM1P9	nucleophosmin 1 pseudogene 9 [Source:HGNC Symbol;Acc:HGNC:7929]
#INFO:	QUERY:	ENSG00000228991	N/A	N/A
#INFO:	QUERY:	ENSG00000230793	SMARCE1P5	SWI/SNF related, matrix associated, actin dependent regulator of chromatin, subfamily e, member 1 pseudogene 5 [Source:HGNC Symbol;Acc:HGNC:39734]
#INFO:	QUERY:	ENSG00000230721	RP4-612B15.2	N/A
#INFO:	QUERY:	ENSG00000246523	RP11-736K20.6	N/A
#INFO:	QUERY:	ENSG00000233859	ADH5P4	alcohol dehydrogenase 5 (class III), chi polypeptide, pseudogene 4 [Source:HGNC Symbol;Acc:HGNC:21377]
#INFO:	QUERY:	ENSG00000229368	AC090587.4	N/A
#INFO:	QUERY:	ENSG00000247572	CKMT2-AS1	CKMT2 antisense RNA 1 [Source:HGNC Symbol;Acc:HGNC:48997]
#INFO:	QUERY:	ENSG00000240036	RP11-587D21.1	N/A
#INFO:	QUERY:	ENSG00000248636	RP11-768F21.1	N/A
#INFO:	QUERY:	ENSG00000226855	RPSAP17	ribosomal protein SA pseudogene 17 [Source:HGNC Symbol;Acc:HGNC:35707]
#INFO:	QUERY:	ENSG00000249898	MCPH1-AS1	MCPH1 antisense RNA 1 [Source:HGNC Symbol;Acc:HGNC:51655]
#INFO:	QUERY:	ENSG00000135312	HTR1B	5-hydroxytryptamine receptor 1B [Source:HGNC Symbol;Acc:HGNC:5287]
#INFO:	QUERY:	ENSG00000272338	RP11-722E23.2	N/A
#INFO:	QUERY:	ENSG00000266311	AC007952.4	N/A
#INFO:	QUERY:	ENSG00000242798	RP11-506M12.1	N/A
#INFO:	QUERY:	ENSG00000226445	XXYAC-YX65C7_A.2	N/A
#INFO:	QUERY:	ENSG00000251602	RP11-521B24.3	N/A
#INFO:	QUERY:	ENSG00000223861	RP11-74C1.2	N/A
#INFO:	QUERY:	ENSG00000249328	RP11-26J3.1	N/A
#INFO:	QUERY:	ENSG00000222032	AC112721.2	N/A
#INFO:	QUERY:	ENSG00000225806	RP1-309F20.3	N/A
#INFO:	QUERY:	ENSG00000225760	LINC00431	long intergenic non-protein coding RNA 431 [Source:HGNC Symbol;Acc:HGNC:42766]
#INFO:	QUERY:	ENSG00000253616	RP11-875O11.3	N/A
#INFO:	QUERY:	ENSG00000224790	AP000704.5	N/A
#INFO:	QUERY:	ENSG00000253785	CTC-308K20.3	N/A
#INFO:	QUERY:	ENSG00000161243	FBXO27	F-box protein 27 [Source:HGNC Symbol;Acc:HGNC:18753]
#INFO:	QUERY:	ENSG00000272144	CTD-2035E11.5	N/A
#INFO:	QUERY:	ENSG00000267741	UBE2L4	ubiquitin conjugating enzyme E2 L4 (pseudogene) [Source:HGNC Symbol;Acc:HGNC:12489]
#INFO:	QUERY:	ENSG00000213842	SUGT1P2	SGT1 homolog, MIS12 kinetochore complex assembly cochaperone pseudogene 2 [Source:HGNC Symbol;Acc:HGNC:31377]
#INFO:	QUERY:	ENSG00000219891	ZSCAN12P1	zinc finger and SCAN domain containing 12 pseudogene 1 [Source:HGNC Symbol;Acc:HGNC:13850]
#INFO:	QUERY:	ENSG00000166664	CHRFAM7A	CHRNA7 (exons 5-10) and FAM7A (exons A-E) fusion [Source:HGNC Symbol;Acc:HGNC:15781]
#INFO:	QUERY:	ENSG00000271698	GS1-393G12.13	N/A
#INFO:	QUERY:	ENSG00000270574	RP11-171I2.2	N/A
#INFO:	QUERY:	ENSG00000270760	AD001527.7	N/A
#INFO:	QUERY:	ENSG00000162999	DUSP19	dual specificity phosphatase 19 [Source:HGNC Symbol;Acc:HGNC:18894]
#INFO:	QUERY:	ENSG00000267344	CTB-39G8.3	N/A
#INFO:	QUERY:	ENSG00000206535	LNP1	leukemia NUP98 fusion partner 1 [Source:HGNC Symbol;Acc:HGNC:28014]
#INFO:	QUERY:	ENSG00000213985	AC078899.1	N/A
#INFO:	QUERY:	ENSG00000269720	CTD-2521M24.13	N/A
#INFO:	QUERY:	ENSG00000269934	RP5-1139B12.3	N/A
#INFO:	QUERY:	ENSG00000212124	TAS2R19	taste 2 receptor member 19 [Source:HGNC Symbol;Acc:HGNC:19108]
#INFO:	QUERY:	ENSG00000257790	EIF4A1P4	eukaryotic translation initiation factor 4A1 pseudogene 4 [Source:HGNC Symbol;Acc:HGNC:37923]
#INFO:	QUERY:	ENSG00000164749	HNF4G	hepatocyte nuclear factor 4 gamma [Source:HGNC Symbol;Acc:HGNC:5026]
#INFO:	QUERY:	ENSG00000269293	ZSCAN16-AS1	ZSCAN16 antisense RNA 1 [Source:HGNC Symbol;Acc:HGNC:48982]
#INFO:	QUERY:	ENSG00000204947	ZNF425	zinc finger protein 425 [Source:HGNC Symbol;Acc:HGNC:20690]
#INFO:	QUERY:	ENSG00000224023	FLJ37035	uncharacterized LOC399821 [Source:EntrezGene;Acc:399821]
#INFO:	QUERY:	ENSG00000177359	OVOS2	N/A
#INFO:	QUERY:	ENSG00000267452	RP11-1018N14.5	N/A
#INFO:	QUERY:	ENSG00000268996	MAN1B1-AS1	MAN1B1 antisense RNA 1 (head to head) [Source:HGNC Symbol;Acc:HGNC:48715]
#INFO:	QUERY:	ENSG00000205534	SMG1P2	SMG1P2, nonsense mediated mRNA decay associated PI3K related kinase pseudogene 2 [Source:HGNC Symbol;Acc:HGNC:49859]
#INFO:	QUERY:	ENSG00000258734	RP11-112J1.3	N/A
#INFO:	QUERY:	ENSG00000257849	RP11-547C5.1	N/A
#INFO:	QUERY:	ENSG00000258824	CTD-2555O16.2	N/A
#INFO:	QUERY:	ENSG00000203688	RP11-351J23.1	N/A
#INFO:	QUERY:	ENSG00000259368	RP11-64K12.4	N/A
#INFO:	QUERY:	ENSG00000227540	DNAJC9-AS1	DNAJC9 antisense RNA 1 [Source:EntrezGene;Acc:414245]
#INFO:	QUERY:	ENSG00000182557	SPNS3	sphingolipid transporter 3 (putative) [Source:HGNC Symbol;Acc:HGNC:28433]
#INFO:	QUERY:	ENSG00000267282	CTB-129P6.4	N/A
#INFO:	QUERY:	ENSG00000259206	N/A	N/A
#INFO:	QUERY:	ENSG00000259539	CTD-2651B20.1	N/A
#INFO:	QUERY:	ENSG00000198346	ZNF813	zinc finger protein 813 [Source:HGNC Symbol;Acc:HGNC:33257]
#INFO:	QUERY:	ENSG00000256885	N/A	N/A
#INFO:	QUERY:	ENSG00000206344	HCG27	HLA complex group 27 (non-protein coding) [Source:HGNC Symbol;Acc:HGNC:27366]
#INFO:	QUERY:	ENSG00000261063	RP11-538I12.2	N/A
#INFO:	QUERY:	ENSG00000257264	MIR3179-1	microRNA 3179-1 [Source:HGNC Symbol;Acc:HGNC:38353]
#INFO:	QUERY:	ENSG00000187187	ZNF546	zinc finger protein 546 [Source:HGNC Symbol;Acc:HGNC:28671]
#INFO:	QUERY:	ENSG00000204556	CTD-2514C3.1	N/A
#INFO:	QUERY:	ENSG00000241106	HLA-DOB	major histocompatibility complex, class II, DO beta [Source:HGNC Symbol;Acc:HGNC:4937]
#INFO:	QUERY:	ENSG00000158406	HIST1H4H	histone cluster 1 H4 family member h [Source:HGNC Symbol;Acc:HGNC:4788]
#INFO:	QUERY:	ENSG00000163376	KBTBD8	kelch repeat and BTB domain containing 8 [Source:HGNC Symbol;Acc:HGNC:30691]
#INFO:	QUERY:	ENSG00000214140	PRCD	progressive rod-cone degeneration [Source:HGNC Symbol;Acc:HGNC:32528]
#INFO:	QUERY:	ENSG00000145247	OCIAD2	OCIA domain containing 2 [Source:HGNC Symbol;Acc:HGNC:28685]
#INFO:	QUERY:	ENSG00000203943	SAMD13	sterile alpha motif domain containing 13 [Source:HGNC Symbol;Acc:HGNC:24582]
#INFO:	QUERY:	ENSG00000134215	VAV3	vav guanine nucleotide exchange factor 3 [Source:HGNC Symbol;Acc:HGNC:12659]
#INFO:	QUERY:	ENSG00000110881	ASIC1	acid sensing ion channel subunit 1 [Source:HGNC Symbol;Acc:HGNC:100]
#INFO:	QUERY:	ENSG00000152475	ZNF837	zinc finger protein 837 [Source:HGNC Symbol;Acc:HGNC:25164]
#INFO:	QUERY:	ENSG00000215417	MIR17HG	miR-17-92a-1 cluster host gene [Source:HGNC Symbol;Acc:HGNC:23564]
#INFO:	QUERY:	ENSG00000103740	ACSBG1	acyl-CoA synthetase bubblegum family member 1 [Source:HGNC Symbol;Acc:HGNC:29567]
#INFO:	QUERY:	ENSG00000105877	DNAH11	dynein axonemal heavy chain 11 [Source:HGNC Symbol;Acc:HGNC:2942]
#INFO:	QUERY:	ENSG00000272921	RP11-500M8.7	N/A
#INFO:	QUERY:	ENSG00000100162	CENPM	centromere protein M [Source:HGNC Symbol;Acc:HGNC:18352]
#INFO:	QUERY:	ENSG00000104863	LIN7B	lin-7 homolog B, crumbs cell polarity complex component [Source:HGNC Symbol;Acc:HGNC:17788]
#INFO:	QUERY:	ENSG00000128228	SDF2L1	stromal cell derived factor 2 like 1 [Source:HGNC Symbol;Acc:HGNC:10676]
#INFO:	QUERY:	ENSG00000075643	MOCOS	molybdenum cofactor sulfurase [Source:HGNC Symbol;Acc:HGNC:18234]
#INFO:	QUERY:	ENSG00000111186	WNT5B	Wnt family member 5B [Source:HGNC Symbol;Acc:HGNC:16265]
#INFO:	QUERY:	ENSG00000158427	TMSB15B	thymosin beta 15B [Source:HGNC Symbol;Acc:HGNC:28612]
#INFO:	QUERY:	ENSG00000060140	STYK1	serine/threonine/tyrosine kinase 1 [Source:HGNC Symbol;Acc:HGNC:18889]
#INFO:	QUERY:	ENSG00000113734	BNIP1	BCL2 interacting protein 1 [Source:HGNC Symbol;Acc:HGNC:1082]
#INFO:	QUERY:	ENSG00000165152	TMEM246	transmembrane protein 246 [Source:HGNC Symbol;Acc:HGNC:28180]
#INFO:	QUERY:	ENSG00000053438	NNAT	neuronatin [Source:HGNC Symbol;Acc:HGNC:7860]
#INFO:	QUERY:	ENSG00000080986	NDC80	NDC80, kinetochore complex component [Source:HGNC Symbol;Acc:HGNC:16909]
#INFO:	QUERY:	ENSG00000124688	MAD2L1BP	MAD2L1 binding protein [Source:HGNC Symbol;Acc:HGNC:21059]
#INFO:	QUERY:	ENSG00000262967	RP11-294J22.6	N/A
#INFO:	QUERY:	ENSG00000036448	MYOM2	myomesin 2 [Source:HGNC Symbol;Acc:HGNC:7614]
#INFO:	QUERY:	ENSG00000089876	DHX32	DEAH-box helicase 32 (putative) [Source:HGNC Symbol;Acc:HGNC:16717]
#INFO:	QUERY:	ENSG00000115998	C2ORF42	chromosome 2 open reading frame 42 [Source:HGNC Symbol;Acc:HGNC:26056]
#INFO:	QUERY:	ENSG00000275426	CH17-262A2.1	N/A
#INFO:	QUERY:	ENSG00000236453	AC003092.1	N/A
#INFO:	QUERY:	ENSG00000240069	GPAA1P1	glycosylphosphatidylinositol anchor attachment 1 pseudogene 1 [Source:HGNC Symbol;Acc:HGNC:4447]
#INFO:	QUERY:	ENSG00000234883	MIR155HG	MIR155 host gene [Source:HGNC Symbol;Acc:HGNC:35460]
#INFO:	QUERY:	ENSG00000236991	EDRF1-AS1	EDRF1 antisense RNA 1 [Source:HGNC Symbol;Acc:HGNC:49501]
#INFO:	QUERY:	ENSG00000234546	RP3-510D11.2	N/A
#INFO:	QUERY:	ENSG00000241494	RP11-796G6.1	N/A
#INFO:	QUERY:	ENSG00000235554	AC005822.1	N/A
#INFO:	QUERY:	ENSG00000241511	RPS15AP24	ribosomal protein S15a pseudogene 24 [Source:HGNC Symbol;Acc:HGNC:36174]
#INFO:	QUERY:	ENSG00000244041	LINC01011	long intergenic non-protein coding RNA 1011 [Source:HGNC Symbol;Acc:HGNC:33812]
#INFO:	QUERY:	ENSG00000230499	AC108463.1	N/A
#INFO:	QUERY:	ENSG00000237976	RP11-126K1.6	N/A
#INFO:	QUERY:	ENSG00000228782	CTD-2026D20.3	N/A
#INFO:	QUERY:	ENSG00000228495	LINC01013	long intergenic non-protein coding RNA 1013 [Source:HGNC Symbol;Acc:HGNC:48987]
#INFO:	QUERY:	ENSG00000231409	RP11-83J16.1	N/A
#INFO:	QUERY:	ENSG00000247950	SEC24B-AS1	SEC24B antisense RNA 1 [Source:HGNC Symbol;Acc:HGNC:44003]
#INFO:	QUERY:	ENSG00000240005	RP11-293A21.1	N/A
#INFO:	QUERY:	ENSG00000247993	FOXD1-AS1	FOXD1 antisense RNA 1 [Source:HGNC Symbol;Acc:HGNC:50658]
#INFO:	QUERY:	ENSG00000224512	N/A	N/A
#INFO:	QUERY:	ENSG00000249279	CTC-436P18.3	N/A
#INFO:	QUERY:	ENSG00000218510	LINC00339	long intergenic non-protein coding RNA 339 [Source:HGNC Symbol;Acc:HGNC:25011]
#INFO:	QUERY:	ENSG00000216866	RPS2P55	ribosomal protein S2 pseudogene 55 [Source:HGNC Symbol;Acc:HGNC:36140]
#INFO:	QUERY:	ENSG00000219545	UMAD1	UBAP1-MVB12-associated (UMA) domain containing 1 [Source:HGNC Symbol;Acc:HGNC:48955]
#INFO:	QUERY:	ENSG00000161040	FBXL13	F-box and leucine rich repeat protein 13 [Source:HGNC Symbol;Acc:HGNC:21658]
#INFO:	QUERY:	ENSG00000150667	FSIP1	fibrous sheath interacting protein 1 [Source:HGNC Symbol;Acc:HGNC:21674]
#INFO:	QUERY:	ENSG00000272153	RP1-286D6.5	N/A
#INFO:	QUERY:	ENSG00000163814	CDCP1	CUB domain containing protein 1 [Source:HGNC Symbol;Acc:HGNC:24357]
#INFO:	QUERY:	ENSG00000267655	CTD-2286N8.2	N/A
#INFO:	QUERY:	ENSG00000260788	RP11-298D21.1	N/A
#INFO:	QUERY:	ENSG00000259676	RP11-343B18.2	N/A
#INFO:	QUERY:	ENSG00000264756	N/A	N/A
#INFO:	QUERY:	ENSG00000268750	CTD-2583A14.10	N/A
#INFO:	QUERY:	ENSG00000206044	N/A	N/A
#INFO:	QUERY:	ENSG00000183807	FAM162B	family with sequence similarity 162 member B [Source:HGNC Symbol;Acc:HGNC:21549]
#INFO:	QUERY:	ENSG00000268403	CTD-2371O3.3	N/A
#INFO:	QUERY:	ENSG00000175536	LIPT2	lipoyl(octanoyl) transferase 2 (putative) [Source:HGNC Symbol;Acc:HGNC:37216]
#INFO:	QUERY:	ENSG00000259790	ANP32BP1	acidic nuclear phosphoprotein 32 family member B pseudogene 1 [Source:HGNC Symbol;Acc:HGNC:24267]
#INFO:	QUERY:	ENSG00000225407	CTD-2384B11.2	N/A
#INFO:	QUERY:	ENSG00000226706	RP11-426A6.5	N/A
#INFO:	QUERY:	ENSG00000262823	RP13-580F15.2	N/A
#INFO:	QUERY:	ENSG00000265413	RP11-789C17.1	N/A
#INFO:	QUERY:	ENSG00000121316	PLBD1	phospholipase B domain containing 1 [Source:HGNC Symbol;Acc:HGNC:26215]
#INFO:	QUERY:	ENSG00000123810	B9D2	B9 protein domain 2 [Source:HGNC Symbol;Acc:HGNC:28636]
#INFO:	QUERY:	ENSG00000101773	RBBP8	RB binding protein 8, endonuclease [Source:HGNC Symbol;Acc:HGNC:9891]
#INFO:	QUERY:	ENSG00000102890	ELMO3	engulfment and cell motility 3 [Source:HGNC Symbol;Acc:HGNC:17289]
#INFO:	QUERY:	ENSG00000147437	GNRH1	gonadotropin releasing hormone 1 [Source:HGNC Symbol;Acc:HGNC:4419]
#INFO:	QUERY:	ENSG00000165480	SKA3	spindle and kinetochore associated complex subunit 3 [Source:HGNC Symbol;Acc:HGNC:20262]
#INFO:	QUERY:	ENSG00000087085	ACHE	acetylcholinesterase (Cartwright blood group) [Source:HGNC Symbol;Acc:HGNC:108]
#INFO:	QUERY:	ENSG00000107789	MINPP1	multiple inositol-polyphosphate phosphatase 1 [Source:HGNC Symbol;Acc:HGNC:7102]
#INFO:	QUERY:	ENSG00000131153	GINS2	GINS complex subunit 2 [Source:HGNC Symbol;Acc:HGNC:24575]
#INFO:	QUERY:	ENSG00000217555	CKLF	chemokine like factor [Source:HGNC Symbol;Acc:HGNC:13253]
#INFO:	QUERY:	ENSG00000034533	ASTE1	asteroid homolog 1 (Drosophila) [Source:HGNC Symbol;Acc:HGNC:25021]
#INFO:	QUERY:	ENSG00000054356	PTPRN	protein tyrosine phosphatase, receptor type N [Source:HGNC Symbol;Acc:HGNC:9676]
#INFO:	QUERY:	ENSG00000087299	L2HGDH	L-2-hydroxyglutarate dehydrogenase [Source:HGNC Symbol;Acc:HGNC:20499]
#INFO:	QUERY:	ENSG00000102174	PHEX	phosphate regulating endopeptidase homolog, X-linked [Source:HGNC Symbol;Acc:HGNC:8918]
#INFO:	QUERY:	ENSG00000168078	PBK	PDZ binding kinase [Source:HGNC Symbol;Acc:HGNC:18282]
#INFO:	QUERY:	ENSG00000060982	BCAT1	branched chain amino acid transaminase 1 [Source:HGNC Symbol;Acc:HGNC:976]
#INFO:	QUERY:	ENSG00000072954	TMEM38A	transmembrane protein 38A [Source:HGNC Symbol;Acc:HGNC:28462]
#INFO:	QUERY:	ENSG00000280088	RP11-135F9.3	N/A
#INFO:	QUERY:	ENSG00000270757	HSPE1-MOB4	HSPE1-MOB4 readthrough [Source:HGNC Symbol;Acc:HGNC:49184]
#INFO:	QUERY:	ENSG00000164109	MAD2L1	MAD2 mitotic arrest deficient-like 1 (yeast) [Source:HGNC Symbol;Acc:HGNC:6763]
#INFO:	QUERY:	ENSG00000154589	LY96	lymphocyte antigen 96 [Source:HGNC Symbol;Acc:HGNC:17156]
#INFO:	QUERY:	ENSG00000088756	ARHGAP28	Rho GTPase activating protein 28 [Source:HGNC Symbol;Acc:HGNC:25509]
#INFO:	QUERY:	ENSG00000282416	LLNLF-173C4.2	N/A
#INFO:	QUERY:	ENSG00000280244	RP11-44N21.3	N/A
#INFO:	QUERY:	ENSG00000117862	TXNDC12	thioredoxin domain containing 12 [Source:HGNC Symbol;Acc:HGNC:24626]
#INFO:	QUERY:	ENSG00000074317	SNCB	synuclein beta [Source:HGNC Symbol;Acc:HGNC:11140]
#INFO:	QUERY:	ENSG00000281371	INE2	inactivation escape 2 (non-protein coding) [Source:HGNC Symbol;Acc:HGNC:6061]
#INFO:	QUERY:	ENSG00000260912	RP11-363E7.4	N/A
#INFO:	QUERY:	ENSG00000087237	CETP	cholesteryl ester transfer protein [Source:HGNC Symbol;Acc:HGNC:1869]
#INFO:	QUERY:	ENSG00000079385	CEACAM1	carcinoembryonic antigen related cell adhesion molecule 1 [Source:HGNC Symbol;Acc:HGNC:1814]
#INFO:	QUERY:	ENSG00000281183	NPTN-IT1	NPTN intronic transcript 1 [Source:HGNC Symbol;Acc:HGNC:45091]
#INFO:	QUERY:	ENSG00000171617	ENC1	ectodermal-neural cortex 1 [Source:HGNC Symbol;Acc:HGNC:3345]
#INFO:	QUERY:	ENSG00000173928	SWSAP1	SWIM-type zinc finger 7 associated protein 1 [Source:HGNC Symbol;Acc:HGNC:26638]
#INFO:	QUERY:	ENSG00000258561	RP11-72M17.1	N/A
#INFO:	QUERY:	ENSG00000129214	SHBG	sex hormone binding globulin [Source:HGNC Symbol;Acc:HGNC:10839]
#INFO:	QUERY:	ENSG00000111247	RAD51AP1	RAD51 associated protein 1 [Source:HGNC Symbol;Acc:HGNC:16956]
#INFO:	QUERY:	ENSG00000280181	RP11-629N8.4	N/A
#INFO:	QUERY:	ENSG00000272382	CTD-2035E11.4	N/A
#INFO:	QUERY:	ENSG00000138778	CENPE	centromere protein E [Source:HGNC Symbol;Acc:HGNC:1856]
#INFO:	QUERY:	ENSG00000130513	GDF15	growth differentiation factor 15 [Source:HGNC Symbol;Acc:HGNC:30142]
#INFO:	QUERY:	ENSG00000101844	ATG4A	autophagy related 4A cysteine peptidase [Source:HGNC Symbol;Acc:HGNC:16489]
#INFO:	QUERY:	ENSG00000279033	RP11-500C12.1	N/A
#INFO:	QUERY:	ENSG00000179546	HTR1D	5-hydroxytryptamine receptor 1D [Source:HGNC Symbol;Acc:HGNC:5289]
#INFO:	QUERY:	ENSG00000140025	EFCAB11	EF-hand calcium binding domain 11 [Source:HGNC Symbol;Acc:HGNC:20357]
#INFO:	QUERY:	ENSG00000123268	ATF1	activating transcription factor 1 [Source:HGNC Symbol;Acc:HGNC:783]
#INFO:	QUERY:	ENSG00000279182	XX-C00717C00720L.1	N/A
#INFO:	QUERY:	ENSG00000125966	MMP24	matrix metallopeptidase 24 [Source:HGNC Symbol;Acc:HGNC:7172]
#INFO:	QUERY:	ENSG00000272459	RP11-1277A3.3	N/A
#INFO:	QUERY:	ENSG00000260461	RP11-541N10.3	N/A
#INFO:	QUERY:	ENSG00000254598	CSNK2A3	casein kinase 2 alpha 3 [Source:HGNC Symbol;Acc:HGNC:2458]
#INFO:	QUERY:	ENSG00000272293	RP11-91J19.3	N/A
#INFO:	QUERY:	ENSG00000275496	CH507-24F1.2	N/A
#INFO:	QUERY:	ENSG00000136514	RTP4	receptor transporter protein 4 [Source:HGNC Symbol;Acc:HGNC:23992]
#INFO:	QUERY:	ENSG00000273314	RP5-1136G13.2	N/A
#INFO:	QUERY:	ENSG00000270607	RP11-359E10.1	N/A
#INFO:	QUERY:	ENSG00000144214	LYG1	lysozyme g1 [Source:HGNC Symbol;Acc:HGNC:27014]
#INFO:	QUERY:	ENSG00000271769	N/A	N/A
#INFO:	QUERY:	ENSG00000198312	BMS1P9	BMS1, ribosome biogenesis factor pseudogene 9 [Source:HGNC Symbol;Acc:HGNC:49155]
#INFO:	QUERY:	ENSG00000147145	LPAR4	lysophosphatidic acid receptor 4 [Source:HGNC Symbol;Acc:HGNC:4478]
#INFO:	QUERY:	ENSG00000269949	RP11-738E22.3	N/A
#INFO:	QUERY:	ENSG00000260296	RP11-395I6.3	N/A
#INFO:	QUERY:	ENSG00000237039	AC018738.2	N/A
#INFO:	QUERY:	ENSG00000172731	LRRC20	leucine rich repeat containing 20 [Source:HGNC Symbol;Acc:HGNC:23421]
#INFO:	QUERY:	ENSG00000212829	RPS26P3	ribosomal protein S26 pseudogene 3 [Source:HGNC Symbol;Acc:HGNC:23411]
#INFO:	QUERY:	ENSG00000147509	RGS20	regulator of G-protein signaling 20 [Source:HGNC Symbol;Acc:HGNC:14600]
#INFO:	QUERY:	ENSG00000102048	ASB9	ankyrin repeat and SOCS box containing 9 [Source:HGNC Symbol;Acc:HGNC:17184]
#INFO:	QUERY:	ENSG00000108947	EFNB3	ephrin B3 [Source:HGNC Symbol;Acc:HGNC:3228]
#INFO:	QUERY:	ENSG00000272529	RP11-415F23.4	N/A
#INFO:	QUERY:	ENSG00000090382	LYZ	lysozyme [Source:HGNC Symbol;Acc:HGNC:6740]
#INFO:	QUERY:	ENSG00000038210	PI4K2B	phosphatidylinositol 4-kinase type 2 beta [Source:HGNC Symbol;Acc:HGNC:18215]
#INFO:	QUERY:	ENSG00000282851	BISPR	BST2 interferon stimulated positive regulator (non-protein coding) [Source:HGNC Symbol;Acc:HGNC:51290]
#INFO:	QUERY:	ENSG00000150551	LYPD1	LY6/PLAUR domain containing 1 [Source:HGNC Symbol;Acc:HGNC:28431]
#INFO:	QUERY:	ENSG00000152348	ATG10	autophagy related 10 [Source:HGNC Symbol;Acc:HGNC:20315]
#INFO:	QUERY:	ENSG00000140374	ETFA	electron transfer flavoprotein alpha subunit [Source:HGNC Symbol;Acc:HGNC:3481]
#INFO:	QUERY:	ENSG00000019102	VSIG2	V-set and immunoglobulin domain containing 2 [Source:HGNC Symbol;Acc:HGNC:17149]
#INFO:	QUERY:	ENSG00000283149	RP11-134F2.8	N/A
#INFO:	QUERY:	ENSG00000279641	CTD-2545G14.6	N/A
#INFO:	QUERY:	ENSG00000237977	EIF4HP2	eukaryotic translation initiation factor 4H pseudogene 2 [Source:HGNC Symbol;Acc:HGNC:49036]
#INFO:	QUERY:	ENSG00000238103	RPL9P7	ribosomal protein L9 pseudogene 7 [Source:HGNC Symbol;Acc:HGNC:30335]
#INFO:	QUERY:	ENSG00000235912	RP1-159A19.3	N/A
#INFO:	QUERY:	ENSG00000234648	AL162151.3	N/A
#INFO:	QUERY:	ENSG00000243071	RP11-613M5.2	N/A
#INFO:	QUERY:	ENSG00000231298	LINC00704	long intergenic non-protein coding RNA 704 [Source:HGNC Symbol;Acc:HGNC:44678]
#INFO:	QUERY:	ENSG00000228981	RP11-364L4.1	N/A
#INFO:	QUERY:	ENSG00000228203	RNF144A-AS1	RNF144A antisense RNA 1 [Source:HGNC Symbol;Acc:HGNC:30963]
#INFO:	QUERY:	ENSG00000247287	RP11-902B17.1	N/A
#INFO:	QUERY:	ENSG00000249042	CTD-2015H6.3	N/A
#INFO:	QUERY:	ENSG00000219665	CTD-2006C1.2	N/A
#INFO:	QUERY:	ENSG00000227252	AC105760.2	N/A
#INFO:	QUERY:	ENSG00000217801	RP11-465B22.3	N/A
#INFO:	QUERY:	ENSG00000249485	RBBP4P1	RB binding protein 4 pseudogene 1 [Source:HGNC Symbol;Acc:HGNC:42368]
#INFO:	QUERY:	ENSG00000214222	TUBBP2	tubulin beta pseudogene 2 [Source:HGNC Symbol;Acc:HGNC:12415]
#INFO:	QUERY:	ENSG00000246273	SBF2-AS1	SBF2 antisense RNA 1 [Source:HGNC Symbol;Acc:HGNC:27438]
#INFO:	QUERY:	ENSG00000173868	PHOSPHO1	phosphoethanolamine/phosphocholine phosphatase [Source:HGNC Symbol;Acc:HGNC:16815]
#INFO:	QUERY:	ENSG00000269242	CTD-2192J16.22	N/A
#INFO:	QUERY:	ENSG00000254719	RP11-351I24.3	N/A
#INFO:	QUERY:	ENSG00000267040	RP11-35G9.3	N/A
#INFO:	QUERY:	ENSG00000182612	TSPAN10	tetraspanin 10 [Source:HGNC Symbol;Acc:HGNC:29942]
#INFO:	QUERY:	ENSG00000198225	FKBP1C	FK506 binding protein 1C [Source:HGNC Symbol;Acc:HGNC:21376]
#INFO:	QUERY:	ENSG00000177599	ZNF491	zinc finger protein 491 [Source:HGNC Symbol;Acc:HGNC:23706]
#INFO:	QUERY:	ENSG00000174564	IL20RB	interleukin 20 receptor subunit beta [Source:HGNC Symbol;Acc:HGNC:6004]
#INFO:	QUERY:	ENSG00000170442	KRT86	keratin 86 [Source:HGNC Symbol;Acc:HGNC:6463]
#INFO:	QUERY:	ENSG00000187546	AGMO	alkylglycerol monooxygenase [Source:HGNC Symbol;Acc:HGNC:33784]
#INFO:	QUERY:	ENSG00000251031	CTC-367F4.1	N/A
#INFO:	QUERY:	ENSG00000163554	SPTA1	spectrin alpha, erythrocytic 1 [Source:HGNC Symbol;Acc:HGNC:11272]
#INFO:	QUERY:	ENSG00000160401	CFAP157	cilia and flagella associated protein 157 [Source:HGNC Symbol;Acc:HGNC:27843]
#INFO:	QUERY:	ENSG00000134594	RAB33A	RAB33A, member RAS oncogene family [Source:HGNC Symbol;Acc:HGNC:9773]
#INFO:	QUERY:	ENSG00000140839	CLEC18B	C-type lectin domain family 18 member B [Source:HGNC Symbol;Acc:HGNC:33849]
#INFO:	QUERY:	ENSG00000272941	RP11-134L10.1	N/A
#INFO:	QUERY:	ENSG00000124279	FASTKD3	FAST kinase domains 3 [Source:HGNC Symbol;Acc:HGNC:28758]
#INFO:	QUERY:	ENSG00000121895	TMEM156	transmembrane protein 156 [Source:HGNC Symbol;Acc:HGNC:26260]
#INFO:	QUERY:	ENSG00000278570	NR2E3	nuclear receptor subfamily 2 group E member 3 [Source:HGNC Symbol;Acc:HGNC:7974]
#INFO:	QUERY:	ENSG00000112183	RBM24	RNA binding motif protein 24 [Source:HGNC Symbol;Acc:HGNC:21539]
#INFO:	QUERY:	ENSG00000121361	KCNJ8	potassium voltage-gated channel subfamily J member 8 [Source:HGNC Symbol;Acc:HGNC:6269]
#INFO:	QUERY:	ENSG00000276814	RP1-228P16.8	N/A
#INFO:	QUERY:	ENSG00000105967	TFEC	transcription factor EC [Source:HGNC Symbol;Acc:HGNC:11754]
#INFO:	QUERY:	ENSG00000138180	CEP55	centrosomal protein 55 [Source:HGNC Symbol;Acc:HGNC:1161]
#INFO:	QUERY:	ENSG00000261113	RP11-141O15.1	N/A
#INFO:	QUERY:	ENSG00000163661	PTX3	pentraxin 3 [Source:HGNC Symbol;Acc:HGNC:9692]
#INFO:	QUERY:	ENSG00000133169	BEX1	brain expressed X-linked 1 [Source:HGNC Symbol;Acc:HGNC:1036]
#INFO:	QUERY:	ENSG00000100804	PSMB5	proteasome subunit beta 5 [Source:HGNC Symbol;Acc:HGNC:9542]
#INFO:	QUERY:	ENSG00000279352	RP11-411B10.7	N/A
#INFO:	QUERY:	ENSG00000027869	SH2D2A	SH2 domain containing 2A [Source:HGNC Symbol;Acc:HGNC:10821]
#INFO:	QUERY:	ENSG00000101574	METTL4	methyltransferase like 4 [Source:HGNC Symbol;Acc:HGNC:24726]
#INFO:	QUERY:	ENSG00000155636	RBM45	RNA binding motif protein 45 [Source:HGNC Symbol;Acc:HGNC:24468]
#INFO:	QUERY:	ENSG00000011052	NME1-NME2	NME1-NME2 readthrough [Source:HGNC Symbol;Acc:HGNC:33531]
#INFO:	QUERY:	ENSG00000064692	SNCAIP	synuclein alpha interacting protein [Source:HGNC Symbol;Acc:HGNC:11139]
#INFO:	QUERY:	ENSG00000099849	RASSF7	Ras association domain family member 7 [Source:HGNC Symbol;Acc:HGNC:1166]
#INFO:	QUERY:	ENSG00000253522	MIR3142HG	MIR3142 host gene [Source:HGNC Symbol;Acc:HGNC:51944]
#INFO:	QUERY:	ENSG00000049883	PTCD2	pentatricopeptide repeat domain 2 [Source:HGNC Symbol;Acc:HGNC:25734]
#INFO:	QUERY:	ENSG00000064547	LPAR2	lysophosphatidic acid receptor 2 [Source:HGNC Symbol;Acc:HGNC:3168]
#INFO:	QUERY:	ENSG00000082213	C5ORF22	chromosome 5 open reading frame 22 [Source:HGNC Symbol;Acc:HGNC:25639]
#INFO:	QUERY:	ENSG00000272849	RP11-347I19.8	N/A
#INFO:	QUERY:	ENSG00000236876	TMSB4XP1	thymosin beta 4, X-linked pseudogene 1 [Source:HGNC Symbol;Acc:HGNC:11883]
#INFO:	QUERY:	ENSG00000235919	ASH1L-AS1	ASH1L antisense RNA 1 [Source:HGNC Symbol;Acc:HGNC:44146]
#INFO:	QUERY:	ENSG00000235475	LINC01372	long intergenic non-protein coding RNA 1372 [Source:HGNC Symbol;Acc:HGNC:50623]
#INFO:	QUERY:	ENSG00000239672	NME1	NME/NM23 nucleoside diphosphate kinase 1 [Source:HGNC Symbol;Acc:HGNC:7849]
#INFO:	QUERY:	ENSG00000132801	ZSWIM3	zinc finger SWIM-type containing 3 [Source:HGNC Symbol;Acc:HGNC:16157]
#INFO:	QUERY:	ENSG00000279259	RP11-334C17.3	N/A
#INFO:	QUERY:	ENSG00000280325	AC074183.3	N/A
#INFO:	QUERY:	ENSG00000256268	RP11-221N13.3	N/A
#INFO:	QUERY:	ENSG00000100473	COCH	cochlin [Source:HGNC Symbol;Acc:HGNC:2180]
#INFO:	QUERY:	ENSG00000105865	DUS4L	dihydrouridine synthase 4 like [Source:HGNC Symbol;Acc:HGNC:21517]
#INFO:	QUERY:	ENSG00000278619	MRM1	mitochondrial rRNA methyltransferase 1 [Source:HGNC Symbol;Acc:HGNC:26202]
#INFO:	QUERY:	ENSG00000272609	RP11-461M2.2	N/A
#INFO:	QUERY:	ENSG00000250565	ATP6V1E2	ATPase H+ transporting V1 subunit E2 [Source:HGNC Symbol;Acc:HGNC:18125]
#INFO:	QUERY:	ENSG00000242114	MTFP1	mitochondrial fission process 1 [Source:HGNC Symbol;Acc:HGNC:26945]
#INFO:	QUERY:	ENSG00000147168	IL2RG	interleukin 2 receptor subunit gamma [Source:HGNC Symbol;Acc:HGNC:6010]
#INFO:	QUERY:	ENSG00000277383	CTD-3001H11.2	N/A
#INFO:	QUERY:	ENSG00000279434	RP11-85K15.3	N/A
#INFO:	QUERY:	ENSG00000243680	RPL37P23	ribosomal protein L37 pseudogene 23 [Source:HGNC Symbol;Acc:HGNC:37003]
#INFO:	QUERY:	ENSG00000124875	CXCL6	C-X-C motif chemokine ligand 6 [Source:HGNC Symbol;Acc:HGNC:10643]
#INFO:	QUERY:	ENSG00000276571	AC002550.6	N/A
#INFO:	QUERY:	ENSG00000259642	ST20-AS1	ST20 antisense RNA 1 [Source:HGNC Symbol;Acc:HGNC:27521]
#INFO:	QUERY:	ENSG00000143546	S100A8	S100 calcium binding protein A8 [Source:HGNC Symbol;Acc:HGNC:10498]
#INFO:	QUERY:	ENSG00000272905	RP11-265E18.1	N/A
#INFO:	QUERY:	ENSG00000273450	RP11-76P2.4	N/A
#INFO:	QUERY:	ENSG00000273373	RP5-1074L1.4	N/A
#INFO:	QUERY:	ENSG00000273338	RP11-386I14.4	N/A
#INFO:	QUERY:	ENSG00000251259	AC004069.2	N/A
#INFO:	QUERY:	ENSG00000183793	NPIPA5	nuclear pore complex interacting protein family member A5 [Source:HGNC Symbol;Acc:HGNC:41980]
#INFO:	QUERY:	ENSG00000138399	FASTKD1	FAST kinase domains 1 [Source:HGNC Symbol;Acc:HGNC:26150]
#INFO:	QUERY:	ENSG00000272367	CTC-428H11.2	N/A
#INFO:	QUERY:	ENSG00000218682	AC010150.1	N/A
#INFO:	QUERY:	ENSG00000235001	EIF4A1P2	eukaryotic translation initiation factor 4A1 pseudogene 2 [Source:HGNC Symbol;Acc:HGNC:23946]
#INFO:	QUERY:	ENSG00000235978	AC018816.3	N/A
#INFO:	QUERY:	ENSG00000235459	RPS26P31	ribosomal protein S26 pseudogene 31 [Source:HGNC Symbol;Acc:HGNC:36614]
#INFO:	QUERY:	ENSG00000234155	RP11-30P6.6	N/A
#INFO:	QUERY:	ENSG00000254027	RP11-363E6.3	N/A
#INFO:	QUERY:	ENSG00000270210	RP11-373D23.3	N/A
#INFO:	QUERY:	ENSG00000272182	RP11-802O23.3	N/A
#INFO:	QUERY:	ENSG00000272567	RP11-73K9.3	N/A
#INFO:	QUERY:	ENSG00000157021	FAM92A1P1	family with sequence similarity 92 member A1 pseudogene 1 [Source:HGNC Symbol;Acc:HGNC:32278]
#INFO:	QUERY:	ENSG00000272468	RP1-86C11.7	N/A
#INFO:	QUERY:	ENSG00000263846	CIAPIN1P	cytokine induced apoptosis inhibitor 1 pseudogene [Source:HGNC Symbol;Acc:HGNC:31087]
#INFO:	QUERY:	ENSG00000161653	NAGS	N-acetylglutamate synthase [Source:HGNC Symbol;Acc:HGNC:17996]
#INFO:	QUERY:	ENSG00000272414	FAM47E-STBD1	FAM47E-STBD1 readthrough [Source:HGNC Symbol;Acc:HGNC:44667]
#INFO:	QUERY:	ENSG00000262686	GLIS2-AS1	GLIS2 antisense RNA 1 [Source:HGNC Symbol;Acc:HGNC:51381]
#INFO:	QUERY:	ENSG00000233554	B4GALT1-AS1	B4GALT1 antisense RNA 1 [Source:HGNC Symbol;Acc:HGNC:49910]
#INFO:	QUERY:	ENSG00000242600	MBL1P	mannose binding lectin 1, pseudogene [Source:HGNC Symbol;Acc:HGNC:6921]
#INFO:	QUERY:	ENSG00000254509	RP11-677M14.6	N/A
#INFO:	QUERY:	ENSG00000240889	NDUFB2-AS1	NDUFB2 antisense RNA 1 [Source:HGNC Symbol;Acc:HGNC:40396]
#INFO:	QUERY:	ENSG00000269899	RP11-589N15.2	N/A
#INFO:	QUERY:	ENSG00000272223	RP1-20C7.6	N/A
#INFO:	QUERY:	ENSG00000237276	ANO7L1	anoctamin 7 like 1 [Source:HGNC Symbol;Acc:HGNC:32248]
#INFO:	QUERY:	ENSG00000267800	RP11-49K24.5	N/A
#INFO:	QUERY:	ENSG00000272183	RP11-523H20.3	N/A
#INFO:	QUERY:	ENSG00000213888	LINC01521	long intergenic non-protein coding RNA 1521 [Source:HGNC Symbol;Acc:HGNC:26029]
#INFO:	QUERY:	ENSG00000232065	LINC01063	long intergenic non-protein coding RNA 1063 [Source:HGNC Symbol;Acc:HGNC:49092]
#INFO:	QUERY:	ENSG00000232093	RP11-307C12.11	N/A
#INFO:	QUERY:	ENSG00000231113	RP3-475N16.1	N/A
#INFO:	QUERY:	ENSG00000255121	RP11-110I1.12	N/A
#INFO:	QUERY:	ENSG00000243137	PSG4	pregnancy specific beta-1-glycoprotein 4 [Source:HGNC Symbol;Acc:HGNC:9521]
#INFO:	QUERY:	ENSG00000243199	RP11-408P14.1	N/A
#INFO:	QUERY:	ENSG00000246560	RP11-10L12.4	N/A
#INFO:	QUERY:	ENSG00000255145	STX17-AS1	STX17 antisense RNA 1 [Source:HGNC Symbol;Acc:HGNC:51174]
#INFO:	QUERY:	ENSG00000184524	CEND1	cell cycle exit and neuronal differentiation 1 [Source:HGNC Symbol;Acc:HGNC:24153]
#INFO:	QUERY:	ENSG00000269808	N/A	N/A
#INFO:	QUERY:	ENSG00000254847	RP11-51B23.3	N/A
#INFO:	QUERY:	ENSG00000268941	RP5-907D15.4	N/A
#INFO:	QUERY:	ENSG00000237004	ZNRF2P1	zinc and ring finger 2 pseudogene 1 [Source:HGNC Symbol;Acc:HGNC:42792]
#INFO:	QUERY:	ENSG00000258365	RP11-1105G2.3	N/A
#INFO:	QUERY:	ENSG00000204377	N/A	N/A
#INFO:	QUERY:	ENSG00000259450	RP11-265N7.1	N/A
#INFO:	QUERY:	ENSG00000172399	MYOZ2	myozenin 2 [Source:HGNC Symbol;Acc:HGNC:1330]
#INFO:	QUERY:	ENSG00000256646	RP11-111K18.1	N/A
#INFO:	QUERY:	ENSG00000228522	RP11-236F9.2	N/A
#INFO:	QUERY:	ENSG00000185527	PDE6G	phosphodiesterase 6G [Source:HGNC Symbol;Acc:HGNC:8789]
#INFO:	QUERY:	ENSG00000261438	RP11-399O19.9	N/A
#INFO:	QUERY:	ENSG00000267059	AC005943.2	N/A
#INFO:	QUERY:	ENSG00000198658	ABHD17AP1	abhydrolase domain containing 17A pseudogene 1 [Source:HGNC Symbol;Acc:HGNC:28394]
#INFO:	QUERY:	ENSG00000221886	ZBED8	zinc finger BED-type containing 8 [Source:HGNC Symbol;Acc:HGNC:30804]
#INFO:	QUERY:	ENSG00000253320	AZIN1-AS1	AZIN1 antisense RNA 1 [Source:HGNC Symbol;Acc:HGNC:51558]
#INFO:	QUERY:	ENSG00000260007	RP11-315D16.2	N/A
#INFO:	QUERY:	ENSG00000196611	MMP1	matrix metallopeptidase 1 [Source:HGNC Symbol;Acc:HGNC:7155]
#INFO:	QUERY:	ENSG00000234337	RP11-297L17.6	N/A
#INFO:	QUERY:	ENSG00000236015	AC011290.5	N/A
#INFO:	QUERY:	ENSG00000165490	DDIAS	DNA damage induced apoptosis suppressor [Source:HGNC Symbol;Acc:HGNC:26351]
#INFO:	QUERY:	ENSG00000175938	ORAI3	ORAI calcium release-activated calcium modulator 3 [Source:HGNC Symbol;Acc:HGNC:28185]
#INFO:	QUERY:	ENSG00000163751	CPA3	carboxypeptidase A3 [Source:HGNC Symbol;Acc:HGNC:2298]
#INFO:	QUERY:	ENSG00000151778	SERP2	stress associated endoplasmic reticulum protein family member 2 [Source:HGNC Symbol;Acc:HGNC:20607]
#INFO:	QUERY:	ENSG00000188573	FBLL1	fibrillarin-like 1 [Source:HGNC Symbol;Acc:HGNC:35458]
#INFO:	QUERY:	ENSG00000120251	GRIA2	glutamate ionotropic receptor AMPA type subunit 2 [Source:HGNC Symbol;Acc:HGNC:4572]
#INFO:	QUERY:	ENSG00000269295	N/A	N/A
#INFO:	QUERY:	ENSG00000109255	NMU	neuromedin U [Source:HGNC Symbol;Acc:HGNC:7859]
#INFO:	QUERY:	ENSG00000008324	SS18L2	SS18 like 2 [Source:HGNC Symbol;Acc:HGNC:15593]
#INFO:	QUERY:	ENSG00000281881	SPRY4-IT1	SPRY4 intronic transcript 1 [Source:HGNC Symbol;Acc:HGNC:42394]
#INFO:	QUERY:	ENSG00000081041	CXCL2	C-X-C motif chemokine ligand 2 [Source:HGNC Symbol;Acc:HGNC:4603]
#INFO:	QUERY:	ENSG00000008394	MGST1	microsomal glutathione S-transferase 1 [Source:HGNC Symbol;Acc:HGNC:7061]
#INFO:	QUERY:	ENSG00000281501	SEPSECS-AS1	SEPSECS antisense RNA 1 (head to head) [Source:HGNC Symbol;Acc:HGNC:27737]
#INFO:	QUERY:	ENSG00000168273	SMIM4	small integral membrane protein 4 [Source:HGNC Symbol;Acc:HGNC:37257]
#INFO:	QUERY:	ENSG00000237149	ZNF503-AS2	ZNF503 antisense RNA 2 [Source:HGNC Symbol;Acc:HGNC:23525]
#INFO:	QUERY:	ENSG00000237758	BANF1P3	barrier to autointegration factor 1 pseudogene 3 [Source:HGNC Symbol;Acc:HGNC:43883]
#INFO:	QUERY:	ENSG00000060642	PIGV	phosphatidylinositol glycan anchor biosynthesis class V [Source:HGNC Symbol;Acc:HGNC:26031]
#INFO:	QUERY:	ENSG00000117399	CDC20	cell division cycle 20 [Source:HGNC Symbol;Acc:HGNC:1723]
#INFO:	QUERY:	ENSG00000276043	UHRF1	ubiquitin like with PHD and ring finger domains 1 [Source:HGNC Symbol;Acc:HGNC:12556]
#INFO:	QUERY:	ENSG00000267165	RP11-78A19.3	N/A
#INFO:	QUERY:	ENSG00000235363	SNRPGP10	small nuclear ribonucleoprotein polypeptide G pseudogene 10 [Source:HGNC Symbol;Acc:HGNC:39329]
#INFO:	QUERY:	ENSG00000134602	STK26	serine/threonine protein kinase 26 [Source:HGNC Symbol;Acc:HGNC:18174]
#INFO:	QUERY:	ENSG00000122952	ZWINT	ZW10 interacting kinetochore protein [Source:HGNC Symbol;Acc:HGNC:13195]
#INFO:	QUERY:	ENSG00000280537	RP11-33O4.2	N/A
#INFO:	QUERY:	ENSG00000267544	AC007229.3	N/A
#INFO:	QUERY:	ENSG00000167315	ACAA2	acetyl-CoA acyltransferase 2 [Source:HGNC Symbol;Acc:HGNC:83]
#INFO:	QUERY:	ENSG00000124562	SNRPC	small nuclear ribonucleoprotein polypeptide C [Source:HGNC Symbol;Acc:HGNC:11157]
#INFO:	QUERY:	ENSG00000280214	CTD-2012K14.5	N/A
#INFO:	QUERY:	ENSG00000234518	PTGES3P1	prostaglandin E synthase 3 pseudogene 1 [Source:HGNC Symbol;Acc:HGNC:43824]
#INFO:	QUERY:	ENSG00000233527	ZNF529-AS1	ZNF529 antisense RNA 1 [Source:HGNC Symbol;Acc:HGNC:51275]
#INFO:	QUERY:	ENSG00000162600	OMA1	OMA1 zinc metallopeptidase [Source:HGNC Symbol;Acc:HGNC:29661]
#INFO:	QUERY:	ENSG00000272142	RP11-428J1.5	N/A
#INFO:	QUERY:	ENSG00000278396	RP11-120E11.2	N/A
#INFO:	QUERY:	ENSG00000244694	PTCHD4	patched domain containing 4 [Source:HGNC Symbol;Acc:HGNC:21345]
#INFO:	QUERY:	ENSG00000229656	RP11-462L8.1	N/A
#INFO:	QUERY:	ENSG00000143466	N/A	N/A
#INFO:	QUERY:	ENSG00000277726	RP4-635E18.9	N/A
[truncated: 3,278 more rows]
