# Supplementary material for: The Human Blood-Nerve Barrier Transcriptome
Source: Sci Rep. 2017 Dec 12;7:17477. doi: 10.1038/s41598-017-17475-y (PMC5727190; doi:10.1038/s41598-017-17475-y)
Supplement: Supplementary file 6 — Dataset 5 [file 41598_2017_17475_MOESM6_ESM.xlsx]

## Sheet: gProfiler
#	signf	p-value	T	Q	Q&T	Q&T/Q	Q&T/T	term ID	t type	t group	t name	t depth	Q&T list
#
1	!	0.0344	104	1105	19	0.017	0.183	GO:0042552	BP	10	myelination	1	ENSG00000034971,ENSG00000103089,ENSG00000105695,ENSG00000122877,ENSG00000128242,ENSG00000136531,ENSG00000137462,ENSG00000139549,ENSG00000148826,ENSG00000149256,ENSG00000172005,ENSG00000174607,ENSG00000176402,ENSG00000177807,ENSG00000184144,ENSG00000184454,ENSG00000184486,ENSG00000185668,ENSG00000197993
1	!	0.000675	553	1105	64	0.058	0.116	GO:0007610	BP	2	behavior	1	ENSG00000018625,ENSG00000030304,ENSG00000036672,ENSG00000055732,ENSG00000058335,ENSG00000063015,ENSG00000079215,ENSG00000087258,ENSG00000091536,ENSG00000099985,ENSG00000100433,ENSG00000104888,ENSG00000105357,ENSG00000105409,ENSG00000106236,ENSG00000106278,ENSG00000107736,ENSG00000110076,ENSG00000110148,ENSG00000110680,ENSG00000113296,ENSG00000113749,ENSG00000118432,ENSG00000122756,ENSG00000122877…
1	!	6.06e-10	6132	1105	475	0.43	0.077	GO:0023052	BP	2	signaling	1	ENSG00000000938,ENSG00000001626,ENSG00000003137,ENSG00000004468,ENSG00000005379,ENSG00000005513,ENSG00000005844,ENSG00000006071,ENSG00000007171,ENSG00000007264,ENSG00000007314,ENSG00000007402,ENSG00000009694,ENSG00000009950,ENSG00000010379,ENSG00000010610,ENSG00000011347,ENSG00000011600,ENSG00000013725,ENSG00000017427,ENSG00000018236,ENSG00000018625,ENSG00000019169,ENSG00000030304,ENSG00000034971…
1	!	0.016	3046	1105	235	0.213	0.077	GO:0023051	BP	2	regulation of signaling	2	ENSG00000000938,ENSG00000001626,ENSG00000003137,ENSG00000004468,ENSG00000006071,ENSG00000007171,ENSG00000007402,ENSG00000009694,ENSG00000010610,ENSG00000011347,ENSG00000017427,ENSG00000018625,ENSG00000034971,ENSG00000047365,ENSG00000048540,ENSG00000058335,ENSG00000058404,ENSG00000063015,ENSG00000064655,ENSG00000065361,ENSG00000066468,ENSG00000067141,ENSG00000070388,ENSG00000070808,ENSG00000073282…
1	!	2.92e-08	3506	1105	296	0.268	0.084	GO:0065008	BP	2	regulation of biological quality	1	ENSG00000000938,ENSG00000001626,ENSG00000003137,ENSG00000004468,ENSG00000005379,ENSG00000005471,ENSG00000005513,ENSG00000006071,ENSG00000007171,ENSG00000007314,ENSG00000007402,ENSG00000009694,ENSG00000009950,ENSG00000010610,ENSG00000011347,ENSG00000017427,ENSG00000018625,ENSG00000021826,ENSG00000030304,ENSG00000034971,ENSG00000036672,ENSG00000053918,ENSG00000054179,ENSG00000055118,ENSG00000057294…
1	!	0.00486	195	1105	30	0.027	0.154	GO:0001505	BP	2	regulation of neurotransmitter levels	2	ENSG00000005379,ENSG00000011347,ENSG00000018625,ENSG00000069535,ENSG00000070808,ENSG00000079215,ENSG00000089250,ENSG00000104888,ENSG00000105737,ENSG00000110076,ENSG00000110975,ENSG00000112294,ENSG00000115155,ENSG00000117016,ENSG00000122012,ENSG00000123360,ENSG00000123454,ENSG00000131095,ENSG00000139220,ENSG00000142765,ENSG00000143858,ENSG00000146477,ENSG00000151834,ENSG00000163618,ENSG00000165929…
1	!	8.19e-05	119	1105	25	0.023	0.21	GO:0050803	BP	2	regulation of synapse structure or activity	2	ENSG00000030304,ENSG00000058404,ENSG00000066032,ENSG00000085552,ENSG00000101463,ENSG00000107954,ENSG00000110324,ENSG00000126500,ENSG00000135298,ENSG00000140538,ENSG00000148053,ENSG00000150471,ENSG00000158258,ENSG00000160716,ENSG00000162951,ENSG00000165300,ENSG00000173114,ENSG00000175928,ENSG00000178235,ENSG00000179915,ENSG00000181790,ENSG00000182580,ENSG00000185008,ENSG00000185985,ENSG00000187122
1	!	3.09e-10	352	1105	60	0.054	0.17	GO:0042391	BP	2	regulation of membrane potential	2	ENSG00000001626,ENSG00000007314,ENSG00000018625,ENSG00000034971,ENSG00000053918,ENSG00000055118,ENSG00000057294,ENSG00000063015,ENSG00000075461,ENSG00000077522,ENSG00000080854,ENSG00000100346,ENSG00000100433,ENSG00000101489,ENSG00000104888,ENSG00000105357,ENSG00000105409,ENSG00000105737,ENSG00000108405,ENSG00000108556,ENSG00000117016,ENSG00000118432,ENSG00000129244,ENSG00000132681,ENSG00000134755…
1	!	0.0338	86	1105	17	0.015	0.198	GO:0060078	BP	2	regulation of postsynaptic membrane potential	3	ENSG00000007314,ENSG00000063015,ENSG00000080854,ENSG00000101489,ENSG00000104888,ENSG00000105737,ENSG00000136531,ENSG00000136546,ENSG00000144285,ENSG00000146938,ENSG00000149575,ENSG00000152208,ENSG00000153253,ENSG00000164588,ENSG00000168356,ENSG00000177098,ENSG00000179915
1	!	4.6e-06	120	1105	27	0.024	0.225	GO:0001508	BP	2	action potential	3	ENSG00000007314,ENSG00000018625,ENSG00000053918,ENSG00000055118,ENSG00000057294,ENSG00000100346,ENSG00000105357,ENSG00000108405,ENSG00000118432,ENSG00000134755,ENSG00000136531,ENSG00000136546,ENSG00000144285,ENSG00000149575,ENSG00000151067,ENSG00000153253,ENSG00000157388,ENSG00000158445,ENSG00000160716,ENSG00000164007,ENSG00000165995,ENSG00000168356,ENSG00000177098,ENSG00000177301,ENSG00000180509…
1	!	0.0162	50	1105	13	0.012	0.26	GO:0086001	BP	2	cardiac muscle cell action potential	4	ENSG00000018625,ENSG00000053918,ENSG00000055118,ENSG00000057294,ENSG00000134755,ENSG00000149575,ENSG00000151067,ENSG00000157388,ENSG00000165995,ENSG00000177098,ENSG00000180509,ENSG00000183230,ENSG00000198626
1	!	0.0158	36	1105	11	0.01	0.306	GO:0086002	BP	2	cardiac muscle cell action potential involved in contraction	5	ENSG00000053918,ENSG00000055118,ENSG00000057294,ENSG00000134755,ENSG00000149575,ENSG00000151067,ENSG00000165995,ENSG00000177098,ENSG00000180509,ENSG00000183230,ENSG00000198626
1	!	0.0468	97	1105	18	0.016	0.186	GO:0051899	BP	2	membrane depolarization	3	ENSG00000007314,ENSG00000018625,ENSG00000034971,ENSG00000055118,ENSG00000075461,ENSG00000100346,ENSG00000136531,ENSG00000136546,ENSG00000144285,ENSG00000149575,ENSG00000151067,ENSG00000153253,ENSG00000157388,ENSG00000160716,ENSG00000165995,ENSG00000168356,ENSG00000177098,ENSG00000182389
1	!	0.000447	44	1105	14	0.013	0.318	GO:0086010	BP	2	membrane depolarization during action potential	4	ENSG00000007314,ENSG00000018625,ENSG00000055118,ENSG00000100346,ENSG00000136531,ENSG00000136546,ENSG00000144285,ENSG00000149575,ENSG00000151067,ENSG00000153253,ENSG00000157388,ENSG00000165995,ENSG00000168356,ENSG00000177098
1	!	0.000762	5693	1105	413	0.374	0.073	GO:0032502	BP	2	developmental process	1	ENSG00000000938,ENSG00000001626,ENSG00000002933,ENSG00000003137,ENSG00000005471,ENSG00000005513,ENSG00000007264,ENSG00000007402,ENSG00000009694,ENSG00000009950,ENSG00000010610,ENSG00000011600,ENSG00000017427,ENSG00000018236,ENSG00000021826,ENSG00000030304,ENSG00000034971,ENSG00000036530,ENSG00000036672,ENSG00000039068,ENSG00000044524,ENSG00000048540,ENSG00000053918,ENSG00000055732,ENSG00000057294…
1	!	3.66e-06	5291	1105	402	0.364	0.076	GO:0048856	BP	2	anatomical structure development	2	ENSG00000000938,ENSG00000001626,ENSG00000002933,ENSG00000003137,ENSG00000005471,ENSG00000005513,ENSG00000007264,ENSG00000007402,ENSG00000009694,ENSG00000009950,ENSG00000010610,ENSG00000011600,ENSG00000017427,ENSG00000018236,ENSG00000021826,ENSG00000030304,ENSG00000034971,ENSG00000036530,ENSG00000036672,ENSG00000039068,ENSG00000044524,ENSG00000053918,ENSG00000055732,ENSG00000057294,ENSG00000058335…
1	!	0.00032	5589	1105	409	0.37	0.073	GO:0044767	BP	2	single-organism developmental process	2	ENSG00000000938,ENSG00000001626,ENSG00000002933,ENSG00000003137,ENSG00000005471,ENSG00000005513,ENSG00000007264,ENSG00000007402,ENSG00000009694,ENSG00000010610,ENSG00000011600,ENSG00000017427,ENSG00000018236,ENSG00000021826,ENSG00000030304,ENSG00000034971,ENSG00000036530,ENSG00000036672,ENSG00000039068,ENSG00000044524,ENSG00000048540,ENSG00000053918,ENSG00000055732,ENSG00000057294,ENSG00000058335…
1	!	0.000268	3797	1105	295	0.267	0.078	GO:0048869	BP	2	cellular developmental process	3	ENSG00000000938,ENSG00000001626,ENSG00000002933,ENSG00000003137,ENSG00000005471,ENSG00000005513,ENSG00000007264,ENSG00000007402,ENSG00000009694,ENSG00000010610,ENSG00000011600,ENSG00000017427,ENSG00000018236,ENSG00000021826,ENSG00000030304,ENSG00000034971,ENSG00000039068,ENSG00000044524,ENSG00000048540,ENSG00000055732,ENSG00000057294,ENSG00000058335,ENSG00000058404,ENSG00000061455,ENSG00000063015…
1	!	9.6e-05	3621	1105	286	0.259	0.079	GO:0030154	BP	2	cell differentiation	4	ENSG00000000938,ENSG00000001626,ENSG00000002933,ENSG00000003137,ENSG00000005471,ENSG00000005513,ENSG00000007264,ENSG00000007402,ENSG00000009694,ENSG00000010610,ENSG00000011600,ENSG00000017427,ENSG00000018236,ENSG00000021826,ENSG00000030304,ENSG00000034971,ENSG00000039068,ENSG00000044524,ENSG00000048540,ENSG00000055732,ENSG00000057294,ENSG00000058335,ENSG00000058404,ENSG00000061455,ENSG00000063015…
1	!	0.000129	1883	1105	167	0.151	0.089	GO:0048468	BP	2	cell development	4	ENSG00000001626,ENSG00000005471,ENSG00000005513,ENSG00000007402,ENSG00000009694,ENSG00000011600,ENSG00000017427,ENSG00000018236,ENSG00000034971,ENSG00000039068,ENSG00000044524,ENSG00000058335,ENSG00000058404,ENSG00000063015,ENSG00000066032,ENSG00000066468,ENSG00000067141,ENSG00000070182,ENSG00000070808,ENSG00000073282,ENSG00000076826,ENSG00000076864,ENSG00000077522,ENSG00000079215,ENSG00000082684…
1	!	2.81e-08	6896	1105	514	0.465	0.075	GO:0032501	BP	2	multicellular organismal process	1	ENSG00000000938,ENSG00000001626,ENSG00000002933,ENSG00000003137,ENSG00000004468,ENSG00000005471,ENSG00000005513,ENSG00000007171,ENSG00000007314,ENSG00000007402,ENSG00000009694,ENSG00000009950,ENSG00000010610,ENSG00000011347,ENSG00000011600,ENSG00000012779,ENSG00000013725,ENSG00000017427,ENSG00000018236,ENSG00000018625,ENSG00000021826,ENSG00000030304,ENSG00000034971,ENSG00000036530,ENSG00000036672…
1	!	3.37e-09	1961	1105	191	0.173	0.097	GO:0003008	BP	2	system process	2	ENSG00000004468,ENSG00000005471,ENSG00000007171,ENSG00000007314,ENSG00000007402,ENSG00000017427,ENSG00000018625,ENSG00000021826,ENSG00000030304,ENSG00000034971,ENSG00000053918,ENSG00000055118,ENSG00000057294,ENSG00000058335,ENSG00000058404,ENSG00000066032,ENSG00000074370,ENSG00000075461,ENSG00000077522,ENSG00000078295,ENSG00000078328,ENSG00000079215,ENSG00000082684,ENSG00000083067,ENSG00000086570…
1	!	8.65e-09	493	1105	71	0.064	0.144	GO:0003013	BP	2	circulatory system process	3	ENSG00000004468,ENSG00000007171,ENSG00000007402,ENSG00000018625,ENSG00000021826,ENSG00000053918,ENSG00000055118,ENSG00000057294,ENSG00000074370,ENSG00000075461,ENSG00000087258,ENSG00000089250,ENSG00000089356,ENSG00000104490,ENSG00000105409,ENSG00000108405,ENSG00000110680,ENSG00000113749,ENSG00000114854,ENSG00000116783,ENSG00000118194,ENSG00000118432,ENSG00000122679,ENSG00000123454,ENSG00000126895…
1	!	3.79e-07	254	1105	44	0.04	0.173	GO:0003015	BP	2	heart process	4	ENSG00000007402,ENSG00000018625,ENSG00000053918,ENSG00000055118,ENSG00000057294,ENSG00000074370,ENSG00000075461,ENSG00000087258,ENSG00000089250,ENSG00000089356,ENSG00000105409,ENSG00000110680,ENSG00000114854,ENSG00000116783,ENSG00000118194,ENSG00000122679,ENSG00000129244,ENSG00000130528,ENSG00000132681,ENSG00000134716,ENSG00000134755,ENSG00000135744,ENSG00000137726,ENSG00000143318,ENSG00000149575…
1	!	1.65e-08	489	1105	70	0.063	0.143	GO:0008015	BP	2	blood circulation	4	ENSG00000004468,ENSG00000007171,ENSG00000007402,ENSG00000018625,ENSG00000021826,ENSG00000053918,ENSG00000055118,ENSG00000057294,ENSG00000074370,ENSG00000075461,ENSG00000087258,ENSG00000089250,ENSG00000089356,ENSG00000104490,ENSG00000105409,ENSG00000108405,ENSG00000110680,ENSG00000113749,ENSG00000114854,ENSG00000116783,ENSG00000118194,ENSG00000118432,ENSG00000123454,ENSG00000126895,ENSG00000129244…
1	!	8.9e-07	251	1105	43	0.039	0.171	GO:0060047	BP	2	heart contraction	5	ENSG00000007402,ENSG00000018625,ENSG00000053918,ENSG00000055118,ENSG00000057294,ENSG00000074370,ENSG00000075461,ENSG00000087258,ENSG00000089250,ENSG00000089356,ENSG00000105409,ENSG00000110680,ENSG00000114854,ENSG00000116783,ENSG00000118194,ENSG00000129244,ENSG00000130528,ENSG00000132681,ENSG00000134716,ENSG00000134755,ENSG00000135744,ENSG00000137726,ENSG00000143318,ENSG00000149575,ENSG00000151067…
1	!	0.00233	394	1105	49	0.044	0.124	GO:0003012	BP	2	muscle system process	3	ENSG00000007314,ENSG00000017427,ENSG00000018625,ENSG00000034971,ENSG00000053918,ENSG00000055118,ENSG00000057294,ENSG00000058404,ENSG00000077522,ENSG00000087258,ENSG00000089250,ENSG00000105357,ENSG00000105409,ENSG00000105697,ENSG00000108405,ENSG00000108556,ENSG00000109819,ENSG00000110680,ENSG00000114854,ENSG00000115353,ENSG00000116783,ENSG00000118194,ENSG00000120729,ENSG00000130528,ENSG00000133019…
1	!	0.00199	1247	1105	116	0.105	0.093	GO:0050877	BP	2	neurological system process	3	ENSG00000007314,ENSG00000018625,ENSG00000030304,ENSG00000053918,ENSG00000058335,ENSG00000066032,ENSG00000075461,ENSG00000078328,ENSG00000079215,ENSG00000082684,ENSG00000083067,ENSG00000086570,ENSG00000091536,ENSG00000100346,ENSG00000100433,ENSG00000104888,ENSG00000105357,ENSG00000105409,ENSG00000105695,ENSG00000106236,ENSG00000106278,ENSG00000106536,ENSG00000107736,ENSG00000108405,ENSG00000110076…
1	!	0.0244	254	1105	34	0.031	0.134	GO:0050890	BP	2	cognition	4	ENSG00000018625,ENSG00000030304,ENSG00000058335,ENSG00000100433,ENSG00000104888,ENSG00000105409,ENSG00000106236,ENSG00000106278,ENSG00000110076,ENSG00000113749,ENSG00000118432,ENSG00000122877,ENSG00000123360,ENSG00000123454,ENSG00000131771,ENSG00000134121,ENSG00000135298,ENSG00000138039,ENSG00000146938,ENSG00000148053,ENSG00000154118,ENSG00000155511,ENSG00000156395,ENSG00000157103,ENSG00000160307…
1	!	3.85e-11	2631	1105	247	0.224	0.094	GO:0051239	BP	2	regulation of multicellular organismal process	2	ENSG00000000938,ENSG00000002933,ENSG00000003137,ENSG00000004468,ENSG00000005513,ENSG00000007171,ENSG00000007402,ENSG00000009950,ENSG00000010610,ENSG00000011347,ENSG00000011600,ENSG00000013725,ENSG00000017427,ENSG00000018236,ENSG00000018625,ENSG00000021826,ENSG00000030304,ENSG00000044524,ENSG00000053918,ENSG00000055118,ENSG00000057294,ENSG00000058404,ENSG00000063015,ENSG00000065361,ENSG00000066294…
1	!	4.98e-09	498	1105	72	0.065	0.145	GO:0044057	BP	2	regulation of system process	3	ENSG00000004468,ENSG00000007171,ENSG00000007402,ENSG00000017427,ENSG00000018625,ENSG00000021826,ENSG00000053918,ENSG00000055118,ENSG00000057294,ENSG00000058404,ENSG00000074370,ENSG00000075461,ENSG00000087258,ENSG00000089250,ENSG00000089356,ENSG00000105409,ENSG00000105695,ENSG00000105697,ENSG00000108405,ENSG00000109819,ENSG00000110680,ENSG00000113749,ENSG00000114854,ENSG00000115353,ENSG00000116783…
1	!	3.81e-10	288	1105	53	0.048	0.184	GO:1903522	BP	2	regulation of blood circulation	4	ENSG00000004468,ENSG00000007171,ENSG00000007402,ENSG00000018625,ENSG00000021826,ENSG00000053918,ENSG00000055118,ENSG00000057294,ENSG00000074370,ENSG00000075461,ENSG00000087258,ENSG00000089250,ENSG00000089356,ENSG00000105409,ENSG00000108405,ENSG00000110680,ENSG00000113749,ENSG00000116783,ENSG00000118194,ENSG00000123454,ENSG00000126895,ENSG00000129244,ENSG00000130528,ENSG00000132681,ENSG00000133019…
1	!	2.12e-07	222	1105	41	0.037	0.185	GO:0008016	BP	2	regulation of heart contraction	5	ENSG00000007402,ENSG00000018625,ENSG00000053918,ENSG00000055118,ENSG00000057294,ENSG00000074370,ENSG00000075461,ENSG00000087258,ENSG00000089250,ENSG00000089356,ENSG00000105409,ENSG00000110680,ENSG00000116783,ENSG00000118194,ENSG00000129244,ENSG00000130528,ENSG00000132681,ENSG00000134716,ENSG00000134755,ENSG00000135744,ENSG00000137726,ENSG00000143318,ENSG00000149575,ENSG00000151067,ENSG00000151090…
1	!	0.0338	86	1105	17	0.015	0.198	GO:0002027	BP	2	regulation of heart rate	6	ENSG00000053918,ENSG00000055118,ENSG00000057294,ENSG00000110680,ENSG00000116783,ENSG00000130528,ENSG00000134755,ENSG00000135744,ENSG00000149575,ENSG00000151067,ENSG00000157388,ENSG00000160460,ENSG00000165995,ENSG00000177098,ENSG00000180509,ENSG00000183230,ENSG00000198626
1	!	0.0106	192	1105	29	0.026	0.151	GO:0090257	BP	2	regulation of muscle system process	4	ENSG00000017427,ENSG00000018625,ENSG00000053918,ENSG00000057294,ENSG00000058404,ENSG00000089250,ENSG00000105697,ENSG00000108405,ENSG00000109819,ENSG00000110680,ENSG00000114854,ENSG00000115353,ENSG00000116783,ENSG00000118194,ENSG00000130528,ENSG00000133019,ENSG00000134755,ENSG00000135744,ENSG00000143318,ENSG00000150594,ENSG00000151067,ENSG00000160191,ENSG00000164107,ENSG00000180616,ENSG00000183230…
1	!	1.86e-12	5900	1105	472	0.427	0.08	GO:0044707	BP	2	single-multicellular organism process	1	ENSG00000000938,ENSG00000001626,ENSG00000002933,ENSG00000003137,ENSG00000004468,ENSG00000005471,ENSG00000005513,ENSG00000007171,ENSG00000007314,ENSG00000007402,ENSG00000009694,ENSG00000009950,ENSG00000010610,ENSG00000011347,ENSG00000011600,ENSG00000012779,ENSG00000013725,ENSG00000017427,ENSG00000018236,ENSG00000018625,ENSG00000021826,ENSG00000030304,ENSG00000034971,ENSG00000036530,ENSG00000036672…
1	!	8.57e-07	4830	1105	376	0.34	0.078	GO:0007275	BP	2	multicellular organism development	2	ENSG00000002933,ENSG00000003137,ENSG00000005471,ENSG00000005513,ENSG00000009694,ENSG00000010610,ENSG00000011600,ENSG00000017427,ENSG00000018236,ENSG00000021826,ENSG00000030304,ENSG00000034971,ENSG00000036530,ENSG00000036672,ENSG00000039068,ENSG00000044524,ENSG00000053918,ENSG00000055732,ENSG00000057294,ENSG00000058335,ENSG00000058404,ENSG00000061455,ENSG00000063015,ENSG00000064655,ENSG00000065361…
1	!	2.25e-09	4266	1105	352	0.319	0.083	GO:0048731	BP	2	system development	3	ENSG00000002933,ENSG00000003137,ENSG00000005471,ENSG00000005513,ENSG00000009694,ENSG00000010610,ENSG00000011600,ENSG00000017427,ENSG00000018236,ENSG00000021826,ENSG00000030304,ENSG00000034971,ENSG00000036530,ENSG00000036672,ENSG00000039068,ENSG00000044524,ENSG00000053918,ENSG00000055732,ENSG00000057294,ENSG00000058335,ENSG00000058404,ENSG00000061455,ENSG00000063015,ENSG00000065361,ENSG00000066032…
1	!	9.55e-10	2151	1105	207	0.187	0.096	GO:0007399	BP	2	nervous system development	4	ENSG00000005471,ENSG00000005513,ENSG00000009694,ENSG00000018236,ENSG00000030304,ENSG00000034971,ENSG00000036530,ENSG00000039068,ENSG00000044524,ENSG00000055732,ENSG00000058335,ENSG00000058404,ENSG00000061455,ENSG00000063015,ENSG00000065361,ENSG00000066032,ENSG00000066468,ENSG00000067141,ENSG00000069188,ENSG00000069535,ENSG00000070182,ENSG00000070808,ENSG00000073282,ENSG00000076826,ENSG00000076864…
1	!	5.51e-06	1435	1105	140	0.127	0.098	GO:0022008	BP	2	neurogenesis	5	ENSG00000005513,ENSG00000009694,ENSG00000018236,ENSG00000034971,ENSG00000039068,ENSG00000044524,ENSG00000055732,ENSG00000058335,ENSG00000058404,ENSG00000061455,ENSG00000063015,ENSG00000065361,ENSG00000066032,ENSG00000066468,ENSG00000067141,ENSG00000069188,ENSG00000070182,ENSG00000070808,ENSG00000076826,ENSG00000076864,ENSG00000079215,ENSG00000082684,ENSG00000085552,ENSG00000085741,ENSG00000087250…
1	!	8.01e-05	1347	1105	129	0.117	0.096	GO:0048699	BP	2	generation of neurons	6	ENSG00000005513,ENSG00000009694,ENSG00000018236,ENSG00000034971,ENSG00000039068,ENSG00000044524,ENSG00000055732,ENSG00000058335,ENSG00000058404,ENSG00000063015,ENSG00000066032,ENSG00000066468,ENSG00000067141,ENSG00000069188,ENSG00000070182,ENSG00000070808,ENSG00000076826,ENSG00000076864,ENSG00000079215,ENSG00000082684,ENSG00000085552,ENSG00000085741,ENSG00000087250,ENSG00000087258,ENSG00000089250…
1	!	3.64e-05	1223	1105	121	0.11	0.099	GO:0030182	BP	2	neuron differentiation	7	ENSG00000005513,ENSG00000009694,ENSG00000018236,ENSG00000034971,ENSG00000039068,ENSG00000044524,ENSG00000055732,ENSG00000058335,ENSG00000058404,ENSG00000063015,ENSG00000066032,ENSG00000066468,ENSG00000067141,ENSG00000069188,ENSG00000070182,ENSG00000070808,ENSG00000076826,ENSG00000076864,ENSG00000079215,ENSG00000082684,ENSG00000085552,ENSG00000085741,ENSG00000087250,ENSG00000087258,ENSG00000099954…
1	!	0.000134	975	1105	100	0.09	0.103	GO:0048666	BP	2	neuron development	8	ENSG00000009694,ENSG00000018236,ENSG00000034971,ENSG00000039068,ENSG00000044524,ENSG00000058335,ENSG00000058404,ENSG00000063015,ENSG00000066032,ENSG00000066468,ENSG00000067141,ENSG00000070182,ENSG00000070808,ENSG00000076826,ENSG00000079215,ENSG00000082684,ENSG00000085552,ENSG00000087250,ENSG00000087258,ENSG00000099954,ENSG00000101144,ENSG00000101213,ENSG00000105695,ENSG00000106078,ENSG00000106278…
1	!	0.0026	827	1105	84	0.076	0.102	GO:0031175	BP	2	neuron projection development	9	ENSG00000018236,ENSG00000034971,ENSG00000039068,ENSG00000044524,ENSG00000058335,ENSG00000058404,ENSG00000063015,ENSG00000066032,ENSG00000066468,ENSG00000067141,ENSG00000070182,ENSG00000070808,ENSG00000076826,ENSG00000082684,ENSG00000085552,ENSG00000087250,ENSG00000087258,ENSG00000101144,ENSG00000101213,ENSG00000105695,ENSG00000106078,ENSG00000106278,ENSG00000106809,ENSG00000107954,ENSG00000108231…
1	!	0.00281	455	1105	54	0.049	0.119	GO:0061564	BP	2	axon development	10	ENSG00000044524,ENSG00000066032,ENSG00000066468,ENSG00000067141,ENSG00000070182,ENSG00000082684,ENSG00000087250,ENSG00000101144,ENSG00000105695,ENSG00000106078,ENSG00000106278,ENSG00000106809,ENSG00000108231,ENSG00000108830,ENSG00000118432,ENSG00000122877,ENSG00000134121,ENSG00000136040,ENSG00000140538,ENSG00000141622,ENSG00000144619,ENSG00000146013,ENSG00000148053,ENSG00000148948,ENSG00000153993…
1	!	0.0031	73	1105	17	0.015	0.233	GO:0007422	BP	2	peripheral nervous system development	4	ENSG00000005513,ENSG00000034971,ENSG00000065361,ENSG00000099985,ENSG00000100146,ENSG00000103089,ENSG00000122877,ENSG00000132702,ENSG00000146013,ENSG00000148053,ENSG00000164107,ENSG00000174607,ENSG00000179388,ENSG00000181790,ENSG00000184454,ENSG00000184486,ENSG00000185668
1	!	4.24e-10	6120	1105	475	0.43	0.078	GO:0044700	BP	2	single organism signaling	1	ENSG00000000938,ENSG00000001626,ENSG00000003137,ENSG00000004468,ENSG00000005379,ENSG00000005513,ENSG00000005844,ENSG00000006071,ENSG00000007171,ENSG00000007264,ENSG00000007314,ENSG00000007402,ENSG00000009694,ENSG00000009950,ENSG00000010379,ENSG00000010610,ENSG00000011347,ENSG00000011600,ENSG00000013725,ENSG00000017427,ENSG00000018236,ENSG00000018625,ENSG00000019169,ENSG00000030304,ENSG00000034971…
1	!	4.72e-15	186	1105	48	0.043	0.258	GO:0035637	BP	2	multicellular organismal signaling	2	ENSG00000007314,ENSG00000007402,ENSG00000018625,ENSG00000053918,ENSG00000055118,ENSG00000057294,ENSG00000074370,ENSG00000075461,ENSG00000089250,ENSG00000089356,ENSG00000100346,ENSG00000105357,ENSG00000105409,ENSG00000108405,ENSG00000116783,ENSG00000129244,ENSG00000130528,ENSG00000132681,ENSG00000134755,ENSG00000135744,ENSG00000136531,ENSG00000136546,ENSG00000137726,ENSG00000143318,ENSG00000144285…
1	!	7.12e-11	131	1105	35	0.032	0.267	GO:0061337	BP	2	cardiac conduction	3	ENSG00000007402,ENSG00000018625,ENSG00000053918,ENSG00000055118,ENSG00000057294,ENSG00000074370,ENSG00000075461,ENSG00000089250,ENSG00000089356,ENSG00000105409,ENSG00000116783,ENSG00000129244,ENSG00000130528,ENSG00000132681,ENSG00000134755,ENSG00000135744,ENSG00000137726,ENSG00000143318,ENSG00000149575,ENSG00000151067,ENSG00000157087,ENSG00000157388,ENSG00000157445,ENSG00000160460,ENSG00000165995…
1	!	0.000829	67	1105	17	0.015	0.254	GO:1903779	BP	2	regulation of cardiac conduction	4	ENSG00000018625,ENSG00000074370,ENSG00000089250,ENSG00000089356,ENSG00000105409,ENSG00000116783,ENSG00000129244,ENSG00000130528,ENSG00000132681,ENSG00000135744,ENSG00000137726,ENSG00000143318,ENSG00000157087,ENSG00000187486,ENSG00000196218,ENSG00000198626,ENSG00000221946
1	!	0.002	30	1105	11	0.01	0.367	GO:0086091	BP	2	regulation of heart rate by cardiac conduction	4	ENSG00000053918,ENSG00000055118,ENSG00000057294,ENSG00000134755,ENSG00000149575,ENSG00000151067,ENSG00000157388,ENSG00000165995,ENSG00000177098,ENSG00000180509,ENSG00000183230
1	!	5.95e-09	6147	1105	471	0.426	0.077	GO:0007154	BP	2	cell communication	1	ENSG00000000938,ENSG00000001626,ENSG00000003137,ENSG00000004468,ENSG00000005379,ENSG00000005513,ENSG00000005844,ENSG00000006071,ENSG00000007171,ENSG00000007264,ENSG00000007314,ENSG00000007402,ENSG00000009694,ENSG00000009950,ENSG00000010379,ENSG00000010610,ENSG00000011347,ENSG00000011600,ENSG00000013725,ENSG00000017427,ENSG00000018236,ENSG00000018625,ENSG00000019169,ENSG00000030304,ENSG00000034971…
1	!	3.37e-06	1518	1105	147	0.133	0.097	GO:0007267	BP	2	cell-cell signaling	2	ENSG00000001626,ENSG00000004468,ENSG00000005379,ENSG00000006071,ENSG00000007171,ENSG00000007402,ENSG00000010379,ENSG00000011347,ENSG00000018625,ENSG00000034971,ENSG00000053918,ENSG00000057294,ENSG00000058335,ENSG00000058404,ENSG00000063015,ENSG00000064201,ENSG00000064205,ENSG00000066468,ENSG00000070808,ENSG00000073282,ENSG00000078053,ENSG00000079215,ENSG00000080854,ENSG00000085741,ENSG00000087258…
1	!	5.07e-11	611	1105	87	0.079	0.142	GO:0099536	BP	2	synaptic signaling	3	ENSG00000004468,ENSG00000005379,ENSG00000007402,ENSG00000010379,ENSG00000011347,ENSG00000018625,ENSG00000058335,ENSG00000058404,ENSG00000063015,ENSG00000070808,ENSG00000078053,ENSG00000079215,ENSG00000080854,ENSG00000101489,ENSG00000104888,ENSG00000105737,ENSG00000106236,ENSG00000107954,ENSG00000108231,ENSG00000108405,ENSG00000108556,ENSG00000110076,ENSG00000110975,ENSG00000113749,ENSG00000115155…
1	!	5.07e-11	611	1105	87	0.079	0.142	GO:0099537	BP	2	trans-synaptic signaling	4	ENSG00000004468,ENSG00000005379,ENSG00000007402,ENSG00000010379,ENSG00000011347,ENSG00000018625,ENSG00000058335,ENSG00000058404,ENSG00000063015,ENSG00000070808,ENSG00000078053,ENSG00000079215,ENSG00000080854,ENSG00000101489,ENSG00000104888,ENSG00000105737,ENSG00000106236,ENSG00000107954,ENSG00000108231,ENSG00000108405,ENSG00000108556,ENSG00000110076,ENSG00000110975,ENSG00000113749,ENSG00000115155…
1	!	5.07e-11	611	1105	87	0.079	0.142	GO:0098916	BP	2	anterograde trans-synaptic signaling	5	ENSG00000004468,ENSG00000005379,ENSG00000007402,ENSG00000010379,ENSG00000011347,ENSG00000018625,ENSG00000058335,ENSG00000058404,ENSG00000063015,ENSG00000070808,ENSG00000078053,ENSG00000079215,ENSG00000080854,ENSG00000101489,ENSG00000104888,ENSG00000105737,ENSG00000106236,ENSG00000107954,ENSG00000108231,ENSG00000108405,ENSG00000108556,ENSG00000110076,ENSG00000110975,ENSG00000113749,ENSG00000115155…
1	!	5.07e-11	611	1105	87	0.079	0.142	GO:0007268	BP	2	chemical synaptic transmission	6	ENSG00000004468,ENSG00000005379,ENSG00000007402,ENSG00000010379,ENSG00000011347,ENSG00000018625,ENSG00000058335,ENSG00000058404,ENSG00000063015,ENSG00000070808,ENSG00000078053,ENSG00000079215,ENSG00000080854,ENSG00000101489,ENSG00000104888,ENSG00000105737,ENSG00000106236,ENSG00000107954,ENSG00000108231,ENSG00000108405,ENSG00000108556,ENSG00000110076,ENSG00000110975,ENSG00000113749,ENSG00000115155…
1	!	0.0056	68	1105	16	0.014	0.235	GO:0019226	BP	2	transmission of nerve impulse	2	ENSG00000007314,ENSG00000075461,ENSG00000100346,ENSG00000105357,ENSG00000108405,ENSG00000135744,ENSG00000136531,ENSG00000136546,ENSG00000144285,ENSG00000153253,ENSG00000160460,ENSG00000164007,ENSG00000168356,ENSG00000177301,ENSG00000184984,ENSG00000196277
1	!	0.0469	33	1105	10	0.009	0.303	GO:0019228	BP	2	neuronal action potential	3	ENSG00000007314,ENSG00000100346,ENSG00000105357,ENSG00000108405,ENSG00000136531,ENSG00000136546,ENSG00000144285,ENSG00000153253,ENSG00000168356,ENSG00000177301
1	!	0.018	5674	1105	402	0.364	0.071	GO:0007165	BP	2	signal transduction	2	ENSG00000000938,ENSG00000001626,ENSG00000003137,ENSG00000004468,ENSG00000005513,ENSG00000005844,ENSG00000006071,ENSG00000007171,ENSG00000007264,ENSG00000009694,ENSG00000009950,ENSG00000010610,ENSG00000011600,ENSG00000013725,ENSG00000017427,ENSG00000018236,ENSG00000018625,ENSG00000019169,ENSG00000030304,ENSG00000034971,ENSG00000044524,ENSG00000047365,ENSG00000048540,ENSG00000054179,ENSG00000055118…
1	!	0.00117	2661	1105	216	0.195	0.081	GO:0007166	BP	2	cell surface receptor signaling pathway	3	ENSG00000000938,ENSG00000004468,ENSG00000005844,ENSG00000007264,ENSG00000010610,ENSG00000011600,ENSG00000013725,ENSG00000017427,ENSG00000018236,ENSG00000019169,ENSG00000030304,ENSG00000034971,ENSG00000044524,ENSG00000058335,ENSG00000058404,ENSG00000063015,ENSG00000064201,ENSG00000064655,ENSG00000065361,ENSG00000066468,ENSG00000067141,ENSG00000070388,ENSG00000070808,ENSG00000073282,ENSG00000075461…
1	!	0.00252	72	1105	17	0.015	0.236	GO:0007215	BP	2	glutamate receptor signaling pathway	4	ENSG00000058335,ENSG00000075461,ENSG00000083067,ENSG00000105409,ENSG00000105737,ENSG00000109819,ENSG00000125675,ENSG00000152208,ENSG00000152822,ENSG00000155511,ENSG00000158445,ENSG00000163873,ENSG00000164082,ENSG00000179915,ENSG00000196277,ENSG00000237515,ENSG00000273079
1	!	0.00112	47	1105	14	0.013	0.298	GO:0086065	BP	2	cell communication involved in cardiac conduction	2	ENSG00000018625,ENSG00000053918,ENSG00000057294,ENSG00000105409,ENSG00000116783,ENSG00000129244,ENSG00000130528,ENSG00000134755,ENSG00000151067,ENSG00000157388,ENSG00000165995,ENSG00000177098,ENSG00000183230,ENSG00000198626
1	!	0.0139	996	1105	94	0.085	0.094	GO:0032989	BP	2	cellular component morphogenesis	1	ENSG00000000938,ENSG00000009694,ENSG00000034971,ENSG00000058404,ENSG00000066032,ENSG00000066468,ENSG00000067141,ENSG00000070182,ENSG00000070808,ENSG00000075884,ENSG00000077522,ENSG00000079215,ENSG00000082684,ENSG00000087250,ENSG00000101144,ENSG00000101336,ENSG00000105357,ENSG00000105695,ENSG00000106078,ENSG00000106278,ENSG00000106809,ENSG00000108231,ENSG00000108830,ENSG00000111344,ENSG00000112782…
1	!	0.0179	908	1105	87	0.079	0.096	GO:0000902	BP	2	cell morphogenesis	2	ENSG00000000938,ENSG00000009694,ENSG00000034971,ENSG00000058404,ENSG00000066032,ENSG00000066468,ENSG00000067141,ENSG00000070182,ENSG00000070808,ENSG00000075884,ENSG00000079215,ENSG00000082684,ENSG00000087250,ENSG00000101144,ENSG00000101336,ENSG00000105357,ENSG00000105695,ENSG00000106078,ENSG00000106278,ENSG00000106809,ENSG00000108231,ENSG00000108830,ENSG00000111344,ENSG00000112782,ENSG00000113749…
1	!	0.0021	645	1105	70	0.063	0.109	GO:0000904	BP	2	cell morphogenesis involved in differentiation	3	ENSG00000034971,ENSG00000058404,ENSG00000066032,ENSG00000066468,ENSG00000067141,ENSG00000070182,ENSG00000070808,ENSG00000079215,ENSG00000082684,ENSG00000087250,ENSG00000101144,ENSG00000105695,ENSG00000106078,ENSG00000106278,ENSG00000106809,ENSG00000108231,ENSG00000108830,ENSG00000112782,ENSG00000113749,ENSG00000122877,ENSG00000134121,ENSG00000135298,ENSG00000136040,ENSG00000137474,ENSG00000139626…
1	!	4.68e-05	515	1105	64	0.058	0.124	GO:0048667	BP	2	cell morphogenesis involved in neuron differentiation	4	ENSG00000058404,ENSG00000066032,ENSG00000066468,ENSG00000067141,ENSG00000070182,ENSG00000070808,ENSG00000079215,ENSG00000082684,ENSG00000087250,ENSG00000101144,ENSG00000105695,ENSG00000106078,ENSG00000106278,ENSG00000106809,ENSG00000108231,ENSG00000108830,ENSG00000112782,ENSG00000122877,ENSG00000134121,ENSG00000135298,ENSG00000136040,ENSG00000137474,ENSG00000140538,ENSG00000141622,ENSG00000143126…
1	!	0.00124	599	1105	67	0.061	0.112	GO:0032990	BP	2	cell part morphogenesis	2	ENSG00000058404,ENSG00000066032,ENSG00000066468,ENSG00000067141,ENSG00000070182,ENSG00000070808,ENSG00000082684,ENSG00000087250,ENSG00000101144,ENSG00000105357,ENSG00000105695,ENSG00000106078,ENSG00000106278,ENSG00000106809,ENSG00000108231,ENSG00000108830,ENSG00000111344,ENSG00000122877,ENSG00000126500,ENSG00000134121,ENSG00000135298,ENSG00000135638,ENSG00000136040,ENSG00000140538,ENSG00000141622…
1	!	0.000761	579	1105	66	0.06	0.114	GO:0048858	BP	2	cell projection morphogenesis	3	ENSG00000058404,ENSG00000066032,ENSG00000066468,ENSG00000067141,ENSG00000070182,ENSG00000070808,ENSG00000082684,ENSG00000087250,ENSG00000101144,ENSG00000105695,ENSG00000106078,ENSG00000106278,ENSG00000106809,ENSG00000108231,ENSG00000108830,ENSG00000111344,ENSG00000122877,ENSG00000126500,ENSG00000134121,ENSG00000135298,ENSG00000135638,ENSG00000136040,ENSG00000140538,ENSG00000141622,ENSG00000143126…
1	!	0.000519	561	1105	65	0.059	0.116	GO:0048812	BP	2	neuron projection morphogenesis	4	ENSG00000058404,ENSG00000066032,ENSG00000066468,ENSG00000067141,ENSG00000070182,ENSG00000070808,ENSG00000082684,ENSG00000087250,ENSG00000101144,ENSG00000105695,ENSG00000106078,ENSG00000106278,ENSG00000106809,ENSG00000108231,ENSG00000108830,ENSG00000111344,ENSG00000122877,ENSG00000126500,ENSG00000134121,ENSG00000135298,ENSG00000135638,ENSG00000136040,ENSG00000140538,ENSG00000141622,ENSG00000143126…
1	!	0.00142	422	1105	52	0.047	0.123	GO:0007409	BP	2	axonogenesis	5	ENSG00000066032,ENSG00000066468,ENSG00000067141,ENSG00000070182,ENSG00000082684,ENSG00000087250,ENSG00000101144,ENSG00000105695,ENSG00000106078,ENSG00000106278,ENSG00000106809,ENSG00000108231,ENSG00000108830,ENSG00000122877,ENSG00000134121,ENSG00000136040,ENSG00000140538,ENSG00000141622,ENSG00000144619,ENSG00000146013,ENSG00000148053,ENSG00000148948,ENSG00000153993,ENSG00000160307,ENSG00000160460…
1	!	0.0446	401	1105	46	0.042	0.115	GO:0044708	BP	2	single-organism behavior	1	ENSG00000018625,ENSG00000030304,ENSG00000058335,ENSG00000063015,ENSG00000079215,ENSG00000099985,ENSG00000100433,ENSG00000104888,ENSG00000105357,ENSG00000105409,ENSG00000106236,ENSG00000106278,ENSG00000110076,ENSG00000113296,ENSG00000113749,ENSG00000118432,ENSG00000122877,ENSG00000123360,ENSG00000123454,ENSG00000131771,ENSG00000134121,ENSG00000135298,ENSG00000146938,ENSG00000148053,ENSG00000154118…
1	!	0.00766	220	1105	32	0.029	0.145	GO:0007611	BP	2	learning or memory	2	ENSG00000018625,ENSG00000030304,ENSG00000058335,ENSG00000100433,ENSG00000104888,ENSG00000105409,ENSG00000106236,ENSG00000106278,ENSG00000110076,ENSG00000113749,ENSG00000118432,ENSG00000122877,ENSG00000123360,ENSG00000123454,ENSG00000131771,ENSG00000135298,ENSG00000146938,ENSG00000148053,ENSG00000154118,ENSG00000155511,ENSG00000156395,ENSG00000157103,ENSG00000160307,ENSG00000160716,ENSG00000162105…
1	!	0.00731	1702	1105	146	0.132	0.086	GO:2000026	BP	2	regulation of multicellular organismal development	1	ENSG00000002933,ENSG00000003137,ENSG00000005513,ENSG00000011600,ENSG00000017427,ENSG00000018236,ENSG00000030304,ENSG00000044524,ENSG00000058404,ENSG00000063015,ENSG00000065361,ENSG00000066336,ENSG00000066468,ENSG00000073282,ENSG00000076864,ENSG00000078328,ENSG00000082684,ENSG00000085741,ENSG00000087250,ENSG00000089250,ENSG00000100146,ENSG00000101144,ENSG00000101213,ENSG00000101463,ENSG00000101489…
1	!	0.00566	765	1105	78	0.071	0.102	GO:0051960	BP	2	regulation of nervous system development	2	ENSG00000005513,ENSG00000018236,ENSG00000030304,ENSG00000044524,ENSG00000058404,ENSG00000063015,ENSG00000076864,ENSG00000082684,ENSG00000087250,ENSG00000089250,ENSG00000100146,ENSG00000101144,ENSG00000101213,ENSG00000101463,ENSG00000105695,ENSG00000106078,ENSG00000106278,ENSG00000106809,ENSG00000107954,ENSG00000108830,ENSG00000111344,ENSG00000112175,ENSG00000118432,ENSG00000126500,ENSG00000128482…
1	!	0.00215	1414	1105	128	0.116	0.091	GO:0051240	BP	2	positive regulation of multicellular organismal process	1	ENSG00000000938,ENSG00000003137,ENSG00000004468,ENSG00000005513,ENSG00000007171,ENSG00000007402,ENSG00000010610,ENSG00000013725,ENSG00000017427,ENSG00000018236,ENSG00000021826,ENSG00000044524,ENSG00000053918,ENSG00000058404,ENSG00000063015,ENSG00000065361,ENSG00000066468,ENSG00000073282,ENSG00000085265,ENSG00000085741,ENSG00000089250,ENSG00000100146,ENSG00000101144,ENSG00000101213,ENSG00000101463…
1	!	0.0167	446	1105	51	0.046	0.114	GO:0051962	BP	2	positive regulation of nervous system development	2	ENSG00000005513,ENSG00000018236,ENSG00000044524,ENSG00000058404,ENSG00000063015,ENSG00000100146,ENSG00000101144,ENSG00000101213,ENSG00000101463,ENSG00000105695,ENSG00000106078,ENSG00000107954,ENSG00000108830,ENSG00000111344,ENSG00000112175,ENSG00000118432,ENSG00000126500,ENSG00000128482,ENSG00000131095,ENSG00000135298,ENSG00000137462,ENSG00000140538,ENSG00000143858,ENSG00000148053,ENSG00000148826…
1	!	1.15e-07	236	1105	43	0.039	0.182	GO:0050808	BP	2	synapse organization	1	ENSG00000007402,ENSG00000030304,ENSG00000039068,ENSG00000058404,ENSG00000063015,ENSG00000066032,ENSG00000069188,ENSG00000085552,ENSG00000101463,ENSG00000107954,ENSG00000110076,ENSG00000110324,ENSG00000126500,ENSG00000135298,ENSG00000140538,ENSG00000146938,ENSG00000148053,ENSG00000150471,ENSG00000157087,ENSG00000158258,ENSG00000160716,ENSG00000162105,ENSG00000162951,ENSG00000164061,ENSG00000165300…
1	!	6.22e-06	138	1105	29	0.026	0.21	GO:0007416	BP	2	synapse assembly	2	ENSG00000030304,ENSG00000039068,ENSG00000069188,ENSG00000101463,ENSG00000110076,ENSG00000126500,ENSG00000135298,ENSG00000140538,ENSG00000146938,ENSG00000148053,ENSG00000150471,ENSG00000158258,ENSG00000160716,ENSG00000162105,ENSG00000162951,ENSG00000164061,ENSG00000165300,ENSG00000169306,ENSG00000173114,ENSG00000175928,ENSG00000177839,ENSG00000178235,ENSG00000179915,ENSG00000181790,ENSG00000182580…
1	!	3.95e-05	115	1105	25	0.023	0.217	GO:0050807	BP	2	regulation of synapse organization	1	ENSG00000030304,ENSG00000058404,ENSG00000066032,ENSG00000085552,ENSG00000101463,ENSG00000107954,ENSG00000110324,ENSG00000126500,ENSG00000135298,ENSG00000140538,ENSG00000148053,ENSG00000150471,ENSG00000158258,ENSG00000160716,ENSG00000162951,ENSG00000165300,ENSG00000173114,ENSG00000175928,ENSG00000178235,ENSG00000179915,ENSG00000181790,ENSG00000182580,ENSG00000185008,ENSG00000185985,ENSG00000187122
1	!	7.55e-05	79	1105	20	0.018	0.253	GO:0051963	BP	2	regulation of synapse assembly	2	ENSG00000030304,ENSG00000101463,ENSG00000126500,ENSG00000135298,ENSG00000140538,ENSG00000148053,ENSG00000150471,ENSG00000158258,ENSG00000160716,ENSG00000162951,ENSG00000165300,ENSG00000173114,ENSG00000175928,ENSG00000178235,ENSG00000179915,ENSG00000181790,ENSG00000182580,ENSG00000185008,ENSG00000185985,ENSG00000187122
1	!	0.00146	62	1105	16	0.014	0.258	GO:0051965	BP	2	positive regulation of synapse assembly	3	ENSG00000101463,ENSG00000126500,ENSG00000135298,ENSG00000140538,ENSG00000148053,ENSG00000150471,ENSG00000158258,ENSG00000162951,ENSG00000165300,ENSG00000173114,ENSG00000175928,ENSG00000178235,ENSG00000179915,ENSG00000181790,ENSG00000182580,ENSG00000185985
1	!	0.00618	177	1105	28	0.025	0.158	GO:0010001	BP	2	glial cell differentiation	1	ENSG00000005513,ENSG00000034971,ENSG00000065361,ENSG00000087250,ENSG00000100146,ENSG00000103089,ENSG00000105695,ENSG00000106278,ENSG00000122877,ENSG00000128482,ENSG00000131095,ENSG00000135144,ENSG00000135638,ENSG00000137462,ENSG00000140538,ENSG00000148053,ENSG00000148826,ENSG00000149256,ENSG00000160307,ENSG00000163884,ENSG00000170075,ENSG00000173406,ENSG00000177807,ENSG00000184144,ENSG00000184454…
1	!	1.45e-06	284	1105	46	0.042	0.162	GO:0050804	BP	2	modulation of synaptic transmission	1	ENSG00000004468,ENSG00000007402,ENSG00000011347,ENSG00000018625,ENSG00000058335,ENSG00000058404,ENSG00000070808,ENSG00000079215,ENSG00000080854,ENSG00000101489,ENSG00000105737,ENSG00000107954,ENSG00000108231,ENSG00000113749,ENSG00000117016,ENSG00000118432,ENSG00000122733,ENSG00000122877,ENSG00000131095,ENSG00000135744,ENSG00000144619,ENSG00000146938,ENSG00000148053,ENSG00000152822,ENSG00000154118…
1	!	0.000802	142	1105	26	0.024	0.183	GO:0048167	BP	2	regulation of synaptic plasticity	2	ENSG00000004468,ENSG00000011347,ENSG00000058335,ENSG00000058404,ENSG00000070808,ENSG00000107954,ENSG00000113749,ENSG00000122877,ENSG00000131095,ENSG00000135744,ENSG00000144619,ENSG00000148053,ENSG00000154118,ENSG00000155511,ENSG00000156395,ENSG00000157087,ENSG00000158445,ENSG00000160307,ENSG00000162105,ENSG00000162951,ENSG00000168329,ENSG00000177807,ENSG00000184144,ENSG00000187902,ENSG00000188803…
1	!	0.0127	49	1105	13	0.012	0.265	GO:0048168	BP	2	regulation of neuronal synaptic plasticity	3	ENSG00000058335,ENSG00000058404,ENSG00000070808,ENSG00000107954,ENSG00000122877,ENSG00000135744,ENSG00000154118,ENSG00000160307,ENSG00000177807,ENSG00000184144,ENSG00000187902,ENSG00000188803,ENSG00000237515
1	!	0.0253	190	1105	28	0.025	0.147	GO:0007187	BP	6	G-protein coupled receptor signaling pathway, coupled to cyclic nucleotide second messenger	1	ENSG00000078295,ENSG00000087258,ENSG00000106113,ENSG00000110680,ENSG00000111452,ENSG00000113749,ENSG00000118432,ENSG00000126895,ENSG00000128266,ENSG00000133019,ENSG00000135744,ENSG00000138039,ENSG00000150594,ENSG00000157388,ENSG00000163873,ENSG00000164082,ENSG00000164742,ENSG00000169313,ENSG00000169860,ENSG00000170075,ENSG00000173175,ENSG00000178597,ENSG00000180616,ENSG00000183134,ENSG00000184160…
1	!	0.0138	164	1105	26	0.024	0.159	GO:0007188	BP	6	adenylate cyclase-modulating G-protein coupled receptor signaling pathway	2	ENSG00000078295,ENSG00000087258,ENSG00000106113,ENSG00000110680,ENSG00000111452,ENSG00000118432,ENSG00000126895,ENSG00000128266,ENSG00000133019,ENSG00000138039,ENSG00000150594,ENSG00000157388,ENSG00000163873,ENSG00000164082,ENSG00000164742,ENSG00000169313,ENSG00000169860,ENSG00000170075,ENSG00000173175,ENSG00000178597,ENSG00000180616,ENSG00000183134,ENSG00000184160,ENSG00000184984,ENSG00000196277…
1	!	0.0103	71	1105	16	0.014	0.225	GO:0007193	BP	6	adenylate cyclase-inhibiting G-protein coupled receptor signaling pathway	3	ENSG00000078295,ENSG00000128266,ENSG00000133019,ENSG00000150594,ENSG00000163873,ENSG00000164082,ENSG00000164742,ENSG00000169313,ENSG00000169860,ENSG00000170075,ENSG00000173175,ENSG00000178597,ENSG00000180616,ENSG00000183134,ENSG00000184984,ENSG00000196277
1	!	0.000651	159	1105	28	0.025	0.176	GO:0050954	BP	1	sensory perception of mechanical stimulus	1	ENSG00000053918,ENSG00000079215,ENSG00000091536,ENSG00000105357,ENSG00000107736,ENSG00000111913,ENSG00000112319,ENSG00000112782,ENSG00000115155,ENSG00000117013,ENSG00000122733,ENSG00000124479,ENSG00000137474,ENSG00000139219,ENSG00000144285,ENSG00000151090,ENSG00000157087,ENSG00000157388,ENSG00000160460,ENSG00000160716,ENSG00000164199,ENSG00000166402,ENSG00000166866,ENSG00000169031,ENSG00000170615…
1	!	0.000926	143	1105	26	0.024	0.182	GO:0007605	BP	1	sensory perception of sound	2	ENSG00000053918,ENSG00000079215,ENSG00000091536,ENSG00000105357,ENSG00000107736,ENSG00000111913,ENSG00000112319,ENSG00000112782,ENSG00000115155,ENSG00000117013,ENSG00000124479,ENSG00000137474,ENSG00000139219,ENSG00000151090,ENSG00000157087,ENSG00000157388,ENSG00000160460,ENSG00000160716,ENSG00000164199,ENSG00000166402,ENSG00000166866,ENSG00000169031,ENSG00000170615,ENSG00000176402,ENSG00000180509…
1	!	0.0276	5810	1105	409	0.37	0.07	GO:0051179	BP	5	localization	1	ENSG00000000938,ENSG00000001626,ENSG00000004468,ENSG00000005379,ENSG00000005471,ENSG00000005513,ENSG00000005844,ENSG00000006071,ENSG00000007171,ENSG00000007264,ENSG00000007314,ENSG00000007402,ENSG00000009694,ENSG00000010379,ENSG00000010610,ENSG00000011347,ENSG00000013725,ENSG00000017427,ENSG00000018236,ENSG00000018625,ENSG00000019169,ENSG00000030304,ENSG00000034971,ENSG00000039068,ENSG00000044524…
1	!	0.00521	3031	1105	237	0.214	0.078	GO:1902578	BP	5	single-organism localization	2	ENSG00000000938,ENSG00000001626,ENSG00000004468,ENSG00000005379,ENSG00000005471,ENSG00000005844,ENSG00000006071,ENSG00000007171,ENSG00000007402,ENSG00000010379,ENSG00000010610,ENSG00000011347,ENSG00000017427,ENSG00000018625,ENSG00000019169,ENSG00000030304,ENSG00000039068,ENSG00000053918,ENSG00000055118,ENSG00000057294,ENSG00000065361,ENSG00000066230,ENSG00000066294,ENSG00000069535,ENSG00000070808…
1	!	0.00749	2804	1105	221	0.2	0.079	GO:0044765	BP	5	single-organism transport	1	ENSG00000000938,ENSG00000001626,ENSG00000004468,ENSG00000005379,ENSG00000005471,ENSG00000005844,ENSG00000006071,ENSG00000007171,ENSG00000007402,ENSG00000010379,ENSG00000010610,ENSG00000011347,ENSG00000017427,ENSG00000018625,ENSG00000019169,ENSG00000039068,ENSG00000053918,ENSG00000055118,ENSG00000065361,ENSG00000066230,ENSG00000066294,ENSG00000069535,ENSG00000070808,ENSG00000074706,ENSG00000077522…
1	!	0.0189	1085	1105	100	0.09	0.092	GO:0046903	BP	5	secretion	2	ENSG00000000938,ENSG00000001626,ENSG00000004468,ENSG00000005379,ENSG00000005471,ENSG00000006071,ENSG00000007171,ENSG00000007402,ENSG00000011347,ENSG00000017427,ENSG00000053918,ENSG00000065361,ENSG00000066294,ENSG00000069535,ENSG00000070808,ENSG00000077522,ENSG00000079215,ENSG00000085265,ENSG00000099985,ENSG00000100346,ENSG00000101336,ENSG00000104112,ENSG00000104888,ENSG00000105737,ENSG00000106538…
1	!	3.15e-05	2442	1105	209	0.189	0.086	GO:0032879	BP	5	regulation of localization	1	ENSG00000000938,ENSG00000001626,ENSG00000004468,ENSG00000005471,ENSG00000006071,ENSG00000007171,ENSG00000007314,ENSG00000007402,ENSG00000009694,ENSG00000010610,ENSG00000011347,ENSG00000017427,ENSG00000018236,ENSG00000018625,ENSG00000034971,ENSG00000039068,ENSG00000053918,ENSG00000055118,ENSG00000057294,ENSG00000058335,ENSG00000058404,ENSG00000065361,ENSG00000066294,ENSG00000069535,ENSG00000070808…
1	!	6.46e-08	1768	1105	172	0.156	0.097	GO:0051049	BP	5	regulation of transport	2	ENSG00000000938,ENSG00000001626,ENSG00000004468,ENSG00000005471,ENSG00000006071,ENSG00000007171,ENSG00000007314,ENSG00000007402,ENSG00000009694,ENSG00000010610,ENSG00000011347,ENSG00000017427,ENSG00000018236,ENSG00000018625,ENSG00000039068,ENSG00000053918,ENSG00000055118,ENSG00000057294,ENSG00000058335,ENSG00000058404,ENSG00000065361,ENSG00000066294,ENSG00000069535,ENSG00000070808,ENSG00000073282…
1	!	1.59e-13	1557	1105	174	0.157	0.112	GO:0006811	BP	5	ion transport	1	ENSG00000001626,ENSG00000005379,ENSG00000005471,ENSG00000006071,ENSG00000007171,ENSG00000007314,ENSG00000007402,ENSG00000010379,ENSG00000010610,ENSG00000011347,ENSG00000018236,ENSG00000018625,ENSG00000053918,ENSG00000055118,ENSG00000055732,ENSG00000057294,ENSG00000058335,ENSG00000058404,ENSG00000066230,ENSG00000066294,ENSG00000069535,ENSG00000070808,ENSG00000074370,ENSG00000075461,ENSG00000077522…
1	!	2.65e-11	1058	1105	127	0.115	0.12	GO:0006812	BP	5	cation transport	2	ENSG00000005471,ENSG00000006071,ENSG00000007314,ENSG00000007402,ENSG00000010610,ENSG00000011347,ENSG00000018236,ENSG00000018625,ENSG00000053918,ENSG00000055118,ENSG00000055732,ENSG00000057294,ENSG00000058335,ENSG00000058404,ENSG00000066230,ENSG00000066294,ENSG00000069535,ENSG00000070808,ENSG00000074370,ENSG00000075461,ENSG00000077522,ENSG00000080493,ENSG00000083067,ENSG00000087250,ENSG00000087258…
1	!	7.93e-14	803	1105	111	0.1	0.138	GO:0030001	BP	5	metal ion transport	3	ENSG00000006071,ENSG00000007314,ENSG00000007402,ENSG00000010610,ENSG00000018236,ENSG00000018625,ENSG00000053918,ENSG00000055118,ENSG00000055732,ENSG00000057294,ENSG00000058404,ENSG00000066230,ENSG00000066294,ENSG00000070808,ENSG00000074370,ENSG00000075461,ENSG00000077522,ENSG00000080493,ENSG00000083067,ENSG00000087250,ENSG00000087258,ENSG00000089250,ENSG00000089356,ENSG00000100346,ENSG00000100433…
1	!	4.69e-09	508	1105	73	0.066	0.144	GO:0015672	BP	5	monovalent inorganic cation transport	3	ENSG00000006071,ENSG00000007314,ENSG00000018236,ENSG00000018625,ENSG00000053918,ENSG00000055118,ENSG00000057294,ENSG00000066230,ENSG00000077522,ENSG00000080493,ENSG00000089250,ENSG00000089356,ENSG00000100433,ENSG00000101049,ENSG00000101198,ENSG00000104848,ENSG00000104888,ENSG00000105409,ENSG00000115474,ENSG00000117013,ENSG00000129159,ENSG00000129244,ENSG00000130226,ENSG00000132681,ENSG00000136531…
1	!	0.000109	212	1105	35	0.032	0.165	GO:0006814	BP	5	sodium ion transport	4	ENSG00000007314,ENSG00000018236,ENSG00000018625,ENSG00000057294,ENSG00000066230,ENSG00000080493,ENSG00000089250,ENSG00000089356,ENSG00000101049,ENSG00000101198,ENSG00000104888,ENSG00000105409,ENSG00000129244,ENSG00000132681,ENSG00000136531,ENSG00000136546,ENSG00000140090,ENSG00000140675,ENSG00000144285,ENSG00000149575,ENSG00000153253,ENSG00000158296,ENSG00000160460,ENSG00000164588,ENSG00000165238…
1	!	1.27e-09	216	1105	44	0.04	0.204	GO:0006813	BP	5	potassium ion transport	4	ENSG00000006071,ENSG00000018625,ENSG00000053918,ENSG00000055118,ENSG00000066230,ENSG00000077522,ENSG00000089250,ENSG00000100433,ENSG00000104848,ENSG00000105409,ENSG00000115474,ENSG00000117013,ENSG00000129159,ENSG00000129244,ENSG00000130226,ENSG00000132681,ENSG00000140090,ENSG00000143473,ENSG00000150594,ENSG00000153822,ENSG00000157388,ENSG00000158445,ENSG00000162687,ENSG00000164588,ENSG00000164626…
1	!	4.27e-10	185	1105	41	0.037	0.222	GO:0071804	BP	5	cellular potassium ion transport	5	ENSG00000006071,ENSG00000018625,ENSG00000053918,ENSG00000055118,ENSG00000066230,ENSG00000077522,ENSG00000100433,ENSG00000104848,ENSG00000105409,ENSG00000115474,ENSG00000117013,ENSG00000129159,ENSG00000129244,ENSG00000130226,ENSG00000132681,ENSG00000143473,ENSG00000153822,ENSG00000157388,ENSG00000158445,ENSG00000162687,ENSG00000164588,ENSG00000164626,ENSG00000168263,ENSG00000169313,ENSG00000171126…
1	!	1.37e-19	581	1105	101	0.091	0.174	GO:0043269	BP	5	regulation of ion transport	2	ENSG00000001626,ENSG00000005471,ENSG00000006071,ENSG00000007314,ENSG00000007402,ENSG00000010610,ENSG00000011347,ENSG00000018236,ENSG00000018625,ENSG00000053918,ENSG00000055118,ENSG00000057294,ENSG00000058335,ENSG00000058404,ENSG00000066294,ENSG00000069535,ENSG00000070808,ENSG00000075461,ENSG00000077522,ENSG00000087258,ENSG00000089250,ENSG00000089356,ENSG00000100346,ENSG00000100433,ENSG00000101049…
1	!	1.82e-05	317	1105	47	0.043	0.148	GO:0010959	BP	5	regulation of metal ion transport	3	ENSG00000006071,ENSG00000010610,ENSG00000018236,ENSG00000018625,ENSG00000053918,ENSG00000055118,ENSG00000057294,ENSG00000058404,ENSG00000066294,ENSG00000070808,ENSG00000077522,ENSG00000087258,ENSG00000089250,ENSG00000089356,ENSG00000101049,ENSG00000101198,ENSG00000108405,ENSG00000110680,ENSG00000129159,ENSG00000129244,ENSG00000130226,ENSG00000130528,ENSG00000131042,ENSG00000135744,ENSG00000143318…
1	!	5.53e-09	1314	1105	141	0.128	0.107	GO:0055085	BP	5	transmembrane transport	1	ENSG00000001626,ENSG00000005471,ENSG00000006071,ENSG00000007314,ENSG00000007402,ENSG00000010379,ENSG00000018625,ENSG00000053918,ENSG00000055118,ENSG00000055732,ENSG00000058335,ENSG00000066230,ENSG00000074370,ENSG00000075461,ENSG00000077522,ENSG00000079215,ENSG00000080493,ENSG00000083067,ENSG00000089250,ENSG00000089356,ENSG00000092068,ENSG00000100156,ENSG00000100346,ENSG00000100433,ENSG00000101049…
1	!	3.31e-11	402	1105	67	0.061	0.167	GO:0034762	BP	5	regulation of transmembrane transport	2	ENSG00000001626,ENSG00000007314,ENSG00000007402,ENSG00000018625,ENSG00000053918,ENSG00000055118,ENSG00000058335,ENSG00000075461,ENSG00000077522,ENSG00000089250,ENSG00000089356,ENSG00000100346,ENSG00000100433,ENSG00000104848,ENSG00000109819,ENSG00000112782,ENSG00000115474,ENSG00000117013,ENSG00000129159,ENSG00000129244,ENSG00000130226,ENSG00000130528,ENSG00000136531,ENSG00000136546,ENSG00000143318…
1	!	3.81e-10	1012	1105	120	0.109	0.119	GO:0034220	BP	5	ion transmembrane transport	2	ENSG00000001626,ENSG00000006071,ENSG00000007314,ENSG00000007402,ENSG00000018625,ENSG00000053918,ENSG00000055118,ENSG00000055732,ENSG00000058335,ENSG00000066230,ENSG00000074370,ENSG00000075461,ENSG00000077522,ENSG00000079215,ENSG00000080493,ENSG00000083067,ENSG00000089250,ENSG00000089356,ENSG00000092068,ENSG00000100156,ENSG00000100346,ENSG00000100433,ENSG00000101049,ENSG00000104490,ENSG00000104848…
1	!	1.05e-08	728	1105	92	0.083	0.126	GO:0098660	BP	5	inorganic ion transmembrane transport	3	ENSG00000001626,ENSG00000006071,ENSG00000007314,ENSG00000007402,ENSG00000018625,ENSG00000053918,ENSG00000055118,ENSG00000055732,ENSG00000066230,ENSG00000074370,ENSG00000075461,ENSG00000077522,ENSG00000080493,ENSG00000083067,ENSG00000089250,ENSG00000089356,ENSG00000100346,ENSG00000100433,ENSG00000104848,ENSG00000104888,ENSG00000105409,ENSG00000112782,ENSG00000115474,ENSG00000117013,ENSG00000119121…
1	!	1.55e-08	733	1105	92	0.083	0.126	GO:0098655	BP	5	cation transmembrane transport	3	ENSG00000006071,ENSG00000007314,ENSG00000007402,ENSG00000018625,ENSG00000053918,ENSG00000055118,ENSG00000055732,ENSG00000058335,ENSG00000066230,ENSG00000074370,ENSG00000075461,ENSG00000077522,ENSG00000080493,ENSG00000083067,ENSG00000089250,ENSG00000089356,ENSG00000100346,ENSG00000100433,ENSG00000104848,ENSG00000104888,ENSG00000105409,ENSG00000108405,ENSG00000108556,ENSG00000109819,ENSG00000115474…
1	!	4.76e-09	639	1105	85	0.077	0.133	GO:0098662	BP	5	inorganic cation transmembrane transport	4	ENSG00000006071,ENSG00000007314,ENSG00000007402,ENSG00000018625,ENSG00000053918,ENSG00000055118,ENSG00000055732,ENSG00000066230,ENSG00000074370,ENSG00000075461,ENSG00000077522,ENSG00000080493,ENSG00000083067,ENSG00000089250,ENSG00000089356,ENSG00000100346,ENSG00000100433,ENSG00000104848,ENSG00000104888,ENSG00000105409,ENSG00000115474,ENSG00000117013,ENSG00000119121,ENSG00000129159,ENSG00000129244…
1	!	0.00531	137	1105	24	0.022	0.175	GO:0035725	BP	5	sodium ion transmembrane transport	5	ENSG00000007314,ENSG00000018625,ENSG00000066230,ENSG00000080493,ENSG00000089250,ENSG00000089356,ENSG00000104888,ENSG00000105409,ENSG00000129244,ENSG00000132681,ENSG00000136531,ENSG00000136546,ENSG00000140090,ENSG00000144285,ENSG00000149575,ENSG00000153253,ENSG00000164588,ENSG00000165238,ENSG00000168356,ENSG00000170482,ENSG00000177098,ENSG00000180251,ENSG00000196632,ENSG00000198569
1	!	4.27e-10	185	1105	41	0.037	0.222	GO:0071805	BP	5	potassium ion transmembrane transport	5	ENSG00000006071,ENSG00000018625,ENSG00000053918,ENSG00000055118,ENSG00000066230,ENSG00000077522,ENSG00000100433,ENSG00000104848,ENSG00000105409,ENSG00000115474,ENSG00000117013,ENSG00000129159,ENSG00000129244,ENSG00000130226,ENSG00000132681,ENSG00000143473,ENSG00000153822,ENSG00000157388,ENSG00000158445,ENSG00000162687,ENSG00000164588,ENSG00000164626,ENSG00000168263,ENSG00000169313,ENSG00000171126…
1	!	1.91e-11	388	1105	66	0.06	0.17	GO:0034765	BP	5	regulation of ion transmembrane transport	3	ENSG00000001626,ENSG00000007314,ENSG00000007402,ENSG00000018625,ENSG00000053918,ENSG00000055118,ENSG00000058335,ENSG00000075461,ENSG00000077522,ENSG00000089250,ENSG00000089356,ENSG00000100346,ENSG00000100433,ENSG00000104848,ENSG00000109819,ENSG00000112782,ENSG00000115474,ENSG00000117013,ENSG00000129159,ENSG00000129244,ENSG00000130226,ENSG00000130528,ENSG00000136531,ENSG00000136546,ENSG00000143318…
1	!	0.0373	226	1105	31	0.028	0.137	GO:1904062	BP	5	regulation of cation transmembrane transport	4	ENSG00000018625,ENSG00000053918,ENSG00000055118,ENSG00000058335,ENSG00000077522,ENSG00000089250,ENSG00000089356,ENSG00000109819,ENSG00000129159,ENSG00000129244,ENSG00000130226,ENSG00000130528,ENSG00000143318,ENSG00000149575,ENSG00000150594,ENSG00000151067,ENSG00000154118,ENSG00000157388,ENSG00000165238,ENSG00000165995,ENSG00000175497,ENSG00000175538,ENSG00000177098,ENSG00000179915,ENSG00000180509…
1	!	0.00104	68	1105	17	0.015	0.25	GO:0015844	BP	5	monoamine transport	1	ENSG00000011347,ENSG00000069535,ENSG00000089250,ENSG00000108405,ENSG00000118432,ENSG00000135744,ENSG00000146477,ENSG00000150594,ENSG00000158445,ENSG00000160716,ENSG00000163618,ENSG00000165025,ENSG00000169313,ENSG00000169860,ENSG00000177301,ENSG00000184160,ENSG00000184984
1	!	0.0054	227	1105	33	0.03	0.145	GO:0043270	BP	5	positive regulation of ion transport	1	ENSG00000001626,ENSG00000005471,ENSG00000006071,ENSG00000010610,ENSG00000018236,ENSG00000053918,ENSG00000055118,ENSG00000057294,ENSG00000070808,ENSG00000077522,ENSG00000089250,ENSG00000101049,ENSG00000108405,ENSG00000129159,ENSG00000129244,ENSG00000135744,ENSG00000150594,ENSG00000157087,ENSG00000157103,ENSG00000157388,ENSG00000160716,ENSG00000165238,ENSG00000165995,ENSG00000169313,ENSG00000169860…
1	!	2.29e-05	1685	1105	156	0.141	0.093	GO:0022610	BP	9	biological adhesion	1	ENSG00000003137,ENSG00000005844,ENSG00000009694,ENSG00000010610,ENSG00000013725,ENSG00000017427,ENSG00000018236,ENSG00000034971,ENSG00000039068,ENSG00000044524,ENSG00000057294,ENSG00000064201,ENSG00000064205,ENSG00000065361,ENSG00000066032,ENSG00000066294,ENSG00000067141,ENSG00000069188,ENSG00000071991,ENSG00000076826,ENSG00000077522,ENSG00000080854,ENSG00000081138,ENSG00000085552,ENSG00000086570…
1	!	1.8e-05	1679	1105	156	0.141	0.093	GO:0007155	BP	9	cell adhesion	2	ENSG00000003137,ENSG00000005844,ENSG00000009694,ENSG00000010610,ENSG00000013725,ENSG00000017427,ENSG00000018236,ENSG00000034971,ENSG00000039068,ENSG00000044524,ENSG00000057294,ENSG00000064201,ENSG00000064205,ENSG00000065361,ENSG00000066032,ENSG00000066294,ENSG00000067141,ENSG00000069188,ENSG00000071991,ENSG00000076826,ENSG00000077522,ENSG00000080854,ENSG00000081138,ENSG00000085552,ENSG00000086570…
1	!	0.00457	1145	1105	107	0.097	0.093	GO:0098609	BP	9	cell-cell adhesion	3	ENSG00000003137,ENSG00000005844,ENSG00000009694,ENSG00000010610,ENSG00000013725,ENSG00000017427,ENSG00000039068,ENSG00000057294,ENSG00000064201,ENSG00000066032,ENSG00000066294,ENSG00000069188,ENSG00000071991,ENSG00000076826,ENSG00000080854,ENSG00000081138,ENSG00000085552,ENSG00000086570,ENSG00000099834,ENSG00000101144,ENSG00000107736,ENSG00000109906,ENSG00000110076,ENSG00000110448,ENSG00000110680…
1	!	1.6e-09	226	1105	45	0.041	0.199	GO:0098742	BP	9	cell-cell adhesion via plasma-membrane adhesion molecules	4	ENSG00000005844,ENSG00000009694,ENSG00000013725,ENSG00000039068,ENSG00000066294,ENSG00000069188,ENSG00000071991,ENSG00000080854,ENSG00000081138,ENSG00000085552,ENSG00000086570,ENSG00000099834,ENSG00000107736,ENSG00000120322,ENSG00000134755,ENSG00000136099,ENSG00000143126,ENSG00000149256,ENSG00000150637,ENSG00000152208,ENSG00000158258,ENSG00000160593,ENSG00000164007,ENSG00000165323,ENSG00000165731…
1	!	4.73e-07	157	1105	33	0.03	0.21	GO:0007156	BP	9	homophilic cell adhesion via plasma membrane adhesion molecules	5	ENSG00000039068,ENSG00000066294,ENSG00000069188,ENSG00000071991,ENSG00000080854,ENSG00000081138,ENSG00000085552,ENSG00000086570,ENSG00000099834,ENSG00000107736,ENSG00000120322,ENSG00000134755,ENSG00000136099,ENSG00000143126,ENSG00000150637,ENSG00000158258,ENSG00000165323,ENSG00000165731,ENSG00000169851,ENSG00000175161,ENSG00000177103,ENSG00000177839,ENSG00000181847,ENSG00000185008,ENSG00000197410…
1	!	5.19e-09	765	1105	96	0.087	0.125	GO:0045202	CC	8	synapse	1	ENSG00000005379,ENSG00000006071,ENSG00000011347,ENSG00000018625,ENSG00000030304,ENSG00000063015,ENSG00000066032,ENSG00000066468,ENSG00000069188,ENSG00000070808,ENSG00000077063,ENSG00000077522,ENSG00000078053,ENSG00000080854,ENSG00000085552,ENSG00000087250,ENSG00000089250,ENSG00000100167,ENSG00000101463,ENSG00000104888,ENSG00000105409,ENSG00000105737,ENSG00000107954,ENSG00000108231,ENSG00000108405…
1	!	1.18e-06	628	1105	78	0.071	0.124	GO:0044456	CC	8	synapse part	2	ENSG00000005379,ENSG00000006071,ENSG00000011347,ENSG00000018625,ENSG00000030304,ENSG00000063015,ENSG00000066032,ENSG00000070808,ENSG00000077063,ENSG00000077522,ENSG00000078053,ENSG00000080854,ENSG00000087250,ENSG00000089250,ENSG00000101463,ENSG00000104888,ENSG00000105409,ENSG00000105737,ENSG00000107954,ENSG00000108405,ENSG00000108556,ENSG00000110076,ENSG00000110680,ENSG00000110975,ENSG00000115155…
1	!	1.36e-06	375	1105	55	0.05	0.147	GO:0098794	CC	8	postsynapse	2	ENSG00000018625,ENSG00000030304,ENSG00000063015,ENSG00000066032,ENSG00000070808,ENSG00000077063,ENSG00000077522,ENSG00000080854,ENSG00000087250,ENSG00000089250,ENSG00000101463,ENSG00000104888,ENSG00000105409,ENSG00000105737,ENSG00000107954,ENSG00000108405,ENSG00000108556,ENSG00000120322,ENSG00000120645,ENSG00000125675,ENSG00000133019,ENSG00000135298,ENSG00000135472,ENSG00000136099,ENSG00000144596…
1	!	1.58e-14	321	1105	64	0.058	0.199	GO:1990351	CC	8	transporter complex	1	ENSG00000001626,ENSG00000006071,ENSG00000007314,ENSG00000007402,ENSG00000018625,ENSG00000053918,ENSG00000055118,ENSG00000075461,ENSG00000089250,ENSG00000089356,ENSG00000099338,ENSG00000100346,ENSG00000104848,ENSG00000105409,ENSG00000105737,ENSG00000108556,ENSG00000112782,ENSG00000117013,ENSG00000125675,ENSG00000129159,ENSG00000129244,ENSG00000130226,ENSG00000132681,ENSG00000136531,ENSG00000136546…
1	!	1.58e-13	9209	1105	678	0.614	0.074	GO:0016020	CC	8	membrane	1	ENSG00000000938,ENSG00000001626,ENSG00000002933,ENSG00000003137,ENSG00000004468,ENSG00000005471,ENSG00000005844,ENSG00000006071,ENSG00000007264,ENSG00000007314,ENSG00000007402,ENSG00000009694,ENSG00000009790,ENSG00000010379,ENSG00000010610,ENSG00000011347,ENSG00000011600,ENSG00000012779,ENSG00000013725,ENSG00000016391,ENSG00000017427,ENSG00000018236,ENSG00000018625,ENSG00000019169,ENSG00000021826…
1	!	4.22e-26	6831	1105	582	0.527	0.085	GO:0044425	CC	8	membrane part	1	ENSG00000000938,ENSG00000001626,ENSG00000002933,ENSG00000003137,ENSG00000004468,ENSG00000005471,ENSG00000005844,ENSG00000006071,ENSG00000007264,ENSG00000007314,ENSG00000007402,ENSG00000009694,ENSG00000009790,ENSG00000010379,ENSG00000010610,ENSG00000011347,ENSG00000011600,ENSG00000013725,ENSG00000017427,ENSG00000018236,ENSG00000018625,ENSG00000019169,ENSG00000030304,ENSG00000036530,ENSG00000039068…
1	!	5.69e-29	5766	1105	523	0.473	0.091	GO:0031224	CC	8	intrinsic component of membrane	2	ENSG00000001626,ENSG00000002933,ENSG00000004468,ENSG00000005471,ENSG00000005844,ENSG00000006071,ENSG00000007314,ENSG00000007402,ENSG00000009694,ENSG00000009790,ENSG00000010379,ENSG00000010610,ENSG00000011347,ENSG00000011600,ENSG00000013725,ENSG00000018236,ENSG00000018625,ENSG00000019169,ENSG00000030304,ENSG00000036530,ENSG00000039068,ENSG00000044524,ENSG00000050767,ENSG00000053918,ENSG00000054179…
1	!	1.71e-28	5651	1105	514	0.465	0.091	GO:0016021	CC	8	integral component of membrane	3	ENSG00000001626,ENSG00000002933,ENSG00000004468,ENSG00000005471,ENSG00000005844,ENSG00000006071,ENSG00000007314,ENSG00000007402,ENSG00000009694,ENSG00000009790,ENSG00000010379,ENSG00000010610,ENSG00000011347,ENSG00000011600,ENSG00000013725,ENSG00000018625,ENSG00000019169,ENSG00000030304,ENSG00000036530,ENSG00000039068,ENSG00000044524,ENSG00000050767,ENSG00000053918,ENSG00000054179,ENSG00000055118…
1	!	5.77e-15	315	1105	64	0.058	0.203	GO:1902495	CC	8	transmembrane transporter complex	2	ENSG00000001626,ENSG00000006071,ENSG00000007314,ENSG00000007402,ENSG00000018625,ENSG00000053918,ENSG00000055118,ENSG00000075461,ENSG00000089250,ENSG00000089356,ENSG00000099338,ENSG00000100346,ENSG00000104848,ENSG00000105409,ENSG00000105737,ENSG00000108556,ENSG00000112782,ENSG00000117013,ENSG00000125675,ENSG00000129159,ENSG00000129244,ENSG00000130226,ENSG00000132681,ENSG00000136531,ENSG00000136546…
1	!	6.74e-15	282	1105	60	0.054	0.213	GO:0034702	CC	8	ion channel complex	3	ENSG00000001626,ENSG00000006071,ENSG00000007314,ENSG00000007402,ENSG00000053918,ENSG00000055118,ENSG00000075461,ENSG00000089250,ENSG00000089356,ENSG00000099338,ENSG00000100346,ENSG00000104848,ENSG00000105737,ENSG00000108556,ENSG00000112782,ENSG00000117013,ENSG00000125675,ENSG00000129159,ENSG00000130226,ENSG00000136531,ENSG00000136546,ENSG00000143473,ENSG00000144285,ENSG00000149575,ENSG00000151067…
1	!	6.55e-13	185	1105	45	0.041	0.243	GO:0034703	CC	8	cation channel complex	4	ENSG00000006071,ENSG00000007314,ENSG00000007402,ENSG00000053918,ENSG00000055118,ENSG00000075461,ENSG00000089250,ENSG00000099338,ENSG00000100346,ENSG00000104848,ENSG00000105737,ENSG00000117013,ENSG00000129159,ENSG00000130226,ENSG00000136531,ENSG00000136546,ENSG00000143473,ENSG00000144285,ENSG00000149575,ENSG00000151067,ENSG00000153253,ENSG00000153822,ENSG00000157388,ENSG00000157445,ENSG00000158445…
1	!	0.00281	20	1105	9	0.008	0.45	GO:0034706	CC	8	sodium channel complex	5	ENSG00000007314,ENSG00000105737,ENSG00000136531,ENSG00000136546,ENSG00000144285,ENSG00000149575,ENSG00000153253,ENSG00000168356,ENSG00000177098
1	!	5.47e-06	90	1105	23	0.021	0.256	GO:0034705	CC	8	potassium channel complex	5	ENSG00000006071,ENSG00000053918,ENSG00000055118,ENSG00000104848,ENSG00000105737,ENSG00000117013,ENSG00000129159,ENSG00000130226,ENSG00000143473,ENSG00000153822,ENSG00000158445,ENSG00000162687,ENSG00000168263,ENSG00000171126,ENSG00000171385,ENSG00000175538,ENSG00000177301,ENSG00000178342,ENSG00000180509,ENSG00000182132,ENSG00000184144,ENSG00000184156,ENSG00000187486
1	!	9.44e-30	5083	1105	480	0.434	0.094	GO:0071944	CC	8	cell periphery	1	ENSG00000000938,ENSG00000001626,ENSG00000004468,ENSG00000005471,ENSG00000005844,ENSG00000006071,ENSG00000007171,ENSG00000007264,ENSG00000007314,ENSG00000007402,ENSG00000009694,ENSG00000010379,ENSG00000010610,ENSG00000011347,ENSG00000011600,ENSG00000013725,ENSG00000017427,ENSG00000018236,ENSG00000018625,ENSG00000019169,ENSG00000030304,ENSG00000036672,ENSG00000039068,ENSG00000044524,ENSG00000049283…
1	!	7.56e-28	4975	1105	467	0.423	0.094	GO:0005886	CC	8	plasma membrane	2	ENSG00000000938,ENSG00000001626,ENSG00000004468,ENSG00000005471,ENSG00000005844,ENSG00000006071,ENSG00000007264,ENSG00000007314,ENSG00000007402,ENSG00000009694,ENSG00000010379,ENSG00000010610,ENSG00000011347,ENSG00000011600,ENSG00000013725,ENSG00000017427,ENSG00000018236,ENSG00000018625,ENSG00000019169,ENSG00000030304,ENSG00000039068,ENSG00000044524,ENSG00000049283,ENSG00000050767,ENSG00000053918…
1	!	2.4e-28	2576	1105	295	0.267	0.115	GO:0044459	CC	8	plasma membrane part	3	ENSG00000000938,ENSG00000001626,ENSG00000005471,ENSG00000005844,ENSG00000006071,ENSG00000007264,ENSG00000007314,ENSG00000007402,ENSG00000009694,ENSG00000010379,ENSG00000010610,ENSG00000011347,ENSG00000011600,ENSG00000013725,ENSG00000017427,ENSG00000018625,ENSG00000019169,ENSG00000030304,ENSG00000039068,ENSG00000044524,ENSG00000049283,ENSG00000053918,ENSG00000055118,ENSG00000064201,ENSG00000065361…
1	!	5.27e-09	930	1105	110	0.1	0.118	GO:0098590	CC	8	plasma membrane region	4	ENSG00000000938,ENSG00000001626,ENSG00000005471,ENSG00000011347,ENSG00000018625,ENSG00000030304,ENSG00000039068,ENSG00000053918,ENSG00000065361,ENSG00000066032,ENSG00000066230,ENSG00000070808,ENSG00000080493,ENSG00000080854,ENSG00000089250,ENSG00000092068,ENSG00000099834,ENSG00000101336,ENSG00000101463,ENSG00000105737,ENSG00000107954,ENSG00000108405,ENSG00000108556,ENSG00000110076,ENSG00000111913…
1	!	3.75e-07	273	1105	46	0.042	0.168	GO:0097060	CC	8	synaptic membrane	5	ENSG00000011347,ENSG00000030304,ENSG00000070808,ENSG00000080854,ENSG00000101463,ENSG00000105737,ENSG00000107954,ENSG00000108405,ENSG00000108556,ENSG00000110076,ENSG00000120322,ENSG00000120645,ENSG00000125675,ENSG00000133019,ENSG00000135472,ENSG00000136099,ENSG00000143473,ENSG00000144596,ENSG00000145934,ENSG00000146938,ENSG00000148053,ENSG00000148948,ENSG00000149970,ENSG00000151834,ENSG00000152208…
1	!	1.48e-06	208	1105	38	0.034	0.183	GO:0045211	CC	8	postsynaptic membrane	6	ENSG00000030304,ENSG00000080854,ENSG00000101463,ENSG00000105737,ENSG00000107954,ENSG00000108405,ENSG00000108556,ENSG00000120322,ENSG00000120645,ENSG00000125675,ENSG00000133019,ENSG00000135472,ENSG00000136099,ENSG00000144596,ENSG00000145934,ENSG00000146938,ENSG00000148053,ENSG00000148948,ENSG00000149970,ENSG00000151834,ENSG00000152208,ENSG00000155511,ENSG00000158258,ENSG00000158445,ENSG00000160716…
1	!	0.0436	115	1105	20	0.018	0.174	GO:0042383	CC	8	sarcolemma	3	ENSG00000006071,ENSG00000018625,ENSG00000089250,ENSG00000105409,ENSG00000113396,ENSG00000120729,ENSG00000142583,ENSG00000143318,ENSG00000151067,ENSG00000154330,ENSG00000157388,ENSG00000158445,ENSG00000160191,ENSG00000165995,ENSG00000171385,ENSG00000172554,ENSG00000181856,ENSG00000187486,ENSG00000196218,ENSG00000198626
1	!	5.25e-22	1660	1105	205	0.186	0.123	GO:0031226	CC	8	intrinsic component of plasma membrane	3	ENSG00000005471,ENSG00000005844,ENSG00000006071,ENSG00000007314,ENSG00000009694,ENSG00000010379,ENSG00000011600,ENSG00000013725,ENSG00000018625,ENSG00000019169,ENSG00000030304,ENSG00000044524,ENSG00000053918,ENSG00000055118,ENSG00000064201,ENSG00000065361,ENSG00000066294,ENSG00000066468,ENSG00000067141,ENSG00000070182,ENSG00000074370,ENSG00000075461,ENSG00000078295,ENSG00000080224,ENSG00000080493…
1	!	2.45e-23	1598	1105	203	0.184	0.127	GO:0005887	CC	8	integral component of plasma membrane	3	ENSG00000005471,ENSG00000005844,ENSG00000006071,ENSG00000007314,ENSG00000009694,ENSG00000010379,ENSG00000011600,ENSG00000013725,ENSG00000018625,ENSG00000019169,ENSG00000030304,ENSG00000044524,ENSG00000053918,ENSG00000055118,ENSG00000064201,ENSG00000065361,ENSG00000066294,ENSG00000066468,ENSG00000067141,ENSG00000074370,ENSG00000075461,ENSG00000078295,ENSG00000080224,ENSG00000080493,ENSG00000086570…
1	!	1.21e-05	86	1105	22	0.02	0.256	GO:0008076	CC	8	voltage-gated potassium channel complex	4	ENSG00000006071,ENSG00000053918,ENSG00000055118,ENSG00000104848,ENSG00000117013,ENSG00000129159,ENSG00000130226,ENSG00000143473,ENSG00000153822,ENSG00000158445,ENSG00000162687,ENSG00000168263,ENSG00000171126,ENSG00000171385,ENSG00000175538,ENSG00000177301,ENSG00000178342,ENSG00000180509,ENSG00000182132,ENSG00000184144,ENSG00000184156,ENSG00000187486
1	!	0.00112	14	1105	8	0.007	0.571	GO:0001518	CC	8	voltage-gated sodium channel complex	4	ENSG00000007314,ENSG00000136531,ENSG00000136546,ENSG00000144285,ENSG00000149575,ENSG00000153253,ENSG00000168356,ENSG00000177098
1	!	9.49e-10	1284	1105	141	0.128	0.11	GO:0097458	CC	4	neuron part	1	ENSG00000005379,ENSG00000006071,ENSG00000009694,ENSG00000010379,ENSG00000011347,ENSG00000018625,ENSG00000034971,ENSG00000058335,ENSG00000063015,ENSG00000066032,ENSG00000070808,ENSG00000073282,ENSG00000076864,ENSG00000077063,ENSG00000077522,ENSG00000078053,ENSG00000078295,ENSG00000079215,ENSG00000080854,ENSG00000085552,ENSG00000087250,ENSG00000087258,ENSG00000089250,ENSG00000091536,ENSG00000101463…
1	!	7.78e-06	654	1105	78	0.071	0.119	GO:0036477	CC	4	somatodendritic compartment	2	ENSG00000011347,ENSG00000018625,ENSG00000063015,ENSG00000073282,ENSG00000076864,ENSG00000077063,ENSG00000077522,ENSG00000078295,ENSG00000079215,ENSG00000080854,ENSG00000085552,ENSG00000087250,ENSG00000087258,ENSG00000089250,ENSG00000101463,ENSG00000105409,ENSG00000105737,ENSG00000106078,ENSG00000107954,ENSG00000109819,ENSG00000110680,ENSG00000123360,ENSG00000125851,ENSG00000126500,ENSG00000128266…
1	!	3.36e-07	1818	1105	173	0.157	0.095	GO:0042995	CC	4	cell projection	1	ENSG00000000938,ENSG00000005471,ENSG00000009694,ENSG00000010379,ENSG00000011347,ENSG00000018625,ENSG00000034971,ENSG00000039068,ENSG00000058335,ENSG00000063015,ENSG00000066032,ENSG00000066230,ENSG00000073282,ENSG00000076864,ENSG00000077063,ENSG00000077522,ENSG00000078295,ENSG00000079215,ENSG00000080854,ENSG00000085552,ENSG00000087250,ENSG00000087258,ENSG00000089250,ENSG00000091536,ENSG00000099338…
1	!	2.66e-08	954	1105	110	0.1	0.115	GO:0043005	CC	4	neuron projection	2	ENSG00000009694,ENSG00000010379,ENSG00000011347,ENSG00000018625,ENSG00000034971,ENSG00000058335,ENSG00000063015,ENSG00000066032,ENSG00000073282,ENSG00000076864,ENSG00000077063,ENSG00000077522,ENSG00000078295,ENSG00000079215,ENSG00000080854,ENSG00000085552,ENSG00000087250,ENSG00000087258,ENSG00000089250,ENSG00000101463,ENSG00000103723,ENSG00000104888,ENSG00000105357,ENSG00000105409,ENSG00000105695…
1	!	0.00303	386	1105	48	0.043	0.124	GO:0030424	CC	4	axon	3	ENSG00000011347,ENSG00000034971,ENSG00000066032,ENSG00000076864,ENSG00000085552,ENSG00000087250,ENSG00000103723,ENSG00000104888,ENSG00000105357,ENSG00000105409,ENSG00000105695,ENSG00000105737,ENSG00000106078,ENSG00000110680,ENSG00000118432,ENSG00000130294,ENSG00000136531,ENSG00000142235,ENSG00000143473,ENSG00000144619,ENSG00000148053,ENSG00000150471,ENSG00000151834,ENSG00000155511,ENSG00000157103…
1	!	2.22e-05	460	1105	60	0.054	0.13	GO:0030425	CC	4	dendrite	3	ENSG00000011347,ENSG00000018625,ENSG00000063015,ENSG00000073282,ENSG00000076864,ENSG00000077063,ENSG00000077522,ENSG00000078295,ENSG00000080854,ENSG00000085552,ENSG00000087250,ENSG00000087258,ENSG00000089250,ENSG00000101463,ENSG00000105409,ENSG00000105737,ENSG00000106078,ENSG00000107954,ENSG00000109819,ENSG00000125851,ENSG00000128266,ENSG00000129159,ENSG00000133019,ENSG00000134121,ENSG00000136099…
1	!	0.00107	328	1105	44	0.04	0.134	GO:0043235	CC	11	receptor complex	1	ENSG00000005844,ENSG00000010610,ENSG00000013725,ENSG00000030304,ENSG00000064201,ENSG00000065361,ENSG00000075461,ENSG00000105737,ENSG00000108556,ENSG00000114757,ENSG00000122679,ENSG00000122756,ENSG00000125675,ENSG00000136040,ENSG00000137462,ENSG00000139626,ENSG00000140538,ENSG00000148053,ENSG00000150594,ENSG00000151834,ENSG00000152208,ENSG00000152822,ENSG00000155511,ENSG00000160654,ENSG00000160716…
1	!	0.0377	1354	1105	118	0.107	0.087	GO:0098772	MF	12	molecular function regulator	1	ENSG00000001626,ENSG00000047365,ENSG00000057294,ENSG00000058335,ENSG00000058404,ENSG00000065361,ENSG00000066468,ENSG00000070182,ENSG00000070388,ENSG00000070808,ENSG00000075461,ENSG00000075884,ENSG00000076864,ENSG00000077522,ENSG00000078053,ENSG00000085741,ENSG00000087250,ENSG00000089250,ENSG00000089356,ENSG00000097096,ENSG00000100055,ENSG00000100365,ENSG00000101049,ENSG00000101197,ENSG00000103175…
1	!	3.53e-07	1313	1105	135	0.122	0.103	GO:0005215	MF	7	transporter activity	1	ENSG00000001626,ENSG00000005471,ENSG00000006071,ENSG00000007314,ENSG00000007402,ENSG00000010379,ENSG00000018625,ENSG00000053918,ENSG00000055118,ENSG00000055732,ENSG00000066230,ENSG00000074370,ENSG00000074706,ENSG00000075461,ENSG00000079215,ENSG00000080493,ENSG00000083067,ENSG00000089356,ENSG00000091622,ENSG00000092068,ENSG00000100156,ENSG00000100346,ENSG00000100433,ENSG00000103184,ENSG00000103723…
1	!	3.31e-10	1022	1105	121	0.11	0.118	GO:0022857	MF	7	transmembrane transporter activity	2	ENSG00000001626,ENSG00000005471,ENSG00000006071,ENSG00000007314,ENSG00000007402,ENSG00000010379,ENSG00000018625,ENSG00000053918,ENSG00000055118,ENSG00000055732,ENSG00000066230,ENSG00000074370,ENSG00000075461,ENSG00000079215,ENSG00000080493,ENSG00000083067,ENSG00000089356,ENSG00000092068,ENSG00000100156,ENSG00000100346,ENSG00000100433,ENSG00000104044,ENSG00000104490,ENSG00000104848,ENSG00000104888…
1	!	2.21e-16	474	1105	84	0.076	0.177	GO:0022803	MF	7	passive transmembrane transporter activity	3	ENSG00000001626,ENSG00000006071,ENSG00000007314,ENSG00000007402,ENSG00000053918,ENSG00000055118,ENSG00000055732,ENSG00000075461,ENSG00000083067,ENSG00000089356,ENSG00000100346,ENSG00000100433,ENSG00000104490,ENSG00000104848,ENSG00000104888,ENSG00000105737,ENSG00000108405,ENSG00000108556,ENSG00000112782,ENSG00000115474,ENSG00000117013,ENSG00000119121,ENSG00000125675,ENSG00000129159,ENSG00000132874…
1	!	1.92e-16	473	1105	84	0.076	0.178	GO:0015267	MF	7	channel activity	4	ENSG00000001626,ENSG00000006071,ENSG00000007314,ENSG00000007402,ENSG00000053918,ENSG00000055118,ENSG00000055732,ENSG00000075461,ENSG00000083067,ENSG00000089356,ENSG00000100346,ENSG00000100433,ENSG00000104490,ENSG00000104848,ENSG00000104888,ENSG00000105737,ENSG00000108405,ENSG00000108556,ENSG00000112782,ENSG00000115474,ENSG00000117013,ENSG00000119121,ENSG00000125675,ENSG00000129159,ENSG00000132874…
1	!	2.13e-16	330	1105	68	0.062	0.206	GO:0022836	MF	7	gated channel activity	5	ENSG00000001626,ENSG00000006071,ENSG00000007314,ENSG00000007402,ENSG00000053918,ENSG00000055118,ENSG00000075461,ENSG00000083067,ENSG00000100346,ENSG00000100433,ENSG00000104490,ENSG00000104848,ENSG00000104888,ENSG00000105737,ENSG00000108405,ENSG00000108556,ENSG00000112782,ENSG00000115474,ENSG00000117013,ENSG00000125675,ENSG00000129159,ENSG00000134343,ENSG00000136531,ENSG00000136546,ENSG00000143473…
1	!	4.59e-17	189	1105	51	0.046	0.27	GO:0022832	MF	7	voltage-gated channel activity	6	ENSG00000006071,ENSG00000007314,ENSG00000007402,ENSG00000053918,ENSG00000055118,ENSG00000075461,ENSG00000100346,ENSG00000100433,ENSG00000104848,ENSG00000112782,ENSG00000115474,ENSG00000117013,ENSG00000129159,ENSG00000136531,ENSG00000136546,ENSG00000143473,ENSG00000144285,ENSG00000149575,ENSG00000151067,ENSG00000153253,ENSG00000153822,ENSG00000157388,ENSG00000157445,ENSG00000158445,ENSG00000159212…
1	!	2.73e-08	1127	1105	124	0.112	0.11	GO:0022892	MF	7	substrate-specific transporter activity	2	ENSG00000001626,ENSG00000005471,ENSG00000006071,ENSG00000007314,ENSG00000007402,ENSG00000010379,ENSG00000018625,ENSG00000053918,ENSG00000055118,ENSG00000055732,ENSG00000066230,ENSG00000074370,ENSG00000074706,ENSG00000075461,ENSG00000079215,ENSG00000080493,ENSG00000083067,ENSG00000089356,ENSG00000091622,ENSG00000092068,ENSG00000100156,ENSG00000100346,ENSG00000100433,ENSG00000104043,ENSG00000104044…
1	!	1.92e-10	943	1105	115	0.104	0.122	GO:0022891	MF	7	substrate-specific transmembrane transporter activity	3	ENSG00000001626,ENSG00000006071,ENSG00000007314,ENSG00000007402,ENSG00000010379,ENSG00000018625,ENSG00000053918,ENSG00000055118,ENSG00000055732,ENSG00000066230,ENSG00000074370,ENSG00000075461,ENSG00000079215,ENSG00000080493,ENSG00000083067,ENSG00000089356,ENSG00000092068,ENSG00000100156,ENSG00000100346,ENSG00000100433,ENSG00000104044,ENSG00000104490,ENSG00000104848,ENSG00000104888,ENSG00000105409…
1	!	2.77e-17	441	1105	82	0.074	0.186	GO:0022838	MF	7	substrate-specific channel activity	4	ENSG00000001626,ENSG00000006071,ENSG00000007314,ENSG00000007402,ENSG00000053918,ENSG00000055118,ENSG00000055732,ENSG00000075461,ENSG00000083067,ENSG00000089356,ENSG00000100346,ENSG00000100433,ENSG00000104490,ENSG00000104848,ENSG00000104888,ENSG00000105737,ENSG00000108405,ENSG00000108556,ENSG00000112782,ENSG00000115474,ENSG00000117013,ENSG00000119121,ENSG00000125675,ENSG00000129159,ENSG00000132874…
1	!	7.96e-11	873	1105	110	0.1	0.126	GO:0015075	MF	7	ion transmembrane transporter activity	4	ENSG00000001626,ENSG00000006071,ENSG00000007314,ENSG00000007402,ENSG00000010379,ENSG00000018625,ENSG00000053918,ENSG00000055118,ENSG00000055732,ENSG00000066230,ENSG00000074370,ENSG00000075461,ENSG00000079215,ENSG00000080493,ENSG00000083067,ENSG00000089356,ENSG00000092068,ENSG00000100156,ENSG00000100346,ENSG00000100433,ENSG00000104044,ENSG00000104490,ENSG00000104848,ENSG00000104888,ENSG00000105409…
1	!	3.06e-11	638	1105	90	0.081	0.141	GO:0008324	MF	7	cation transmembrane transporter activity	5	ENSG00000006071,ENSG00000007314,ENSG00000007402,ENSG00000010379,ENSG00000018625,ENSG00000053918,ENSG00000055118,ENSG00000055732,ENSG00000066230,ENSG00000074370,ENSG00000075461,ENSG00000079215,ENSG00000080493,ENSG00000083067,ENSG00000092068,ENSG00000100346,ENSG00000100433,ENSG00000104044,ENSG00000104848,ENSG00000104888,ENSG00000105409,ENSG00000105737,ENSG00000108405,ENSG00000108556,ENSG00000115474…
1	!	5.93e-13	527	1105	83	0.075	0.157	GO:0022890	MF	7	inorganic cation transmembrane transporter activity	6	ENSG00000006071,ENSG00000007314,ENSG00000007402,ENSG00000010379,ENSG00000018625,ENSG00000053918,ENSG00000055118,ENSG00000055732,ENSG00000066230,ENSG00000074370,ENSG00000075461,ENSG00000079215,ENSG00000080493,ENSG00000083067,ENSG00000100346,ENSG00000100433,ENSG00000104848,ENSG00000104888,ENSG00000105409,ENSG00000105737,ENSG00000115474,ENSG00000117013,ENSG00000119121,ENSG00000129159,ENSG00000129244…
1	!	1.13e-17	426	1105	81	0.073	0.19	GO:0046873	MF	7	metal ion transmembrane transporter activity	7	ENSG00000006071,ENSG00000007314,ENSG00000007402,ENSG00000010379,ENSG00000018625,ENSG00000053918,ENSG00000055118,ENSG00000055732,ENSG00000066230,ENSG00000074370,ENSG00000075461,ENSG00000079215,ENSG00000080493,ENSG00000083067,ENSG00000100346,ENSG00000100433,ENSG00000104848,ENSG00000104888,ENSG00000105409,ENSG00000105737,ENSG00000115474,ENSG00000117013,ENSG00000119121,ENSG00000129159,ENSG00000129244…
1	!	7.31e-09	358	1105	58	0.052	0.162	GO:0015077	MF	7	monovalent inorganic cation transmembrane transporter activity	7	ENSG00000006071,ENSG00000007314,ENSG00000010379,ENSG00000018625,ENSG00000053918,ENSG00000055118,ENSG00000066230,ENSG00000079215,ENSG00000080493,ENSG00000100433,ENSG00000104848,ENSG00000104888,ENSG00000105409,ENSG00000105737,ENSG00000115474,ENSG00000117013,ENSG00000129159,ENSG00000129244,ENSG00000132681,ENSG00000136531,ENSG00000136546,ENSG00000137860,ENSG00000140090,ENSG00000140675,ENSG00000143473…
1	!	2.16e-10	158	1105	38	0.034	0.241	GO:0015079	MF	7	potassium ion transmembrane transporter activity	8	ENSG00000006071,ENSG00000018625,ENSG00000053918,ENSG00000055118,ENSG00000066230,ENSG00000100433,ENSG00000104848,ENSG00000105409,ENSG00000105737,ENSG00000115474,ENSG00000117013,ENSG00000129159,ENSG00000129244,ENSG00000132681,ENSG00000140090,ENSG00000143473,ENSG00000153822,ENSG00000158445,ENSG00000162687,ENSG00000163873,ENSG00000164588,ENSG00000164626,ENSG00000168263,ENSG00000171126,ENSG00000171385…
1	!	1.25e-05	142	1105	29	0.026	0.204	GO:0015081	MF	7	sodium ion transmembrane transporter activity	8	ENSG00000007314,ENSG00000010379,ENSG00000018625,ENSG00000066230,ENSG00000079215,ENSG00000080493,ENSG00000104888,ENSG00000105409,ENSG00000105737,ENSG00000129244,ENSG00000132681,ENSG00000136531,ENSG00000136546,ENSG00000137860,ENSG00000140090,ENSG00000140675,ENSG00000144285,ENSG00000149575,ENSG00000153253,ENSG00000157103,ENSG00000158296,ENSG00000162383,ENSG00000163873,ENSG00000164588,ENSG00000168356…
1	!	3.85e-17	425	1105	80	0.072	0.188	GO:0005216	MF	7	ion channel activity	5	ENSG00000001626,ENSG00000006071,ENSG00000007314,ENSG00000007402,ENSG00000053918,ENSG00000055118,ENSG00000055732,ENSG00000075461,ENSG00000083067,ENSG00000089356,ENSG00000100346,ENSG00000100433,ENSG00000104490,ENSG00000104848,ENSG00000104888,ENSG00000105737,ENSG00000108405,ENSG00000108556,ENSG00000112782,ENSG00000115474,ENSG00000117013,ENSG00000119121,ENSG00000125675,ENSG00000129159,ENSG00000134343…
1	!	6.95e-15	299	1105	62	0.056	0.207	GO:0005261	MF	7	cation channel activity	6	ENSG00000006071,ENSG00000007314,ENSG00000007402,ENSG00000053918,ENSG00000055118,ENSG00000055732,ENSG00000075461,ENSG00000083067,ENSG00000100346,ENSG00000100433,ENSG00000104848,ENSG00000105737,ENSG00000108405,ENSG00000115474,ENSG00000117013,ENSG00000119121,ENSG00000129159,ENSG00000136531,ENSG00000136546,ENSG00000140090,ENSG00000143473,ENSG00000144285,ENSG00000149575,ENSG00000151067,ENSG00000153253…
1	!	2.35e-08	126	1105	31	0.028	0.246	GO:0005267	MF	7	potassium channel activity	7	ENSG00000006071,ENSG00000053918,ENSG00000055118,ENSG00000100433,ENSG00000104848,ENSG00000105737,ENSG00000115474,ENSG00000117013,ENSG00000129159,ENSG00000143473,ENSG00000153822,ENSG00000158445,ENSG00000162687,ENSG00000163873,ENSG00000164588,ENSG00000164626,ENSG00000168263,ENSG00000171126,ENSG00000171385,ENSG00000173338,ENSG00000175538,ENSG00000177301,ENSG00000177807,ENSG00000178342,ENSG00000180509…
1	!	4.59e-17	189	1105	51	0.046	0.27	GO:0005244	MF	7	voltage-gated ion channel activity	6	ENSG00000006071,ENSG00000007314,ENSG00000007402,ENSG00000053918,ENSG00000055118,ENSG00000075461,ENSG00000100346,ENSG00000100433,ENSG00000104848,ENSG00000112782,ENSG00000115474,ENSG00000117013,ENSG00000129159,ENSG00000136531,ENSG00000136546,ENSG00000143473,ENSG00000144285,ENSG00000149575,ENSG00000151067,ENSG00000153253,ENSG00000153822,ENSG00000157388,ENSG00000157445,ENSG00000158445,ENSG00000159212…
1	!	0.00281	20	1105	9	0.008	0.45	GO:1905030	MF	7	voltage-gated ion channel activity involved in regulation of postsynaptic membrane potential	7	ENSG00000007314,ENSG00000136531,ENSG00000136546,ENSG00000144285,ENSG00000149575,ENSG00000153253,ENSG00000164588,ENSG00000168356,ENSG00000177098
1	!	0.00281	20	1105	9	0.008	0.45	GO:0005248	MF	7	voltage-gated sodium channel activity	8	ENSG00000007314,ENSG00000136531,ENSG00000136546,ENSG00000144285,ENSG00000149575,ENSG00000153253,ENSG00000164588,ENSG00000168356,ENSG00000177098
1	!	1.5e-10	134	1105	35	0.032	0.261	GO:0022843	MF	7	voltage-gated cation channel activity	7	ENSG00000006071,ENSG00000007402,ENSG00000053918,ENSG00000055118,ENSG00000075461,ENSG00000100346,ENSG00000104848,ENSG00000115474,ENSG00000117013,ENSG00000129159,ENSG00000143473,ENSG00000151067,ENSG00000153822,ENSG00000157388,ENSG00000158445,ENSG00000162687,ENSG00000164588,ENSG00000164626,ENSG00000165995,ENSG00000168263,ENSG00000169306,ENSG00000171126,ENSG00000171385,ENSG00000175538,ENSG00000177301…
1	!	1.15e-07	89	1105	25	0.023	0.281	GO:0005249	MF	7	voltage-gated potassium channel activity	8	ENSG00000006071,ENSG00000053918,ENSG00000055118,ENSG00000104848,ENSG00000115474,ENSG00000117013,ENSG00000129159,ENSG00000143473,ENSG00000153822,ENSG00000158445,ENSG00000162687,ENSG00000164588,ENSG00000164626,ENSG00000168263,ENSG00000171126,ENSG00000171385,ENSG00000175538,ENSG00000177301,ENSG00000177807,ENSG00000178342,ENSG00000180509,ENSG00000183960,ENSG00000184156,ENSG00000187486,ENSG00000198515
1	!	2.3e-05	36	1105	14	0.013	0.389	GO:0005251	MF	7	delayed rectifier potassium channel activity	9	ENSG00000053918,ENSG00000055118,ENSG00000104848,ENSG00000117013,ENSG00000129159,ENSG00000143473,ENSG00000158445,ENSG00000168263,ENSG00000171126,ENSG00000171385,ENSG00000177301,ENSG00000178342,ENSG00000180509,ENSG00000184156
1	!	0.000443	1692	1105	151	0.137	0.089	GO:0004871	MF	7	signal transducer activity	1	ENSG00000005844,ENSG00000006071,ENSG00000010610,ENSG00000011600,ENSG00000019169,ENSG00000030304,ENSG00000044524,ENSG00000055118,ENSG00000065361,ENSG00000066468,ENSG00000080224,ENSG00000085265,ENSG00000087258,ENSG00000095585,ENSG00000104888,ENSG00000105609,ENSG00000105737,ENSG00000106018,ENSG00000106113,ENSG00000106278,ENSG00000106483,ENSG00000108018,ENSG00000108405,ENSG00000108556,ENSG00000109163…
1	!	6.21e-10	1609	1105	167	0.151	0.104	GO:0060089	MF	7	molecular transducer activity	1	ENSG00000001626,ENSG00000005844,ENSG00000006071,ENSG00000010610,ENSG00000013725,ENSG00000019169,ENSG00000030304,ENSG00000044524,ENSG00000055118,ENSG00000065361,ENSG00000066468,ENSG00000067141,ENSG00000080224,ENSG00000085265,ENSG00000104490,ENSG00000104888,ENSG00000105609,ENSG00000105737,ENSG00000106018,ENSG00000106113,ENSG00000106278,ENSG00000106483,ENSG00000108018,ENSG00000108405,ENSG00000108556…
1	!	6.21e-10	1609	1105	167	0.151	0.104	GO:0004872	MF	7	receptor activity	2	ENSG00000001626,ENSG00000005844,ENSG00000006071,ENSG00000010610,ENSG00000013725,ENSG00000019169,ENSG00000030304,ENSG00000044524,ENSG00000055118,ENSG00000065361,ENSG00000066468,ENSG00000067141,ENSG00000080224,ENSG00000085265,ENSG00000104490,ENSG00000104888,ENSG00000105609,ENSG00000105737,ENSG00000106018,ENSG00000106113,ENSG00000106278,ENSG00000106483,ENSG00000108018,ENSG00000108405,ENSG00000108556…
1	!	5.62e-07	1296	1105	133	0.12	0.103	GO:0099600	MF	7	transmembrane receptor activity	3	ENSG00000001626,ENSG00000005844,ENSG00000006071,ENSG00000010610,ENSG00000019169,ENSG00000030304,ENSG00000044524,ENSG00000055118,ENSG00000065361,ENSG00000066468,ENSG00000080224,ENSG00000104490,ENSG00000104888,ENSG00000105609,ENSG00000105737,ENSG00000106018,ENSG00000106113,ENSG00000106278,ENSG00000106483,ENSG00000108018,ENSG00000108405,ENSG00000108556,ENSG00000109163,ENSG00000110076,ENSG00000110148…
1	!	0.0132	144	1105	24	0.022	0.167	GO:0022834	MF	7	ligand-gated channel activity	4	ENSG00000001626,ENSG00000006071,ENSG00000055118,ENSG00000104490,ENSG00000104888,ENSG00000105737,ENSG00000108405,ENSG00000108556,ENSG00000115474,ENSG00000125675,ENSG00000151834,ENSG00000152208,ENSG00000153822,ENSG00000154118,ENSG00000155511,ENSG00000160716,ENSG00000163873,ENSG00000164588,ENSG00000177807,ENSG00000187486,ENSG00000196218,ENSG00000198515,ENSG00000198626,ENSG00000273079
1	!	0.0132	144	1105	24	0.022	0.167	GO:0015276	MF	7	ligand-gated ion channel activity	5	ENSG00000001626,ENSG00000006071,ENSG00000055118,ENSG00000104490,ENSG00000104888,ENSG00000105737,ENSG00000108405,ENSG00000108556,ENSG00000115474,ENSG00000125675,ENSG00000151834,ENSG00000152208,ENSG00000153822,ENSG00000154118,ENSG00000155511,ENSG00000160716,ENSG00000163873,ENSG00000164588,ENSG00000177807,ENSG00000187486,ENSG00000196218,ENSG00000198515,ENSG00000198626,ENSG00000273079
1	!	1.99e-07	1354	1105	139	0.126	0.103	GO:0038023	MF	7	signaling receptor activity	3	ENSG00000005844,ENSG00000006071,ENSG00000010610,ENSG00000019169,ENSG00000030304,ENSG00000044524,ENSG00000055118,ENSG00000065361,ENSG00000066468,ENSG00000080224,ENSG00000085265,ENSG00000104888,ENSG00000105609,ENSG00000105737,ENSG00000106018,ENSG00000106113,ENSG00000106278,ENSG00000106483,ENSG00000108018,ENSG00000108405,ENSG00000108556,ENSG00000109163,ENSG00000110076,ENSG00000110148,ENSG00000110324…
1	!	1.57e-05	1245	1105	124	0.112	0.1	GO:0004888	MF	7	transmembrane signaling receptor activity	4	ENSG00000005844,ENSG00000006071,ENSG00000010610,ENSG00000019169,ENSG00000030304,ENSG00000044524,ENSG00000065361,ENSG00000066468,ENSG00000080224,ENSG00000104888,ENSG00000105609,ENSG00000105737,ENSG00000106018,ENSG00000106113,ENSG00000106278,ENSG00000106483,ENSG00000108018,ENSG00000108405,ENSG00000108556,ENSG00000109163,ENSG00000110076,ENSG00000110148,ENSG00000110324,ENSG00000110448,ENSG00000111452…
1	!	0.0198	128	1105	22	0.02	0.172	GO:0015085	MF	7	calcium ion transmembrane transporter activity	1	ENSG00000007402,ENSG00000055732,ENSG00000074370,ENSG00000075461,ENSG00000083067,ENSG00000100346,ENSG00000119121,ENSG00000140090,ENSG00000151067,ENSG00000153898,ENSG00000154118,ENSG00000157087,ENSG00000157388,ENSG00000157445,ENSG00000165995,ENSG00000166473,ENSG00000169306,ENSG00000182389,ENSG00000196218,ENSG00000196277,ENSG00000198626,ENSG00000277481
1	!	0.0381	114	1105	20	0.018	0.175	GO:0005262	MF	7	calcium channel activity	2	ENSG00000007402,ENSG00000055732,ENSG00000075461,ENSG00000083067,ENSG00000100346,ENSG00000119121,ENSG00000140090,ENSG00000151067,ENSG00000153898,ENSG00000154118,ENSG00000157388,ENSG00000157445,ENSG00000165995,ENSG00000166473,ENSG00000169306,ENSG00000182389,ENSG00000196218,ENSG00000196277,ENSG00000198626,ENSG00000277481
1	!	0.00333	98	1105	20	0.018	0.204	GO:0004497	MF	13	monooxygenase activity	1	ENSG00000003137,ENSG00000007171,ENSG00000036530,ENSG00000073067,ENSG00000089250,ENSG00000094963,ENSG00000106258,ENSG00000123454,ENSG00000129167,ENSG00000134716,ENSG00000142973,ENSG00000162365,ENSG00000172817,ENSG00000180432,ENSG00000186204,ENSG00000187048,ENSG00000197446,ENSG00000198077,ENSG00000231852,ENSG00000255974
1	!	3.83e-07	706	1105	86	0.078	0.122	GO:0005509	MF	3	calcium ion binding	1	ENSG00000011347,ENSG00000021826,ENSG00000039068,ENSG00000071991,ENSG00000077522,ENSG00000081138,ENSG00000086570,ENSG00000091622,ENSG00000099834,ENSG00000104490,ENSG00000106819,ENSG00000107736,ENSG00000110975,ENSG00000112562,ENSG00000113296,ENSG00000114854,ENSG00000115155,ENSG00000115705,ENSG00000117115,ENSG00000118997,ENSG00000120322,ENSG00000122733,ENSG00000127241,ENSG00000127507,ENSG00000130032…
#INFO:	PARAMETERS: user_thr = 1.00
#INFO:	PARAMETERS: analytical = 1
#INFO:	PARAMETERS: organism = hsapiens
#INFO:	PARAMETERS: significant = 1
#INFO:	PARAMETERS: sort_by_structure = 1
#INFO:	User: http
#INFO:	Host: arak-prod
#INFO:	Time: 2017-4-4 20:39:29
#INFO:	Version: r1709_e87_eg34
#WARNING:	Gene ENSG00000226129 in query [1/50] is not recognized, skipping!
#WARNING:	Gene ENSG00000267531 in query [1/54] is not recognized, skipping!
#WARNING:	Gene ENSG00000235373 in query [1/104] is not recognized, skipping!
#WARNING:	Gene ENSG00000215066 in query [1/128] is not recognized, skipping!
#WARNING:	Gene ENSG00000268172 in query [1/157] is not recognized, skipping!
#WARNING:	Gene ENSG00000214645 in query [1/184] is not recognized, skipping!
#WARNING:	Gene ENSG00000204828 in query [1/192] is not recognized, skipping!
#WARNING:	Gene ENSG00000269048 in query [1/336] is not recognized, skipping!
#WARNING:	Gene ENSG00000225273 in query [1/413] is not recognized, skipping!
#WARNING:	Gene ENSG00000203630 in query [1/448] is not recognized, skipping!
#WARNING:	Gene ENSG00000267918 in query [1/497] is not recognized, skipping!
#WARNING:	Gene ENSG00000234252 in query [1/504] is not recognized, skipping!
#WARNING:	Gene ENSG00000269624 in query [1/532] is not recognized, skipping!
#WARNING:	Gene ENSG00000213132 in query [1/554] is not recognized, skipping!
#WARNING:	Gene ENSG00000215428 in query [1/560] is not recognized, skipping!
#WARNING:	Gene ENSG00000256142 in query [1/703] is not recognized, skipping!
#WARNING:	Gene ENSG00000132498 in query [1/718] is not recognized, skipping!
#WARNING:	Gene ENSG00000203849 in query [1/760] is not recognized, skipping!
#WARNING:	Gene ENSG00000200510 in query [1/863] is not recognized, skipping!
#WARNING:	Gene ENSG00000203403 in query [1/898] is not recognized, skipping!
#WARNING:	Gene ENSG00000200154 in query [1/918] is not recognized, skipping!
#WARNING:	Gene ENSG00000256545 in query [1/932] is not recognized, skipping!
#WARNING:	Gene ENSG00000238603 in query [1/1053] is not recognized, skipping!
#WARNING:	Gene ENSG00000265361 in query [1/1122] is not recognized, skipping!
#WARNING:	Gene ENSG00000244393 in query [1/1123] is not recognized, skipping!
#WARNING:	Gene ENSG00000215346 in query [1/1188] is not recognized, skipping!
#WARNING:	Gene ENSG00000250918 in query [1/1230] is not recognized, skipping!
#WARNING:	Gene ENSG00000188384 in query [1/1239] is not recognized, skipping!
#WARNING:	Gene ENSG00000196927 in query [1/1241] is not recognized, skipping!
#WARNING:	Gene ENSG00000202107 in query [1/1250] is not recognized, skipping!
#WARNING:	Gene ENSG00000252808 in query [1/1351] is not recognized, skipping!
#WARNING:	Gene ENSG00000269781 in query [1/1355] is not recognized, skipping!
#WARNING:	Gene ENSG00000178972 in query [1/1379] is not recognized, skipping!
#WARNING:	Gene ENSG00000258395 in query [1/1407] is not recognized, skipping!
#WARNING:	Gene ENSG00000269700 in query [1/1479] is not recognized, skipping!
#WARNING:	Gene ENSG00000239373 in query [1/1519] is not recognized, skipping!
#WARNING:	Gene ENSG00000265577 in query [1/1599] is not recognized, skipping!
#WARNING:	Gene ENSG00000256239 in query [1/1629] is not recognized, skipping!
#WARNING:	Gene ENSG00000205271 in query [1/1637] is not recognized, skipping!
#WARNING:	Gene ENSG00000197146 in query [1/1674] is not recognized, skipping!
#WARNING:	Gene ENSG00000219448 in query [1/1750] is not recognized, skipping!
#WARNING:	Gene ENSG00000256261 in query [1/1755] is not recognized, skipping!
#WARNING:	Gene ENSG00000234416 in query [1/1767] is not recognized, skipping!
#WARNING:	Gene ENSG00000183748 in query [1/1778] is not recognized, skipping!
#WARNING:	Gene ENSG00000256530 in query [1/1814] is not recognized, skipping!
#WARNING:	Gene ENSG00000235883 in query [1/1818] is not recognized, skipping!
#WARNING:	Gene ENSG00000205565 in query [1/1830] is not recognized, skipping!
#WARNING:	Gene ENSG00000197047 in query [1/1920] is not recognized, skipping!
#WARNING:	Gene ENSG00000247270 in query [1/1994] is not recognized, skipping!
#WARNING:	Gene ENSG00000268927 in query [1/2009] is not recognized, skipping!
#WARNING:	Gene ENSG00000224997 in query [1/2049] is not recognized, skipping!
#WARNING:	Gene ENSG00000205147 in query [1/2077] is not recognized, skipping!
#WARNING:	Gene ENSG00000263654 in query [1/2131] is not recognized, skipping!
#WARNING:	Gene ENSG00000264442 in query [1/2138] is not recognized, skipping!
#WARNING:	Gene ENSG00000213828 in query [1/2155] is not recognized, skipping!
#WARNING:	Gene ENSG00000252159 in query [1/2172] is not recognized, skipping!
#WARNING:	Gene ENSG00000268702 in query [1/2174] is not recognized, skipping!
#WARNING:	Gene ENSG00000212544 in query [1/2213] is not recognized, skipping!
#WARNING:	Gene ENSG00000267884 in query [1/2219] is not recognized, skipping!
#WARNING:	Gene ENSG00000237291 in query [1/2228] is not recognized, skipping!
#WARNING:	Gene ENSG00000269554 in query [1/2282] is not recognized, skipping!
#WARNING:	Gene ENSG00000213165 in query [1/2301] is not recognized, skipping!
#WARNING:	Gene ENSG00000255098 in query [1/2324] is not recognized, skipping!
#WARNING:	Gene ENSG00000268485 in query [1/2332] is not recognized, skipping!
#WARNING:	Gene ENSG00000200127 in query [1/2382] is not recognized, skipping!
#WARNING:	Gene ENSG00000198305 in query [1/2412] is not recognized, skipping!
#WARNING:	Gene ENSG00000215504 in query [1/2417] is not recognized, skipping!
#WARNING:	Gene ENSG00000220693 in query [1/2426] is not recognized, skipping!
#WARNING:	Gene ENSG00000176824 in query [1/2451] is not recognized, skipping!
#WARNING:	Gene ENSG00000255782 in query [1/2463] is not recognized, skipping!
#WARNING:	Gene ENSG00000205275 in query [1/2469] is not recognized, skipping!
#INFO:	Effective domain size for GO: 18711, threshold 1.4e-05
#INFO:
#INFO:	--- Gene names and descriptions
#INFO:
#INFO:	QUERY:	ENSG00000161103	AC008132.13	N/A
#INFO:	QUERY:	ENSG00000182132	KCNIP1	potassium voltage-gated channel interacting protein 1 [Source:HGNC Symbol;Acc:HGNC:15521]
#INFO:	QUERY:	ENSG00000197993	KEL	Kell blood group, metallo-endopeptidase [Source:HGNC Symbol;Acc:HGNC:6308]
#INFO:	QUERY:	ENSG00000159189	C1QC	complement C1q C chain [Source:HGNC Symbol;Acc:HGNC:1245]
#INFO:	QUERY:	ENSG00000212402	SNORA74B	small nucleolar RNA, H/ACA box 74B [Source:HGNC Symbol;Acc:HGNC:32660]
#INFO:	QUERY:	ENSG00000165323	FAT3	FAT atypical cadherin 3 [Source:HGNC Symbol;Acc:HGNC:23112]
#INFO:	QUERY:	ENSG00000205176	REXO1L1P	REX1, RNA exonuclease 1 homolog-like 1, pseudogene [Source:HGNC Symbol;Acc:HGNC:24660]
#INFO:	QUERY:	ENSG00000201096	RNA5SP387	RNA, 5S ribosomal pseudogene 387 [Source:HGNC Symbol;Acc:HGNC:43287]
#INFO:	QUERY:	ENSG00000256436	TAS2R31	taste 2 receptor member 31 [Source:HGNC Symbol;Acc:HGNC:19113]
#INFO:	QUERY:	ENSG00000157087	ATP2B2	ATPase plasma membrane Ca2+ transporting 2 [Source:HGNC Symbol;Acc:HGNC:815]
#INFO:	QUERY:	ENSG00000166869	CHP2	calcineurin like EF-hand protein 2 [Source:HGNC Symbol;Acc:HGNC:24927]
#INFO:	QUERY:	ENSG00000180871	CXCR2	C-X-C motif chemokine receptor 2 [Source:HGNC Symbol;Acc:HGNC:6027]
#INFO:	QUERY:	ENSG00000150471	ADGRL3	adhesion G protein-coupled receptor L3 [Source:HGNC Symbol;Acc:HGNC:20974]
#INFO:	QUERY:	ENSG00000168263	KCNV2	potassium voltage-gated channel modifier subfamily V member 2 [Source:HGNC Symbol;Acc:HGNC:19698]
#INFO:	QUERY:	ENSG00000196208	GREB1	growth regulation by estrogen in breast cancer 1 [Source:HGNC Symbol;Acc:HGNC:24885]
#INFO:	QUERY:	ENSG00000157445	CACNA2D3	calcium voltage-gated channel auxiliary subunit alpha2delta 3 [Source:HGNC Symbol;Acc:HGNC:15460]
#INFO:	QUERY:	ENSG00000164398	ACSL6	acyl-CoA synthetase long-chain family member 6 [Source:HGNC Symbol;Acc:HGNC:16496]
#INFO:	QUERY:	ENSG00000166689	PLEKHA7	pleckstrin homology domain containing A7 [Source:HGNC Symbol;Acc:HGNC:27049]
#INFO:	QUERY:	ENSG00000256222	MTRNR2L3	MT-RNR2-like 3 [Source:HGNC Symbol;Acc:HGNC:37157]
#INFO:	QUERY:	ENSG00000203685	STUM	stum, mechanosensory transduction mediator homolog [Source:HGNC Symbol;Acc:HGNC:30491]
#INFO:	QUERY:	ENSG00000168843	FSTL5	follistatin like 5 [Source:HGNC Symbol;Acc:HGNC:21386]
#INFO:	QUERY:	ENSG00000270118	RP11-57A19.5	N/A
#INFO:	QUERY:	ENSG00000164855	TMEM184A	transmembrane protein 184A [Source:HGNC Symbol;Acc:HGNC:28797]
#INFO:	QUERY:	ENSG00000263426	RN7SL471P	RNA, 7SL, cytoplasmic 471, pseudogene [Source:HGNC Symbol;Acc:HGNC:46487]
#INFO:	QUERY:	ENSG00000224348	RP11-306K13.1	N/A
#INFO:	QUERY:	ENSG00000167771	RCOR2	REST corepressor 2 [Source:HGNC Symbol;Acc:HGNC:27455]
#INFO:	QUERY:	ENSG00000206600	RNU6-25P	RNA, U6 small nuclear 25, pseudogene [Source:HGNC Symbol;Acc:HGNC:34251]
#INFO:	QUERY:	ENSG00000259628	RP11-467H10.2	N/A
#INFO:	QUERY:	ENSG00000154118	JPH3	junctophilin 3 [Source:HGNC Symbol;Acc:HGNC:14203]
#INFO:	QUERY:	ENSG00000207041	RNU6-3P	RNA, U6 small nuclear 3, pseudogene [Source:HGNC Symbol;Acc:HGNC:34275]
#INFO:	QUERY:	ENSG00000146005	PSD2	pleckstrin and Sec7 domain containing 2 [Source:HGNC Symbol;Acc:HGNC:19092]
#INFO:	QUERY:	ENSG00000176349	AC110781.3	N/A
#INFO:	QUERY:	ENSG00000145824	CXCL14	C-X-C motif chemokine ligand 14 [Source:HGNC Symbol;Acc:HGNC:10640]
#INFO:	QUERY:	ENSG00000154330	PGM5	phosphoglucomutase 5 [Source:HGNC Symbol;Acc:HGNC:8908]
#INFO:	QUERY:	ENSG00000200408	RNA5SP74	RNA, 5S ribosomal pseudogene 74 [Source:HGNC Symbol;Acc:HGNC:42851]
#INFO:	QUERY:	ENSG00000144847	IGSF11	immunoglobulin superfamily member 11 [Source:HGNC Symbol;Acc:HGNC:16669]
#INFO:	QUERY:	ENSG00000166126	AMN	amnion associated transmembrane protein [Source:HGNC Symbol;Acc:HGNC:14604]
#INFO:	QUERY:	ENSG00000251955	RNU6-27P	RNA, U6 small nuclear 27, pseudogene [Source:HGNC Symbol;Acc:HGNC:34271]
#INFO:	QUERY:	ENSG00000220988	SNORD88C	small nucleolar RNA, C/D box 88C [Source:HGNC Symbol;Acc:HGNC:32749]
#INFO:	QUERY:	ENSG00000199480	RNA5SP389	RNA, 5S ribosomal pseudogene 389 [Source:HGNC Symbol;Acc:HGNC:43289]
#INFO:	QUERY:	ENSG00000185985	SLITRK2	SLIT and NTRK like family member 2 [Source:HGNC Symbol;Acc:HGNC:13449]
#INFO:	QUERY:	ENSG00000272789	RP11-286H15.1	N/A
#INFO:	QUERY:	ENSG00000159212	CLIC6	chloride intracellular channel 6 [Source:HGNC Symbol;Acc:HGNC:2065]
#INFO:	QUERY:	ENSG00000166546	BEAN1	brain expressed, associated with NEDD4, 1 [Source:HGNC Symbol;Acc:HGNC:24160]
#INFO:	QUERY:	ENSG00000261175	CTD-2015G9.2	N/A
#INFO:	QUERY:	ENSG00000253915	MAPRE1P1	MAPRE1 pseudogene 1 [Source:HGNC Symbol;Acc:HGNC:29624]
#INFO:	QUERY:	ENSG00000269110	CTC-513N18.7	N/A
#INFO:	QUERY:	ENSG00000150054	MPP7	membrane palmitoylated protein 7 [Source:HGNC Symbol;Acc:HGNC:26542]
#INFO:	QUERY:	ENSG00000170074	FAM153A	family with sequence similarity 153 member A [Source:HGNC Symbol;Acc:HGNC:29940]
#INFO:	QUERY:	ENSG00000226129	N/A	N/A
#INFO:	QUERY:	ENSG00000137841	PLCB2	phospholipase C beta 2 [Source:HGNC Symbol;Acc:HGNC:9055]
#INFO:	QUERY:	ENSG00000197479	PCDHB11	protocadherin beta 11 [Source:HGNC Symbol;Acc:HGNC:8682]
#INFO:	QUERY:	ENSG00000134755	DSC2	desmocollin 2 [Source:HGNC Symbol;Acc:HGNC:3036]
#INFO:	QUERY:	ENSG00000267531	N/A	N/A
#INFO:	QUERY:	ENSG00000200463	SNORD118	small nucleolar RNA, C/D box 118 [Source:HGNC Symbol;Acc:HGNC:32952]
#INFO:	QUERY:	ENSG00000134343	ANO3	anoctamin 3 [Source:HGNC Symbol;Acc:HGNC:14004]
#INFO:	QUERY:	ENSG00000272033	RP11-52A20.2	N/A
#INFO:	QUERY:	ENSG00000201098	RNY1	RNA, Ro-associated Y1 [Source:HGNC Symbol;Acc:HGNC:10242]
#INFO:	QUERY:	ENSG00000249129	SUDS3P1	SDS3 homolog, SIN3A corepressor complex component pseudogene 1 [Source:HGNC Symbol;Acc:HGNC:44000]
#INFO:	QUERY:	ENSG00000157423	HYDIN	HYDIN, axonemal central pair apparatus protein [Source:HGNC Symbol;Acc:HGNC:19368]
#INFO:	QUERY:	ENSG00000185352	HS6ST3	heparan sulfate 6-O-sulfotransferase 3 [Source:HGNC Symbol;Acc:HGNC:19134]
#INFO:	QUERY:	ENSG00000220378	KRT8P42	keratin 8 pseudogene 42 [Source:HGNC Symbol;Acc:HGNC:39876]
#INFO:	QUERY:	ENSG00000237892	KLF7-IT1	KLF7 intronic transcript 1 [Source:HGNC Symbol;Acc:HGNC:41355]
#INFO:	QUERY:	ENSG00000183535	COL18A1-AS1	COL18A1 antisense RNA 1 [Source:HGNC Symbol;Acc:HGNC:23132]
#INFO:	QUERY:	ENSG00000212304	SNORD12	small nucleolar RNA, C/D box 12 [Source:HGNC Symbol;Acc:HGNC:32708]
#INFO:	QUERY:	ENSG00000162383	SLC1A7	solute carrier family 1 member 7 [Source:HGNC Symbol;Acc:HGNC:10945]
#INFO:	QUERY:	ENSG00000186976	EFCAB6	EF-hand calcium binding domain 6 [Source:HGNC Symbol;Acc:HGNC:24204]
#INFO:	QUERY:	ENSG00000144596	GRIP2	glutamate receptor interacting protein 2 [Source:HGNC Symbol;Acc:HGNC:23841]
#INFO:	QUERY:	ENSG00000152822	GRM1	glutamate metabotropic receptor 1 [Source:HGNC Symbol;Acc:HGNC:4593]
#INFO:	QUERY:	ENSG00000232852	CICP4	capicua transcriptional repressor pseudogene 4 [Source:HGNC Symbol;Acc:HGNC:37753]
#INFO:	QUERY:	ENSG00000143512	HHIPL2	HHIP like 2 [Source:HGNC Symbol;Acc:HGNC:25842]
#INFO:	QUERY:	ENSG00000151834	GABRA2	gamma-aminobutyric acid type A receptor alpha2 subunit [Source:HGNC Symbol;Acc:HGNC:4076]
#INFO:	QUERY:	ENSG00000232104	RFX3-AS1	RFX3 antisense RNA 1 [Source:HGNC Symbol;Acc:HGNC:51197]
#INFO:	QUERY:	ENSG00000238105	GOLGA2P5	golgin A2 pseudogene 5 [Source:HGNC Symbol;Acc:HGNC:25315]
#INFO:	QUERY:	ENSG00000129159	KCNC1	potassium voltage-gated channel subfamily C member 1 [Source:HGNC Symbol;Acc:HGNC:6233]
#INFO:	QUERY:	ENSG00000151650	VENTX	VENT homeobox [Source:HGNC Symbol;Acc:HGNC:13639]
#INFO:	QUERY:	ENSG00000164107	HAND2	heart and neural crest derivatives expressed 2 [Source:HGNC Symbol;Acc:HGNC:4808]
#INFO:	QUERY:	ENSG00000182795	C1ORF116	chromosome 1 open reading frame 116 [Source:HGNC Symbol;Acc:HGNC:28667]
#INFO:	QUERY:	ENSG00000144229	THSD7B	thrombospondin type 1 domain containing 7B [Source:HGNC Symbol;Acc:HGNC:29348]
#INFO:	QUERY:	ENSG00000275223	RP1-63M2.7	N/A
#INFO:	QUERY:	ENSG00000248529	RP11-2O17.2	N/A
#INFO:	QUERY:	ENSG00000207008	SNORA54	small nucleolar RNA, H/ACA box 54 [Source:HGNC Symbol;Acc:HGNC:32647]
#INFO:	QUERY:	ENSG00000162409	PRKAA2	protein kinase AMP-activated catalytic subunit alpha 2 [Source:HGNC Symbol;Acc:HGNC:9377]
#INFO:	QUERY:	ENSG00000273340	MICE	MHC class I polypeptide-related sequence E (pseudogene) [Source:HGNC Symbol;Acc:HGNC:7094]
#INFO:	QUERY:	ENSG00000212464	SNORA12	small nucleolar RNA, H/ACA box 12 [Source:HGNC Symbol;Acc:HGNC:32600]
#INFO:	QUERY:	ENSG00000196218	RYR1	ryanodine receptor 1 [Source:HGNC Symbol;Acc:HGNC:10483]
#INFO:	QUERY:	ENSG00000267469	AC005944.2	N/A
#INFO:	QUERY:	ENSG00000186231	KLHL32	kelch like family member 32 [Source:HGNC Symbol;Acc:HGNC:21221]
#INFO:	QUERY:	ENSG00000224888	RP5-1142A6.2	N/A
#INFO:	QUERY:	ENSG00000228219	NPM1P30	nucleophosmin 1 pseudogene 30 [Source:HGNC Symbol;Acc:HGNC:45209]
#INFO:	QUERY:	ENSG00000143631	FLG	filaggrin [Source:HGNC Symbol;Acc:HGNC:3748]
#INFO:	QUERY:	ENSG00000169031	COL4A3	collagen type IV alpha 3 chain [Source:HGNC Symbol;Acc:HGNC:2204]
#INFO:	QUERY:	ENSG00000177993	ZNRF3-AS1	ZNRF3 antisense RNA 1 [Source:HGNC Symbol;Acc:HGNC:41927]
#INFO:	QUERY:	ENSG00000135144	DTX1	deltex E3 ubiquitin ligase 1 [Source:HGNC Symbol;Acc:HGNC:3060]
#INFO:	QUERY:	ENSG00000153157	SYCP2L	synaptonemal complex protein 2 like [Source:HGNC Symbol;Acc:HGNC:21537]
#INFO:	QUERY:	ENSG00000205038	PKHD1L1	polycystic kidney and hepatic disease 1 (autosomal recessive)-like 1 [Source:HGNC Symbol;Acc:HGNC:20313]
#INFO:	QUERY:	ENSG00000206625	RNU6-1	RNA, U6 small nuclear 1 [Source:HGNC Symbol;Acc:HGNC:10227]
#INFO:	QUERY:	ENSG00000124440	HIF3A	hypoxia inducible factor 3 alpha subunit [Source:HGNC Symbol;Acc:HGNC:15825]
#INFO:	QUERY:	ENSG00000139219	COL2A1	collagen type II alpha 1 chain [Source:HGNC Symbol;Acc:HGNC:2200]
#INFO:	QUERY:	ENSG00000263089	RP11-166P13.4	N/A
#INFO:	QUERY:	ENSG00000122122	SASH3	SAM and SH3 domain containing 3 [Source:HGNC Symbol;Acc:HGNC:15975]
#INFO:	QUERY:	ENSG00000270885	RASL10B	RAS like family 10 member B [Source:HGNC Symbol;Acc:HGNC:30295]
#INFO:	QUERY:	ENSG00000251364	CTD-2516F10.2	N/A
#INFO:	QUERY:	ENSG00000235373	N/A	N/A
#INFO:	QUERY:	ENSG00000169071	ROR2	receptor tyrosine kinase like orphan receptor 2 [Source:HGNC Symbol;Acc:HGNC:10257]
#INFO:	QUERY:	ENSG00000274554	RP11-240G22.5	N/A
#INFO:	QUERY:	ENSG00000266998	RP11-936I5.1	N/A
#INFO:	QUERY:	ENSG00000188176	SMTNL2	smoothelin like 2 [Source:HGNC Symbol;Acc:HGNC:24764]
#INFO:	QUERY:	ENSG00000201448	SNORA63	Small nucleolar RNA SNORA63 [Source:RFAM;Acc:RF00092]
#INFO:	QUERY:	ENSG00000196616	ADH1B	alcohol dehydrogenase 1B (class I), beta polypeptide [Source:HGNC Symbol;Acc:HGNC:250]
#INFO:	QUERY:	ENSG00000204252	HLA-DOA	major histocompatibility complex, class II, DO alpha [Source:HGNC Symbol;Acc:HGNC:4936]
#INFO:	QUERY:	ENSG00000125355	TMEM255A	transmembrane protein 255A [Source:HGNC Symbol;Acc:HGNC:26086]
#INFO:	QUERY:	ENSG00000139344	AMDHD1	amidohydrolase domain containing 1 [Source:HGNC Symbol;Acc:HGNC:28577]
#INFO:	QUERY:	ENSG00000198547	C20ORF203	chromosome 20 open reading frame 203 [Source:HGNC Symbol;Acc:HGNC:26592]
#INFO:	QUERY:	ENSG00000144893	MED12L	mediator complex subunit 12 like [Source:HGNC Symbol;Acc:HGNC:16050]
#INFO:	QUERY:	ENSG00000141506	PIK3R5	phosphoinositide-3-kinase regulatory subunit 5 [Source:HGNC Symbol;Acc:HGNC:30035]
#INFO:	QUERY:	ENSG00000277449	CEBPB-AS1	CEBPB antisense RNA 1 [Source:HGNC Symbol;Acc:HGNC:51226]
#INFO:	QUERY:	ENSG00000163884	KLF15	Kruppel like factor 15 [Source:HGNC Symbol;Acc:HGNC:14536]
#INFO:	QUERY:	ENSG00000136267	DGKB	diacylglycerol kinase beta [Source:HGNC Symbol;Acc:HGNC:2850]
#INFO:	QUERY:	ENSG00000278206	RP1-20N2.8	N/A
#INFO:	QUERY:	ENSG00000184956	MUC6	mucin 6, oligomeric mucus/gel-forming [Source:HGNC Symbol;Acc:HGNC:7517]
#INFO:	QUERY:	ENSG00000137642	SORL1	sortilin related receptor 1 [Source:HGNC Symbol;Acc:HGNC:11185]
#INFO:	QUERY:	ENSG00000278400	RP11-474N8.9	N/A
#INFO:	QUERY:	ENSG00000171126	KCNG3	potassium voltage-gated channel modifier subfamily G member 3 [Source:HGNC Symbol;Acc:HGNC:18306]
#INFO:	QUERY:	ENSG00000166866	MYO1A	myosin IA [Source:HGNC Symbol;Acc:HGNC:7595]
#INFO:	QUERY:	ENSG00000274744	TCEB3CL2	transcription elongation factor B subunit 3C like 2 [Source:HGNC Symbol;Acc:HGNC:33511]
#INFO:	QUERY:	ENSG00000212283	SNORD89	small nucleolar RNA, C/D box 89 [Source:HGNC Symbol;Acc:HGNC:32750]
#INFO:	QUERY:	ENSG00000215066	N/A	N/A
#INFO:	QUERY:	ENSG00000199266	SNORA60	small nucleolar RNA, H/ACA box 60 [Source:HGNC Symbol;Acc:HGNC:32654]
#INFO:	QUERY:	ENSG00000248522	SBF1P1	SET binding factor 1 pseudogene 1 [Source:EntrezGene;Acc:100133234]
#INFO:	QUERY:	ENSG00000177694	NAALADL2	N-acetylated alpha-linked acidic dipeptidase like 2 [Source:HGNC Symbol;Acc:HGNC:23219]
#INFO:	QUERY:	ENSG00000200816	SNORA38	small nucleolar RNA, H/ACA box 38 [Source:HGNC Symbol;Acc:HGNC:32631]
#INFO:	QUERY:	ENSG00000144406	UNC80	unc-80 homolog, NALCN activator [Source:HGNC Symbol;Acc:HGNC:26582]
#INFO:	QUERY:	ENSG00000167105	TMEM92	transmembrane protein 92 [Source:HGNC Symbol;Acc:HGNC:26579]
#INFO:	QUERY:	ENSG00000127241	MASP1	mannan binding lectin serine peptidase 1 [Source:HGNC Symbol;Acc:HGNC:6901]
#INFO:	QUERY:	ENSG00000142235	LMTK3	lemur tyrosine kinase 3 [Source:HGNC Symbol;Acc:HGNC:19295]
#INFO:	QUERY:	ENSG00000153446	C16ORF89	chromosome 16 open reading frame 89 [Source:HGNC Symbol;Acc:HGNC:28687]
#INFO:	QUERY:	ENSG00000248483	POU5F2	POU domain class 5, transcription factor 2 [Source:HGNC Symbol;Acc:HGNC:26367]
#INFO:	QUERY:	ENSG00000124731	TREM1	triggering receptor expressed on myeloid cells 1 [Source:HGNC Symbol;Acc:HGNC:17760]
#INFO:	QUERY:	ENSG00000162365	CYP4A22	cytochrome P450 family 4 subfamily A member 22 [Source:HGNC Symbol;Acc:HGNC:20575]
#INFO:	QUERY:	ENSG00000169851	PCDH7	protocadherin 7 [Source:HGNC Symbol;Acc:HGNC:8659]
#INFO:	QUERY:	ENSG00000186847	KRT14	keratin 14 [Source:HGNC Symbol;Acc:HGNC:6416]
#INFO:	QUERY:	ENSG00000199990	VTRNA1-1	vault RNA 1-1 [Source:HGNC Symbol;Acc:HGNC:12654]
#INFO:	QUERY:	ENSG00000113396	SLC27A6	solute carrier family 27 member 6 [Source:HGNC Symbol;Acc:HGNC:11000]
#INFO:	QUERY:	ENSG00000115474	KCNJ13	potassium voltage-gated channel subfamily J member 13 [Source:HGNC Symbol;Acc:HGNC:6259]
#INFO:	QUERY:	ENSG00000172232	AZU1	azurocidin 1 [Source:HGNC Symbol;Acc:HGNC:913]
#INFO:	QUERY:	ENSG00000256612	CYP2B7P	cytochrome P450 family 2 subfamily B member 7, pseudogene [Source:HGNC Symbol;Acc:HGNC:2616]
#INFO:	QUERY:	ENSG00000146090	RASGEF1C	RasGEF domain family member 1C [Source:HGNC Symbol;Acc:HGNC:27400]
#INFO:	QUERY:	ENSG00000145934	TENM2	teneurin transmembrane protein 2 [Source:HGNC Symbol;Acc:HGNC:29943]
#INFO:	QUERY:	ENSG00000141639	MAPK4	mitogen-activated protein kinase 4 [Source:HGNC Symbol;Acc:HGNC:6878]
#INFO:	QUERY:	ENSG00000279179	RP11-131M11.3	N/A
#INFO:	QUERY:	ENSG00000246203	RP11-29H23.5	N/A
#INFO:	QUERY:	ENSG00000160593	JAML	junction adhesion molecule like [Source:HGNC Symbol;Acc:HGNC:19084]
#INFO:	QUERY:	ENSG00000120322	PCDHB8	protocadherin beta 8 [Source:HGNC Symbol;Acc:HGNC:8693]
#INFO:	QUERY:	ENSG00000274769	RP11-493E12.3	N/A
#INFO:	QUERY:	ENSG00000212447	SNORD90	small nucleolar RNA, C/D box 90 [Source:HGNC Symbol;Acc:HGNC:32751]
#INFO:	QUERY:	ENSG00000268172	N/A	N/A
#INFO:	QUERY:	ENSG00000272034	SNORD14A	small nucleolar RNA, C/D box 14A [Source:HGNC Symbol;Acc:HGNC:10113]
#INFO:	QUERY:	ENSG00000276649	RP5-858L17.1	N/A
#INFO:	QUERY:	ENSG00000249035	CTB-113P19.1	uncharacterized LOC101927096 [Source:EntrezGene;Acc:101927096]
#INFO:	QUERY:	ENSG00000221705	SNORA11E	small nucleolar RNA, H/ACA box 11E [Source:HGNC Symbol;Acc:HGNC:33623]
#INFO:	QUERY:	ENSG00000215374	FAM66B	family with sequence similarity 66 member B [Source:HGNC Symbol;Acc:HGNC:28890]
#INFO:	QUERY:	ENSG00000239899	RN7SL674P	RNA, 7SL, cytoplasmic 674, pseudogene [Source:HGNC Symbol;Acc:HGNC:46690]
#INFO:	QUERY:	ENSG00000218418	RP11-296E7.1	N/A
#INFO:	QUERY:	ENSG00000270909	RP11-24B13.2	N/A
#INFO:	QUERY:	ENSG00000167588	GPD1	glycerol-3-phosphate dehydrogenase 1 [Source:HGNC Symbol;Acc:HGNC:4455]
#INFO:	QUERY:	ENSG00000173175	ADCY5	adenylate cyclase 5 [Source:HGNC Symbol;Acc:HGNC:236]
#INFO:	QUERY:	ENSG00000236165	PRADC1P1	protease associated domain containing 1 pseudogene 1 [Source:HGNC Symbol;Acc:HGNC:44534]
#INFO:	QUERY:	ENSG00000184828	ZBTB7C	zinc finger and BTB domain containing 7C [Source:HGNC Symbol;Acc:HGNC:31700]
#INFO:	QUERY:	ENSG00000111879	FAM184A	family with sequence similarity 184 member A [Source:HGNC Symbol;Acc:HGNC:20991]
#INFO:	QUERY:	ENSG00000118298	CA14	carbonic anhydrase 14 [Source:HGNC Symbol;Acc:HGNC:1372]
#INFO:	QUERY:	ENSG00000176153	GPX2	glutathione peroxidase 2 [Source:HGNC Symbol;Acc:HGNC:4554]
#INFO:	QUERY:	ENSG00000108018	SORCS1	sortilin related VPS10 domain containing receptor 1 [Source:HGNC Symbol;Acc:HGNC:16697]
#INFO:	QUERY:	ENSG00000171385	KCND3	potassium voltage-gated channel subfamily D member 3 [Source:HGNC Symbol;Acc:HGNC:6239]
#INFO:	QUERY:	ENSG00000200795	RNU4-1	RNA, U4 small nuclear 1 [Source:HGNC Symbol;Acc:HGNC:10192]
#INFO:	QUERY:	ENSG00000226306	NPY6R	neuropeptide Y receptor Y6 (pseudogene) [Source:HGNC Symbol;Acc:HGNC:7959]
#INFO:	QUERY:	ENSG00000142611	PRDM16	PR/SET domain 16 [Source:HGNC Symbol;Acc:HGNC:14000]
#INFO:	QUERY:	ENSG00000127578	WFIKKN1	WAP, follistatin/kazal, immunoglobulin, kunitz and netrin domain containing 1 [Source:HGNC Symbol;Acc:HGNC:30912]
#INFO:	QUERY:	ENSG00000279019	RP11-407G23.2	N/A
#INFO:	QUERY:	ENSG00000230002	ALMS1-IT1	ALMS1 intronic transcript 1 [Source:HGNC Symbol;Acc:HGNC:41305]
#INFO:	QUERY:	ENSG00000245148	ARAP1-AS2	ARAP1 antisense RNA 2 [Source:HGNC Symbol;Acc:HGNC:39994]
#INFO:	QUERY:	ENSG00000228546	CTA-313A17.3	N/A
#INFO:	QUERY:	ENSG00000243197	TUSC7	tumor suppressor candidate 7 (non-protein coding) [Source:HGNC Symbol;Acc:HGNC:27701]
#INFO:	QUERY:	ENSG00000214645	N/A	N/A
#INFO:	QUERY:	ENSG00000207014	SNORD116-3	small nucleolar RNA, C/D box 116-3 [Source:HGNC Symbol;Acc:HGNC:33069]
#INFO:	QUERY:	ENSG00000162873	KLHDC8A	kelch domain containing 8A [Source:HGNC Symbol;Acc:HGNC:25573]
#INFO:	QUERY:	ENSG00000217929	CICP18	capicua transcriptional repressor pseudogene 18 [Source:HGNC Symbol;Acc:HGNC:48828]
#INFO:	QUERY:	ENSG00000206727	SNORD116-9	small nucleolar RNA, C/D box 116-9 [Source:HGNC Symbol;Acc:HGNC:33075]
#INFO:	QUERY:	ENSG00000169896	ITGAM	integrin subunit alpha M [Source:HGNC Symbol;Acc:HGNC:6149]
#INFO:	QUERY:	ENSG00000267430	RP11-635N19.2	N/A
#INFO:	QUERY:	ENSG00000197816	CCDC180	coiled-coil domain containing 180 [Source:HGNC Symbol;Acc:HGNC:29303]
#INFO:	QUERY:	ENSG00000204828	N/A	N/A
#INFO:	QUERY:	ENSG00000131002	TXLNGY	taxilin gamma pseudogene, Y-linked [Source:HGNC Symbol;Acc:HGNC:18473]
#INFO:	QUERY:	ENSG00000149328	GLB1L2	galactosidase beta 1 like 2 [Source:HGNC Symbol;Acc:HGNC:25129]
#INFO:	QUERY:	ENSG00000169562	GJB1	gap junction protein beta 1 [Source:HGNC Symbol;Acc:HGNC:4283]
#INFO:	QUERY:	ENSG00000259585	RBM17P4	RNA binding motif protein 17 pseudogene 4 [Source:HGNC Symbol;Acc:HGNC:50369]
#INFO:	QUERY:	ENSG00000118997	DNAH7	dynein axonemal heavy chain 7 [Source:HGNC Symbol;Acc:HGNC:18661]
#INFO:	QUERY:	ENSG00000123360	PDE1B	phosphodiesterase 1B [Source:HGNC Symbol;Acc:HGNC:8775]
#INFO:	QUERY:	ENSG00000231697	NANOGP5	Nanog homeobox pseudogene 5 [Source:HGNC Symbol;Acc:HGNC:23103]
#INFO:	QUERY:	ENSG00000106258	CYP3A5	cytochrome P450 family 3 subfamily A member 5 [Source:HGNC Symbol;Acc:HGNC:2638]
#INFO:	QUERY:	ENSG00000142149	HUNK	hormonally up-regulated Neu-associated kinase [Source:HGNC Symbol;Acc:HGNC:13326]
#INFO:	QUERY:	ENSG00000223224	SNORD71	small nucleolar RNA, C/D box 71 [Source:HGNC Symbol;Acc:HGNC:32732]
#INFO:	QUERY:	ENSG00000238961	SNORA47	small nucleolar RNA, H/ACA box 47 [Source:HGNC Symbol;Acc:HGNC:32640]
#INFO:	QUERY:	ENSG00000107954	NEURL1	neuralized E3 ubiquitin protein ligase 1 [Source:HGNC Symbol;Acc:HGNC:7761]
#INFO:	QUERY:	ENSG00000168754	FAM178B	family with sequence similarity 178 member B [Source:HGNC Symbol;Acc:HGNC:28036]
#INFO:	QUERY:	ENSG00000259212	CTD-3065B20.2	N/A
#INFO:	QUERY:	ENSG00000201302	SNORA65	small nucleolar RNA, H/ACA box 65 [Source:HGNC Symbol;Acc:HGNC:10222]
#INFO:	QUERY:	ENSG00000112293	GPLD1	glycosylphosphatidylinositol specific phospholipase D1 [Source:HGNC Symbol;Acc:HGNC:4459]
#INFO:	QUERY:	ENSG00000279314	RP1-257C22.2	N/A
#INFO:	QUERY:	ENSG00000277399	GPR179	G protein-coupled receptor 179 [Source:HGNC Symbol;Acc:HGNC:31371]
#INFO:	QUERY:	ENSG00000122756	CNTFR	ciliary neurotrophic factor receptor [Source:HGNC Symbol;Acc:HGNC:2170]
#INFO:	QUERY:	ENSG00000164621	SMAD5-AS1	SMAD5 antisense RNA 1 [Source:HGNC Symbol;Acc:HGNC:30586]
#INFO:	QUERY:	ENSG00000169860	P2RY1	purinergic receptor P2Y1 [Source:HGNC Symbol;Acc:HGNC:8539]
#INFO:	QUERY:	ENSG00000263179	HNRNPCP4	heterogeneous nuclear ribonucleoprotein C pseudogene 4 [Source:HGNC Symbol;Acc:HGNC:48816]
#INFO:	QUERY:	ENSG00000234494	SP2-AS1	SP2 antisense RNA 1 [Source:HGNC Symbol;Acc:HGNC:51341]
#INFO:	QUERY:	ENSG00000214866	DCDC2C	doublecortin domain containing 2C [Source:HGNC Symbol;Acc:HGNC:32696]
#INFO:	QUERY:	ENSG00000232682	RP11-388P9.2	N/A
#INFO:	QUERY:	ENSG00000173080	RXFP4	relaxin/insulin like family peptide receptor 4 [Source:HGNC Symbol;Acc:HGNC:14666]
#INFO:	QUERY:	ENSG00000234911	TEX21P	testis expressed 21, pseudogene [Source:HGNC Symbol;Acc:HGNC:35455]
#INFO:	QUERY:	ENSG00000197629	MPEG1	macrophage expressed 1 [Source:HGNC Symbol;Acc:HGNC:29619]
#INFO:	QUERY:	ENSG00000207291	RNU6-30P	RNA, U6 small nuclear 30, pseudogene [Source:HGNC Symbol;Acc:HGNC:34274]
#INFO:	QUERY:	ENSG00000187140	FOXD3	forkhead box D3 [Source:HGNC Symbol;Acc:HGNC:3804]
#INFO:	QUERY:	ENSG00000197099	RP11-573D15.8	N/A
#INFO:	QUERY:	ENSG00000173110	HSPA6	heat shock protein family A (Hsp70) member 6 [Source:HGNC Symbol;Acc:HGNC:5239]
#INFO:	QUERY:	ENSG00000108950	FAM20A	FAM20A, golgi associated secretory pathway pseudokinase [Source:HGNC Symbol;Acc:HGNC:23015]
#INFO:	QUERY:	ENSG00000115705	TPO	thyroid peroxidase [Source:HGNC Symbol;Acc:HGNC:12015]
#INFO:	QUERY:	ENSG00000177875	CCDC184	coiled-coil domain containing 184 [Source:HGNC Symbol;Acc:HGNC:33749]
#INFO:	QUERY:	ENSG00000249863	RP11-177C12.1	N/A
#INFO:	QUERY:	ENSG00000106648	GALNTL5	polypeptide N-acetylgalactosaminyltransferase-like 5 [Source:HGNC Symbol;Acc:HGNC:21725]
#INFO:	QUERY:	ENSG00000169862	CTNND2	catenin delta 2 [Source:HGNC Symbol;Acc:HGNC:2516]
#INFO:	QUERY:	ENSG00000172322	CLEC12A	C-type lectin domain family 12 member A [Source:HGNC Symbol;Acc:HGNC:31713]
#INFO:	QUERY:	ENSG00000097096	SYDE2	synapse defective Rho GTPase homolog 2 [Source:HGNC Symbol;Acc:HGNC:25841]
#INFO:	QUERY:	ENSG00000152580	IGSF10	immunoglobulin superfamily member 10 [Source:HGNC Symbol;Acc:HGNC:26384]
#INFO:	QUERY:	ENSG00000215018	COL28A1	collagen type XXVIII alpha 1 chain [Source:HGNC Symbol;Acc:HGNC:22442]
#INFO:	QUERY:	ENSG00000135426	TESPA1	thymocyte expressed, positive selection associated 1 [Source:HGNC Symbol;Acc:HGNC:29109]
#INFO:	QUERY:	ENSG00000106809	OGN	osteoglycin [Source:HGNC Symbol;Acc:HGNC:8126]
#INFO:	QUERY:	ENSG00000280321	RP11-1110F20.1	N/A
#INFO:	QUERY:	ENSG00000207955	MIR219A2	microRNA 219a-2 [Source:HGNC Symbol;Acc:HGNC:31598]
#INFO:	QUERY:	ENSG00000177688	SUMO4	small ubiquitin-like modifier 4 [Source:HGNC Symbol;Acc:HGNC:21181]
#INFO:	QUERY:	ENSG00000274598	RP11-423G4.10	N/A
#INFO:	QUERY:	ENSG00000279147	RP11-271K21.12	N/A
#INFO:	QUERY:	ENSG00000242950	ERVW-1	endogenous retrovirus group W member 1 [Source:HGNC Symbol;Acc:HGNC:13525]
#INFO:	QUERY:	ENSG00000248863	RP11-83A24.1	N/A
#INFO:	QUERY:	ENSG00000183549	ACSM5	acyl-CoA synthetase medium-chain family member 5 [Source:HGNC Symbol;Acc:HGNC:26060]
#INFO:	QUERY:	ENSG00000135439	AGAP2	ArfGAP with GTPase domain, ankyrin repeat and PH domain 2 [Source:HGNC Symbol;Acc:HGNC:16921]
#INFO:	QUERY:	ENSG00000271811	RP1-79C4.4	N/A
#INFO:	QUERY:	ENSG00000255690	TRIL	TLR4 interactor with leucine rich repeats [Source:HGNC Symbol;Acc:HGNC:22200]
#INFO:	QUERY:	ENSG00000258711	RP11-218E20.3	N/A
#INFO:	QUERY:	ENSG00000106536	POU6F2	POU class 6 homeobox 2 [Source:HGNC Symbol;Acc:HGNC:21694]
#INFO:	QUERY:	ENSG00000132874	SLC14A2	solute carrier family 14 member 2 [Source:HGNC Symbol;Acc:HGNC:10919]
#INFO:	QUERY:	ENSG00000173406	DAB1	DAB1, reelin adaptor protein [Source:HGNC Symbol;Acc:HGNC:2661]
#INFO:	QUERY:	ENSG00000105695	MAG	myelin associated glycoprotein [Source:HGNC Symbol;Acc:HGNC:6783]
#INFO:	QUERY:	ENSG00000110148	CCKBR	cholecystokinin B receptor [Source:HGNC Symbol;Acc:HGNC:1571]
#INFO:	QUERY:	ENSG00000146013	GFRA3	GDNF family receptor alpha 3 [Source:HGNC Symbol;Acc:HGNC:4245]
#INFO:	QUERY:	ENSG00000249961	TERB1	telomere repeat binding bouquet formation protein 1 [Source:HGNC Symbol;Acc:HGNC:26675]
#INFO:	QUERY:	ENSG00000149451	ADAM33	ADAM metallopeptidase domain 33 [Source:HGNC Symbol;Acc:HGNC:15478]
#INFO:	QUERY:	ENSG00000104888	SLC17A7	solute carrier family 17 member 7 [Source:HGNC Symbol;Acc:HGNC:16704]
#INFO:	QUERY:	ENSG00000112175	BMP5	bone morphogenetic protein 5 [Source:HGNC Symbol;Acc:HGNC:1072]
#INFO:	QUERY:	ENSG00000274370	AC144831.3	N/A
#INFO:	QUERY:	ENSG00000103723	AP3B2	adaptor related protein complex 3 beta 2 subunit [Source:HGNC Symbol;Acc:HGNC:567]
#INFO:	QUERY:	ENSG00000135378	PRRG4	proline rich and Gla domain 4 [Source:HGNC Symbol;Acc:HGNC:30799]
#INFO:	QUERY:	ENSG00000139193	CD27	CD27 molecule [Source:HGNC Symbol;Acc:HGNC:11922]
#INFO:	QUERY:	ENSG00000169181	GSG1L	GSG1 like [Source:HGNC Symbol;Acc:HGNC:28283]
#INFO:	QUERY:	ENSG00000169075	RP3-509L4.3	N/A
#INFO:	QUERY:	ENSG00000122012	SV2C	synaptic vesicle glycoprotein 2C [Source:HGNC Symbol;Acc:HGNC:30670]
#INFO:	QUERY:	ENSG00000280219	RP11-752L20.3	N/A
#INFO:	QUERY:	ENSG00000135077	HAVCR2	hepatitis A virus cellular receptor 2 [Source:HGNC Symbol;Acc:HGNC:18437]
#INFO:	QUERY:	ENSG00000110448	CD5	CD5 molecule [Source:HGNC Symbol;Acc:HGNC:1685]
#INFO:	QUERY:	ENSG00000280334	RP11-361L15.5	N/A
#INFO:	QUERY:	ENSG00000184060	ADAP2	ArfGAP with dual PH domains 2 [Source:HGNC Symbol;Acc:HGNC:16487]
#INFO:	QUERY:	ENSG00000235974	VN2R19P	vomeronasal 2 receptor 19 pseudogene [Source:HGNC Symbol;Acc:HGNC:33225]
#INFO:	QUERY:	ENSG00000253372	RP11-44N11.1	N/A
#INFO:	QUERY:	ENSG00000144908	ALDH1L1	aldehyde dehydrogenase 1 family member L1 [Source:HGNC Symbol;Acc:HGNC:3978]
#INFO:	QUERY:	ENSG00000175985	PLEKHD1	pleckstrin homology and coiled-coil domain containing D1 [Source:HGNC Symbol;Acc:HGNC:20148]
#INFO:	QUERY:	ENSG00000184261	KCNK12	potassium two pore domain channel subfamily K member 12 [Source:HGNC Symbol;Acc:HGNC:6274]
#INFO:	QUERY:	ENSG00000232860	SMG7-AS1	SMG7 antisense RNA 1 [Source:HGNC Symbol;Acc:HGNC:24518]
#INFO:	QUERY:	ENSG00000254872	RP13-870H17.3	N/A
#INFO:	QUERY:	ENSG00000209480	SNORD83B	small nucleolar RNA, C/D box 83B [Source:HGNC Symbol;Acc:HGNC:17132]
#INFO:	QUERY:	ENSG00000178235	SLITRK1	SLIT and NTRK like family member 1 [Source:HGNC Symbol;Acc:HGNC:20297]
#INFO:	QUERY:	ENSG00000224239	AC090044.2	N/A
#INFO:	QUERY:	ENSG00000199910	RNA5S10	RNA, 5S ribosomal 10 [Source:HGNC Symbol;Acc:HGNC:34371]
#INFO:	QUERY:	ENSG00000263264	CTB-133G6.1	N/A
#INFO:	QUERY:	ENSG00000133640	LRRIQ1	leucine rich repeats and IQ motif containing 1 [Source:HGNC Symbol;Acc:HGNC:25708]
#INFO:	QUERY:	ENSG00000143171	RXRG	retinoid X receptor gamma [Source:HGNC Symbol;Acc:HGNC:10479]
#INFO:	QUERY:	ENSG00000185008	ROBO2	roundabout guidance receptor 2 [Source:HGNC Symbol;Acc:HGNC:10250]
#INFO:	QUERY:	ENSG00000213333	NPM1P50	nucleophosmin 1 pseudogene 50 [Source:HGNC Symbol;Acc:HGNC:45229]
#INFO:	QUERY:	ENSG00000110975	SYT10	synaptotagmin 10 [Source:HGNC Symbol;Acc:HGNC:19266]
#INFO:	QUERY:	ENSG00000118514	ALDH8A1	aldehyde dehydrogenase 8 family member A1 [Source:HGNC Symbol;Acc:HGNC:15471]
#INFO:	QUERY:	ENSG00000164588	HCN1	hyperpolarization activated cyclic nucleotide gated potassium channel 1 [Source:HGNC Symbol;Acc:HGNC:4845]
#INFO:	QUERY:	ENSG00000264294	SNORD55	small nucleolar RNA, C/D box 55 [Source:HGNC Symbol;Acc:HGNC:10205]
#INFO:	QUERY:	ENSG00000106278	PTPRZ1	protein tyrosine phosphatase, receptor type Z1 [Source:HGNC Symbol;Acc:HGNC:9685]
#INFO:	QUERY:	ENSG00000144285	SCN1A	sodium voltage-gated channel alpha subunit 1 [Source:HGNC Symbol;Acc:HGNC:10585]
#INFO:	QUERY:	ENSG00000188163	FAM166A	family with sequence similarity 166 member A [Source:HGNC Symbol;Acc:HGNC:33818]
#INFO:	QUERY:	ENSG00000126895	AVPR2	arginine vasopressin receptor 2 [Source:HGNC Symbol;Acc:HGNC:897]
#INFO:	QUERY:	ENSG00000080493	SLC4A4	solute carrier family 4 member 4 [Source:HGNC Symbol;Acc:HGNC:11030]
#INFO:	QUERY:	ENSG00000110934	BIN2	bridging integrator 2 [Source:HGNC Symbol;Acc:HGNC:1053]
#INFO:	QUERY:	ENSG00000278905	RP11-65F13.3	N/A
#INFO:	QUERY:	ENSG00000269891	ARHGAP19-SLIT1	ARHGAP19-SLIT1 readthrough (NMD candidate) [Source:HGNC Symbol;Acc:HGNC:48348]
#INFO:	QUERY:	ENSG00000170262	MRAP	melanocortin 2 receptor accessory protein [Source:HGNC Symbol;Acc:HGNC:1304]
#INFO:	QUERY:	ENSG00000155629	PIK3AP1	phosphoinositide-3-kinase adaptor protein 1 [Source:HGNC Symbol;Acc:HGNC:30034]
#INFO:	QUERY:	ENSG00000128268	MGAT3	mannosyl (beta-1,4-)-glycoprotein beta-1,4-N-acetylglucosaminyltransferase [Source:HGNC Symbol;Acc:HGNC:7046]
#INFO:	QUERY:	ENSG00000280048	RP11-327J17.7	N/A
#INFO:	QUERY:	ENSG00000280384	RP4-695O20.1	N/A
#INFO:	QUERY:	ENSG00000154099	DNAAF1	dynein axonemal assembly factor 1 [Source:HGNC Symbol;Acc:HGNC:30539]
#INFO:	QUERY:	ENSG00000109906	ZBTB16	zinc finger and BTB domain containing 16 [Source:HGNC Symbol;Acc:HGNC:12930]
#INFO:	QUERY:	ENSG00000279917	RP11-360N9.2	N/A
#INFO:	QUERY:	ENSG00000202411	RNA5SP259	RNA, 5S ribosomal pseudogene 259 [Source:HGNC Symbol;Acc:HGNC:43159]
#INFO:	QUERY:	ENSG00000230552	AC092162.1	N/A
#INFO:	QUERY:	ENSG00000224057	EGFR-AS1	EGFR antisense RNA 1 [Source:HGNC Symbol;Acc:HGNC:40207]
#INFO:	QUERY:	ENSG00000251954	RNU6-496P	RNA, U6 small nuclear 496, pseudogene [Source:HGNC Symbol;Acc:HGNC:47459]
#INFO:	QUERY:	ENSG00000223001	RNU2-61P	RNA, U2 small nuclear 61, pseudogene [Source:HGNC Symbol;Acc:HGNC:48554]
#INFO:	QUERY:	ENSG00000108556	CHRNE	cholinergic receptor nicotinic epsilon subunit [Source:HGNC Symbol;Acc:HGNC:1966]
#INFO:	QUERY:	ENSG00000164007	CLDN19	claudin 19 [Source:HGNC Symbol;Acc:HGNC:2040]
#INFO:	QUERY:	ENSG00000169918	OTUD7A	OTU deubiquitinase 7A [Source:HGNC Symbol;Acc:HGNC:20718]
#INFO:	QUERY:	ENSG00000237280	RP11-96C23.9	N/A
#INFO:	QUERY:	ENSG00000070182	SPTB	spectrin beta, erythrocytic [Source:HGNC Symbol;Acc:HGNC:11274]
#INFO:	QUERY:	ENSG00000111058	ACSS3	acyl-CoA synthetase short-chain family member 3 [Source:HGNC Symbol;Acc:HGNC:24723]
#INFO:	QUERY:	ENSG00000147257	GPC3	glypican 3 [Source:HGNC Symbol;Acc:HGNC:4451]
#INFO:	QUERY:	ENSG00000178882	RFLNA	refilin A [Source:HGNC Symbol;Acc:HGNC:27051]
#INFO:	QUERY:	ENSG00000118194	TNNT2	troponin T2, cardiac type [Source:HGNC Symbol;Acc:HGNC:11949]
#INFO:	QUERY:	ENSG00000108830	RND2	Rho family GTPase 2 [Source:HGNC Symbol;Acc:HGNC:18315]
#INFO:	QUERY:	ENSG00000078814	MYH7B	myosin heavy chain 7B [Source:HGNC Symbol;Acc:HGNC:15906]
#INFO:	QUERY:	ENSG00000280388	RP11-229D13.3	N/A
#INFO:	QUERY:	ENSG00000164100	NDST3	N-deacetylase and N-sulfotransferase 3 [Source:HGNC Symbol;Acc:HGNC:7682]
#INFO:	QUERY:	ENSG00000134917	ADAMTS8	ADAM metallopeptidase with thrombospondin type 1 motif 8 [Source:HGNC Symbol;Acc:HGNC:224]
#INFO:	QUERY:	ENSG00000103184	SEC14L5	SEC14 like lipid binding 5 [Source:HGNC Symbol;Acc:HGNC:29032]
#INFO:	QUERY:	ENSG00000280486	LLNLR-307A6.1	N/A
#INFO:	QUERY:	ENSG00000278530	CHMP1B2P	charged multivesicular body protein 1B2, pseudogene [Source:HGNC Symbol;Acc:HGNC:49380]
#INFO:	QUERY:	ENSG00000244198	RP4-545C24.1	N/A
#INFO:	QUERY:	ENSG00000171094	ALK	anaplastic lymphoma receptor tyrosine kinase [Source:HGNC Symbol;Acc:HGNC:427]
#INFO:	QUERY:	ENSG00000104044	OCA2	OCA2 melanosomal transmembrane protein [Source:HGNC Symbol;Acc:HGNC:8101]
#INFO:	QUERY:	ENSG00000280163	CTC-277H1.6	N/A
#INFO:	QUERY:	ENSG00000232803	SLCO4A1-AS1	SLCO4A1 antisense RNA 1 [Source:HGNC Symbol;Acc:HGNC:40537]
#INFO:	QUERY:	ENSG00000213613	RPL11P3	ribosomal protein L11 pseudogene 3 [Source:HGNC Symbol;Acc:HGNC:36342]
#INFO:	QUERY:	ENSG00000186648	CARMIL3	capping protein regulator and myosin 1 linker 3 [Source:HGNC Symbol;Acc:HGNC:20272]
#INFO:	QUERY:	ENSG00000269048	N/A	N/A
#INFO:	QUERY:	ENSG00000250770	RP5-1063M23.3	N/A
#INFO:	QUERY:	ENSG00000234358	AC003080.4	N/A
#INFO:	QUERY:	ENSG00000199352	RNA5S1	RNA, 5S ribosomal 1 [Source:HGNC Symbol;Acc:HGNC:34362]
#INFO:	QUERY:	ENSG00000267934	CTB-176F20.3	N/A
#INFO:	QUERY:	ENSG00000074706	IPCEF1	interaction protein for cytohesin exchange factors 1 [Source:HGNC Symbol;Acc:HGNC:21204]
#INFO:	QUERY:	ENSG00000101336	HCK	HCK proto-oncogene, Src family tyrosine kinase [Source:HGNC Symbol;Acc:HGNC:4840]
#INFO:	QUERY:	ENSG00000116690	PRG4	proteoglycan 4 [Source:HGNC Symbol;Acc:HGNC:9364]
#INFO:	QUERY:	ENSG00000139155	SLCO1C1	solute carrier organic anion transporter family member 1C1 [Source:HGNC Symbol;Acc:HGNC:13819]
#INFO:	QUERY:	ENSG00000147588	PMP2	peripheral myelin protein 2 [Source:HGNC Symbol;Acc:HGNC:9117]
#INFO:	QUERY:	ENSG00000131044	TTLL9	tubulin tyrosine ligase like 9 [Source:HGNC Symbol;Acc:HGNC:16118]
#INFO:	QUERY:	ENSG00000068781	STON1-GTF2A1L	STON1-GTF2A1L readthrough [Source:HGNC Symbol;Acc:HGNC:30651]
#INFO:	QUERY:	ENSG00000100055	CYTH4	cytohesin 4 [Source:HGNC Symbol;Acc:HGNC:9505]
#INFO:	QUERY:	ENSG00000279400	CTD-2353F22.2	N/A
#INFO:	QUERY:	ENSG00000165816	VWA2	von Willebrand factor A domain containing 2 [Source:HGNC Symbol;Acc:HGNC:24709]
#INFO:	QUERY:	ENSG00000075884	ARHGAP15	Rho GTPase activating protein 15 [Source:HGNC Symbol;Acc:HGNC:21030]
#INFO:	QUERY:	ENSG00000279302	MIR3622A	microRNA 3622a [Source:HGNC Symbol;Acc:HGNC:38934]
#INFO:	QUERY:	ENSG00000220008	LINGO3	leucine rich repeat and Ig domain containing 3 [Source:HGNC Symbol;Acc:HGNC:21206]
#INFO:	QUERY:	ENSG00000076826	CAMSAP3	calmodulin regulated spectrin associated protein family member 3 [Source:HGNC Symbol;Acc:HGNC:29307]
#INFO:	QUERY:	ENSG00000106565	TMEM176B	transmembrane protein 176B [Source:HGNC Symbol;Acc:HGNC:29596]
#INFO:	QUERY:	ENSG00000156395	SORCS3	sortilin related VPS10 domain containing receptor 3 [Source:HGNC Symbol;Acc:HGNC:16699]
#INFO:	QUERY:	ENSG00000259402	RP11-30K9.4	N/A
#INFO:	QUERY:	ENSG00000229689	AC009237.8	N/A
#INFO:	QUERY:	ENSG00000112562	SMOC2	SPARC related modular calcium binding 2 [Source:HGNC Symbol;Acc:HGNC:20323]
#INFO:	QUERY:	ENSG00000108231	LGI1	leucine rich glioma inactivated 1 [Source:HGNC Symbol;Acc:HGNC:6572]
#INFO:	QUERY:	ENSG00000279981	RP11-196B3.2	N/A
#INFO:	QUERY:	ENSG00000264057	RP11-583F2.1	N/A
#INFO:	QUERY:	ENSG00000143858	SYT2	synaptotagmin 2 [Source:HGNC Symbol;Acc:HGNC:11510]
#INFO:	QUERY:	ENSG00000109163	GNRHR	gonadotropin releasing hormone receptor [Source:HGNC Symbol;Acc:HGNC:4421]
#INFO:	QUERY:	ENSG00000279901	CTD-2270P14.2	N/A
#INFO:	QUERY:	ENSG00000155792	DEPTOR	DEP domain containing MTOR-interacting protein [Source:HGNC Symbol;Acc:HGNC:22953]
#INFO:	QUERY:	ENSG00000273540	AGBL1	N/A
#INFO:	QUERY:	ENSG00000278963	RP11-294J22.7	N/A
#INFO:	QUERY:	ENSG00000266947	RP11-799D4.4	N/A
#INFO:	QUERY:	ENSG00000158445	KCNB1	potassium voltage-gated channel subfamily B member 1 [Source:HGNC Symbol;Acc:HGNC:6231]
#INFO:	QUERY:	ENSG00000148204	CRB2	crumbs 2, cell polarity complex component [Source:HGNC Symbol;Acc:HGNC:18688]
#INFO:	QUERY:	ENSG00000276795	RP11-374M1.10	N/A
#INFO:	QUERY:	ENSG00000262151	RP11-876N24.2	N/A
#INFO:	QUERY:	ENSG00000221643	SNORA77	small nucleolar RNA, H/ACA box 77 [Source:HGNC Symbol;Acc:HGNC:32663]
#INFO:	QUERY:	ENSG00000179915	NRXN1	neurexin 1 [Source:HGNC Symbol;Acc:HGNC:8008]
#INFO:	QUERY:	ENSG00000155926	SLA	Src-like-adaptor [Source:HGNC Symbol;Acc:HGNC:10902]
#INFO:	QUERY:	ENSG00000275620	FLJ16779	uncharacterized LOC100192386 [Source:EntrezGene;Acc:100192386]
#INFO:	QUERY:	ENSG00000214465	SMARCE1P6	SWI/SNF related, matrix associated, actin dependent regulator of chromatin, subfamily e, member 1 pseudogene 6 [Source:HGNC Symbol;Acc:HGNC:39737]
#INFO:	QUERY:	ENSG00000254876	RP11-23J9.5	N/A
#INFO:	QUERY:	ENSG00000207405	SNORA64	small nucleolar RNA, H/ACA box 64 [Source:HGNC Symbol;Acc:HGNC:10221]
#INFO:	QUERY:	ENSG00000257763	OR5BK1P	olfactory receptor family 5 subfamily BK member 1 pseudogene [Source:HGNC Symbol;Acc:HGNC:14817]
#INFO:	QUERY:	ENSG00000266733	TBC1D29	TBC1 domain family member 29 [Source:HGNC Symbol;Acc:HGNC:24509]
#INFO:	QUERY:	ENSG00000268465	CTC-273B12.7	N/A
#INFO:	QUERY:	ENSG00000100024	UPB1	beta-ureidopropionase 1 [Source:HGNC Symbol;Acc:HGNC:16297]
#INFO:	QUERY:	ENSG00000101144	BMP7	bone morphogenetic protein 7 [Source:HGNC Symbol;Acc:HGNC:1074]
#INFO:	QUERY:	ENSG00000129824	RPS4Y1	ribosomal protein S4, Y-linked 1 [Source:HGNC Symbol;Acc:HGNC:10425]
#INFO:	QUERY:	ENSG00000250539	KRT8P33	keratin 8 pseudogene 33 [Source:HGNC Symbol;Acc:HGNC:39867]
#INFO:	QUERY:	ENSG00000053918	KCNQ1	potassium voltage-gated channel subfamily Q member 1 [Source:HGNC Symbol;Acc:HGNC:6294]
#INFO:	QUERY:	ENSG00000070808	CAMK2A	calcium/calmodulin dependent protein kinase II alpha [Source:HGNC Symbol;Acc:HGNC:1460]
#INFO:	QUERY:	ENSG00000105697	HAMP	hepcidin antimicrobial peptide [Source:HGNC Symbol;Acc:HGNC:15598]
#INFO:	QUERY:	ENSG00000114757	PEX5L	peroxisomal biogenesis factor 5 like [Source:HGNC Symbol;Acc:HGNC:30024]
#INFO:	QUERY:	ENSG00000140538	NTRK3	neurotrophic receptor tyrosine kinase 3 [Source:HGNC Symbol;Acc:HGNC:8033]
#INFO:	QUERY:	ENSG00000207175	RNU1-67P	RNA, U1 small nuclear 67, pseudogene [Source:HGNC Symbol;Acc:HGNC:48409]
#INFO:	QUERY:	ENSG00000055732	MCOLN3	mucolipin 3 [Source:HGNC Symbol;Acc:HGNC:13358]
#INFO:	QUERY:	ENSG00000123243	ITIH5	inter-alpha-trypsin inhibitor heavy chain family member 5 [Source:HGNC Symbol;Acc:HGNC:21449]
#INFO:	QUERY:	ENSG00000214402	LCNL1	lipocalin like 1 [Source:HGNC Symbol;Acc:HGNC:34436]
#INFO:	QUERY:	ENSG00000235397	EPN2-AS1	EPN2 antisense RNA 1 [Source:HGNC Symbol;Acc:HGNC:40849]
#INFO:	QUERY:	ENSG00000239149	SNORA59A	small nucleolar RNA, H/ACA box 59A [Source:HGNC Symbol;Acc:HGNC:32653]
#INFO:	QUERY:	ENSG00000127954	STEAP4	STEAP4 metalloreductase [Source:HGNC Symbol;Acc:HGNC:21923]
#INFO:	QUERY:	ENSG00000112280	COL9A1	collagen type IX alpha 1 chain [Source:HGNC Symbol;Acc:HGNC:2217]
#INFO:	QUERY:	ENSG00000280432	AP000962.1	N/A
#INFO:	QUERY:	ENSG00000173320	STOX2	storkhead box 2 [Source:HGNC Symbol;Acc:HGNC:25450]
#INFO:	QUERY:	ENSG00000085741	WNT11	Wnt family member 11 [Source:HGNC Symbol;Acc:HGNC:12776]
#INFO:	QUERY:	ENSG00000150594	ADRA2A	adrenoceptor alpha 2A [Source:HGNC Symbol;Acc:HGNC:281]
#INFO:	QUERY:	ENSG00000180422	LINC00304	long intergenic non-protein coding RNA 304 [Source:HGNC Symbol;Acc:HGNC:26713]
#INFO:	QUERY:	ENSG00000206799	SNORA32	small nucleolar RNA, H/ACA box 32 [Source:HGNC Symbol;Acc:HGNC:32622]
#INFO:	QUERY:	ENSG00000233926	RP11-154D17.1	N/A
#INFO:	QUERY:	ENSG00000231466	CTA-246H3.11	N/A
#INFO:	QUERY:	ENSG00000134061	CD180	CD180 molecule [Source:HGNC Symbol;Acc:HGNC:6726]
#INFO:	QUERY:	ENSG00000170476	MZB1	marginal zone B and B1 cell specific protein [Source:HGNC Symbol;Acc:HGNC:30125]
#INFO:	QUERY:	ENSG00000182103	FAM181B	family with sequence similarity 181 member B [Source:HGNC Symbol;Acc:HGNC:28512]
#INFO:	QUERY:	ENSG00000260597	AC012531.25	N/A
#INFO:	QUERY:	ENSG00000225273	N/A	N/A
#INFO:	QUERY:	ENSG00000212807	OR2A42	olfactory receptor family 2 subfamily A member 42 [Source:HGNC Symbol;Acc:HGNC:31230]
#INFO:	QUERY:	ENSG00000214491	SEC14L6	SEC14 like lipid binding 6 [Source:HGNC Symbol;Acc:HGNC:40047]
#INFO:	QUERY:	ENSG00000215032	GNL3LP1	G protein nucleolar 3 like pseudogene 1 [Source:HGNC Symbol;Acc:HGNC:25733]
#INFO:	QUERY:	ENSG00000258465	RP11-574F21.3	N/A
#INFO:	QUERY:	ENSG00000203747	FCGR3A	Fc fragment of IgG receptor IIIa [Source:HGNC Symbol;Acc:HGNC:3619]
#INFO:	QUERY:	ENSG00000204323	SMIM5	small integral membrane protein 5 [Source:HGNC Symbol;Acc:HGNC:40030]
#INFO:	QUERY:	ENSG00000171060	C8ORF74	chromosome 8 open reading frame 74 [Source:HGNC Symbol;Acc:HGNC:32296]
#INFO:	QUERY:	ENSG00000186832	KRT16	keratin 16 [Source:HGNC Symbol;Acc:HGNC:6423]
#INFO:	QUERY:	ENSG00000241313	WWTR1-AS1	WWTR1 antisense RNA 1 [Source:HGNC Symbol;Acc:HGNC:41035]
#INFO:	QUERY:	ENSG00000229704	EIF2S2P2	eukaryotic translation initiation factor 2 subunit 2 beta pseudogene 2 [Source:HGNC Symbol;Acc:HGNC:24654]
#INFO:	QUERY:	ENSG00000266677	RP11-258F1.1	N/A
#INFO:	QUERY:	ENSG00000181847	TIGIT	T-cell immunoreceptor with Ig and ITIM domains [Source:HGNC Symbol;Acc:HGNC:26838]
#INFO:	QUERY:	ENSG00000185739	SRL	sarcalumenin [Source:HGNC Symbol;Acc:HGNC:11295]
#INFO:	QUERY:	ENSG00000253857	RP11-386G21.2	N/A
#INFO:	QUERY:	ENSG00000259654	RP11-245C17.2	N/A
#INFO:	QUERY:	ENSG00000260898	ADPGK-AS1	ADPGK antisense RNA 1 [Source:HGNC Symbol;Acc:HGNC:44144]
#INFO:	QUERY:	ENSG00000186868	MAPT	microtubule associated protein tau [Source:HGNC Symbol;Acc:HGNC:6893]
#INFO:	QUERY:	ENSG00000188460	ACTBP11	actin, beta pseudogene 11 [Source:HGNC Symbol;Acc:HGNC:33971]
#INFO:	QUERY:	ENSG00000106483	SFRP4	secreted frizzled related protein 4 [Source:HGNC Symbol;Acc:HGNC:10778]
#INFO:	QUERY:	ENSG00000125804	FAM182A	family with sequence similarity 182 member A [Source:HGNC Symbol;Acc:HGNC:16222]
#INFO:	QUERY:	ENSG00000153898	MCOLN2	mucolipin 2 [Source:HGNC Symbol;Acc:HGNC:13357]
#INFO:	QUERY:	ENSG00000207475	SNORA80E	small nucleolar RNA, H/ACA box 80E [Source:HGNC Symbol;Acc:HGNC:32635]
#INFO:	QUERY:	ENSG00000254266	PKIA-AS1	PKIA antisense RNA 1 [Source:HGNC Symbol;Acc:HGNC:51659]
#INFO:	QUERY:	ENSG00000100167	SEPT3	septin 3 [Source:HGNC Symbol;Acc:HGNC:10750]
#INFO:	QUERY:	ENSG00000156427	FGF18	fibroblast growth factor 18 [Source:HGNC Symbol;Acc:HGNC:3674]
#INFO:	QUERY:	ENSG00000172005	MAL	mal, T-cell differentiation protein [Source:HGNC Symbol;Acc:HGNC:6817]
#INFO:	QUERY:	ENSG00000197837	HIST4H4	histone cluster 4 H4 [Source:HGNC Symbol;Acc:HGNC:20510]
#INFO:	QUERY:	ENSG00000089356	FXYD3	FXYD domain containing ion transport regulator 3 [Source:HGNC Symbol;Acc:HGNC:4027]
#INFO:	QUERY:	ENSG00000137726	FXYD6	FXYD domain containing ion transport regulator 6 [Source:HGNC Symbol;Acc:HGNC:4030]
#INFO:	QUERY:	ENSG00000163864	NMNAT3	nicotinamide nucleotide adenylyltransferase 3 [Source:HGNC Symbol;Acc:HGNC:20989]
#INFO:	QUERY:	ENSG00000070388	FGF22	fibroblast growth factor 22 [Source:HGNC Symbol;Acc:HGNC:3679]
#INFO:	QUERY:	ENSG00000099338	CATSPERG	cation channel sperm associated auxiliary subunit gamma [Source:HGNC Symbol;Acc:HGNC:25243]
#INFO:	QUERY:	ENSG00000129244	ATP1B2	ATPase Na+/K+ transporting subunit beta 2 [Source:HGNC Symbol;Acc:HGNC:805]
#INFO:	QUERY:	ENSG00000260908	CTB-134H23.3	N/A
#INFO:	QUERY:	ENSG00000203630	N/A	N/A
#INFO:	QUERY:	ENSG00000049283	EPN3	epsin 3 [Source:HGNC Symbol;Acc:HGNC:18235]
#INFO:	QUERY:	ENSG00000066294	CD84	CD84 molecule [Source:HGNC Symbol;Acc:HGNC:1704]
#INFO:	QUERY:	ENSG00000123338	NCKAP1L	NCK associated protein 1 like [Source:HGNC Symbol;Acc:HGNC:4862]
#INFO:	QUERY:	ENSG00000197446	CYP2F1	cytochrome P450 family 2 subfamily F member 1 [Source:HGNC Symbol;Acc:HGNC:2632]
#INFO:	QUERY:	ENSG00000231395	ARL4AP4	ADP ribosylation factor like GTPase 4A pseudogene 4 [Source:HGNC Symbol;Acc:HGNC:52373]
#INFO:	QUERY:	ENSG00000238168	RP11-686G8.1	N/A
#INFO:	QUERY:	ENSG00000118432	CNR1	cannabinoid receptor 1 [Source:HGNC Symbol;Acc:HGNC:2159]
#INFO:	QUERY:	ENSG00000115596	WNT6	Wnt family member 6 [Source:HGNC Symbol;Acc:HGNC:12785]
#INFO:	QUERY:	ENSG00000280248	CTD-2047H16.3	N/A
#INFO:	QUERY:	ENSG00000283031	RP11-557N21.1	N/A
#INFO:	QUERY:	ENSG00000259604	RP11-66B24.1	N/A
#INFO:	QUERY:	ENSG00000249240	AC069368.3	N/A
#INFO:	QUERY:	ENSG00000183230	CTNNA3	catenin alpha 3 [Source:HGNC Symbol;Acc:HGNC:2511]
#INFO:	QUERY:	ENSG00000279631	RP11-573G6.4	N/A
#INFO:	QUERY:	ENSG00000280893	AC009133.23	N/A
#INFO:	QUERY:	ENSG00000231345	BEND3P1	BEN domain containing 3 pseudogene 1 [Source:HGNC Symbol;Acc:HGNC:45014]
#INFO:	QUERY:	ENSG00000251158	RP11-98J23.1	N/A
#INFO:	QUERY:	ENSG00000221970	OR2A1	olfactory receptor family 2 subfamily A member 1 [Source:HGNC Symbol;Acc:HGNC:8229]
#INFO:	QUERY:	ENSG00000207472	RNU6-41P	RNA, U6 small nuclear 41, pseudogene [Source:HGNC Symbol;Acc:HGNC:34247]
#INFO:	QUERY:	ENSG00000202526	RNA5S13	RNA, 5S ribosomal 13 [Source:HGNC Symbol;Acc:HGNC:34374]
#INFO:	QUERY:	ENSG00000224751	SHMT1P1	serine hydroxymethyltransferase 1 (soluble) pseudogene 1 [Source:HGNC Symbol;Acc:HGNC:10851]
#INFO:	QUERY:	ENSG00000172508	CARNS1	carnosine synthase 1 [Source:HGNC Symbol;Acc:HGNC:29268]
#INFO:	QUERY:	ENSG00000189139	FSCB	fibrous sheath CABYR binding protein [Source:HGNC Symbol;Acc:HGNC:20494]
#INFO:	QUERY:	ENSG00000021826	CPS1	carbamoyl-phosphate synthase 1 [Source:HGNC Symbol;Acc:HGNC:2323]
#INFO:	QUERY:	ENSG00000086570	FAT2	FAT atypical cadherin 2 [Source:HGNC Symbol;Acc:HGNC:3596]
#INFO:	QUERY:	ENSG00000101825	MXRA5	matrix remodeling associated 5 [Source:HGNC Symbol;Acc:HGNC:7539]
#INFO:	QUERY:	ENSG00000162687	KCNT2	potassium sodium-activated channel subfamily T member 2 [Source:HGNC Symbol;Acc:HGNC:18866]
#INFO:	QUERY:	ENSG00000009790	TRAF3IP3	TRAF3 interacting protein 3 [Source:HGNC Symbol;Acc:HGNC:30766]
#INFO:	QUERY:	ENSG00000095585	BLNK	B-cell linker [Source:HGNC Symbol;Acc:HGNC:14211]
#INFO:	QUERY:	ENSG00000101198	NKAIN4	Na+/K+ transporting ATPase interacting 4 [Source:HGNC Symbol;Acc:HGNC:16191]
#INFO:	QUERY:	ENSG00000279390	AF127577.13	N/A
#INFO:	QUERY:	ENSG00000006071	ABCC8	ATP binding cassette subfamily C member 8 [Source:HGNC Symbol;Acc:HGNC:59]
#INFO:	QUERY:	ENSG00000016391	CHDH	choline dehydrogenase [Source:HGNC Symbol;Acc:HGNC:24288]
#INFO:	QUERY:	ENSG00000072694	FCGR2B	Fc fragment of IgG receptor IIb [Source:HGNC Symbol;Acc:HGNC:3618]
#INFO:	QUERY:	ENSG00000103067	ESRP2	epithelial splicing regulatory protein 2 [Source:HGNC Symbol;Acc:HGNC:26152]
#INFO:	QUERY:	ENSG00000273319	RP11-138A9.2	N/A
#INFO:	QUERY:	ENSG00000244230	RN7SL151P	RNA, 7SL, cytoplasmic 151, pseudogene [Source:HGNC Symbol;Acc:HGNC:46167]
#INFO:	QUERY:	ENSG00000005513	SOX8	SRY-box 8 [Source:HGNC Symbol;Acc:HGNC:11203]
#INFO:	QUERY:	ENSG00000009950	MLXIPL	MLX interacting protein like [Source:HGNC Symbol;Acc:HGNC:12744]
#INFO:	QUERY:	ENSG00000085265	FCN1	ficolin 1 [Source:HGNC Symbol;Acc:HGNC:3623]
#INFO:	QUERY:	ENSG00000100146	SOX10	SRY-box 10 [Source:HGNC Symbol;Acc:HGNC:11190]
#INFO:	QUERY:	ENSG00000111452	ADGRD1	adhesion G protein-coupled receptor D1 [Source:HGNC Symbol;Acc:HGNC:19893]
#INFO:	QUERY:	ENSG00000275056	RP11-127I20.8	N/A
#INFO:	QUERY:	ENSG00000263171	RP11-542C16.1	N/A
#INFO:	QUERY:	ENSG00000249661	TNRC18P1	trinucleotide repeat containing 18 pseudogene 1 [Source:HGNC Symbol;Acc:HGNC:43881]
#INFO:	QUERY:	ENSG00000007314	SCN4A	sodium voltage-gated channel alpha subunit 4 [Source:HGNC Symbol;Acc:HGNC:10591]
#INFO:	QUERY:	ENSG00000011347	SYT7	synaptotagmin 7 [Source:HGNC Symbol;Acc:HGNC:11514]
#INFO:	QUERY:	ENSG00000085552	IGSF9	immunoglobulin superfamily member 9 [Source:HGNC Symbol;Acc:HGNC:18132]
#INFO:	QUERY:	ENSG00000267918	N/A	N/A
#INFO:	QUERY:	ENSG00000255565	RP11-6B19.1	N/A
#INFO:	QUERY:	ENSG00000074370	ATP2A3	ATPase sarcoplasmic/endoplasmic reticulum Ca2+ transporting 3 [Source:HGNC Symbol;Acc:HGNC:813]
#INFO:	QUERY:	ENSG00000100365	NCF4	neutrophil cytosolic factor 4 [Source:HGNC Symbol;Acc:HGNC:7662]
#INFO:	QUERY:	ENSG00000275437	RP5-908M14.10	N/A
#INFO:	QUERY:	ENSG00000182257	PRR34	proline rich 34 [Source:HGNC Symbol;Acc:HGNC:25606]
#INFO:	QUERY:	ENSG00000234899	SOX9-AS1	SOX9 antisense RNA 1 [Source:HGNC Symbol;Acc:HGNC:49321]
#INFO:	QUERY:	ENSG00000234252	N/A	N/A
#INFO:	QUERY:	ENSG00000240925	RPS20P31	ribosomal protein S20 pseudogene 31 [Source:HGNC Symbol;Acc:HGNC:35767]
#INFO:	QUERY:	ENSG00000133477	FAM83F	family with sequence similarity 83 member F [Source:HGNC Symbol;Acc:HGNC:25148]
#INFO:	QUERY:	ENSG00000116574	RHOU	ras homolog family member U [Source:HGNC Symbol;Acc:HGNC:17794]
#INFO:	QUERY:	ENSG00000279106	RP11-426C22.1	N/A
#INFO:	QUERY:	ENSG00000184160	ADRA2C	adrenoceptor alpha 2C [Source:HGNC Symbol;Acc:HGNC:283]
#INFO:	QUERY:	ENSG00000230327	MTCO1P42	mitochondrially encoded cytochrome c oxidase I pseudogene 42 [Source:HGNC Symbol;Acc:HGNC:52107]
#INFO:	QUERY:	ENSG00000228543	GS1-519E5.1	N/A
#INFO:	QUERY:	ENSG00000134830	C5AR2	complement component 5a receptor 2 [Source:HGNC Symbol;Acc:HGNC:4527]
#INFO:	QUERY:	ENSG00000200169	RNU5D-1	RNA, U5D small nuclear 1 [Source:HGNC Symbol;Acc:HGNC:10214]
#INFO:	QUERY:	ENSG00000136040	PLXNC1	plexin C1 [Source:HGNC Symbol;Acc:HGNC:9106]
#INFO:	QUERY:	ENSG00000200320	SNORA63	small nucleolar RNA, H/ACA box 63 [Source:HGNC Symbol;Acc:HGNC:10106]
#INFO:	QUERY:	ENSG00000235897	TM4SF19-AS1	TM4SF19 antisense RNA 1 [Source:HGNC Symbol;Acc:HGNC:41085]
#INFO:	QUERY:	ENSG00000225092	RP11-405O10.2	N/A
#INFO:	QUERY:	ENSG00000241945	PWP2	PWP2 periodic tryptophan protein homolog (yeast) [Source:HGNC Symbol;Acc:HGNC:9711]
#INFO:	QUERY:	ENSG00000205632	LINC01310	long intergenic non-protein coding RNA 1310 [Source:HGNC Symbol;Acc:HGNC:50501]
#INFO:	QUERY:	ENSG00000228340	MIR646HG	MIR646 host gene [Source:HGNC Symbol;Acc:HGNC:27659]
#INFO:	QUERY:	ENSG00000180509	KCNE1	potassium voltage-gated channel subfamily E regulatory subunit 1 [Source:HGNC Symbol;Acc:HGNC:6240]
#INFO:	QUERY:	ENSG00000153993	SEMA3D	semaphorin 3D [Source:HGNC Symbol;Acc:HGNC:10726]
#INFO:	QUERY:	ENSG00000170579	DLGAP1	DLG associated protein 1 [Source:HGNC Symbol;Acc:HGNC:2905]
#INFO:	QUERY:	ENSG00000138670	RASGEF1B	RasGEF domain family member 1B [Source:HGNC Symbol;Acc:HGNC:24881]
#INFO:	QUERY:	ENSG00000101282	RSPO4	R-spondin 4 [Source:HGNC Symbol;Acc:HGNC:16175]
#INFO:	QUERY:	ENSG00000089847	ANKRD24	ankyrin repeat domain 24 [Source:HGNC Symbol;Acc:HGNC:29424]
#INFO:	QUERY:	ENSG00000281538	RP4-669P10.20	N/A
#INFO:	QUERY:	ENSG00000036530	CYP46A1	cytochrome P450 family 46 subfamily A member 1 [Source:HGNC Symbol;Acc:HGNC:2641]
#INFO:	QUERY:	ENSG00000058404	CAMK2B	calcium/calmodulin dependent protein kinase II beta [Source:HGNC Symbol;Acc:HGNC:1461]
#INFO:	QUERY:	ENSG00000069188	SDK2	sidekick cell adhesion molecule 2 [Source:HGNC Symbol;Acc:HGNC:19308]
#INFO:	QUERY:	ENSG00000094963	FMO2	flavin containing monooxygenase 2 [Source:HGNC Symbol;Acc:HGNC:3770]
#INFO:	QUERY:	ENSG00000269624	N/A	N/A
#INFO:	QUERY:	ENSG00000010610	CD4	CD4 molecule [Source:HGNC Symbol;Acc:HGNC:1678]
#INFO:	QUERY:	ENSG00000064201	TSPAN32	tetraspanin 32 [Source:HGNC Symbol;Acc:HGNC:13410]
#INFO:	QUERY:	ENSG00000067840	PDZD4	PDZ domain containing 4 [Source:HGNC Symbol;Acc:HGNC:21167]
#INFO:	QUERY:	ENSG00000267096	CTD-2537I9.13	N/A
#INFO:	QUERY:	ENSG00000225991	RPL23AP34	ribosomal protein L23a pseudogene 34 [Source:HGNC Symbol;Acc:HGNC:36035]
#INFO:	QUERY:	ENSG00000125675	GRIA3	glutamate ionotropic receptor AMPA type subunit 3 [Source:HGNC Symbol;Acc:HGNC:4573]
#INFO:	QUERY:	ENSG00000108924	HLF	HLF, PAR bZIP transcription factor [Source:HGNC Symbol;Acc:HGNC:4977]
#INFO:	QUERY:	ENSG00000082074	FYB	FYN binding protein [Source:HGNC Symbol;Acc:HGNC:4036]
#INFO:	QUERY:	ENSG00000005379	TSPOAP1	TSPO associated protein 1 [Source:HGNC Symbol;Acc:HGNC:16831]
#INFO:	QUERY:	ENSG00000283696	RP11-122G18.12	N/A
#INFO:	QUERY:	ENSG00000206838	SNORA5A	small nucleolar RNA, H/ACA box 5A [Source:HGNC Symbol;Acc:HGNC:32588]
#INFO:	QUERY:	ENSG00000019169	MARCO	macrophage receptor with collagenous structure [Source:HGNC Symbol;Acc:HGNC:6895]
#INFO:	QUERY:	ENSG00000066032	CTNNA2	catenin alpha 2 [Source:HGNC Symbol;Acc:HGNC:2510]
#INFO:	QUERY:	ENSG00000078053	AMPH	amphiphysin [Source:HGNC Symbol;Acc:HGNC:471]
#INFO:	QUERY:	ENSG00000273267	RP11-338K13.1	N/A
#INFO:	QUERY:	ENSG00000270022	RNU12	N/A
#INFO:	QUERY:	ENSG00000257489	RP11-175P13.3	N/A
#INFO:	QUERY:	ENSG00000237877	LINC01473	long intergenic non-protein coding RNA 1473 [Source:HGNC Symbol;Acc:HGNC:51109]
#INFO:	QUERY:	ENSG00000068976	PYGM	phosphorylase, glycogen, muscle [Source:HGNC Symbol;Acc:HGNC:9726]
#INFO:	QUERY:	ENSG00000282936	CTC-281F24.5	N/A
#INFO:	QUERY:	ENSG00000279361	RP11-360N9.3	N/A
#INFO:	QUERY:	ENSG00000213132	N/A	N/A
#INFO:	QUERY:	ENSG00000238793	SNORD124	small nucleolar RNA, C/D box 124 [Source:HGNC Symbol;Acc:HGNC:33563]
#INFO:	QUERY:	ENSG00000147724	FAM135B	family with sequence similarity 135 member B [Source:HGNC Symbol;Acc:HGNC:28029]
#INFO:	QUERY:	ENSG00000064655	EYA2	EYA transcriptional coactivator and phosphatase 2 [Source:HGNC Symbol;Acc:HGNC:3520]
#INFO:	QUERY:	ENSG00000279066	HEXDC-IT1	HEXDC intronic transcript 1 [Source:HGNC Symbol;Acc:HGNC:43650]
#INFO:	QUERY:	ENSG00000264346	SNORA77	Small nucleolar RNA SNORA77 [Source:RFAM;Acc:RF00599]
#INFO:	QUERY:	ENSG00000215428	N/A	N/A
#INFO:	QUERY:	ENSG00000237481	RP4-803J11.2	N/A
#INFO:	QUERY:	ENSG00000239437	RN7SL752P	RNA, 7SL, cytoplasmic 752, pseudogene [Source:HGNC Symbol;Acc:HGNC:46768]
#INFO:	QUERY:	ENSG00000227999	MTND5P1	mitochondrially encoded NADH:ubiquinone oxidoreductase core subunit 5 pseudogene 1 [Source:HGNC Symbol;Acc:HGNC:39644]
#INFO:	QUERY:	ENSG00000151090	THRB	thyroid hormone receptor beta [Source:HGNC Symbol;Acc:HGNC:11799]
#INFO:	QUERY:	ENSG00000269888	RP11-3P17.5	N/A
#INFO:	QUERY:	ENSG00000266373	RP11-710M11.1	N/A
#INFO:	QUERY:	ENSG00000159239	C2ORF81	chromosome 2 open reading frame 81 [Source:HGNC Symbol;Acc:HGNC:34350]
#INFO:	QUERY:	ENSG00000267633	CTB-5E10.3	N/A
#INFO:	QUERY:	ENSG00000225840	AC010970.2	N/A
#INFO:	QUERY:	ENSG00000251209	LINC00923	long intergenic non-protein coding RNA 923 [Source:HGNC Symbol;Acc:HGNC:28088]
#INFO:	QUERY:	ENSG00000257550	RP11-793H13.3	N/A
#INFO:	QUERY:	ENSG00000130783	CCDC62	coiled-coil domain containing 62 [Source:HGNC Symbol;Acc:HGNC:30723]
#INFO:	QUERY:	ENSG00000119121	TRPM6	transient receptor potential cation channel subfamily M member 6 [Source:HGNC Symbol;Acc:HGNC:17995]
#INFO:	QUERY:	ENSG00000077522	ACTN2	actinin alpha 2 [Source:HGNC Symbol;Acc:HGNC:164]
#INFO:	QUERY:	ENSG00000127324	TSPAN8	tetraspanin 8 [Source:HGNC Symbol;Acc:HGNC:11855]
#INFO:	QUERY:	ENSG00000113303	BTNL8	butyrophilin like 8 [Source:HGNC Symbol;Acc:HGNC:26131]
#INFO:	QUERY:	ENSG00000047662	FAM184B	family with sequence similarity 184 member B [Source:HGNC Symbol;Acc:HGNC:29235]
#INFO:	QUERY:	ENSG00000279887	RP11-264L1.1	N/A
#INFO:	QUERY:	ENSG00000189157	FAM47E	family with sequence similarity 47 member E [Source:HGNC Symbol;Acc:HGNC:34343]
#INFO:	QUERY:	ENSG00000103449	SALL1	spalt like transcription factor 1 [Source:HGNC Symbol;Acc:HGNC:10524]
#INFO:	QUERY:	ENSG00000047365	ARAP2	ArfGAP with RhoGAP domain, ankyrin repeat and PH domain 2 [Source:HGNC Symbol;Acc:HGNC:16924]
#INFO:	QUERY:	ENSG00000281969	XXYAC-YR38GF2.1	N/A
#INFO:	QUERY:	ENSG00000166091	CMTM5	CKLF like MARVEL transmembrane domain containing 5 [Source:HGNC Symbol;Acc:HGNC:19176]
#INFO:	QUERY:	ENSG00000206052	DOK6	docking protein 6 [Source:HGNC Symbol;Acc:HGNC:28301]
#INFO:	QUERY:	ENSG00000010379	SLC6A13	solute carrier family 6 member 13 [Source:HGNC Symbol;Acc:HGNC:11046]
#INFO:	QUERY:	ENSG00000036672	USP2	ubiquitin specific peptidase 2 [Source:HGNC Symbol;Acc:HGNC:12618]
#INFO:	QUERY:	ENSG00000083067	TRPM3	transient receptor potential cation channel subfamily M member 3 [Source:HGNC Symbol;Acc:HGNC:17992]
#INFO:	QUERY:	ENSG00000101197	BIRC7	baculoviral IAP repeat containing 7 [Source:HGNC Symbol;Acc:HGNC:13702]
#INFO:	QUERY:	ENSG00000271798	SNORA51	small nucleolar RNA, H/ACA box 51 [Source:HGNC Symbol;Acc:HGNC:32644]
#INFO:	QUERY:	ENSG00000111254	AKAP3	A-kinase anchoring protein 3 [Source:HGNC Symbol;Acc:HGNC:373]
#INFO:	QUERY:	ENSG00000082684	SEMA5B	semaphorin 5B [Source:HGNC Symbol;Acc:HGNC:10737]
#INFO:	QUERY:	ENSG00000004468	CD38	CD38 molecule [Source:HGNC Symbol;Acc:HGNC:1667]
#INFO:	QUERY:	ENSG00000012779	ALOX5	arachidonate 5-lipoxygenase [Source:HGNC Symbol;Acc:HGNC:435]
#INFO:	QUERY:	ENSG00000281852	LINC00891	long intergenic non-protein coding RNA 891 [Source:HGNC Symbol;Acc:HGNC:48577]
#INFO:	QUERY:	ENSG00000131771	PPP1R1B	protein phosphatase 1 regulatory inhibitor subunit 1B [Source:HGNC Symbol;Acc:HGNC:9287]
#INFO:	QUERY:	ENSG00000000938	FGR	FGR proto-oncogene, Src family tyrosine kinase [Source:HGNC Symbol;Acc:HGNC:3697]
#INFO:	QUERY:	ENSG00000007171	NOS2	nitric oxide synthase 2 [Source:HGNC Symbol;Acc:HGNC:7873]
#INFO:	QUERY:	ENSG00000279637	RP11-196B3.1	N/A
#INFO:	QUERY:	ENSG00000168329	CX3CR1	C-X3-C motif chemokine receptor 1 [Source:HGNC Symbol;Acc:HGNC:2558]
#INFO:	QUERY:	ENSG00000003137	CYP26B1	cytochrome P450 family 26 subfamily B member 1 [Source:HGNC Symbol;Acc:HGNC:20581]
#INFO:	QUERY:	ENSG00000283526	RP11-40A7.2	N/A
#INFO:	QUERY:	ENSG00000280276	RP11-314C9.1	N/A
#INFO:	QUERY:	ENSG00000280035	RP11-10J21.2	N/A
#INFO:	QUERY:	ENSG00000279636	LINC00216	long intergenic non-protein coding RNA 216 [Source:HGNC Symbol;Acc:HGNC:20191]
#INFO:	QUERY:	ENSG00000269968	RP5-940J5.9	N/A
#INFO:	QUERY:	ENSG00000136002	ARHGEF4	Rho guanine nucleotide exchange factor 4 [Source:HGNC Symbol;Acc:HGNC:684]
#INFO:	QUERY:	ENSG00000030419	IKZF2	IKAROS family zinc finger 2 [Source:HGNC Symbol;Acc:HGNC:13177]
#INFO:	QUERY:	ENSG00000087250	MT3	metallothionein 3 [Source:HGNC Symbol;Acc:HGNC:7408]
#INFO:	QUERY:	ENSG00000279801	RP11-75C10.6	N/A
#INFO:	QUERY:	ENSG00000272219	CTB-181H17.1	N/A
#INFO:	QUERY:	ENSG00000139223	ANP32D	acidic nuclear phosphoprotein 32 family member D [Source:HGNC Symbol;Acc:HGNC:16676]
#INFO:	QUERY:	ENSG00000136099	PCDH8	protocadherin 8 [Source:HGNC Symbol;Acc:HGNC:8660]
#INFO:	QUERY:	ENSG00000034971	MYOC	myocilin [Source:HGNC Symbol;Acc:HGNC:7610]
#INFO:	QUERY:	ENSG00000280828	RP11-274B21.1	N/A
#INFO:	QUERY:	ENSG00000279339	CTD-2373H9.3	N/A
#INFO:	QUERY:	ENSG00000279077	RP11-800A18.3	N/A
#INFO:	QUERY:	ENSG00000236375	POU5F1P5	POU class 5 homeobox 1 pseudogene 5 [Source:HGNC Symbol;Acc:HGNC:33311]
#INFO:	QUERY:	ENSG00000234557	RP1-164F3.8	N/A
#INFO:	QUERY:	ENSG00000280156	AC006548.28	N/A
#INFO:	QUERY:	ENSG00000243323	PTPRVP	protein tyrosine phosphatase, receptor type V, pseudogene [Source:HGNC Symbol;Acc:HGNC:13421]
#INFO:	QUERY:	ENSG00000142765	SYTL1	synaptotagmin like 1 [Source:HGNC Symbol;Acc:HGNC:15584]
#INFO:	QUERY:	ENSG00000170703	TTLL6	tubulin tyrosine ligase like 6 [Source:HGNC Symbol;Acc:HGNC:26664]
#INFO:	QUERY:	ENSG00000199562	RNU6-37P	RNA, U6 small nuclear 37, pseudogene [Source:HGNC Symbol;Acc:HGNC:34281]
#INFO:	QUERY:	ENSG00000215912	TTC34	tetratricopeptide repeat domain 34 [Source:HGNC Symbol;Acc:HGNC:34297]
#INFO:	QUERY:	ENSG00000255893	RP11-685N10.1	N/A
#INFO:	QUERY:	ENSG00000167037	SGSM1	small G protein signaling modulator 1 [Source:HGNC Symbol;Acc:HGNC:29410]
#INFO:	QUERY:	ENSG00000226766	FABP7P1	fatty acid binding protein 7 pseudogene 1 [Source:HGNC Symbol;Acc:HGNC:41951]
#INFO:	QUERY:	ENSG00000258603	RP3-414A15.10	N/A
#INFO:	QUERY:	ENSG00000171219	CDC42BPG	CDC42 binding protein kinase gamma [Source:HGNC Symbol;Acc:HGNC:29829]
#INFO:	QUERY:	ENSG00000201822	RNA5SP149	RNA, 5S ribosomal pseudogene 149 [Source:HGNC Symbol;Acc:HGNC:43049]
#INFO:	QUERY:	ENSG00000262222	RP11-876N24.4	N/A
#INFO:	QUERY:	ENSG00000183760	ACP7	acid phosphatase 7, tartrate resistant (putative) [Source:HGNC Symbol;Acc:HGNC:33781]
#INFO:	QUERY:	ENSG00000260417	CTD-2542L18.1	N/A
#INFO:	QUERY:	ENSG00000122733	PHF24	PHD finger protein 24 [Source:HGNC Symbol;Acc:HGNC:29180]
#INFO:	QUERY:	ENSG00000123454	DBH	dopamine beta-hydroxylase [Source:HGNC Symbol;Acc:HGNC:2689]
#INFO:	QUERY:	ENSG00000148948	LRRC4C	leucine rich repeat containing 4C [Source:HGNC Symbol;Acc:HGNC:29317]
#INFO:	QUERY:	ENSG00000110723	EXPH5	exophilin 5 [Source:HGNC Symbol;Acc:HGNC:30578]
#INFO:	QUERY:	ENSG00000100156	SLC16A8	solute carrier family 16 member 8 [Source:HGNC Symbol;Acc:HGNC:16270]
#INFO:	QUERY:	ENSG00000066336	SPI1	Spi-1 proto-oncogene [Source:HGNC Symbol;Acc:HGNC:11241]
#INFO:	QUERY:	ENSG00000005471	ABCB4	ATP binding cassette subfamily B member 4 [Source:HGNC Symbol;Acc:HGNC:45]
#INFO:	QUERY:	ENSG00000007264	MATK	megakaryocyte-associated tyrosine kinase [Source:HGNC Symbol;Acc:HGNC:6906]
#INFO:	QUERY:	ENSG00000283045	RP11-764D10.2	N/A
#INFO:	QUERY:	ENSG00000278873	PRO1804	uncharacterized LOC100133319 [Source:EntrezGene;Acc:100133319]
#INFO:	QUERY:	ENSG00000106078	COBL	cordon-bleu WH2 repeat protein [Source:HGNC Symbol;Acc:HGNC:22199]
#INFO:	QUERY:	ENSG00000001626	CFTR	cystic fibrosis transmembrane conductance regulator [Source:HGNC Symbol;Acc:HGNC:1884]
#INFO:	QUERY:	ENSG00000002933	TMEM176A	transmembrane protein 176A [Source:HGNC Symbol;Acc:HGNC:24930]
#INFO:	QUERY:	ENSG00000279940	RP11-243M5.5	N/A
#INFO:	QUERY:	ENSG00000171914	TLN2	talin 2 [Source:HGNC Symbol;Acc:HGNC:15447]
#INFO:	QUERY:	ENSG00000087258	GNAO1	G protein subunit alpha o1 [Source:HGNC Symbol;Acc:HGNC:4389]
#INFO:	QUERY:	ENSG00000063015	SEZ6	seizure related 6 homolog [Source:HGNC Symbol;Acc:HGNC:15955]
#INFO:	QUERY:	ENSG00000283563	RP11-9J18.1	N/A
#INFO:	QUERY:	ENSG00000267436	AC005786.7	N/A
#INFO:	QUERY:	ENSG00000260537	RP11-529K1.3	N/A
#INFO:	QUERY:	ENSG00000141441	GAREM1	GRB2 associated regulator of MAPK1 subtype 1 [Source:HGNC Symbol;Acc:HGNC:26136]
#INFO:	QUERY:	ENSG00000070190	DAPP1	dual adaptor of phosphotyrosine and 3-phosphoinositides 1 [Source:HGNC Symbol;Acc:HGNC:16500]
#INFO:	QUERY:	ENSG00000011600	TYROBP	TYRO protein tyrosine kinase binding protein [Source:HGNC Symbol;Acc:HGNC:12449]
#INFO:	QUERY:	ENSG00000283503	RP11-636O21.2	N/A
#INFO:	QUERY:	ENSG00000280274	RP11-556H2.1	N/A
#INFO:	QUERY:	ENSG00000148826	NKX6-2	NK6 homeobox 2 [Source:HGNC Symbol;Acc:HGNC:19321]
#INFO:	QUERY:	ENSG00000132681	ATP1A4	ATPase Na+/K+ transporting subunit alpha 4 [Source:HGNC Symbol;Acc:HGNC:14073]
#INFO:	QUERY:	ENSG00000100033	PRODH	proline dehydrogenase 1 [Source:HGNC Symbol;Acc:HGNC:9453]
#INFO:	QUERY:	ENSG00000064205	WISP2	WNT1 inducible signaling pathway protein 2 [Source:HGNC Symbol;Acc:HGNC:12770]
#INFO:	QUERY:	ENSG00000018625	ATP1A2	ATPase Na+/K+ transporting subunit alpha 2 [Source:HGNC Symbol;Acc:HGNC:800]
#INFO:	QUERY:	ENSG00000283294	RP11-681B3.4	N/A
#INFO:	QUERY:	ENSG00000279780	RP11-586K12.2	N/A
#INFO:	QUERY:	ENSG00000225217	HSPA7	heat shock protein family A (Hsp70) member 7 [Source:HGNC Symbol;Acc:HGNC:5240]
#INFO:	QUERY:	ENSG00000130294	KIF1A	kinesin family member 1A [Source:HGNC Symbol;Acc:HGNC:888]
#INFO:	QUERY:	ENSG00000080854	IGSF9B	immunoglobulin superfamily member 9B [Source:HGNC Symbol;Acc:HGNC:32326]
#INFO:	QUERY:	ENSG00000018236	CNTN1	contactin 1 [Source:HGNC Symbol;Acc:HGNC:2171]
#INFO:	QUERY:	ENSG00000281195	ZNF638-IT1	ZNF638 intronic transcript 1 [Source:HGNC Symbol;Acc:HGNC:41434]
#INFO:	QUERY:	ENSG00000279428	RP11-258F1.2	N/A
#INFO:	QUERY:	ENSG00000176399	DMRTA1	DMRT like family A1 [Source:HGNC Symbol;Acc:HGNC:13826]
#INFO:	QUERY:	ENSG00000115361	ACADL	acyl-CoA dehydrogenase, long chain [Source:HGNC Symbol;Acc:HGNC:88]
#INFO:	QUERY:	ENSG00000112319	EYA4	EYA transcriptional coactivator and phosphatase 4 [Source:HGNC Symbol;Acc:HGNC:3522]
#INFO:	QUERY:	ENSG00000280551	RP11-358D17.2	N/A
#INFO:	QUERY:	ENSG00000282994	ABC7-42391500H16.4	N/A
#INFO:	QUERY:	ENSG00000171199	OPRPN	opiorphin prepropeptide [Source:HGNC Symbol;Acc:HGNC:17279]
#INFO:	QUERY:	ENSG00000103313	MEFV	Mediterranean fever [Source:HGNC Symbol;Acc:HGNC:6998]
#INFO:	QUERY:	ENSG00000044524	EPHA3	EPH receptor A3 [Source:HGNC Symbol;Acc:HGNC:3387]
#INFO:	QUERY:	ENSG00000280291	RP11-759A24.2	N/A
#INFO:	QUERY:	ENSG00000279608	RP11-182N22.9	N/A
#INFO:	QUERY:	ENSG00000238917	SNORD10	small nucleolar RNA, C/D box 10 [Source:HGNC Symbol;Acc:HGNC:32706]
#INFO:	QUERY:	ENSG00000236438	FAM157A	family with sequence similarity 157 member A [Source:HGNC Symbol;Acc:HGNC:34079]
#INFO:	QUERY:	ENSG00000207340	RNVU1-1	RNA, variant U1 small nuclear 1 [Source:HGNC Symbol;Acc:HGNC:10133]
#INFO:	QUERY:	ENSG00000145832	SLC25A48	solute carrier family 25 member 48 [Source:HGNC Symbol;Acc:HGNC:30451]
#INFO:	QUERY:	ENSG00000279573	RP11-855A2.1	N/A
#INFO:	QUERY:	ENSG00000280061	CTD-2001J20.1	N/A
#INFO:	QUERY:	ENSG00000282535	AC092192.1	N/A
#INFO:	QUERY:	ENSG00000241935	HOGA1	4-hydroxy-2-oxoglutarate aldolase 1 [Source:HGNC Symbol;Acc:HGNC:25155]
#INFO:	QUERY:	ENSG00000232373	MTCYBP3	mitochondrially encoded cytochrome b pseudogene 3 [Source:HGNC Symbol;Acc:HGNC:39579]
#INFO:	QUERY:	ENSG00000228878	SEPT7-AS1	SEPT7 antisense RNA 1 (head to head) [Source:HGNC Symbol;Acc:HGNC:51153]
#INFO:	QUERY:	ENSG00000234724	HDAC1P1	histone deacetylase 1 pseudogene 1 [Source:HGNC Symbol;Acc:HGNC:45190]
#INFO:	QUERY:	ENSG00000170075	GPR37L1	G protein-coupled receptor 37 like 1 [Source:HGNC Symbol;Acc:HGNC:14923]
#INFO:	QUERY:	ENSG00000133519	ZDHHC8P1	zinc finger DHHC-type containing 8 pseudogene 1 [Source:HGNC Symbol;Acc:HGNC:26461]
#INFO:	QUERY:	ENSG00000275120	RP11-182J1.18	N/A
#INFO:	QUERY:	ENSG00000227370	RP4-669P10.19	N/A
#INFO:	QUERY:	ENSG00000249852	AC145676.2	N/A
#INFO:	QUERY:	ENSG00000257341	AL928654.7	N/A
#INFO:	QUERY:	ENSG00000183160	TMEM119	transmembrane protein 119 [Source:HGNC Symbol;Acc:HGNC:27884]
#INFO:	QUERY:	ENSG00000224063	AC007319.1	N/A
#INFO:	QUERY:	ENSG00000135472	FAIM2	Fas apoptotic inhibitory molecule 2 [Source:HGNC Symbol;Acc:HGNC:17067]
#INFO:	QUERY:	ENSG00000135638	EMX1	empty spiracles homeobox 1 [Source:HGNC Symbol;Acc:HGNC:3340]
#INFO:	QUERY:	ENSG00000256142	N/A	N/A
#INFO:	QUERY:	ENSG00000107242	PIP5K1B	phosphatidylinositol-4-phosphate 5-kinase type 1 beta [Source:HGNC Symbol;Acc:HGNC:8995]
#INFO:	QUERY:	ENSG00000100346	CACNA1I	calcium voltage-gated channel subunit alpha1 I [Source:HGNC Symbol;Acc:HGNC:1396]
#INFO:	QUERY:	ENSG00000008226	DLEC1	deleted in lung and esophageal cancer 1 [Source:HGNC Symbol;Acc:HGNC:2899]
#INFO:	QUERY:	ENSG00000282100	HSP90AB4P	heat shock protein 90 alpha family class B member 4, pseudogene [Source:HGNC Symbol;Acc:HGNC:32538]
#INFO:	QUERY:	ENSG00000275221	HIST1H2AK	histone cluster 1 H2A family member k [Source:HGNC Symbol;Acc:HGNC:4726]
#INFO:	QUERY:	ENSG00000005844	ITGAL	integrin subunit alpha L [Source:HGNC Symbol;Acc:HGNC:6148]
#INFO:	QUERY:	ENSG00000054179	ENTPD2	ectonucleoside triphosphate diphosphohydrolase 2 [Source:HGNC Symbol;Acc:HGNC:3364]
#INFO:	QUERY:	ENSG00000276337	RP11-106D4.2	N/A
#INFO:	QUERY:	ENSG00000113296	THBS4	thrombospondin 4 [Source:HGNC Symbol;Acc:HGNC:11788]
#INFO:	QUERY:	ENSG00000007402	CACNA2D2	calcium voltage-gated channel auxiliary subunit alpha2delta 2 [Source:HGNC Symbol;Acc:HGNC:1400]
#INFO:	QUERY:	ENSG00000280242	RP5-1037N22.2	N/A
#INFO:	QUERY:	ENSG00000280007	AC008079.10	N/A
#INFO:	QUERY:	ENSG00000228415	PTMAP1	prothymosin, alpha pseudogene 1 [Source:HGNC Symbol;Acc:HGNC:9624]
#INFO:	QUERY:	ENSG00000237850	RP11-483E23.2	N/A
#INFO:	QUERY:	ENSG00000132498	N/A	N/A
#INFO:	QUERY:	ENSG00000055118	KCNH2	potassium voltage-gated channel subfamily H member 2 [Source:HGNC Symbol;Acc:HGNC:6251]
#INFO:	QUERY:	ENSG00000280073	CTD-2525P14.5	N/A
#INFO:	QUERY:	ENSG00000273302	RP11-493E12.2	N/A
#INFO:	QUERY:	ENSG00000238723	Y_RNA	Y RNA [Source:RFAM;Acc:RF00019]
#INFO:	QUERY:	ENSG00000101463	SYNDIG1	synapse differentiation inducing 1 [Source:HGNC Symbol;Acc:HGNC:15885]
#INFO:	QUERY:	ENSG00000103089	FA2H	fatty acid 2-hydroxylase [Source:HGNC Symbol;Acc:HGNC:21197]
#INFO:	QUERY:	ENSG00000274893	RP11-15E1.5	N/A
#INFO:	QUERY:	ENSG00000172243	CLEC7A	C-type lectin domain family 7 member A [Source:HGNC Symbol;Acc:HGNC:14558]
#INFO:	QUERY:	ENSG00000257542	OR7E47P	olfactory receptor family 7 subfamily E member 47 pseudogene [Source:HGNC Symbol;Acc:HGNC:8421]
#INFO:	QUERY:	ENSG00000207344	SNORA22	Small nucleolar RNA SNORA22 [Source:RFAM;Acc:RF00414]
#INFO:	QUERY:	ENSG00000225224	RPS27AP12	ribosomal protein S27a pseudogene 12 [Source:HGNC Symbol;Acc:HGNC:35732]
#INFO:	QUERY:	ENSG00000206972	RNU6-17P	RNA, U6 small nuclear 17, pseudogene [Source:HGNC Symbol;Acc:HGNC:34261]
#INFO:	QUERY:	ENSG00000250111	AC107982.4	N/A
#INFO:	QUERY:	ENSG00000206900	RNU6-98P	RNA, U6 small nuclear 98, pseudogene [Source:HGNC Symbol;Acc:HGNC:47061]
#INFO:	QUERY:	ENSG00000207257	RNU6-18P	RNA, U6 small nuclear 18, pseudogene [Source:HGNC Symbol;Acc:HGNC:34262]
#INFO:	QUERY:	ENSG00000265763	ZNF488	zinc finger protein 488 [Source:HGNC Symbol;Acc:HGNC:23535]
#INFO:	QUERY:	ENSG00000259683	RP11-182J1.14	N/A
#INFO:	QUERY:	ENSG00000184434	LRRC19	leucine rich repeat containing 19 [Source:HGNC Symbol;Acc:HGNC:23379]
#INFO:	QUERY:	ENSG00000189108	IL1RAPL2	interleukin 1 receptor accessory protein like 2 [Source:HGNC Symbol;Acc:HGNC:5997]
#INFO:	QUERY:	ENSG00000112796	ENPP5	ectonucleotide pyrophosphatase/phosphodiesterase 5 (putative) [Source:HGNC Symbol;Acc:HGNC:13717]
#INFO:	QUERY:	ENSG00000109819	PPARGC1A	PPARG coactivator 1 alpha [Source:HGNC Symbol;Acc:HGNC:9237]
#INFO:	QUERY:	ENSG00000281404	LINC01176	long intergenic non-protein coding RNA 1176 [Source:HGNC Symbol;Acc:HGNC:49548]
#INFO:	QUERY:	ENSG00000164309	CMYA5	cardiomyopathy associated 5 [Source:HGNC Symbol;Acc:HGNC:14305]
#INFO:	QUERY:	ENSG00000154479	CCDC173	coiled-coil domain containing 173 [Source:HGNC Symbol;Acc:HGNC:25064]
#INFO:	QUERY:	ENSG00000065361	ERBB3	erb-b2 receptor tyrosine kinase 3 [Source:HGNC Symbol;Acc:HGNC:3431]
#INFO:	QUERY:	ENSG00000105717	PBX4	PBX homeobox 4 [Source:HGNC Symbol;Acc:HGNC:13403]
#INFO:	QUERY:	ENSG00000278493	CTD-2382E5.6	N/A
#INFO:	QUERY:	ENSG00000274570	SPDYE10P	speedy/RINGO cell cycle regulator family member E10, pseudogene [Source:HGNC Symbol;Acc:HGNC:51506]
#INFO:	QUERY:	ENSG00000009694	TENM1	teneurin transmembrane protein 1 [Source:HGNC Symbol;Acc:HGNC:8117]
#INFO:	QUERY:	ENSG00000078295	ADCY2	adenylate cyclase 2 [Source:HGNC Symbol;Acc:HGNC:233]
#INFO:	QUERY:	ENSG00000278931	BP-2189O9.2	N/A
#INFO:	QUERY:	ENSG00000237232	ZNF295-AS1	ZNF295 antisense RNA 1 [Source:HGNC Symbol;Acc:HGNC:23130]
#INFO:	QUERY:	ENSG00000236567	TCF3P1	transcription factor 3 pseudogene 1 [Source:HGNC Symbol;Acc:HGNC:49742]
#INFO:	QUERY:	ENSG00000199673	SNORD16	small nucleolar RNA, C/D box 16 [Source:HGNC Symbol;Acc:HGNC:32712]
#INFO:	QUERY:	ENSG00000163632	C3ORF49	chromosome 3 open reading frame 49 [Source:HGNC Symbol;Acc:HGNC:25190]
#INFO:	QUERY:	ENSG00000131042	LILRB2	leukocyte immunoglobulin like receptor B2 [Source:HGNC Symbol;Acc:HGNC:6606]
#INFO:	QUERY:	ENSG00000279762	RP11-227G15.12	N/A
#INFO:	QUERY:	ENSG00000279841	RP11-274A11.4	N/A
#INFO:	QUERY:	ENSG00000104059	FAM189A1	family with sequence similarity 189 member A1 [Source:HGNC Symbol;Acc:HGNC:29075]
#INFO:	QUERY:	ENSG00000277481	PKD1L3	polycystin 1 like 3, transient receptor potential channel interacting [Source:HGNC Symbol;Acc:HGNC:21716]
#INFO:	QUERY:	ENSG00000186407	CD300E	CD300e molecule [Source:HGNC Symbol;Acc:HGNC:28874]
#INFO:	QUERY:	ENSG00000203849	N/A	N/A
#INFO:	QUERY:	ENSG00000110680	CALCA	calcitonin related polypeptide alpha [Source:HGNC Symbol;Acc:HGNC:1437]
#INFO:	QUERY:	ENSG00000279071	RP11-83B20.3	N/A
#INFO:	QUERY:	ENSG00000267491	CTD-2373H9.5	N/A
#INFO:	QUERY:	ENSG00000231340	ACTG1P10	actin gamma 1 pseudogene 10 [Source:HGNC Symbol;Acc:HGNC:155]
#INFO:	QUERY:	ENSG00000235613	NSRP1P1	nuclear speckle splicing regulatory protein 1 pseudogene 1 [Source:HGNC Symbol;Acc:HGNC:38087]
#INFO:	QUERY:	ENSG00000184659	FOXD4L4	forkhead box D4-like 4 [Source:HGNC Symbol;Acc:HGNC:23762]
#INFO:	QUERY:	ENSG00000129009	ISLR	immunoglobulin superfamily containing leucine rich repeat [Source:HGNC Symbol;Acc:HGNC:6133]
#INFO:	QUERY:	ENSG00000275395	FCGBP	Fc fragment of IgG binding protein [Source:HGNC Symbol;Acc:HGNC:13572]
#INFO:	QUERY:	ENSG00000240695	RP11-102M11.1	N/A
#INFO:	QUERY:	ENSG00000226026	RP11-57H12.3	N/A
#INFO:	QUERY:	ENSG00000256278	RP11-182J1.5	N/A
#INFO:	QUERY:	ENSG00000137727	ARHGAP20	Rho GTPase activating protein 20 [Source:HGNC Symbol;Acc:HGNC:18357]
#INFO:	QUERY:	ENSG00000154655	L3MBTL4	l(3)mbt-like 4 (Drosophila) [Source:HGNC Symbol;Acc:HGNC:26677]
#INFO:	QUERY:	ENSG00000172548	NIPAL4	NIPA like domain containing 4 [Source:HGNC Symbol;Acc:HGNC:28018]
#INFO:	QUERY:	ENSG00000173585	CCR9	C-C motif chemokine receptor 9 [Source:HGNC Symbol;Acc:HGNC:1610]
#INFO:	QUERY:	ENSG00000156959	LHFPL4	lipoma HMGIC fusion partner-like 4 [Source:HGNC Symbol;Acc:HGNC:29568]
#INFO:	QUERY:	ENSG00000147234	FRMPD3	FERM and PDZ domain containing 3 [Source:HGNC Symbol;Acc:HGNC:29382]
#INFO:	QUERY:	ENSG00000279107	RP11-823P9.4	N/A
#INFO:	QUERY:	ENSG00000106538	RARRES2	retinoic acid receptor responder 2 [Source:HGNC Symbol;Acc:HGNC:9868]
#INFO:	QUERY:	ENSG00000272977	CTA-390C10.10	N/A
#INFO:	QUERY:	ENSG00000188916	FAM196A	family with sequence similarity 196 member A [Source:HGNC Symbol;Acc:HGNC:33859]
#INFO:	QUERY:	ENSG00000066230	SLC9A3	solute carrier family 9 member A3 [Source:HGNC Symbol;Acc:HGNC:11073]
#INFO:	QUERY:	ENSG00000177807	KCNJ10	potassium voltage-gated channel subfamily J member 10 [Source:HGNC Symbol;Acc:HGNC:6256]
#INFO:	QUERY:	ENSG00000102053	ZC3H12B	zinc finger CCCH-type containing 12B [Source:HGNC Symbol;Acc:HGNC:17407]
#INFO:	QUERY:	ENSG00000013725	CD6	CD6 molecule [Source:HGNC Symbol;Acc:HGNC:1691]
#INFO:	QUERY:	ENSG00000280515	SALRNA2	senescence associated long non-coding RNA 2 [Source:HGNC Symbol;Acc:HGNC:49003]
#INFO:	QUERY:	ENSG00000271959	CTD-3064M3.7	N/A
#INFO:	QUERY:	ENSG00000237135	DDX10P1	DEAD-box helicase 10 pseudogene 1 [Source:HGNC Symbol;Acc:HGNC:44960]
#INFO:	QUERY:	ENSG00000199436	SNORD9	small nucleolar RNA, C/D box 9 [Source:HGNC Symbol;Acc:HGNC:32705]
#INFO:	QUERY:	ENSG00000187902	SHISA7	shisa family member 7 [Source:HGNC Symbol;Acc:HGNC:35409]
#INFO:	QUERY:	ENSG00000174721	FGFBP3	fibroblast growth factor binding protein 3 [Source:HGNC Symbol;Acc:HGNC:23428]
#INFO:	QUERY:	ENSG00000017427	IGF1	insulin like growth factor 1 [Source:HGNC Symbol;Acc:HGNC:5464]
#INFO:	QUERY:	ENSG00000281692	PACRG-AS1	PACRG antisense RNA 1 [Source:HGNC Symbol;Acc:HGNC:27772]
#INFO:	QUERY:	ENSG00000280381	RP11-197N18.8	N/A
#INFO:	QUERY:	ENSG00000278896	RP11-474P2.7	N/A
#INFO:	QUERY:	ENSG00000235945	AC002543.2	N/A
#INFO:	QUERY:	ENSG00000235920	AC073109.2	N/A
#INFO:	QUERY:	ENSG00000235852	AC005540.3	N/A
#INFO:	QUERY:	ENSG00000172817	CYP7B1	cytochrome P450 family 7 subfamily B member 1 [Source:HGNC Symbol;Acc:HGNC:2652]
#INFO:	QUERY:	ENSG00000113749	HRH2	histamine receptor H2 [Source:HGNC Symbol;Acc:HGNC:5183]
#INFO:	QUERY:	ENSG00000279110	CTA-243E7.1	N/A
#INFO:	QUERY:	ENSG00000280392	RP11-357N13.6	N/A
#INFO:	QUERY:	ENSG00000280399	RP11-80P20.3	N/A
#INFO:	QUERY:	ENSG00000227388	RP11-112J3.16	N/A
#INFO:	QUERY:	ENSG00000229456	RLIMP1	ring finger protein, LIM domain interacting pseudogene 1 [Source:HGNC Symbol;Acc:HGNC:39682]
#INFO:	QUERY:	ENSG00000251370	CTD-2201E9.1	uncharacterized LOC101929338 [Source:EntrezGene;Acc:101929338]
#INFO:	QUERY:	ENSG00000168676	KCTD19	potassium channel tetramerization domain containing 19 [Source:HGNC Symbol;Acc:HGNC:24753]
#INFO:	QUERY:	ENSG00000261064	RP11-1000B6.3	N/A
#INFO:	QUERY:	ENSG00000258498	DIO3OS	DIO3 opposite strand/antisense RNA (head to head) [Source:HGNC Symbol;Acc:HGNC:20348]
#INFO:	QUERY:	ENSG00000178803	ADORA2A-AS1	ADORA2A antisense RNA 1 [Source:HGNC Symbol;Acc:HGNC:37122]
#INFO:	QUERY:	ENSG00000258010	RP11-210M15.1	N/A
#INFO:	QUERY:	ENSG00000189045	ANKDD1B	ankyrin repeat and death domain containing 1B [Source:HGNC Symbol;Acc:HGNC:32525]
#INFO:	QUERY:	ENSG00000250240	CTD-2154I11.2	N/A
#INFO:	QUERY:	ENSG00000189398	OR7E12P	olfactory receptor family 7 subfamily E member 12 pseudogene [Source:HGNC Symbol;Acc:HGNC:8383]
#INFO:	QUERY:	ENSG00000259070	LINC00639	long intergenic non-protein coding RNA 639 [Source:HGNC Symbol;Acc:HGNC:27502]
#INFO:	QUERY:	ENSG00000165807	PPP1R36	protein phosphatase 1 regulatory subunit 36 [Source:HGNC Symbol;Acc:HGNC:20097]
#INFO:	QUERY:	ENSG00000183562	CTC-343N3.1	N/A
#INFO:	QUERY:	ENSG00000198626	RYR2	ryanodine receptor 2 [Source:HGNC Symbol;Acc:HGNC:10484]
#INFO:	QUERY:	ENSG00000067141	NEO1	neogenin 1 [Source:HGNC Symbol;Acc:HGNC:7754]
#INFO:	QUERY:	ENSG00000071991	CDH19	cadherin 19 [Source:HGNC Symbol;Acc:HGNC:1758]
#INFO:	QUERY:	ENSG00000162494	LRRC38	leucine rich repeat containing 38 [Source:HGNC Symbol;Acc:HGNC:27005]
#INFO:	QUERY:	ENSG00000258443	RP3-414A15.11	N/A
#INFO:	QUERY:	ENSG00000255864	RP11-444D3.1	N/A
#INFO:	QUERY:	ENSG00000039068	CDH1	cadherin 1 [Source:HGNC Symbol;Acc:HGNC:1748]
#INFO:	QUERY:	ENSG00000092068	SLC7A8	solute carrier family 7 member 8 [Source:HGNC Symbol;Acc:HGNC:11066]
#INFO:	QUERY:	ENSG00000279700	RP13-554M15.2	N/A
#INFO:	QUERY:	ENSG00000269694	AC005197.2	N/A
#INFO:	QUERY:	ENSG00000187166	H1FNT	H1 histone family member N, testis specific [Source:HGNC Symbol;Acc:HGNC:24893]
#INFO:	QUERY:	ENSG00000236867	RP3-522J7.5	N/A
#INFO:	QUERY:	ENSG00000141968	VAV1	vav guanine nucleotide exchange factor 1 [Source:HGNC Symbol;Acc:HGNC:12657]
#INFO:	QUERY:	ENSG00000103175	WFDC1	WAP four-disulfide core domain 1 [Source:HGNC Symbol;Acc:HGNC:15466]
#INFO:	QUERY:	ENSG00000282875	XXYAC-YRM2136_A.2	N/A
#INFO:	QUERY:	ENSG00000278934	CTD-2006M22.2	N/A
#INFO:	QUERY:	ENSG00000270387	RP11-315D13.1	N/A
#INFO:	QUERY:	ENSG00000235370	DNM1P51	dynamin 1 pseudogene 51 [Source:HGNC Symbol;Acc:HGNC:48500]
#INFO:	QUERY:	ENSG00000240401	AC012358.8	N/A
#INFO:	QUERY:	ENSG00000241429	EEF1A1P25	eukaryotic translation elongation factor 1 alpha 1 pseudogene 25 [Source:HGNC Symbol;Acc:HGNC:37898]
#INFO:	QUERY:	ENSG00000233553	AC108462.1	N/A
#INFO:	QUERY:	ENSG00000233056	ERVH48-1	endogenous retrovirus group 48 member 1 [Source:HGNC Symbol;Acc:HGNC:17216]
#INFO:	QUERY:	ENSG00000229321	AC008269.2	N/A
#INFO:	QUERY:	ENSG00000245468	RP11-367J11.3	N/A
#INFO:	QUERY:	ENSG00000250635	CTD-3224K15.2	N/A
#INFO:	QUERY:	ENSG00000257017	HP	haptoglobin [Source:HGNC Symbol;Acc:HGNC:5141]
#INFO:	QUERY:	ENSG00000197977	ELOVL2	ELOVL fatty acid elongase 2 [Source:HGNC Symbol;Acc:HGNC:14416]
#INFO:	QUERY:	ENSG00000242488	RP11-270M14.1	N/A
#INFO:	QUERY:	ENSG00000197815	RP1-253P7.4	N/A
#INFO:	QUERY:	ENSG00000137462	TLR2	toll like receptor 2 [Source:HGNC Symbol;Acc:HGNC:11848]
#INFO:	QUERY:	ENSG00000177300	CLDN22	claudin 22 [Source:HGNC Symbol;Acc:HGNC:2044]
#INFO:	QUERY:	ENSG00000249740	OSMR-AS1	OSMR antisense RNA 1 (head to head) [Source:HGNC Symbol;Acc:HGNC:50296]
#INFO:	QUERY:	ENSG00000056487	PHF21B	PHD finger protein 21B [Source:HGNC Symbol;Acc:HGNC:25161]
#INFO:	QUERY:	ENSG00000114013	CD86	CD86 molecule [Source:HGNC Symbol;Acc:HGNC:1705]
#INFO:	QUERY:	ENSG00000128482	RNF112	ring finger protein 112 [Source:HGNC Symbol;Acc:HGNC:12968]
#INFO:	QUERY:	ENSG00000207279	SNORD116-24	small nucleolar RNA, C/D box 116-24 [Source:HGNC Symbol;Acc:HGNC:33090]
#INFO:	QUERY:	ENSG00000030304	MUSK	muscle associated receptor tyrosine kinase [Source:HGNC Symbol;Acc:HGNC:7525]
#INFO:	QUERY:	ENSG00000106819	ASPN	asporin [Source:HGNC Symbol;Acc:HGNC:14872]
#INFO:	QUERY:	ENSG00000279166	RP11-107E5.3	N/A
#INFO:	QUERY:	ENSG00000165810	BTNL9	butyrophilin like 9 [Source:HGNC Symbol;Acc:HGNC:24176]
#INFO:	QUERY:	ENSG00000180777	ANKRD30B	ankyrin repeat domain 30B [Source:HGNC Symbol;Acc:HGNC:24165]
#INFO:	QUERY:	ENSG00000135127	BICDL1	BICD family like cargo adaptor 1 [Source:HGNC Symbol;Acc:HGNC:28095]
#INFO:	QUERY:	ENSG00000050767	COL23A1	collagen type XXIII alpha 1 chain [Source:HGNC Symbol;Acc:HGNC:22990]
#INFO:	QUERY:	ENSG00000279742	RP11-700A24.1	N/A
#INFO:	QUERY:	ENSG00000279123	RP11-424M24.3	N/A
#INFO:	QUERY:	ENSG00000200510	N/A	N/A
#INFO:	QUERY:	ENSG00000235865	GSN-AS1	GSN antisense RNA 1 [Source:HGNC Symbol;Acc:HGNC:23372]
#INFO:	QUERY:	ENSG00000163357	DCST1	DC-STAMP domain containing 1 [Source:HGNC Symbol;Acc:HGNC:26539]
#INFO:	QUERY:	ENSG00000127951	FGL2	fibrinogen like 2 [Source:HGNC Symbol;Acc:HGNC:3696]
#INFO:	QUERY:	ENSG00000115155	OTOF	otoferlin [Source:HGNC Symbol;Acc:HGNC:8515]
#INFO:	QUERY:	ENSG00000280200	RP11-243M5.2	N/A
#INFO:	QUERY:	ENSG00000233012	HDAC1P2	histone deacetylase 1 pseudogene 2 [Source:HGNC Symbol;Acc:HGNC:45191]
#INFO:	QUERY:	ENSG00000240477	RP11-63E16.1	N/A
#INFO:	QUERY:	ENSG00000144792	ZNF660	zinc finger protein 660 [Source:HGNC Symbol;Acc:HGNC:26720]
#INFO:	QUERY:	ENSG00000135744	AGT	angiotensinogen [Source:HGNC Symbol;Acc:HGNC:333]
#INFO:	QUERY:	ENSG00000278330	RP11-4B16.4	N/A
#INFO:	QUERY:	ENSG00000280119	AC093642.1	N/A
#INFO:	QUERY:	ENSG00000255710	RP11-667M19.9	N/A
#INFO:	QUERY:	ENSG00000242156	AC000041.8	N/A
#INFO:	QUERY:	ENSG00000125637	PSD4	pleckstrin and Sec7 domain containing 4 [Source:HGNC Symbol;Acc:HGNC:19096]
#INFO:	QUERY:	ENSG00000106018	VIPR2	vasoactive intestinal peptide receptor 2 [Source:HGNC Symbol;Acc:HGNC:12695]
#INFO:	QUERY:	ENSG00000279489	RP11-392A14.8	N/A
#INFO:	QUERY:	ENSG00000186952	TMEM232	transmembrane protein 232 [Source:HGNC Symbol;Acc:HGNC:37270]
#INFO:	QUERY:	ENSG00000260776	RP11-114H24.2	N/A
#INFO:	QUERY:	ENSG00000245156	RP11-867G23.3	N/A
#INFO:	QUERY:	ENSG00000225542	ZNF385D-AS1	ZNF385D antisense RNA 1 [Source:HGNC Symbol;Acc:HGNC:41136]
#INFO:	QUERY:	ENSG00000252906	SCARNA3	small Cajal body-specific RNA 3 [Source:HGNC Symbol;Acc:HGNC:32577]
#INFO:	QUERY:	ENSG00000221750	SNORA11	Small nucleolar RNA SNORA11 [Source:RFAM;Acc:RF00614]
#INFO:	QUERY:	ENSG00000246223	LINC01550	long intergenic non-protein coding RNA 1550 [Source:HGNC Symbol;Acc:HGNC:20111]
#INFO:	QUERY:	ENSG00000218823	PAPOLB	poly(A) polymerase beta [Source:HGNC Symbol;Acc:HGNC:15970]
#INFO:	QUERY:	ENSG00000244642	RN7SL396P	RNA, 7SL, cytoplasmic 396, pseudogene [Source:HGNC Symbol;Acc:HGNC:46412]
#INFO:	QUERY:	ENSG00000158296	SLC13A3	solute carrier family 13 member 3 [Source:HGNC Symbol;Acc:HGNC:14430]
#INFO:	QUERY:	ENSG00000260103	RP11-10O17.1	N/A
#INFO:	QUERY:	ENSG00000201321	RNA5S9	RNA, 5S ribosomal 9 [Source:HGNC Symbol;Acc:HGNC:34370]
#INFO:	QUERY:	ENSG00000259644	RP11-680F8.4	N/A
#INFO:	QUERY:	ENSG00000260953	RP11-426C22.6	N/A
#INFO:	QUERY:	ENSG00000196632	WNK3	WNK lysine deficient protein kinase 3 [Source:HGNC Symbol;Acc:HGNC:14543]
#INFO:	QUERY:	ENSG00000186766	FOXI2	forkhead box I2 [Source:HGNC Symbol;Acc:HGNC:32448]
#INFO:	QUERY:	ENSG00000196972	SMIM10L2B	small integral membrane protein 10 like 2B [Source:HGNC Symbol;Acc:HGNC:34500]
#INFO:	QUERY:	ENSG00000179846	NKPD1	NTPase, KAP family P-loop domain containing 1 [Source:HGNC Symbol;Acc:HGNC:24739]
#INFO:	QUERY:	ENSG00000203403	N/A	N/A
#INFO:	QUERY:	ENSG00000169302	STK32A	serine/threonine kinase 32A [Source:HGNC Symbol;Acc:HGNC:28317]
#INFO:	QUERY:	ENSG00000253943	KRT18P37	keratin 18 pseudogene 37 [Source:HGNC Symbol;Acc:HGNC:33406]
#INFO:	QUERY:	ENSG00000162779	AXDND1	axonemal dynein light chain domain containing 1 [Source:HGNC Symbol;Acc:HGNC:26564]
#INFO:	QUERY:	ENSG00000207468	SNORA19	small nucleolar RNA, H/ACA box 19 [Source:HGNC Symbol;Acc:HGNC:32609]
#INFO:	QUERY:	ENSG00000160460	SPTBN4	spectrin beta, non-erythrocytic 4 [Source:HGNC Symbol;Acc:HGNC:14896]
#INFO:	QUERY:	ENSG00000122877	EGR2	early growth response 2 [Source:HGNC Symbol;Acc:HGNC:3239]
#INFO:	QUERY:	ENSG00000274717	RP1-47A17.1	N/A
#INFO:	QUERY:	ENSG00000176204	LRRTM4	leucine rich repeat transmembrane neuronal 4 [Source:HGNC Symbol;Acc:HGNC:19411]
#INFO:	QUERY:	ENSG00000187621	TCL6	T-cell leukemia/lymphoma 6 (non-protein coding) [Source:HGNC Symbol;Acc:HGNC:13463]
#INFO:	QUERY:	ENSG00000238554	RNU1-88P	RNA, U1 small nuclear 88, pseudogene [Source:HGNC Symbol;Acc:HGNC:48430]
#INFO:	QUERY:	ENSG00000196335	STK31	serine/threonine kinase 31 [Source:HGNC Symbol;Acc:HGNC:11407]
#INFO:	QUERY:	ENSG00000151067	CACNA1C	calcium voltage-gated channel subunit alpha1 C [Source:HGNC Symbol;Acc:HGNC:1390]
#INFO:	QUERY:	ENSG00000278965	RP11-39H3.2	N/A
#INFO:	QUERY:	ENSG00000057294	PKP2	plakophilin 2 [Source:HGNC Symbol;Acc:HGNC:9024]
#INFO:	QUERY:	ENSG00000280137	RP11-297C4.6	N/A
#INFO:	QUERY:	ENSG00000150637	CD226	CD226 molecule [Source:HGNC Symbol;Acc:HGNC:16961]
#INFO:	QUERY:	ENSG00000042062	FAM65C	family with sequence similarity 65 member C [Source:HGNC Symbol;Acc:HGNC:16168]
#INFO:	QUERY:	ENSG00000282024	RP3-467D16.3	N/A
#INFO:	QUERY:	ENSG00000279036	RP11-81K2.2	N/A
#INFO:	QUERY:	ENSG00000200154	N/A	N/A
#INFO:	QUERY:	ENSG00000223401	RP11-211G3.2	N/A
#INFO:	QUERY:	ENSG00000236510	AC011284.3	N/A
#INFO:	QUERY:	ENSG00000240882	RP11-174O3.1	N/A
#INFO:	QUERY:	ENSG00000232913	PLCE1-AS2	PLCE1 antisense RNA 2 [Source:HGNC Symbol;Acc:HGNC:51206]
#INFO:	QUERY:	ENSG00000243444	PALM2	paralemmin 2 [Source:HGNC Symbol;Acc:HGNC:15845]
#INFO:	QUERY:	ENSG00000248449	PCDHGB8P	protocadherin gamma subfamily B, 8 pseudogene [Source:HGNC Symbol;Acc:HGNC:8715]
#INFO:	QUERY:	ENSG00000253406	AC012613.2	N/A
#INFO:	QUERY:	ENSG00000253490	AC145110.1	N/A
#INFO:	QUERY:	ENSG00000253894	RP11-45K10.2	N/A
#INFO:	QUERY:	ENSG00000253932	RP11-10C8.2	N/A
#INFO:	QUERY:	ENSG00000254017	IGHEP2	immunoglobulin heavy constant epsilon P2 (pseudogene) [Source:HGNC Symbol;Acc:HGNC:5524]
#INFO:	QUERY:	ENSG00000146530	VWDE	von Willebrand factor D and EGF domains [Source:HGNC Symbol;Acc:HGNC:21897]
#INFO:	QUERY:	ENSG00000257225	RP11-328C8.4	N/A
#INFO:	QUERY:	ENSG00000256545	N/A	N/A
#INFO:	QUERY:	ENSG00000212135	SNORD67	small nucleolar RNA, C/D box 67 [Source:HGNC Symbol;Acc:HGNC:32728]
#INFO:	QUERY:	ENSG00000170370	EMX2	empty spiracles homeobox 2 [Source:HGNC Symbol;Acc:HGNC:3341]
#INFO:	QUERY:	ENSG00000174607	UGT8	UDP glycosyltransferase 8 [Source:HGNC Symbol;Acc:HGNC:12555]
#INFO:	QUERY:	ENSG00000207051	SNORA27	small nucleolar RNA, H/ACA box 27 [Source:HGNC Symbol;Acc:HGNC:32617]
#INFO:	QUERY:	ENSG00000064787	BCAS1	breast carcinoma amplified sequence 1 [Source:HGNC Symbol;Acc:HGNC:974]
#INFO:	QUERY:	ENSG00000079215	SLC1A3	solute carrier family 1 member 3 [Source:HGNC Symbol;Acc:HGNC:10941]
#INFO:	QUERY:	ENSG00000111405	ENDOU	endonuclease, poly(U) specific [Source:HGNC Symbol;Acc:HGNC:14369]
#INFO:	QUERY:	ENSG00000137441	FGFBP2	fibroblast growth factor binding protein 2 [Source:HGNC Symbol;Acc:HGNC:29451]
#INFO:	QUERY:	ENSG00000181322	NME9	NME/NM23 family member 9 [Source:HGNC Symbol;Acc:HGNC:21343]
#INFO:	QUERY:	ENSG00000172247	C1QTNF4	C1q and tumor necrosis factor related protein 4 [Source:HGNC Symbol;Acc:HGNC:14346]
#INFO:	QUERY:	ENSG00000110076	NRXN2	neurexin 2 [Source:HGNC Symbol;Acc:HGNC:8009]
#INFO:	QUERY:	ENSG00000048540	LMO3	LIM domain only 3 [Source:HGNC Symbol;Acc:HGNC:6643]
#INFO:	QUERY:	ENSG00000279570	CTD-2357A8.2	N/A
#INFO:	QUERY:	ENSG00000279006	CTA-243E7.2	N/A
#INFO:	QUERY:	ENSG00000260999	RP11-521L9.1	N/A
#INFO:	QUERY:	ENSG00000236086	HMGN2P28	high mobility group nucleosomal binding domain 2 pseudogene 28 [Source:HGNC Symbol;Acc:HGNC:39395]
#INFO:	QUERY:	ENSG00000118976	OTUD4P1	OTUD4 pseudogene 1 [Source:HGNC Symbol;Acc:HGNC:33912]
#INFO:	QUERY:	ENSG00000280042	RP11-71H17.8	N/A
#INFO:	QUERY:	ENSG00000282164	PEG13	paternally expressed 13 [Source:HGNC Symbol;Acc:HGNC:19969]
#INFO:	QUERY:	ENSG00000272636	DOC2B	double C2 domain beta [Source:HGNC Symbol;Acc:HGNC:2986]
#INFO:	QUERY:	ENSG00000256661	A2ML1-AS1	A2ML1 antisense RNA 1 [Source:HGNC Symbol;Acc:HGNC:41022]
#INFO:	QUERY:	ENSG00000101049	SGK2	SGK2, serine/threonine kinase 2 [Source:HGNC Symbol;Acc:HGNC:13900]
#INFO:	QUERY:	ENSG00000279161	CTB-12A17.2	N/A
#INFO:	QUERY:	ENSG00000279029	RP11-144I2.1	N/A
#INFO:	QUERY:	ENSG00000207280	SNORD20	small nucleolar RNA, C/D box 20 [Source:HGNC Symbol;Acc:HGNC:10143]
#INFO:	QUERY:	ENSG00000244675	AC108676.1	N/A
#INFO:	QUERY:	ENSG00000207115	RNU6-364P	RNA, U6 small nuclear 364, pseudogene [Source:HGNC Symbol;Acc:HGNC:47327]
#INFO:	QUERY:	ENSG00000112232	KHDRBS2	KH RNA binding domain containing, signal transduction associated 2 [Source:HGNC Symbol;Acc:HGNC:18114]
#INFO:	QUERY:	ENSG00000279993	RP11-76C10.3	N/A
#INFO:	QUERY:	ENSG00000276101	RP11-455O6.8	N/A
#INFO:	QUERY:	ENSG00000261656	BEAN1-AS1	BEAN1 antisense RNA 1 [Source:HGNC Symbol;Acc:HGNC:51114]
#INFO:	QUERY:	ENSG00000237118	CYP2F2P	cytochrome P450 family 2 subfamily F member 2, pseudogene [Source:HGNC Symbol;Acc:HGNC:18851]
#INFO:	QUERY:	ENSG00000242808	SOX2-OT	SOX2 overlapping transcript [Source:HGNC Symbol;Acc:HGNC:20209]
#INFO:	QUERY:	ENSG00000230521	HCG4P7	HLA complex group 4 pseudogene 7 [Source:HGNC Symbol;Acc:HGNC:22926]
#INFO:	QUERY:	ENSG00000175538	KCNE3	potassium voltage-gated channel subfamily E regulatory subunit 3 [Source:HGNC Symbol;Acc:HGNC:6243]
#INFO:	QUERY:	ENSG00000153822	KCNJ16	potassium voltage-gated channel subfamily J member 16 [Source:HGNC Symbol;Acc:HGNC:6262]
#INFO:	QUERY:	ENSG00000274512	TBC1D3L	TBC1 domain family member 3L [Source:HGNC Symbol;Acc:HGNC:51246]
#INFO:	QUERY:	ENSG00000276980	CTD-3128G10.7	N/A
#INFO:	QUERY:	ENSG00000201355	RNA5S14	RNA, 5S ribosomal 14 [Source:HGNC Symbol;Acc:HGNC:34375]
#INFO:	QUERY:	ENSG00000207389	RNU1-4	RNA, U1 small nuclear 4 [Source:HGNC Symbol;Acc:HGNC:10128]
#INFO:	QUERY:	ENSG00000201229	SNORA63	Small nucleolar RNA SNORA63 [Source:RFAM;Acc:RF00092]
#INFO:	QUERY:	ENSG00000149527	PLCH2	phospholipase C eta 2 [Source:HGNC Symbol;Acc:HGNC:29037]
#INFO:	QUERY:	ENSG00000165731	RET	ret proto-oncogene [Source:HGNC Symbol;Acc:HGNC:9967]
#INFO:	QUERY:	ENSG00000248360	LINC00504	long intergenic non-protein coding RNA 504 [Source:HGNC Symbol;Acc:HGNC:43555]
#INFO:	QUERY:	ENSG00000149256	TENM4	teneurin transmembrane protein 4 [Source:HGNC Symbol;Acc:HGNC:29945]
#INFO:	QUERY:	ENSG00000073067	CYP2W1	cytochrome P450 family 2 subfamily W member 1 [Source:HGNC Symbol;Acc:HGNC:20243]
#INFO:	QUERY:	ENSG00000105650	PDE4C	phosphodiesterase 4C [Source:HGNC Symbol;Acc:HGNC:8782]
#INFO:	QUERY:	ENSG00000272533	SNORA28	small nucleolar RNA, H/ACA box 28 [Source:HGNC Symbol;Acc:HGNC:32618]
#INFO:	QUERY:	ENSG00000058335	RASGRF1	Ras protein specific guanine nucleotide releasing factor 1 [Source:HGNC Symbol;Acc:HGNC:9875]
#INFO:	QUERY:	ENSG00000105509	HAS1	hyaluronan synthase 1 [Source:HGNC Symbol;Acc:HGNC:4818]
#INFO:	QUERY:	ENSG00000120645	IQSEC3	IQ motif and Sec7 domain 3 [Source:HGNC Symbol;Acc:HGNC:29193]
#INFO:	QUERY:	ENSG00000275084	SNORD91B	small nucleolar RNA, C/D box 91B [Source:HGNC Symbol;Acc:HGNC:32753]
#INFO:	QUERY:	ENSG00000212534	SNORD70	small nucleolar RNA, C/D box 70 [Source:HGNC Symbol;Acc:HGNC:32731]
#INFO:	QUERY:	ENSG00000168453	HR	hair growth associated [Source:HGNC Symbol;Acc:HGNC:5172]
#INFO:	QUERY:	ENSG00000066468	FGFR2	fibroblast growth factor receptor 2 [Source:HGNC Symbol;Acc:HGNC:3689]
#INFO:	QUERY:	ENSG00000280604	PCBP3-OT1	PCBP3 overlapping transcript 1 [Source:HGNC Symbol;Acc:HGNC:33548]
#INFO:	QUERY:	ENSG00000279476	RP11-391L3.3	N/A
#INFO:	QUERY:	ENSG00000142973	CYP4B1	cytochrome P450 family 4 subfamily B member 1 [Source:HGNC Symbol;Acc:HGNC:2644]
#INFO:	QUERY:	ENSG00000099985	OSM	oncostatin M [Source:HGNC Symbol;Acc:HGNC:8506]
#INFO:	QUERY:	ENSG00000280383	CTA-941F9.10	N/A
#INFO:	QUERY:	ENSG00000177757	FAM87B	family with sequence similarity 87 member B [Source:HGNC Symbol;Acc:HGNC:32236]
#INFO:	QUERY:	ENSG00000234187	AIMP1P1	aminoacyl tRNA synthetase complex interacting multifunctional protein 1 pseudogene 1 [Source:HGNC Symbol;Acc:HGNC:16543]
#INFO:	QUERY:	ENSG00000232993	RP11-334A14.5	N/A
#INFO:	QUERY:	ENSG00000232220	AC008440.5	N/A
#INFO:	QUERY:	ENSG00000232504	ST3GAL5-AS1	ST3GAL5 antisense RNA 1 (head to head) [Source:HGNC Symbol;Acc:HGNC:51129]
#INFO:	QUERY:	ENSG00000242737	RP11-562A8.1	N/A
#INFO:	QUERY:	ENSG00000232063	RP11-307E17.8	N/A
#INFO:	QUERY:	ENSG00000231707	PABPC1P1	poly(A) binding protein cytoplasmic 1 pseudogene 1 [Source:HGNC Symbol;Acc:HGNC:8558]
#INFO:	QUERY:	ENSG00000221946	FXYD7	FXYD domain containing ion transport regulator 7 [Source:HGNC Symbol;Acc:HGNC:4034]
#INFO:	QUERY:	ENSG00000163873	GRIK3	glutamate ionotropic receptor kainate type subunit 3 [Source:HGNC Symbol;Acc:HGNC:4581]
#INFO:	QUERY:	ENSG00000196542	SPTSSB	serine palmitoyltransferase small subunit B [Source:HGNC Symbol;Acc:HGNC:24045]
#INFO:	QUERY:	ENSG00000221818	EBF2	early B-cell factor 2 [Source:HGNC Symbol;Acc:HGNC:19090]
#INFO:	QUERY:	ENSG00000167676	PLIN4	perilipin 4 [Source:HGNC Symbol;Acc:HGNC:29393]
#INFO:	QUERY:	ENSG00000167046	RP11-93B14.6	N/A
#INFO:	QUERY:	ENSG00000205108	FAM205A	family with sequence similarity 205 member A [Source:HGNC Symbol;Acc:HGNC:41911]
#INFO:	QUERY:	ENSG00000138336	TET1	tet methylcytosine dioxygenase 1 [Source:HGNC Symbol;Acc:HGNC:29484]
#INFO:	QUERY:	ENSG00000162552	WNT4	Wnt family member 4 [Source:HGNC Symbol;Acc:HGNC:12783]
#INFO:	QUERY:	ENSG00000061455	PRDM6	PR/SET domain 6 [Source:HGNC Symbol;Acc:HGNC:9350]
#INFO:	QUERY:	ENSG00000069535	MAOB	monoamine oxidase B [Source:HGNC Symbol;Acc:HGNC:6834]
#INFO:	QUERY:	ENSG00000104043	ATP8B4	ATPase phospholipid transporting 8B4 (putative) [Source:HGNC Symbol;Acc:HGNC:13536]
#INFO:	QUERY:	ENSG00000159450	TCHH	trichohyalin [Source:HGNC Symbol;Acc:HGNC:11791]
#INFO:	QUERY:	ENSG00000169962	TAS1R3	taste 1 receptor member 3 [Source:HGNC Symbol;Acc:HGNC:15661]
#INFO:	QUERY:	ENSG00000075035	WSCD2	WSC domain containing 2 [Source:HGNC Symbol;Acc:HGNC:29117]
#INFO:	QUERY:	ENSG00000104848	KCNA7	potassium voltage-gated channel subfamily A member 7 [Source:HGNC Symbol;Acc:HGNC:6226]
#INFO:	QUERY:	ENSG00000197714	ZNF460	zinc finger protein 460 [Source:HGNC Symbol;Acc:HGNC:21628]
#INFO:	QUERY:	ENSG00000206811	SNORA10	small nucleolar RNA, H/ACA box 10 [Source:HGNC Symbol;Acc:HGNC:32598]
#INFO:	QUERY:	ENSG00000198915	RASGEF1A	RasGEF domain family member 1A [Source:HGNC Symbol;Acc:HGNC:24246]
#INFO:	QUERY:	ENSG00000080224	EPHA6	EPH receptor A6 [Source:HGNC Symbol;Acc:HGNC:19296]
#INFO:	QUERY:	ENSG00000281021	RP1-12G14.9	N/A
#INFO:	QUERY:	ENSG00000279128	RP11-76C10.4	N/A
#INFO:	QUERY:	ENSG00000214435	AS3MT	arsenite methyltransferase [Source:HGNC Symbol;Acc:HGNC:17452]
#INFO:	QUERY:	ENSG00000235121	RP11-90L20.2	N/A
#INFO:	QUERY:	ENSG00000134323	MYCN	v-myc avian myelocytomatosis viral oncogene neuroblastoma derived homolog [Source:HGNC Symbol;Acc:HGNC:7559]
#INFO:	QUERY:	ENSG00000132702	HAPLN2	hyaluronan and proteoglycan link protein 2 [Source:HGNC Symbol;Acc:HGNC:17410]
#INFO:	QUERY:	ENSG00000279792	RP11-893F2.18	N/A
#INFO:	QUERY:	ENSG00000237161	RP11-32B5.1	N/A
#INFO:	QUERY:	ENSG00000196482	ESRRG	estrogen related receptor gamma [Source:HGNC Symbol;Acc:HGNC:3474]
#INFO:	QUERY:	ENSG00000278879	AP000560.3	N/A
#INFO:	QUERY:	ENSG00000251733	SCARNA8	small Cajal body-specific RNA 8 [Source:HGNC Symbol;Acc:HGNC:32564]
#INFO:	QUERY:	ENSG00000226746	SMCR5	Smith-Magenis syndrome chromosome region, candidate 5 (non-protein coding) [Source:HGNC Symbol;Acc:HGNC:17918]
#INFO:	QUERY:	ENSG00000244482	LILRA6	leukocyte immunoglobulin like receptor A6 [Source:HGNC Symbol;Acc:HGNC:15495]
#INFO:	QUERY:	ENSG00000224072	RP11-75A9.3	N/A
#INFO:	QUERY:	ENSG00000225300	RP11-1086F11.1	N/A
#INFO:	QUERY:	ENSG00000253218	KLF3P1	Kruppel like factor 3 pseudogene 1 [Source:HGNC Symbol;Acc:HGNC:41518]
#INFO:	QUERY:	ENSG00000213058	RP4-765C7.2	N/A
#INFO:	QUERY:	ENSG00000248231	KRT8P4	keratin 8 pseudogene 4 [Source:HGNC Symbol;Acc:HGNC:31057]
#INFO:	QUERY:	ENSG00000270689	BUD13P1	BUD13 homolog pseudogene 1 [Source:HGNC Symbol;Acc:HGNC:51560]
#INFO:	QUERY:	ENSG00000170967	DDI1	DNA damage inducible 1 homolog 1 [Source:HGNC Symbol;Acc:HGNC:18961]
#INFO:	QUERY:	ENSG00000270300	PHACTR2P1	phosphatase and actin regulator 2 pseudogene 1 [Source:HGNC Symbol;Acc:HGNC:49488]
#INFO:	QUERY:	ENSG00000238039	AF011889.2	N/A
#INFO:	QUERY:	ENSG00000237515	SHISA9	shisa family member 9 [Source:HGNC Symbol;Acc:HGNC:37231]
#INFO:	QUERY:	ENSG00000269113	TRABD2B	TraB domain containing 2B [Source:HGNC Symbol;Acc:HGNC:44200]
#INFO:	QUERY:	ENSG00000204060	FOXO6	forkhead box O6 [Source:HGNC Symbol;Acc:HGNC:24814]
#INFO:	QUERY:	ENSG00000202415	RN7SKP269	RNA, 7SK small nuclear pseudogene 269 [Source:HGNC Symbol;Acc:HGNC:45993]
#INFO:	QUERY:	ENSG00000255203	OR7E2P	olfactory receptor family 7 subfamily E member 2 pseudogene [Source:HGNC Symbol;Acc:HGNC:8402]
#INFO:	QUERY:	ENSG00000262304	RP11-235E17.2	N/A
#INFO:	QUERY:	ENSG00000101115	SALL4	spalt like transcription factor 4 [Source:HGNC Symbol;Acc:HGNC:15924]
#INFO:	QUERY:	ENSG00000132182	NUP210	nucleoporin 210 [Source:HGNC Symbol;Acc:HGNC:30052]
#INFO:	QUERY:	ENSG00000141622	RNF165	ring finger protein 165 [Source:HGNC Symbol;Acc:HGNC:31696]
#INFO:	QUERY:	ENSG00000176402	GJC3	gap junction protein gamma 3 [Source:HGNC Symbol;Acc:HGNC:17495]
#INFO:	QUERY:	ENSG00000238603	N/A	N/A
#INFO:	QUERY:	ENSG00000076864	RAP1GAP	RAP1 GTPase activating protein [Source:HGNC Symbol;Acc:HGNC:9858]
#INFO:	QUERY:	ENSG00000113805	CNTN3	contactin 3 [Source:HGNC Symbol;Acc:HGNC:2173]
#INFO:	QUERY:	ENSG00000160191	PDE9A	phosphodiesterase 9A [Source:HGNC Symbol;Acc:HGNC:8795]
#INFO:	QUERY:	ENSG00000136939	OR1L4	olfactory receptor family 1 subfamily L member 4 [Source:HGNC Symbol;Acc:HGNC:8216]
#INFO:	QUERY:	ENSG00000278983	RP11-426J5.3	N/A
#INFO:	QUERY:	ENSG00000281974	RP11-411A19.5	N/A
#INFO:	QUERY:	ENSG00000212455	SNORA40	Small nucleolar RNA SNORA40 [Source:RFAM;Acc:RF00561]
#INFO:	QUERY:	ENSG00000239039	SNORD13	small nucleolar RNA, C/D box 13 [Source:HGNC Symbol;Acc:HGNC:32711]
#INFO:	QUERY:	ENSG00000223855	HRAT92	heart tissue-associated transcript 92 [Source:EntrezGene;Acc:441307]
#INFO:	QUERY:	ENSG00000140368	PSTPIP1	proline-serine-threonine phosphatase interacting protein 1 [Source:HGNC Symbol;Acc:HGNC:9580]
#INFO:	QUERY:	ENSG00000151322	NPAS3	neuronal PAS domain protein 3 [Source:HGNC Symbol;Acc:HGNC:19311]
#INFO:	QUERY:	ENSG00000184486	POU3F2	POU class 3 homeobox 2 [Source:HGNC Symbol;Acc:HGNC:9215]
#INFO:	QUERY:	ENSG00000248235	AC037459.4	N/A
#INFO:	QUERY:	ENSG00000215244	RP11-563J2.2	N/A
#INFO:	QUERY:	ENSG00000254556	AF131215.4	N/A
#INFO:	QUERY:	ENSG00000212743	RP11-563J2.3	N/A
#INFO:	QUERY:	ENSG00000207493	SNORA46	small nucleolar RNA, H/ACA box 46 [Source:HGNC Symbol;Acc:HGNC:32639]
#INFO:	QUERY:	ENSG00000166482	MFAP4	microfibrillar associated protein 4 [Source:HGNC Symbol;Acc:HGNC:7035]
#INFO:	QUERY:	ENSG00000171236	LRG1	leucine rich alpha-2-glycoprotein 1 [Source:HGNC Symbol;Acc:HGNC:29480]
#INFO:	QUERY:	ENSG00000204577	LILRB3	leukocyte immunoglobulin like receptor B3 [Source:HGNC Symbol;Acc:HGNC:6607]
#INFO:	QUERY:	ENSG00000232973	CYP1B1-AS1	CYP1B1 antisense RNA 1 [Source:HGNC Symbol;Acc:HGNC:28543]
#INFO:	QUERY:	ENSG00000200558	RNA5SP429	RNA, 5S ribosomal pseudogene 429 [Source:HGNC Symbol;Acc:HGNC:43329]
#INFO:	QUERY:	ENSG00000259169	GNRHR2P1	GNRHR2 pseudogene 1 [Source:HGNC Symbol;Acc:HGNC:39424]
#INFO:	QUERY:	ENSG00000198569	SLC34A3	solute carrier family 34 member 3 [Source:HGNC Symbol;Acc:HGNC:20305]
#INFO:	QUERY:	ENSG00000186732	MPPED1	metallophosphoesterase domain containing 1 [Source:HGNC Symbol;Acc:HGNC:1306]
#INFO:	QUERY:	ENSG00000188011	RTP5	receptor transporter protein 5 (putative) [Source:HGNC Symbol;Acc:HGNC:26585]
#INFO:	QUERY:	ENSG00000173338	KCNK7	potassium two pore domain channel subfamily K member 7 [Source:HGNC Symbol;Acc:HGNC:6282]
#INFO:	QUERY:	ENSG00000163435	ELF3	E74 like ETS transcription factor 3 [Source:HGNC Symbol;Acc:HGNC:3318]
#INFO:	QUERY:	ENSG00000200354	SNORA71D	small nucleolar RNA, H/ACA box 71D [Source:HGNC Symbol;Acc:HGNC:32657]
#INFO:	QUERY:	ENSG00000105409	ATP1A3	ATPase Na+/K+ transporting subunit alpha 3 [Source:HGNC Symbol;Acc:HGNC:801]
#INFO:	QUERY:	ENSG00000114455	HHLA2	HERV-H LTR-associating 2 [Source:HGNC Symbol;Acc:HGNC:4905]
#INFO:	QUERY:	ENSG00000175147	TMEM51-AS1	TMEM51 antisense RNA 1 [Source:HGNC Symbol;Acc:HGNC:26301]
#INFO:	QUERY:	ENSG00000206633	SNORA80B	small nucleolar RNA, H/ACA box 80B [Source:HGNC Symbol;Acc:HGNC:34355]
#INFO:	QUERY:	ENSG00000254602	AP000662.4	N/A
#INFO:	QUERY:	ENSG00000104490	NCALD	neurocalcin delta [Source:HGNC Symbol;Acc:HGNC:7655]
#INFO:	QUERY:	ENSG00000157470	FAM81A	family with sequence similarity 81 member A [Source:HGNC Symbol;Acc:HGNC:28379]
#INFO:	QUERY:	ENSG00000177839	PCDHB9	protocadherin beta 9 [Source:HGNC Symbol;Acc:HGNC:8694]
#INFO:	QUERY:	ENSG00000189292	FAM150B	family with sequence similarity 150 member B [Source:HGNC Symbol;Acc:HGNC:27683]
#INFO:	QUERY:	ENSG00000258526	RP11-111A21.1	N/A
#INFO:	QUERY:	ENSG00000214626	POLR3DP1	RNA polymerase III subunit D pseudogene 1 [Source:HGNC Symbol;Acc:HGNC:45107]
#INFO:	QUERY:	ENSG00000077274	CAPN6	calpain 6 [Source:HGNC Symbol;Acc:HGNC:1483]
#INFO:	QUERY:	ENSG00000089250	NOS1	nitric oxide synthase 1 [Source:HGNC Symbol;Acc:HGNC:7872]
#INFO:	QUERY:	ENSG00000153303	FRMD1	FERM domain containing 1 [Source:HGNC Symbol;Acc:HGNC:21240]
#INFO:	QUERY:	ENSG00000206833	RNU6-20P	RNA, U6 small nuclear 20, pseudogene [Source:HGNC Symbol;Acc:HGNC:34264]
#INFO:	QUERY:	ENSG00000224093	RP5-1033H22.2	N/A
#INFO:	QUERY:	ENSG00000239043	SNORD127	small nucleolar RNA, C/D box 127 [Source:HGNC Symbol;Acc:HGNC:33555]
#INFO:	QUERY:	ENSG00000235672	AC090286.2	N/A
#INFO:	QUERY:	ENSG00000240050	RP1-93H18.1	N/A
#INFO:	QUERY:	ENSG00000234694	RP1-92O14.3	N/A
#INFO:	QUERY:	ENSG00000242048	RP13-452N2.1	N/A
#INFO:	QUERY:	ENSG00000230067	HSPD1P6	heat shock protein family D (Hsp60) member 1 pseudogene 6 [Source:HGNC Symbol;Acc:HGNC:5267]
#INFO:	QUERY:	ENSG00000248213	CICP16	capicua transcriptional repressor pseudogene 16 [Source:HGNC Symbol;Acc:HGNC:38550]
#INFO:	QUERY:	ENSG00000251023	RP11-549J18.1	N/A
#INFO:	QUERY:	ENSG00000215156	RP11-1023L17.2	N/A
#INFO:	QUERY:	ENSG00000197847	SLC22A20	solute carrier family 22 member 20 [Source:HGNC Symbol;Acc:HGNC:29867]
#INFO:	QUERY:	ENSG00000269821	KCNQ1OT1	KCNQ1 opposite strand/antisense transcript 1 (non-protein coding) [Source:HGNC Symbol;Acc:HGNC:6295]
#INFO:	QUERY:	ENSG00000148156	ACTL7B	actin like 7B [Source:HGNC Symbol;Acc:HGNC:162]
#INFO:	QUERY:	ENSG00000197361	FBXL22	F-box and leucine rich repeat protein 22 [Source:HGNC Symbol;Acc:HGNC:27537]
#INFO:	QUERY:	ENSG00000200296	RNU1-83P	RNA, U1 small nuclear 83, pseudogene [Source:HGNC Symbol;Acc:HGNC:48425]
#INFO:	QUERY:	ENSG00000146192	FGD2	FYVE, RhoGEF and PH domain containing 2 [Source:HGNC Symbol;Acc:HGNC:3664]
#INFO:	QUERY:	ENSG00000166428	PLD4	phospholipase D family member 4 [Source:HGNC Symbol;Acc:HGNC:23792]
#INFO:	QUERY:	ENSG00000139547	RDH16	retinol dehydrogenase 16 (all-trans) [Source:HGNC Symbol;Acc:HGNC:29674]
#INFO:	QUERY:	ENSG00000166016	ABTB2	ankyrin repeat and BTB domain containing 2 [Source:HGNC Symbol;Acc:HGNC:23842]
#INFO:	QUERY:	ENSG00000235914	MACROD2-AS1	MACROD2 antisense RNA 1 [Source:HGNC Symbol;Acc:HGNC:37193]
#INFO:	QUERY:	ENSG00000070526	ST6GALNAC1	ST6 N-acetylgalactosaminide alpha-2,6-sialyltransferase 1 [Source:HGNC Symbol;Acc:HGNC:23614]
#INFO:	QUERY:	ENSG00000088320	REM1	RRAD and GEM like GTPase 1 [Source:HGNC Symbol;Acc:HGNC:15922]
#INFO:	QUERY:	ENSG00000099954	CECR2	CECR2, histone acetyl-lysine reader [Source:HGNC Symbol;Acc:HGNC:1840]
#INFO:	QUERY:	ENSG00000116254	CHD5	chromodomain helicase DNA binding protein 5 [Source:HGNC Symbol;Acc:HGNC:16816]
#INFO:	QUERY:	ENSG00000265361	N/A	N/A
#INFO:	QUERY:	ENSG00000244393	N/A	N/A
#INFO:	QUERY:	ENSG00000139626	ITGB7	integrin subunit beta 7 [Source:HGNC Symbol;Acc:HGNC:6162]
#INFO:	QUERY:	ENSG00000073282	TP63	tumor protein p63 [Source:HGNC Symbol;Acc:HGNC:15979]
#INFO:	QUERY:	ENSG00000279632	RP11-286N22.6	N/A
#INFO:	QUERY:	ENSG00000174885	NLRP6	NLR family pyrin domain containing 6 [Source:HGNC Symbol;Acc:HGNC:22944]
#INFO:	QUERY:	ENSG00000235253	AC010240.2	N/A
#INFO:	QUERY:	ENSG00000188133	TMEM215	transmembrane protein 215 [Source:HGNC Symbol;Acc:HGNC:33816]
#INFO:	QUERY:	ENSG00000272620	AFAP1-AS1	AFAP1 antisense RNA 1 [Source:HGNC Symbol;Acc:HGNC:28141]
#INFO:	QUERY:	ENSG00000279236	RP11-120K19.3	N/A
#INFO:	QUERY:	ENSG00000279977	CTD-3222D19.4	N/A
#INFO:	QUERY:	ENSG00000232568	RPL23AP35	ribosomal protein L23a pseudogene 35 [Source:HGNC Symbol;Acc:HGNC:36580]
#INFO:	QUERY:	ENSG00000230359	TPI1P2	triosephosphate isomerase 1 pseudogene 2 [Source:HGNC Symbol;Acc:HGNC:38069]
#INFO:	QUERY:	ENSG00000248476	BACH1-IT1	BACH1 intronic transcript 1 [Source:HGNC Symbol;Acc:HGNC:40006]
#INFO:	QUERY:	ENSG00000226049	TLK2P1	tousled like kinase 2 pseudogene 1 [Source:HGNC Symbol;Acc:HGNC:18048]
#INFO:	QUERY:	ENSG00000225914	XXBAC-BPG154L12.4	N/A
#INFO:	QUERY:	ENSG00000240970	RPL23AP64	ribosomal protein L23a pseudogene 64 [Source:HGNC Symbol;Acc:HGNC:36552]
#INFO:	QUERY:	ENSG00000251340	MTCYBP35	mitochondrially encoded cytochrome b pseudogene 35 [Source:HGNC Symbol;Acc:HGNC:52303]
#INFO:	QUERY:	ENSG00000215208	KRT18P60	keratin 18 pseudogene 60 [Source:HGNC Symbol;Acc:HGNC:48887]
#INFO:	QUERY:	ENSG00000254391	CTC-529G1.1	N/A
#INFO:	QUERY:	ENSG00000160716	CHRNB2	cholinergic receptor nicotinic beta 2 subunit [Source:HGNC Symbol;Acc:HGNC:1962]
#INFO:	QUERY:	ENSG00000257139	RP11-320P7.2	N/A
#INFO:	QUERY:	ENSG00000258819	RP11-7F17.3	N/A
#INFO:	QUERY:	ENSG00000261428	RP11-16P6.1	N/A
#INFO:	QUERY:	ENSG00000164694	FNDC1	fibronectin type III domain containing 1 [Source:HGNC Symbol;Acc:HGNC:21184]
#INFO:	QUERY:	ENSG00000213121	RP11-306O13.1	N/A
#INFO:	QUERY:	ENSG00000143473	KCNH1	potassium voltage-gated channel subfamily H member 1 [Source:HGNC Symbol;Acc:HGNC:6250]
#INFO:	QUERY:	ENSG00000265590	AP000275.65	N/A
#INFO:	QUERY:	ENSG00000081052	COL4A4	collagen type IV alpha 4 chain [Source:HGNC Symbol;Acc:HGNC:2206]
#INFO:	QUERY:	ENSG00000279544	AL133243.4	N/A
#INFO:	QUERY:	ENSG00000182175	RGMA	repulsive guidance molecule family member a [Source:HGNC Symbol;Acc:HGNC:30308]
#INFO:	QUERY:	ENSG00000187474	FPR3	formyl peptide receptor 3 [Source:HGNC Symbol;Acc:HGNC:3828]
#INFO:	QUERY:	ENSG00000135298	ADGRB3	adhesion G protein-coupled receptor B3 [Source:HGNC Symbol;Acc:HGNC:945]
#INFO:	QUERY:	ENSG00000075461	CACNG4	calcium voltage-gated channel auxiliary subunit gamma 4 [Source:HGNC Symbol;Acc:HGNC:1408]
#INFO:	QUERY:	ENSG00000279862	RP11-423E7.2	N/A
#INFO:	QUERY:	ENSG00000275532	CTB-58E17.3	N/A
#INFO:	QUERY:	ENSG00000214353	VAC14-AS1	VAC14 antisense RNA 1 [Source:HGNC Symbol;Acc:HGNC:48605]
#INFO:	QUERY:	ENSG00000162105	SHANK2	SH3 and multiple ankyrin repeat domains 2 [Source:HGNC Symbol;Acc:HGNC:14295]
#INFO:	QUERY:	ENSG00000081138	CDH7	cadherin 7 [Source:HGNC Symbol;Acc:HGNC:1766]
#INFO:	QUERY:	ENSG00000280054	RP1-197B17.7	N/A
#INFO:	QUERY:	ENSG00000264044	RP11-192H23.7	N/A
#INFO:	QUERY:	ENSG00000143195	ILDR2	immunoglobulin like domain containing receptor 2 [Source:HGNC Symbol;Acc:HGNC:18131]
#INFO:	QUERY:	ENSG00000273079	GRIN2B	glutamate ionotropic receptor NMDA type subunit 2B [Source:HGNC Symbol;Acc:HGNC:4586]
#INFO:	QUERY:	ENSG00000280237	MIR4697HG	MIR4697 host gene [Source:HGNC Symbol;Acc:HGNC:27448]
#INFO:	QUERY:	ENSG00000259322	RP11-762H8.1	N/A
#INFO:	QUERY:	ENSG00000254535	PABPC4L	poly(A) binding protein cytoplasmic 4 like [Source:HGNC Symbol;Acc:HGNC:31955]
#INFO:	QUERY:	ENSG00000232684	ATP11A-AS1	ATP11A antisense RNA 1 [Source:HGNC Symbol;Acc:HGNC:40645]
#INFO:	QUERY:	ENSG00000231817	LINC01198	long intergenic non-protein coding RNA 1198 [Source:HGNC Symbol;Acc:HGNC:49598]
#INFO:	QUERY:	ENSG00000230946	HNRNPA1P68	heterogeneous nuclear ribonucleoprotein A1 pseudogene 68 [Source:HGNC Symbol;Acc:HGNC:48798]
#INFO:	QUERY:	ENSG00000229657	RP11-494K3.2	N/A
#INFO:	QUERY:	ENSG00000261997	RP11-212I21.4	N/A
#INFO:	QUERY:	ENSG00000277135	RP11-327J17.9	N/A
#INFO:	QUERY:	ENSG00000246422	CTD-2024I7.13	N/A
#INFO:	QUERY:	ENSG00000116183	PAPPA2	pappalysin 2 [Source:HGNC Symbol;Acc:HGNC:14615]
#INFO:	QUERY:	ENSG00000134042	MRO	maestro [Source:HGNC Symbol;Acc:HGNC:24121]
#INFO:	QUERY:	ENSG00000272351	RNA5SP506	RNA, 5S ribosomal pseudogene 506 [Source:HGNC Symbol;Acc:HGNC:43406]
#INFO:	QUERY:	ENSG00000256070	RP11-56H16.1	N/A
#INFO:	QUERY:	ENSG00000078328	RBFOX1	RNA binding protein, fox-1 homolog 1 [Source:HGNC Symbol;Acc:HGNC:18222]
#INFO:	QUERY:	ENSG00000106236	NPTX2	neuronal pentraxin 2 [Source:HGNC Symbol;Acc:HGNC:7953]
#INFO:	QUERY:	ENSG00000277200	RP11-74E22.8	N/A
#INFO:	QUERY:	ENSG00000181790	ADGRB1	adhesion G protein-coupled receptor B1 [Source:HGNC Symbol;Acc:HGNC:943]
#INFO:	QUERY:	ENSG00000077063	CTTNBP2	cortactin binding protein 2 [Source:HGNC Symbol;Acc:HGNC:15679]
#INFO:	QUERY:	ENSG00000105963	ADAP1	ArfGAP with dual PH domains 1 [Source:HGNC Symbol;Acc:HGNC:16486]
#INFO:	QUERY:	ENSG00000272235	RP11-22L13.1	N/A
#INFO:	QUERY:	ENSG00000267708	RP11-147L13.7	N/A
#INFO:	QUERY:	ENSG00000222046	DCDC2B	doublecortin domain containing 2B [Source:HGNC Symbol;Acc:HGNC:32576]
#INFO:	QUERY:	ENSG00000215346	N/A	N/A
#INFO:	QUERY:	ENSG00000275740	RP11-449H3.3	N/A
#INFO:	QUERY:	ENSG00000278737	RP11-325L12.7	N/A
#INFO:	QUERY:	ENSG00000280222	RP11-174G17.3	N/A
#INFO:	QUERY:	ENSG00000240869	RN7SL128P	RNA, 7SL, cytoplasmic 128, pseudogene [Source:HGNC Symbol;Acc:HGNC:46144]
#INFO:	QUERY:	ENSG00000119147	C2ORF40	chromosome 2 open reading frame 40 [Source:HGNC Symbol;Acc:HGNC:24642]
#INFO:	QUERY:	ENSG00000277895	RP11-114F3.4	N/A
#INFO:	QUERY:	ENSG00000267280	TBX2-AS1	TBX2 antisense RNA 1 [Source:HGNC Symbol;Acc:HGNC:50355]
#INFO:	QUERY:	ENSG00000248222	CTB-174D11.1	N/A
#INFO:	QUERY:	ENSG00000207241	SNORD45A	small nucleolar RNA, C/D box 45A [Source:HGNC Symbol;Acc:HGNC:10184]
#INFO:	QUERY:	ENSG00000165795	NDRG2	NDRG family member 2 [Source:HGNC Symbol;Acc:HGNC:14460]
#INFO:	QUERY:	ENSG00000273771	RP11-236L14.2	N/A
#INFO:	QUERY:	ENSG00000214534	ZNF705E	zinc finger protein 705E [Source:HGNC Symbol;Acc:HGNC:33203]
#INFO:	QUERY:	ENSG00000225215	SMARCE1P1	SWI/SNF related, matrix associated, actin dependent regulator of chromatin, subfamily e, member 1 pseudogene 1 [Source:HGNC Symbol;Acc:HGNC:39731]
#INFO:	QUERY:	ENSG00000207507	RNU6-9	RNA, U6 small nuclear 9 [Source:HGNC Symbol;Acc:HGNC:34269]
#INFO:	QUERY:	ENSG00000264769	RP11-498C9.12	N/A
#INFO:	QUERY:	ENSG00000256162	SMLR1	small leucine rich protein 1 [Source:HGNC Symbol;Acc:HGNC:44670]
#INFO:	QUERY:	ENSG00000200312	RN7SKP255	RNA, 7SK small nuclear pseudogene 255 [Source:HGNC Symbol;Acc:HGNC:45979]
#INFO:	QUERY:	ENSG00000260660	RP11-69H7.2	N/A
#INFO:	QUERY:	ENSG00000188613	NANOS1	nanos C2HC-type zinc finger 1 [Source:HGNC Symbol;Acc:HGNC:23044]
#INFO:	QUERY:	ENSG00000226849	RP4-635E18.7	N/A
#INFO:	QUERY:	ENSG00000188487	INSC	inscuteable homolog (Drosophila) [Source:HGNC Symbol;Acc:HGNC:33116]
#INFO:	QUERY:	ENSG00000256188	TAS2R30	taste 2 receptor member 30 [Source:HGNC Symbol;Acc:HGNC:19112]
#INFO:	QUERY:	ENSG00000173372	C1QA	complement C1q A chain [Source:HGNC Symbol;Acc:HGNC:1241]
#INFO:	QUERY:	ENSG00000197410	DCHS2	dachsous cadherin-related 2 [Source:HGNC Symbol;Acc:HGNC:23111]
#INFO:	QUERY:	ENSG00000099769	IGFALS	insulin like growth factor binding protein acid labile subunit [Source:HGNC Symbol;Acc:HGNC:5468]
#INFO:	QUERY:	ENSG00000128714	HOXD13	homeobox D13 [Source:HGNC Symbol;Acc:HGNC:5136]
#INFO:	QUERY:	ENSG00000145794	MEGF10	multiple EGF like domains 10 [Source:HGNC Symbol;Acc:HGNC:29634]
#INFO:	QUERY:	ENSG00000223336	RNU2-6P	RNA, U2 small nuclear 6, pseudogene [Source:HGNC Symbol;Acc:HGNC:42506]
#INFO:	QUERY:	ENSG00000229847	EMX2OS	EMX2 opposite strand/antisense RNA [Source:HGNC Symbol;Acc:HGNC:18511]
#INFO:	QUERY:	ENSG00000117983	MUC5B	mucin 5B, oligomeric mucus/gel-forming [Source:HGNC Symbol;Acc:HGNC:7516]
#INFO:	QUERY:	ENSG00000101213	PTK6	protein tyrosine kinase 6 [Source:HGNC Symbol;Acc:HGNC:9617]
#INFO:	QUERY:	ENSG00000280281	RP11-340L3.1	N/A
#INFO:	QUERY:	ENSG00000272491	RP5-1024N4.4	N/A
#INFO:	QUERY:	ENSG00000235641	LINC00484	long intergenic non-protein coding RNA 484 [Source:HGNC Symbol;Acc:HGNC:27862]
#INFO:	QUERY:	ENSG00000240089	BMS1P3	BMS1, ribosome biogenesis factor pseudogene 3 [Source:HGNC Symbol;Acc:HGNC:23651]
#INFO:	QUERY:	ENSG00000240764	PCDHGC5	protocadherin gamma subfamily C, 5 [Source:HGNC Symbol;Acc:HGNC:8718]
#INFO:	QUERY:	ENSG00000267328	AC002398.12	N/A
#INFO:	QUERY:	ENSG00000279289	RP3-331H24.6	N/A
#INFO:	QUERY:	ENSG00000231793	DOC2GP	double C2 domain gamma pseudogene [Source:HGNC Symbol;Acc:HGNC:37962]
#INFO:	QUERY:	ENSG00000231575	RP11-162K11.4	N/A
#INFO:	QUERY:	ENSG00000228382	ITPKB-IT1	ITPKB intronic transcript 1 [Source:HGNC Symbol;Acc:HGNC:41349]
#INFO:	QUERY:	ENSG00000250918	N/A	N/A
#INFO:	QUERY:	ENSG00000212939	RP1-29C18.10	N/A
#INFO:	QUERY:	ENSG00000211448	DIO2	deiodinase, iodothyronine type II [Source:HGNC Symbol;Acc:HGNC:2884]
#INFO:	QUERY:	ENSG00000204963	PCDHA7	protocadherin alpha 7 [Source:HGNC Symbol;Acc:HGNC:8673]
#INFO:	QUERY:	ENSG00000265908	RP11-20B24.6	N/A
#INFO:	QUERY:	ENSG00000180251	SLC9A4	solute carrier family 9 member A4 [Source:HGNC Symbol;Acc:HGNC:11077]
#INFO:	QUERY:	ENSG00000257803	RP11-575G13.2	N/A
#INFO:	QUERY:	ENSG00000196581	AJAP1	adherens junctions associated protein 1 [Source:HGNC Symbol;Acc:HGNC:30801]
#INFO:	QUERY:	ENSG00000229851	ARSD-AS1	ARSD antisense RNA 1 [Source:HGNC Symbol;Acc:HGNC:40085]
#INFO:	QUERY:	ENSG00000188384	N/A	N/A
#INFO:	QUERY:	ENSG00000225885	AC023590.1	N/A
#INFO:	QUERY:	ENSG00000196927	N/A	N/A
#INFO:	QUERY:	ENSG00000200867	RN7SKP36	RNA, 7SK small nuclear pseudogene 36 [Source:HGNC Symbol;Acc:HGNC:45760]
#INFO:	QUERY:	ENSG00000239388	ASB14	ankyrin repeat and SOCS box containing 14 [Source:HGNC Symbol;Acc:HGNC:19766]
#INFO:	QUERY:	ENSG00000146477	SLC22A3	solute carrier family 22 member 3 [Source:HGNC Symbol;Acc:HGNC:10967]
#INFO:	QUERY:	ENSG00000167178	ISLR2	immunoglobulin superfamily containing leucine rich repeat 2 [Source:HGNC Symbol;Acc:HGNC:29286]
#INFO:	QUERY:	ENSG00000243069	ARHGEF26-AS1	ARHGEF26 antisense RNA 1 [Source:HGNC Symbol;Acc:HGNC:41048]
#INFO:	QUERY:	ENSG00000099834	CDHR5	cadherin related family member 5 [Source:HGNC Symbol;Acc:HGNC:7521]
#INFO:	QUERY:	ENSG00000117069	ST6GALNAC5	ST6 N-acetylgalactosaminide alpha-2,6-sialyltransferase 5 [Source:HGNC Symbol;Acc:HGNC:19342]
#INFO:	QUERY:	ENSG00000163354	DCST2	DC-STAMP domain containing 2 [Source:HGNC Symbol;Acc:HGNC:26562]
#INFO:	QUERY:	ENSG00000202107	N/A	N/A
#INFO:	QUERY:	ENSG00000091536	MYO15A	myosin XVA [Source:HGNC Symbol;Acc:HGNC:7594]
#INFO:	QUERY:	ENSG00000148053	NTRK2	neurotrophic receptor tyrosine kinase 2 [Source:HGNC Symbol;Acc:HGNC:8032]
#INFO:	QUERY:	ENSG00000258620	RP11-362L22.1	N/A
#INFO:	QUERY:	ENSG00000175793	SFN	stratifin [Source:HGNC Symbol;Acc:HGNC:10773]
#INFO:	QUERY:	ENSG00000127507	ADGRE2	adhesion G protein-coupled receptor E2 [Source:HGNC Symbol;Acc:HGNC:3337]
#INFO:	QUERY:	ENSG00000280039	RN7SKP23	RNA, 7SK small nuclear pseudogene 23 [Source:HGNC Symbol;Acc:HGNC:45747]
#INFO:	QUERY:	ENSG00000226410	AC104058.1	N/A
#INFO:	QUERY:	ENSG00000165092	ALDH1A1	aldehyde dehydrogenase 1 family member A1 [Source:HGNC Symbol;Acc:HGNC:402]
#INFO:	QUERY:	ENSG00000279662	RP11-609N14.4	N/A
#INFO:	QUERY:	ENSG00000279811	RP11-862L9.2	N/A
#INFO:	QUERY:	ENSG00000267366	RP11-53B2.5	N/A
#INFO:	QUERY:	ENSG00000138207	RBP4	retinol binding protein 4 [Source:HGNC Symbol;Acc:HGNC:9922]
#INFO:	QUERY:	ENSG00000139549	DHH	desert hedgehog [Source:HGNC Symbol;Acc:HGNC:2865]
#INFO:	QUERY:	ENSG00000263624	RP11-45M22.3	N/A
#INFO:	QUERY:	ENSG00000257279	RP11-231I16.1	N/A
#INFO:	QUERY:	ENSG00000252947	SCARNA1	small Cajal body-specific RNA 1 [Source:HGNC Symbol;Acc:HGNC:32555]
#INFO:	QUERY:	ENSG00000178342	KCNG2	potassium voltage-gated channel modifier subfamily G member 2 [Source:HGNC Symbol;Acc:HGNC:6249]
#INFO:	QUERY:	ENSG00000153012	LGI2	leucine rich repeat LGI family member 2 [Source:HGNC Symbol;Acc:HGNC:18710]
#INFO:	QUERY:	ENSG00000272256	RP11-489E7.4	N/A
#INFO:	QUERY:	ENSG00000207088	SNORA7B	small nucleolar RNA, H/ACA box 7B [Source:HGNC Symbol;Acc:HGNC:32593]
#INFO:	QUERY:	ENSG00000257607	RP11-449P15.1	N/A
#INFO:	QUERY:	ENSG00000152208	GRID2	glutamate ionotropic receptor delta type subunit 2 [Source:HGNC Symbol;Acc:HGNC:4576]
#INFO:	QUERY:	ENSG00000154620	TMSB4Y	thymosin beta 4, Y-linked [Source:HGNC Symbol;Acc:HGNC:11882]
#INFO:	QUERY:	ENSG00000187634	SAMD11	sterile alpha motif domain containing 11 [Source:HGNC Symbol;Acc:HGNC:28706]
#INFO:	QUERY:	ENSG00000128045	RASL11B	RAS like family 11 member B [Source:HGNC Symbol;Acc:HGNC:23804]
#INFO:	QUERY:	ENSG00000134201	GSTM5	glutathione S-transferase mu 5 [Source:HGNC Symbol;Acc:HGNC:4637]
#INFO:	QUERY:	ENSG00000271614	LINC00936	long intergenic non-protein coding RNA 936 [Source:HGNC Symbol;Acc:HGNC:27883]
#INFO:	QUERY:	ENSG00000183773	AIFM3	apoptosis inducing factor, mitochondria associated 3 [Source:HGNC Symbol;Acc:HGNC:26398]
#INFO:	QUERY:	ENSG00000232593	KANTR	KDM5C adjacent non-coding transcript [Source:HGNC Symbol;Acc:HGNC:49510]
#INFO:	QUERY:	ENSG00000091622	PITPNM3	PITPNM family member 3 [Source:HGNC Symbol;Acc:HGNC:21043]
#INFO:	QUERY:	ENSG00000141255	SPATA22	spermatogenesis associated 22 [Source:HGNC Symbol;Acc:HGNC:30705]
#INFO:	QUERY:	ENSG00000165929	TC2N	tandem C2 domains, nuclear [Source:HGNC Symbol;Acc:HGNC:19859]
#INFO:	QUERY:	ENSG00000248268	CTC-499J9.1	N/A
#INFO:	QUERY:	ENSG00000101203	COL20A1	collagen type XX alpha 1 chain [Source:HGNC Symbol;Acc:HGNC:14670]
#INFO:	QUERY:	ENSG00000279417	RP11-382B18.1	N/A
#INFO:	QUERY:	ENSG00000275695	UBE2Q2P6	ubiquitin conjugating enzyme E2 Q2 pseudogene 6 [Source:HGNC Symbol;Acc:HGNC:49412]
#INFO:	QUERY:	ENSG00000207118	SNORD14D	small nucleolar RNA, C/D box 14D [Source:HGNC Symbol;Acc:HGNC:30353]
#INFO:	QUERY:	ENSG00000233347	ERP29P1	endoplasmic reticulum lumenal protein 29 pseudogene 1 [Source:HGNC Symbol;Acc:HGNC:24625]
#INFO:	QUERY:	ENSG00000237513	RP11-325F22.2	N/A
#INFO:	QUERY:	ENSG00000162444	RBP7	retinol binding protein 7 [Source:HGNC Symbol;Acc:HGNC:30316]
#INFO:	QUERY:	ENSG00000279645	RP11-759A24.1	N/A
#INFO:	QUERY:	ENSG00000120729	MYOT	myotilin [Source:HGNC Symbol;Acc:HGNC:12399]
#INFO:	QUERY:	ENSG00000272754	AL133245.2	N/A
#INFO:	QUERY:	ENSG00000264548	RP13-516M14.2	N/A
#INFO:	QUERY:	ENSG00000229105	ASTN2-AS1	ASTN2 antisense RNA 1 [Source:HGNC Symbol;Acc:HGNC:51175]
#INFO:	QUERY:	ENSG00000228013	RP11-350G8.5	N/A
#INFO:	QUERY:	ENSG00000237406	NDUFA9P1	NADH:ubiquinone oxidoreductase subunit A9 pseudogene 1 [Source:HGNC Symbol;Acc:HGNC:19252]
#INFO:	QUERY:	ENSG00000224812	TMEM72-AS1	TMEM72 antisense RNA 1 [Source:HGNC Symbol;Acc:HGNC:27349]
#INFO:	QUERY:	ENSG00000242419	PCDHGC4	protocadherin gamma subfamily C, 4 [Source:HGNC Symbol;Acc:HGNC:8717]
#INFO:	QUERY:	ENSG00000231615	RP11-296O14.2	N/A
#INFO:	QUERY:	ENSG00000255836	RP11-157G21.2	N/A
#INFO:	QUERY:	ENSG00000151892	GFRA1	GDNF family receptor alpha 1 [Source:HGNC Symbol;Acc:HGNC:4243]
#INFO:	QUERY:	ENSG00000145692	BHMT	betaine--homocysteine S-methyltransferase [Source:HGNC Symbol;Acc:HGNC:1047]
#INFO:	QUERY:	ENSG00000105357	MYH14	myosin heavy chain 14 [Source:HGNC Symbol;Acc:HGNC:23212]
#INFO:	QUERY:	ENSG00000276417	RP11-266K4.13	N/A
#INFO:	QUERY:	ENSG00000240668	KRT8P36	keratin 8 pseudogene 36 [Source:HGNC Symbol;Acc:HGNC:39870]
#INFO:	QUERY:	ENSG00000166816	LDHD	lactate dehydrogenase D [Source:HGNC Symbol;Acc:HGNC:19708]
#INFO:	QUERY:	ENSG00000100433	KCNK10	potassium two pore domain channel subfamily K member 10 [Source:HGNC Symbol;Acc:HGNC:6273]
#INFO:	QUERY:	ENSG00000275665	CTB-58E17.9	N/A
#INFO:	QUERY:	ENSG00000171798	KNDC1	kinase non-catalytic C-lobe domain containing 1 [Source:HGNC Symbol;Acc:HGNC:29374]
#INFO:	QUERY:	ENSG00000233757	AC092835.2	N/A
#INFO:	QUERY:	ENSG00000142675	CNKSR1	connector enhancer of kinase suppressor of Ras 1 [Source:HGNC Symbol;Acc:HGNC:19700]
#INFO:	QUERY:	ENSG00000273291	RP11-136C24.3	N/A
#INFO:	QUERY:	ENSG00000279839	RP11-193J6.1	N/A
#INFO:	QUERY:	ENSG00000240563	L1TD1	LINE1 type transposase domain containing 1 [Source:HGNC Symbol;Acc:HGNC:25595]
#INFO:	QUERY:	ENSG00000233058	LINC00884	long intergenic non-protein coding RNA 884 [Source:HGNC Symbol;Acc:HGNC:48570]
#INFO:	QUERY:	ENSG00000229808	RP11-456P18.2	N/A
#INFO:	QUERY:	ENSG00000227456	LINC00310	long intergenic non-protein coding RNA 310 [Source:HGNC Symbol;Acc:HGNC:16414]
#INFO:	QUERY:	ENSG00000250280	RP11-305O6.3	N/A
#INFO:	QUERY:	ENSG00000225636	HNRNPA3P15	heterogeneous nuclear ribonucleoprotein A3 pseudogene 15 [Source:HGNC Symbol;Acc:HGNC:48761]
#INFO:	QUERY:	ENSG00000251254	GTF2F2P1	general transcription factor IIF subunit 2 pseudogene 1 [Source:HGNC Symbol;Acc:HGNC:4654]
#INFO:	QUERY:	ENSG00000253187	HOXA10-AS	HOXA10 antisense RNA [Source:HGNC Symbol;Acc:HGNC:40281]
#INFO:	QUERY:	ENSG00000272211	RP11-347P5.1	N/A
#INFO:	QUERY:	ENSG00000255159	RP11-318C2.1	N/A
#INFO:	QUERY:	ENSG00000256663	RP11-424C20.2	N/A
#INFO:	QUERY:	ENSG00000241111	PRICKLE2-AS1	PRICKLE2 antisense RNA 1 [Source:EntrezGene;Acc:100652759]
#INFO:	QUERY:	ENSG00000255585	RP11-188C12.2	N/A
#INFO:	QUERY:	ENSG00000262999	CTD-3088G3.6	N/A
#INFO:	QUERY:	ENSG00000166473	PKD1L2	polycystin 1 like 2 (gene/pseudogene) [Source:HGNC Symbol;Acc:HGNC:21715]
#INFO:	QUERY:	ENSG00000196220	SRGAP3	SLIT-ROBO Rho GTPase activating protein 3 [Source:HGNC Symbol;Acc:HGNC:19744]
#INFO:	QUERY:	ENSG00000226308	RP4-813D12.3	N/A
#INFO:	QUERY:	ENSG00000101489	CELF4	CUGBP, Elav-like family member 4 [Source:HGNC Symbol;Acc:HGNC:14015]
#INFO:	QUERY:	ENSG00000117016	RIMS3	regulating synaptic membrane exocytosis 3 [Source:HGNC Symbol;Acc:HGNC:21292]
#INFO:	QUERY:	ENSG00000130528	HRC	histidine rich calcium binding protein [Source:HGNC Symbol;Acc:HGNC:5178]
#INFO:	QUERY:	ENSG00000273108	RP11-416N2.4	N/A
#INFO:	QUERY:	ENSG00000140478	GOLGA6D	golgin A6 family member D [Source:HGNC Symbol;Acc:HGNC:32204]
#INFO:	QUERY:	ENSG00000102230	PCYT1B	phosphate cytidylyltransferase 1, choline, beta [Source:HGNC Symbol;Acc:HGNC:8755]
#INFO:	QUERY:	ENSG00000279598	RP11-65L3.3	N/A
#INFO:	QUERY:	ENSG00000201104	RNU6-11P	RNA, U6 small nuclear 11, pseudogene [Source:HGNC Symbol;Acc:HGNC:34255]
#INFO:	QUERY:	ENSG00000137265	IRF4	interferon regulatory factor 4 [Source:HGNC Symbol;Acc:HGNC:6119]
#INFO:	QUERY:	ENSG00000134533	RERG	RAS like estrogen regulated growth inhibitor [Source:HGNC Symbol;Acc:HGNC:15980]
#INFO:	QUERY:	ENSG00000279706	RP11-561O23.9	N/A
#INFO:	QUERY:	ENSG00000256712	RP11-785H5.2	N/A
#INFO:	QUERY:	ENSG00000228314	CYP4F29P	cytochrome P450 family 4 subfamily F member 29, pseudogene [Source:HGNC Symbol;Acc:HGNC:2647]
#INFO:	QUERY:	ENSG00000232599	RP1-161N10.1	N/A
#INFO:	QUERY:	ENSG00000234219	CDCA4P4	cell division cycle associated 4 pseudogene 4 [Source:HGNC Symbol;Acc:HGNC:49773]
#INFO:	QUERY:	ENSG00000115266	APC2	APC2, WNT signaling pathway regulator [Source:HGNC Symbol;Acc:HGNC:24036]
#INFO:	QUERY:	ENSG00000274956	UG0898H09	uncharacterized LOC643763 [Source:EntrezGene;Acc:643763]
#INFO:	QUERY:	ENSG00000188322	SBK1	SH3 domain binding kinase 1 [Source:HGNC Symbol;Acc:HGNC:17699]
#INFO:	QUERY:	ENSG00000214212	C19ORF38	chromosome 19 open reading frame 38 [Source:HGNC Symbol;Acc:HGNC:34073]
#INFO:	QUERY:	ENSG00000252808	N/A	N/A
#INFO:	QUERY:	ENSG00000163631	ALB	albumin [Source:HGNC Symbol;Acc:HGNC:399]
#INFO:	QUERY:	ENSG00000264304	RP11-20B24.7	N/A
#INFO:	QUERY:	ENSG00000165863	C10ORF82	chromosome 10 open reading frame 82 [Source:HGNC Symbol;Acc:HGNC:28500]
#INFO:	QUERY:	ENSG00000269781	N/A	N/A
#INFO:	QUERY:	ENSG00000225342	AC079630.4	N/A
#INFO:	QUERY:	ENSG00000229715	EEF1DP3	eukaryotic translation elongation factor 1 delta pseudogene 3 [Source:HGNC Symbol;Acc:HGNC:30486]
#INFO:	QUERY:	ENSG00000257663	RP11-1100L3.7	N/A
#INFO:	QUERY:	ENSG00000257743	MGAM2	maltase-glucoamylase 2 (putative) [Source:HGNC Symbol;Acc:HGNC:28101]
#INFO:	QUERY:	ENSG00000258572	RP11-1070N10.3	N/A
#INFO:	QUERY:	ENSG00000124479	NDP	NDP, norrin cystine knot growth factor [Source:HGNC Symbol;Acc:HGNC:7678]
#INFO:	QUERY:	ENSG00000141294	LRRC46	leucine rich repeat containing 46 [Source:HGNC Symbol;Acc:HGNC:25047]
#INFO:	QUERY:	ENSG00000179256	SMCO3	single-pass membrane protein with coiled-coil domains 3 [Source:HGNC Symbol;Acc:HGNC:34401]
#INFO:	QUERY:	ENSG00000250133	HOXC-AS2	HOXC cluster antisense RNA 2 [Source:HGNC Symbol;Acc:HGNC:43750]
#INFO:	QUERY:	ENSG00000245573	BDNF-AS	BDNF antisense RNA [Source:HGNC Symbol;Acc:HGNC:20608]
#INFO:	QUERY:	ENSG00000103710	RASL12	RAS like family 12 [Source:HGNC Symbol;Acc:HGNC:30289]
#INFO:	QUERY:	ENSG00000163053	SLC16A14	solute carrier family 16 member 14 [Source:HGNC Symbol;Acc:HGNC:26417]
#INFO:	QUERY:	ENSG00000101938	CHRDL1	chordin like 1 [Source:HGNC Symbol;Acc:HGNC:29861]
#INFO:	QUERY:	ENSG00000143126	CELSR2	cadherin EGF LAG seven-pass G-type receptor 2 [Source:HGNC Symbol;Acc:HGNC:3231]
#INFO:	QUERY:	ENSG00000187595	ZNF385C	zinc finger protein 385C [Source:HGNC Symbol;Acc:HGNC:33722]
#INFO:	QUERY:	ENSG00000236679	RPL23AP24	ribosomal protein L23a pseudogene 24 [Source:HGNC Symbol;Acc:HGNC:36176]
#INFO:	QUERY:	ENSG00000233264	AC006042.8	N/A
#INFO:	QUERY:	ENSG00000244476	ERVFRD-1	endogenous retrovirus group FRD member 1 [Source:HGNC Symbol;Acc:HGNC:33823]
#INFO:	QUERY:	ENSG00000199270	RNA5S12	RNA, 5S ribosomal 12 [Source:HGNC Symbol;Acc:HGNC:34373]
#INFO:	QUERY:	ENSG00000144230	GPR17	G protein-coupled receptor 17 [Source:HGNC Symbol;Acc:HGNC:4471]
#INFO:	QUERY:	ENSG00000277778	PGM5P2	phosphoglucomutase 5 pseudogene 2 [Source:HGNC Symbol;Acc:HGNC:18965]
#INFO:	QUERY:	ENSG00000271824	AC009014.3	N/A
#INFO:	QUERY:	ENSG00000224973	LARGE-AS1	LARGE antisense RNA 1 [Source:HGNC Symbol;Acc:HGNC:40336]
#INFO:	QUERY:	ENSG00000178972	N/A	N/A
#INFO:	QUERY:	ENSG00000275389	RP11-214K3.24	N/A
#INFO:	QUERY:	ENSG00000206203	TSSK2	testis specific serine kinase 2 [Source:HGNC Symbol;Acc:HGNC:11401]
#INFO:	QUERY:	ENSG00000171657	GPR82	G protein-coupled receptor 82 [Source:HGNC Symbol;Acc:HGNC:4533]
#INFO:	QUERY:	ENSG00000213891	RPL3P6	ribosomal protein L3 pseudogene 6 [Source:HGNC Symbol;Acc:HGNC:36395]
#INFO:	QUERY:	ENSG00000231980	AC011899.10	N/A
#INFO:	QUERY:	ENSG00000260022	LA16C-306A4.1	N/A
#INFO:	QUERY:	ENSG00000106113	CRHR2	corticotropin releasing hormone receptor 2 [Source:HGNC Symbol;Acc:HGNC:2358]
#INFO:	QUERY:	ENSG00000115423	DNAH6	dynein axonemal heavy chain 6 [Source:HGNC Symbol;Acc:HGNC:2951]
#INFO:	QUERY:	ENSG00000134007	ADAM20	ADAM metallopeptidase domain 20 [Source:HGNC Symbol;Acc:HGNC:199]
#INFO:	QUERY:	ENSG00000137474	MYO7A	myosin VIIA [Source:HGNC Symbol;Acc:HGNC:7606]
#INFO:	QUERY:	ENSG00000241728	AP001062.8	N/A
#INFO:	QUERY:	ENSG00000104112	SCG3	secretogranin III [Source:HGNC Symbol;Acc:HGNC:13707]
#INFO:	QUERY:	ENSG00000146221	TCTE1	t-complex-associated-testis-expressed 1 [Source:HGNC Symbol;Acc:HGNC:11693]
#INFO:	QUERY:	ENSG00000268643	AC006486.9	N/A
#INFO:	QUERY:	ENSG00000223575	RBMX2P3	RNA binding motif protein, X-linked 2 pseudogene 3 [Source:HGNC Symbol;Acc:HGNC:39925]
#INFO:	QUERY:	ENSG00000233255	AC019181.2	N/A
#INFO:	QUERY:	ENSG00000238835	SCARNA18	small Cajal body-specific RNA 18 [Source:HGNC Symbol;Acc:HGNC:32559]
#INFO:	QUERY:	ENSG00000182107	TMEM30B	transmembrane protein 30B [Source:HGNC Symbol;Acc:HGNC:27254]
#INFO:	QUERY:	ENSG00000162951	LRRTM1	leucine rich repeat transmembrane neuronal 1 [Source:HGNC Symbol;Acc:HGNC:19408]
#INFO:	QUERY:	ENSG00000278999	AC008985.1	N/A
#INFO:	QUERY:	ENSG00000267221	CTD-2132N18.2	N/A
#INFO:	QUERY:	ENSG00000173212	MAB21L3	mab-21 like 3 [Source:HGNC Symbol;Acc:HGNC:26787]
#INFO:	QUERY:	ENSG00000143375	CGN	cingulin [Source:HGNC Symbol;Acc:HGNC:17429]
#INFO:	QUERY:	ENSG00000275993	CH507-42P11.8	N/A
#INFO:	QUERY:	ENSG00000249931	GOLGA8K	golgin A8 family member K [Source:HGNC Symbol;Acc:HGNC:38652]
#INFO:	QUERY:	ENSG00000221716	SNORA11	small nucleolar RNA, H/ACA box 11 [Source:HGNC Symbol;Acc:HGNC:32599]
#INFO:	QUERY:	ENSG00000253112	CTD-2373N4.5	N/A
#INFO:	QUERY:	ENSG00000258395	N/A	N/A
#INFO:	QUERY:	ENSG00000269950	AP000962.2	N/A
#INFO:	QUERY:	ENSG00000177103	DSCAML1	DS cell adhesion molecule like 1 [Source:HGNC Symbol;Acc:HGNC:14656]
#INFO:	QUERY:	ENSG00000225731	AP001627.1	N/A
#INFO:	QUERY:	ENSG00000155511	GRIA1	glutamate ionotropic receptor AMPA type subunit 1 [Source:HGNC Symbol;Acc:HGNC:4571]
#INFO:	QUERY:	ENSG00000165379	LRFN5	leucine rich repeat and fibronectin type III domain containing 5 [Source:HGNC Symbol;Acc:HGNC:20360]
#INFO:	QUERY:	ENSG00000212663	RP1-122K4.3	N/A
#INFO:	QUERY:	ENSG00000241860	RP11-34P13.13	N/A
#INFO:	QUERY:	ENSG00000128266	GNAZ	G protein subunit alpha z [Source:HGNC Symbol;Acc:HGNC:4395]
#INFO:	QUERY:	ENSG00000130762	ARHGEF16	Rho guanine nucleotide exchange factor 16 [Source:HGNC Symbol;Acc:HGNC:15515]
#INFO:	QUERY:	ENSG00000133116	KL	klotho [Source:HGNC Symbol;Acc:HGNC:6344]
#INFO:	QUERY:	ENSG00000125851	PCSK2	proprotein convertase subtilisin/kexin type 2 [Source:HGNC Symbol;Acc:HGNC:8744]
#INFO:	QUERY:	ENSG00000105609	LILRB5	leukocyte immunoglobulin like receptor B5 [Source:HGNC Symbol;Acc:HGNC:6609]
#INFO:	QUERY:	ENSG00000279652	RP1-78B3.1	N/A
#INFO:	QUERY:	ENSG00000264895	RP11-421E14.2	N/A
#INFO:	QUERY:	ENSG00000233851	LATS2-AS1	LATS2 antisense RNA 1 [Source:HGNC Symbol;Acc:HGNC:39912]
#INFO:	QUERY:	ENSG00000207233	SNORA37	small nucleolar RNA, H/ACA box 37 [Source:HGNC Symbol;Acc:HGNC:32630]
#INFO:	QUERY:	ENSG00000105737	GRIK5	glutamate ionotropic receptor kainate type subunit 5 [Source:HGNC Symbol;Acc:HGNC:4583]
#INFO:	QUERY:	ENSG00000279569	RP11-394B2.1	N/A
#INFO:	QUERY:	ENSG00000279718	SNX18P12	sorting nexin 18 pseudogene 12 [Source:HGNC Symbol;Acc:HGNC:39620]
#INFO:	QUERY:	ENSG00000260035	CTD-2651B20.6	N/A
#INFO:	QUERY:	ENSG00000168356	SCN11A	sodium voltage-gated channel alpha subunit 11 [Source:HGNC Symbol;Acc:HGNC:10583]
#INFO:	QUERY:	ENSG00000278576	RP11-507K2.6	N/A
#INFO:	QUERY:	ENSG00000279602	CTD-3014M21.1	N/A
#INFO:	QUERY:	ENSG00000245526	LINC00461	long intergenic non-protein coding RNA 461 [Source:HGNC Symbol;Acc:HGNC:42810]
#INFO:	QUERY:	ENSG00000182389	CACNB4	calcium voltage-gated channel auxiliary subunit beta 4 [Source:HGNC Symbol;Acc:HGNC:1404]
#INFO:	QUERY:	ENSG00000138039	LHCGR	luteinizing hormone/choriogonadotropin receptor [Source:HGNC Symbol;Acc:HGNC:6585]
#INFO:	QUERY:	ENSG00000279474	CTD-2286N8.1	N/A
#INFO:	QUERY:	ENSG00000272501	XXBAC-BPG299F13.17	N/A
#INFO:	QUERY:	ENSG00000226457	RP11-430L17.1	N/A
#INFO:	QUERY:	ENSG00000235568	NFAM1	NFAT activating protein with ITAM motif 1 [Source:HGNC Symbol;Acc:HGNC:29872]
#INFO:	QUERY:	ENSG00000206899	RNU6-36P	RNA, U6 small nuclear 36, pseudogene [Source:HGNC Symbol;Acc:HGNC:34280]
#INFO:	QUERY:	ENSG00000259073	FOXN3-AS2	FOXN3 antisense RNA 2 [Source:HGNC Symbol;Acc:HGNC:30119]
#INFO:	QUERY:	ENSG00000188338	SLC38A3	solute carrier family 38 member 3 [Source:HGNC Symbol;Acc:HGNC:18044]
#INFO:	QUERY:	ENSG00000200259	SNORD35A	small nucleolar RNA, C/D box 35A [Source:HGNC Symbol;Acc:HGNC:10162]
#INFO:	QUERY:	ENSG00000246731	MGC16275	uncharacterized protein MGC16275 [Source:EntrezGene;Acc:85001]
#INFO:	QUERY:	ENSG00000171819	ANGPTL7	angiopoietin like 7 [Source:HGNC Symbol;Acc:HGNC:24078]
#INFO:	QUERY:	ENSG00000179761	PIPOX	pipecolic acid and sarcosine oxidase [Source:HGNC Symbol;Acc:HGNC:17804]
#INFO:	QUERY:	ENSG00000227379	PPIAP2	peptidylprolyl isomerase A pseudogene 2 [Source:HGNC Symbol;Acc:HGNC:16542]
#INFO:	QUERY:	ENSG00000108375	RNF43	ring finger protein 43 [Source:HGNC Symbol;Acc:HGNC:18505]
#INFO:	QUERY:	ENSG00000108405	P2RX1	purinergic receptor P2X 1 [Source:HGNC Symbol;Acc:HGNC:8533]
#INFO:	QUERY:	ENSG00000131095	GFAP	glial fibrillary acidic protein [Source:HGNC Symbol;Acc:HGNC:4235]
#INFO:	QUERY:	ENSG00000143851	PTPN7	protein tyrosine phosphatase, non-receptor type 7 [Source:HGNC Symbol;Acc:HGNC:9659]
#INFO:	QUERY:	ENSG00000185942	NKAIN3	Na+/K+ transporting ATPase interacting 3 [Source:HGNC Symbol;Acc:HGNC:26829]
#INFO:	QUERY:	ENSG00000184156	KCNQ3	potassium voltage-gated channel subfamily Q member 3 [Source:HGNC Symbol;Acc:HGNC:6297]
#INFO:	QUERY:	ENSG00000168828	OR13J1	olfactory receptor family 13 subfamily J member 1 [Source:HGNC Symbol;Acc:HGNC:15108]
#INFO:	QUERY:	ENSG00000279406	RP11-327E2.5	N/A
#INFO:	QUERY:	ENSG00000183055	FAM133CP	family with sequence similarity 133 member C, pseudogene [Source:HGNC Symbol;Acc:HGNC:44190]
#INFO:	QUERY:	ENSG00000112214	FHL5	four and a half LIM domains 5 [Source:HGNC Symbol;Acc:HGNC:17371]
#INFO:	QUERY:	ENSG00000279526	AC011239.2	N/A
#INFO:	QUERY:	ENSG00000278909	RP11-401P9.7	N/A
#INFO:	QUERY:	ENSG00000110324	IL10RA	interleukin 10 receptor subunit alpha [Source:HGNC Symbol;Acc:HGNC:5964]
#INFO:	QUERY:	ENSG00000279571	MIR3911	microRNA 3911 [Source:HGNC Symbol;Acc:HGNC:38962]
#INFO:	QUERY:	ENSG00000274471	RP11-228M15.1	N/A
#INFO:	QUERY:	ENSG00000253051	SNORA31	Small nucleolar RNA SNORA31 [Source:RFAM;Acc:RF00322]
#INFO:	QUERY:	ENSG00000251705	RNA5-8SP6	RNA, 5.8S ribosomal pseudogene 6 [Source:HGNC Symbol;Acc:HGNC:41960]
#INFO:	QUERY:	ENSG00000232043	RP4-530I15.9	N/A
#INFO:	QUERY:	ENSG00000243566	UPK3B	uroplakin 3B [Source:HGNC Symbol;Acc:HGNC:21444]
#INFO:	QUERY:	ENSG00000131242	RAB11FIP4	RAB11 family interacting protein 4 [Source:HGNC Symbol;Acc:HGNC:30267]
#INFO:	QUERY:	ENSG00000266644	RP11-927P21.2	N/A
#INFO:	QUERY:	ENSG00000212309	SNORD70	Small nucleolar RNA SNORD70 [Source:RFAM;Acc:RF00575]
#INFO:	QUERY:	ENSG00000204860	FAM201A	family with sequence similarity 201 member A [Source:HGNC Symbol;Acc:HGNC:27239]
#INFO:	QUERY:	ENSG00000273792	RP11-554D20.2	N/A
#INFO:	QUERY:	ENSG00000186047	DLEU7	deleted in lymphocytic leukemia, 7 [Source:HGNC Symbol;Acc:HGNC:17567]
#INFO:	QUERY:	ENSG00000199363	SNORA63	Small nucleolar RNA SNORA63 [Source:RFAM;Acc:RF00092]
#INFO:	QUERY:	ENSG00000153253	SCN3A	sodium voltage-gated channel alpha subunit 3 [Source:HGNC Symbol;Acc:HGNC:10590]
#INFO:	QUERY:	ENSG00000266524	GDF10	growth differentiation factor 10 [Source:HGNC Symbol;Acc:HGNC:4215]
#INFO:	QUERY:	ENSG00000124194	GDAP1L1	ganglioside induced differentiation associated protein 1 like 1 [Source:HGNC Symbol;Acc:HGNC:4213]
#INFO:	QUERY:	ENSG00000163694	RBM47	RNA binding motif protein 47 [Source:HGNC Symbol;Acc:HGNC:30358]
#INFO:	QUERY:	ENSG00000188981	MSANTD1	Myb/SANT DNA binding domain containing 1 [Source:HGNC Symbol;Acc:HGNC:33741]
#INFO:	QUERY:	ENSG00000207264	RNU6-15P	RNA, U6 small nuclear 15, pseudogene [Source:HGNC Symbol;Acc:HGNC:34259]
#INFO:	QUERY:	ENSG00000122679	RAMP3	receptor activity modifying protein 3 [Source:HGNC Symbol;Acc:HGNC:9845]
#INFO:	QUERY:	ENSG00000269700	N/A	N/A
#INFO:	QUERY:	ENSG00000207061	Y_RNA	Y RNA [Source:RFAM;Acc:RF00019]
#INFO:	QUERY:	ENSG00000207313	SNORA2B	small nucleolar RNA, H/ACA box 2B [Source:HGNC Symbol;Acc:HGNC:32585]
#INFO:	QUERY:	ENSG00000235786	ZNRF3-IT1	ZNRF3 intronic transcript 1 [Source:HGNC Symbol;Acc:HGNC:41440]
#INFO:	QUERY:	ENSG00000213197	AC012066.1	N/A
#INFO:	QUERY:	ENSG00000169783	LINGO1	leucine rich repeat and Ig domain containing 1 [Source:HGNC Symbol;Acc:HGNC:21205]
#INFO:	QUERY:	ENSG00000279412	RP11-394B2.5	N/A
#INFO:	QUERY:	ENSG00000225849	MKRN7P	makorin ring finger protein 7, pseudogene [Source:HGNC Symbol;Acc:HGNC:7119]
#INFO:	QUERY:	ENSG00000117013	KCNQ4	potassium voltage-gated channel subfamily Q member 4 [Source:HGNC Symbol;Acc:HGNC:6298]
#INFO:	QUERY:	ENSG00000279345	RP3-522J7.7	N/A
#INFO:	QUERY:	ENSG00000267529	RP11-53B2.1	N/A
#INFO:	QUERY:	ENSG00000260572	RP11-16N11.2	N/A
#INFO:	QUERY:	ENSG00000230069	LRRC37A15P	leucine rich repeat containing 37 member A15, pseudogene [Source:HGNC Symbol;Acc:HGNC:43819]
#INFO:	QUERY:	ENSG00000229492	AC004019.10	N/A
#INFO:	QUERY:	ENSG00000205041	CTC-425O23.2	N/A
#INFO:	QUERY:	ENSG00000206630	SNORD60	small nucleolar RNA, C/D box 60 [Source:HGNC Symbol;Acc:HGNC:10217]
#INFO:	QUERY:	ENSG00000266171	RP11-769O8.1	N/A
#INFO:	QUERY:	ENSG00000188883	KLRG2	killer cell lectin like receptor G2 [Source:HGNC Symbol;Acc:HGNC:24778]
#INFO:	QUERY:	ENSG00000200381	RNA5S4	RNA, 5S ribosomal 4 [Source:HGNC Symbol;Acc:HGNC:34365]
#INFO:	QUERY:	ENSG00000166402	TUB	tubby bipartite transcription factor [Source:HGNC Symbol;Acc:HGNC:12406]
#INFO:	QUERY:	ENSG00000199337	RNA5S3	RNA, 5S ribosomal 3 [Source:HGNC Symbol;Acc:HGNC:34364]
#INFO:	QUERY:	ENSG00000112530	PACRG	PARK2 coregulated [Source:HGNC Symbol;Acc:HGNC:19152]
#INFO:	QUERY:	ENSG00000115956	PLEK	pleckstrin [Source:HGNC Symbol;Acc:HGNC:9070]
#INFO:	QUERY:	ENSG00000164742	ADCY1	adenylate cyclase 1 [Source:HGNC Symbol;Acc:HGNC:232]
#INFO:	QUERY:	ENSG00000208308	SNORA40	Small nucleolar RNA SNORA40 [Source:RFAM;Acc:RF00561]
#INFO:	QUERY:	ENSG00000177640	CASC2	cancer susceptibility candidate 2 (non-protein coding) [Source:HGNC Symbol;Acc:HGNC:22933]
#INFO:	QUERY:	ENSG00000140470	ADAMTS17	ADAM metallopeptidase with thrombospondin type 1 motif 17 [Source:HGNC Symbol;Acc:HGNC:17109]
#INFO:	QUERY:	ENSG00000279404	CTD-2542C24.5	N/A
#INFO:	QUERY:	ENSG00000112936	C7	complement C7 [Source:HGNC Symbol;Acc:HGNC:1346]
#INFO:	QUERY:	ENSG00000279175	CTA-414D7.1	N/A
#INFO:	QUERY:	ENSG00000198106	RP11-231C14.7	N/A
#INFO:	QUERY:	ENSG00000221303	SNORA79	small nucleolar RNA, H/ACA box 79 [Source:HGNC Symbol;Acc:HGNC:32665]
#INFO:	QUERY:	ENSG00000166035	LIPC	lipase C, hepatic type [Source:HGNC Symbol;Acc:HGNC:6619]
#INFO:	QUERY:	ENSG00000163673	DCLK3	doublecortin like kinase 3 [Source:HGNC Symbol;Acc:HGNC:19005]
#INFO:	QUERY:	ENSG00000272918	CTB-152G17.6	N/A
#INFO:	QUERY:	ENSG00000279159	RP3-394A18.1	N/A
#INFO:	QUERY:	ENSG00000163016	ALMS1P1	ALMS1, centrosome and basal body associated protein pseudogene 1 [Source:HGNC Symbol;Acc:HGNC:29586]
#INFO:	QUERY:	ENSG00000144649	FAM198A	family with sequence similarity 198 member A [Source:HGNC Symbol;Acc:HGNC:24485]
#INFO:	QUERY:	ENSG00000278829	RP11-358B23.7	N/A
#INFO:	QUERY:	ENSG00000206597	SNORA57	small nucleolar RNA, H/ACA box 57 [Source:HGNC Symbol;Acc:HGNC:32651]
#INFO:	QUERY:	ENSG00000239373	N/A	N/A
#INFO:	QUERY:	ENSG00000246851	RP11-544A12.8	N/A
#INFO:	QUERY:	ENSG00000226334	RP11-217B7.2	N/A
#INFO:	QUERY:	ENSG00000225783	MIAT	myocardial infarction associated transcript (non-protein coding) [Source:HGNC Symbol;Acc:HGNC:33425]
#INFO:	QUERY:	ENSG00000253636	RP11-531A24.5	N/A
#INFO:	QUERY:	ENSG00000254339	RP11-267L5.1	N/A
#INFO:	QUERY:	ENSG00000170382	LRRN2	leucine rich repeat neuronal 2 [Source:HGNC Symbol;Acc:HGNC:16914]
#INFO:	QUERY:	ENSG00000269699	ZIM2	zinc finger imprinted 2 [Source:HGNC Symbol;Acc:HGNC:12875]
#INFO:	QUERY:	ENSG00000201925	RNA5S15	RNA, 5S ribosomal 15 [Source:HGNC Symbol;Acc:HGNC:34376]
#INFO:	QUERY:	ENSG00000214575	CPEB1	cytoplasmic polyadenylation element binding protein 1 [Source:HGNC Symbol;Acc:HGNC:21744]
#INFO:	QUERY:	ENSG00000214787	MS4A4E	membrane spanning 4-domains A4E [Source:HGNC Symbol;Acc:HGNC:14284]
#INFO:	QUERY:	ENSG00000259380	RP11-346D14.1	N/A
#INFO:	QUERY:	ENSG00000198155	ZNF876P	zinc finger protein 876, pseudogene [Source:HGNC Symbol;Acc:HGNC:32472]
#INFO:	QUERY:	ENSG00000200624	RNA5S6	RNA, 5S ribosomal 6 [Source:HGNC Symbol;Acc:HGNC:34367]
#INFO:	QUERY:	ENSG00000175920	DOK7	docking protein 7 [Source:HGNC Symbol;Acc:HGNC:26594]
#INFO:	QUERY:	ENSG00000186453	FAM228A	family with sequence similarity 228 member A [Source:HGNC Symbol;Acc:HGNC:34418]
#INFO:	QUERY:	ENSG00000212643	ZRSR1	zinc finger CCCH-type, RNA binding motif and serine/arginine rich 1 [Source:HGNC Symbol;Acc:HGNC:12456]
#INFO:	QUERY:	ENSG00000114854	TNNC1	troponin C1, slow skeletal and cardiac type [Source:HGNC Symbol;Acc:HGNC:11943]
#INFO:	QUERY:	ENSG00000189431	RASSF10	Ras association domain family member 10 [Source:HGNC Symbol;Acc:HGNC:33984]
#INFO:	QUERY:	ENSG00000144648	ACKR2	atypical chemokine receptor 2 [Source:HGNC Symbol;Acc:HGNC:1565]
#INFO:	QUERY:	ENSG00000112294	ALDH5A1	aldehyde dehydrogenase 5 family member A1 [Source:HGNC Symbol;Acc:HGNC:408]
#INFO:	QUERY:	ENSG00000279129	RP11-264L1.2	N/A
#INFO:	QUERY:	ENSG00000232928	DDX3P1	DEAD-box helicase 3 pseudogene 1 [Source:HGNC Symbol;Acc:HGNC:42171]
#INFO:	QUERY:	ENSG00000111913	FAM65B	family with sequence similarity 65 member B [Source:HGNC Symbol;Acc:HGNC:13872]
#INFO:	QUERY:	ENSG00000111837	MAK	male germ cell associated kinase [Source:HGNC Symbol;Acc:HGNC:6816]
#INFO:	QUERY:	ENSG00000279281	RP11-226M10.3	N/A
#INFO:	QUERY:	ENSG00000271880	AGAP11	ArfGAP with GTPase domain, ankyrin repeat and PH domain 11 [Source:HGNC Symbol;Acc:HGNC:29421]
#INFO:	QUERY:	ENSG00000107736	CDH23	cadherin related 23 [Source:HGNC Symbol;Acc:HGNC:13733]
#INFO:	QUERY:	ENSG00000262155	RP11-266L9.5	N/A
#INFO:	QUERY:	ENSG00000235098	ANKRD65	ankyrin repeat domain 65 [Source:HGNC Symbol;Acc:HGNC:42950]
#INFO:	QUERY:	ENSG00000229589	ACVR2B-AS1	ACVR2B antisense RNA 1 [Source:HGNC Symbol;Acc:HGNC:44161]
#INFO:	QUERY:	ENSG00000134716	CYP2J2	cytochrome P450 family 2 subfamily J member 2 [Source:HGNC Symbol;Acc:HGNC:2634]
#INFO:	QUERY:	ENSG00000263276	RP11-96D1.10	N/A
#INFO:	QUERY:	ENSG00000219438	FAM19A5	family with sequence similarity 19 member A5, C-C motif chemokine like [Source:HGNC Symbol;Acc:HGNC:21592]
#INFO:	QUERY:	ENSG00000215644	GCGR	glucagon receptor [Source:HGNC Symbol;Acc:HGNC:4192]
#INFO:	QUERY:	ENSG00000249138	SLED1	proteoglycan 3 pseudogene [Source:EntrezGene;Acc:643036]
#INFO:	QUERY:	ENSG00000254936	AF131215.3	N/A
#INFO:	QUERY:	ENSG00000258730	ITPK1-AS1	ITPK1 antisense RNA 1 [Source:HGNC Symbol;Acc:HGNC:20132]
#INFO:	QUERY:	ENSG00000259523	RP11-680F8.3	N/A
#INFO:	QUERY:	ENSG00000184492	FOXD4L1	forkhead box D4-like 1 [Source:HGNC Symbol;Acc:HGNC:18521]
#INFO:	QUERY:	ENSG00000260672	RP11-1006G14.1	N/A
#INFO:	QUERY:	ENSG00000184330	S100A7A	S100 calcium binding protein A7A [Source:HGNC Symbol;Acc:HGNC:21657]
#INFO:	QUERY:	ENSG00000182601	HS3ST4	heparan sulfate-glucosamine 3-sulfotransferase 4 [Source:HGNC Symbol;Acc:HGNC:5200]
#INFO:	QUERY:	ENSG00000216809	RP11-57K17.1	N/A
#INFO:	QUERY:	ENSG00000136286	MYO1G	myosin IG [Source:HGNC Symbol;Acc:HGNC:13880]
#INFO:	QUERY:	ENSG00000183960	KCNH8	potassium voltage-gated channel subfamily H member 8 [Source:HGNC Symbol;Acc:HGNC:18864]
#INFO:	QUERY:	ENSG00000213057	C1ORF220	chromosome 1 open reading frame 220 [Source:HGNC Symbol;Acc:HGNC:33805]
#INFO:	QUERY:	ENSG00000231646	FSIP2-AS1	FSIP2 antisense RNA 1 [Source:HGNC Symbol;Acc:HGNC:40978]
#INFO:	QUERY:	ENSG00000112619	PRPH2	peripherin 2 [Source:HGNC Symbol;Acc:HGNC:9942]
#INFO:	QUERY:	ENSG00000142583	SLC2A5	solute carrier family 2 member 5 [Source:HGNC Symbol;Acc:HGNC:11010]
#INFO:	QUERY:	ENSG00000262660	RP13-1032I1.10	N/A
#INFO:	QUERY:	ENSG00000248971	KRT8P46	keratin 8 pseudogene 46 [Source:HGNC Symbol;Acc:HGNC:39880]
#INFO:	QUERY:	ENSG00000175463	TBC1D10C	TBC1 domain family member 10C [Source:HGNC Symbol;Acc:HGNC:24702]
#INFO:	QUERY:	ENSG00000110786	PTPN5	protein tyrosine phosphatase, non-receptor type 5 [Source:HGNC Symbol;Acc:HGNC:9657]
#INFO:	QUERY:	ENSG00000275468	LLNLR-304A6.2	N/A
#INFO:	QUERY:	ENSG00000270071	AP001172.2	N/A
#INFO:	QUERY:	ENSG00000261471	RP11-61F12.1	N/A
#INFO:	QUERY:	ENSG00000237596	RP13-143G15.4	N/A
#INFO:	QUERY:	ENSG00000243232	PCDHAC2	protocadherin alpha subfamily C, 2 [Source:HGNC Symbol;Acc:HGNC:8677]
#INFO:	QUERY:	ENSG00000230439	RP11-488P3.1	N/A
#INFO:	QUERY:	ENSG00000225345	SNX18P3	sorting nexin 18 pseudogene 3 [Source:HGNC Symbol;Acc:HGNC:39611]
#INFO:	QUERY:	ENSG00000239291	RP5-867C24.1	N/A
#INFO:	QUERY:	ENSG00000218676	BRD7P4	bromodomain containing 7 pseudogene 4 [Source:HGNC Symbol;Acc:HGNC:37630]
#INFO:	QUERY:	ENSG00000224721	AC007182.6	N/A
#INFO:	QUERY:	ENSG00000202354	RNY3	RNA, Ro-associated Y3 [Source:HGNC Symbol;Acc:HGNC:10243]
#INFO:	QUERY:	ENSG00000243799	PEX5L-AS1	PEX5L antisense RNA 1 [Source:HGNC Symbol;Acc:HGNC:41251]
#INFO:	QUERY:	ENSG00000184313	MROH7	maestro heat like repeat family member 7 [Source:HGNC Symbol;Acc:HGNC:24802]
#INFO:	QUERY:	ENSG00000180846	CSNK1G2-AS1	CSNK1G2 antisense RNA 1 [Source:HGNC Symbol;Acc:HGNC:28604]
#INFO:	QUERY:	ENSG00000117115	PADI2	peptidyl arginine deiminase 2 [Source:HGNC Symbol;Acc:HGNC:18341]
#INFO:	QUERY:	ENSG00000169507	SLC38A11	solute carrier family 38 member 11 [Source:HGNC Symbol;Acc:HGNC:26836]
#INFO:	QUERY:	ENSG00000149418	ST14	suppression of tumorigenicity 14 [Source:HGNC Symbol;Acc:HGNC:11344]
#INFO:	QUERY:	ENSG00000139220	PPFIA2	PTPRF interacting protein alpha 2 [Source:HGNC Symbol;Acc:HGNC:9246]
#INFO:	QUERY:	ENSG00000129204	USP6	ubiquitin specific peptidase 6 [Source:HGNC Symbol;Acc:HGNC:12629]
#INFO:	QUERY:	ENSG00000279078	SND1-IT1	SND1 intronic transcript 1 [Source:HGNC Symbol;Acc:HGNC:24158]
#INFO:	QUERY:	ENSG00000237749	RP3-423B22.5	N/A
#INFO:	QUERY:	ENSG00000237307	SRRM1P3	serine/arginine repetitive matrix 1 pseudogene 3 [Source:HGNC Symbol;Acc:HGNC:38164]
#INFO:	QUERY:	ENSG00000231852	CYP21A2	cytochrome P450 family 21 subfamily A member 2 [Source:HGNC Symbol;Acc:HGNC:2600]
#INFO:	QUERY:	ENSG00000133808	MICALCL	MICAL C-terminal like [Source:HGNC Symbol;Acc:HGNC:25933]
#INFO:	QUERY:	ENSG00000275871	RP11-394O4.6	N/A
#INFO:	QUERY:	ENSG00000133019	CHRM3	cholinergic receptor muscarinic 3 [Source:HGNC Symbol;Acc:HGNC:1952]
#INFO:	QUERY:	ENSG00000265577	N/A	N/A
#INFO:	QUERY:	ENSG00000199631	SNORD33	small nucleolar RNA, C/D box 33 [Source:HGNC Symbol;Acc:HGNC:10160]
#INFO:	QUERY:	ENSG00000221953	C1ORF229	chromosome 1 open reading frame 229 [Source:HGNC Symbol;Acc:HGNC:33759]
#INFO:	QUERY:	ENSG00000134121	CHL1	cell adhesion molecule L1 like [Source:HGNC Symbol;Acc:HGNC:1939]
#INFO:	QUERY:	ENSG00000270103	RNU11	N/A
#INFO:	QUERY:	ENSG00000207360	RNU6-14P	RNA, U6 small nuclear 14, pseudogene [Source:HGNC Symbol;Acc:HGNC:34258]
#INFO:	QUERY:	ENSG00000200983	SNORA3A	small nucleolar RNA, H/ACA box 3A [Source:HGNC Symbol;Acc:HGNC:32586]
#INFO:	QUERY:	ENSG00000236973	GAPDHP51	glyceraldehyde 3 phosphate dehydrogenase pseudogene 51 [Source:HGNC Symbol;Acc:HGNC:38557]
#INFO:	QUERY:	ENSG00000122728	TAF1L	TATA-box binding protein associated factor 1 like [Source:HGNC Symbol;Acc:HGNC:18056]
#INFO:	QUERY:	ENSG00000144619	CNTN4	contactin 4 [Source:HGNC Symbol;Acc:HGNC:2174]
#INFO:	QUERY:	ENSG00000259135	RP11-671J11.4	N/A
#INFO:	QUERY:	ENSG00000111344	RASAL1	RAS protein activator like 1 [Source:HGNC Symbol;Acc:HGNC:9873]
#INFO:	QUERY:	ENSG00000130518	KIAA1683	KIAA1683 [Source:HGNC Symbol;Acc:HGNC:29350]
#INFO:	QUERY:	ENSG00000269514	RP11-370I10.12	N/A
#INFO:	QUERY:	ENSG00000198203	SULT1C2	sulfotransferase family 1C member 2 [Source:HGNC Symbol;Acc:HGNC:11456]
#INFO:	QUERY:	ENSG00000231588	SHQ1P1	SHQ1, H/ACA ribonucleoprotein assembly factor pseudogene 1 [Source:HGNC Symbol;Acc:HGNC:45013]
#INFO:	QUERY:	ENSG00000112782	CLIC5	chloride intracellular channel 5 [Source:HGNC Symbol;Acc:HGNC:13517]
#INFO:	QUERY:	ENSG00000276116	FUT8-AS1	FUT8 antisense RNA 1 [Source:HGNC Symbol;Acc:HGNC:44294]
#INFO:	QUERY:	ENSG00000199785	SNORA52	small nucleolar RNA, H/ACA box 52 [Source:HGNC Symbol;Acc:HGNC:32645]
#INFO:	QUERY:	ENSG00000236194	AC003104.1	N/A
#INFO:	QUERY:	ENSG00000202444	RNU5E-6P	RNA, U5E small nuclear 6, pseudogene [Source:HGNC Symbol;Acc:HGNC:42522]
#INFO:	QUERY:	ENSG00000125730	C3	complement C3 [Source:HGNC Symbol;Acc:HGNC:1318]
#INFO:	QUERY:	ENSG00000272055	RNU6-6P	RNA, U6 small nuclear 6, pseudogene [Source:HGNC Symbol;Acc:HGNC:10228]
#INFO:	QUERY:	ENSG00000270480	RP11-57B24.1	N/A
#INFO:	QUERY:	ENSG00000221857	CTD-2527I21.4	N/A
#INFO:	QUERY:	ENSG00000140968	IRF8	interferon regulatory factor 8 [Source:HGNC Symbol;Acc:HGNC:5358]
#INFO:	QUERY:	ENSG00000262652	RP13-638C3.2	N/A
#INFO:	QUERY:	ENSG00000207001	SNORD116-2	small nucleolar RNA, C/D box 116-2 [Source:HGNC Symbol;Acc:HGNC:33068]
#INFO:	QUERY:	ENSG00000234338	RP11-797H7.1	N/A
#INFO:	QUERY:	ENSG00000256139	RP11-968O1.5	N/A
#INFO:	QUERY:	ENSG00000256239	N/A	N/A
#INFO:	QUERY:	ENSG00000170482	SLC23A1	solute carrier family 23 member 1 [Source:HGNC Symbol;Acc:HGNC:10974]
#INFO:	QUERY:	ENSG00000270433	RP11-124D2.7	N/A
#INFO:	QUERY:	ENSG00000203867	RBM20	RNA binding motif protein 20 [Source:HGNC Symbol;Acc:HGNC:27424]
#INFO:	QUERY:	ENSG00000198077	CYP2A7	cytochrome P450 family 2 subfamily A member 7 [Source:HGNC Symbol;Acc:HGNC:2611]
#INFO:	QUERY:	ENSG00000225556	C2CD4D	C2 calcium dependent domain containing 4D [Source:HGNC Symbol;Acc:HGNC:37210]
#INFO:	QUERY:	ENSG00000255438	CTD-2653D5.1	N/A
#INFO:	QUERY:	ENSG00000261758	RP11-102M11.2	N/A
#INFO:	QUERY:	ENSG00000205271	N/A	N/A
#INFO:	QUERY:	ENSG00000164061	BSN	bassoon presynaptic cytomatrix protein [Source:HGNC Symbol;Acc:HGNC:1117]
#INFO:	QUERY:	ENSG00000225937	PCA3	prostate cancer associated 3 (non-protein coding) [Source:HGNC Symbol;Acc:HGNC:8637]
#INFO:	QUERY:	ENSG00000213240	RP11-458D21.5	N/A
#INFO:	QUERY:	ENSG00000115353	TACR1	tachykinin receptor 1 [Source:HGNC Symbol;Acc:HGNC:11526]
#INFO:	QUERY:	ENSG00000278891	RP11-246E12.2	N/A
#INFO:	QUERY:	ENSG00000183798	EMILIN3	elastin microfibril interfacer 3 [Source:HGNC Symbol;Acc:HGNC:16123]
#INFO:	QUERY:	ENSG00000278865	CTD-2154B17.2	N/A
#INFO:	QUERY:	ENSG00000116783	TNNI3K	TNNI3 interacting kinase [Source:HGNC Symbol;Acc:HGNC:19661]
#INFO:	QUERY:	ENSG00000260279	AC137932.5	N/A
#INFO:	QUERY:	ENSG00000259635	AC100830.3	N/A
#INFO:	QUERY:	ENSG00000235989	MORC2-AS1	MORC2 antisense RNA 1 [Source:HGNC Symbol;Acc:HGNC:26662]
#INFO:	QUERY:	ENSG00000236756	DNAJC9-AS1	DNAJC9 antisense RNA 1 [Source:HGNC Symbol;Acc:HGNC:31432]
#INFO:	QUERY:	ENSG00000248103	CTC-338M12.9	N/A
#INFO:	QUERY:	ENSG00000225526	MKRN2OS	MKRN2 opposite strand [Source:HGNC Symbol;Acc:HGNC:40375]
#INFO:	QUERY:	ENSG00000248472	DDX11L9	DEAD/H-box helicase 11 like 9 [Source:HGNC Symbol;Acc:HGNC:37109]
#INFO:	QUERY:	ENSG00000162825	NBPF20	neuroblastoma breakpoint family member 20 [Source:HGNC Symbol;Acc:HGNC:32000]
#INFO:	QUERY:	ENSG00000182397	DNM1P46	dynamin 1 pseudogene 46 [Source:HGNC Symbol;Acc:HGNC:35199]
#INFO:	QUERY:	ENSG00000255970	RP11-43N5.1	N/A
#INFO:	QUERY:	ENSG00000157103	SLC6A1	solute carrier family 6 member 1 [Source:HGNC Symbol;Acc:HGNC:11042]
#INFO:	QUERY:	ENSG00000140009	ESR2	estrogen receptor 2 [Source:HGNC Symbol;Acc:HGNC:3468]
#INFO:	QUERY:	ENSG00000277363	SRCIN1	SRC kinase signaling inhibitor 1 [Source:HGNC Symbol;Acc:HGNC:29506]
#INFO:	QUERY:	ENSG00000116985	BMP8B	bone morphogenetic protein 8b [Source:HGNC Symbol;Acc:HGNC:1075]
#INFO:	QUERY:	ENSG00000137098	SPAG8	sperm associated antigen 8 [Source:HGNC Symbol;Acc:HGNC:14105]
#INFO:	QUERY:	ENSG00000254357	RP11-628E19.2	N/A
#INFO:	QUERY:	ENSG00000237053	FUCA1P1	fucosidase, alpha-L- 1, tissue pseudogene 1 [Source:HGNC Symbol;Acc:HGNC:4007]
#INFO:	QUERY:	ENSG00000244682	FCGR2C	Fc fragment of IgG receptor IIc (gene/pseudogene) [Source:HGNC Symbol;Acc:HGNC:15626]
#INFO:	QUERY:	ENSG00000248568	KRT8P48	keratin 8 pseudogene 48 [Source:HGNC Symbol;Acc:HGNC:48344]
#INFO:	QUERY:	ENSG00000250461	RP11-631M6.2	N/A
#INFO:	QUERY:	ENSG00000224318	CHL1-AS2	CHL1 antisense RNA 2 [Source:HGNC Symbol;Acc:HGNC:40147]
#INFO:	QUERY:	ENSG00000170629	DPY19L2P2	DPY19L2 pseudogene 2 [Source:HGNC Symbol;Acc:HGNC:21764]
#INFO:	QUERY:	ENSG00000259581	TYRO3P	TYRO3P protein tyrosine kinase pseudogene [Source:HGNC Symbol;Acc:HGNC:12447]
#INFO:	QUERY:	ENSG00000214076	CPSF1P1	cleavage and polyadenylation specific factor 1 pseudogene 1 [Source:HGNC Symbol;Acc:HGNC:19251]
#INFO:	QUERY:	ENSG00000174611	KY	kyphoscoliosis peptidase [Source:HGNC Symbol;Acc:HGNC:26576]
#INFO:	QUERY:	ENSG00000264324	RP11-287D1.3	N/A
#INFO:	QUERY:	ENSG00000259209	RP5-991G20.2	N/A
#INFO:	QUERY:	ENSG00000181541	MAB21L2	mab-21 like 2 [Source:HGNC Symbol;Acc:HGNC:6758]
#INFO:	QUERY:	ENSG00000197146	N/A	N/A
#INFO:	QUERY:	ENSG00000177173	NAP1L4P1	nucleosome assembly protein 1 like 4 pseudogene 1 [Source:HGNC Symbol;Acc:HGNC:39740]
#INFO:	QUERY:	ENSG00000215559	ANKRD20A11P	ankyrin repeat domain 20 family member A11, pseudogene [Source:HGNC Symbol;Acc:HGNC:42024]
#INFO:	QUERY:	ENSG00000161649	CD300LG	CD300 molecule like family member g [Source:HGNC Symbol;Acc:HGNC:30455]
#INFO:	QUERY:	ENSG00000165478	HEPACAM	hepatic and glial cell adhesion molecule [Source:HGNC Symbol;Acc:HGNC:26361]
#INFO:	QUERY:	ENSG00000206875	RNU6-761P	RNA, U6 small nuclear 761, pseudogene [Source:HGNC Symbol;Acc:HGNC:47724]
#INFO:	QUERY:	ENSG00000139044	B4GALNT3	beta-1,4-N-acetyl-galactosaminyltransferase 3 [Source:HGNC Symbol;Acc:HGNC:24137]
#INFO:	QUERY:	ENSG00000171659	GPR34	G protein-coupled receptor 34 [Source:HGNC Symbol;Acc:HGNC:4490]
#INFO:	QUERY:	ENSG00000260141	RP11-19N8.4	N/A
#INFO:	QUERY:	ENSG00000123095	BHLHE41	basic helix-loop-helix family member e41 [Source:HGNC Symbol;Acc:HGNC:16617]
#INFO:	QUERY:	ENSG00000129167	TPH1	tryptophan hydroxylase 1 [Source:HGNC Symbol;Acc:HGNC:12008]
#INFO:	QUERY:	ENSG00000261420	RP1-168L15.5	N/A
#INFO:	QUERY:	ENSG00000162931	TRIM17	tripartite motif containing 17 [Source:HGNC Symbol;Acc:HGNC:13430]
#INFO:	QUERY:	ENSG00000119535	CSF3R	colony stimulating factor 3 receptor [Source:HGNC Symbol;Acc:HGNC:2439]
#INFO:	QUERY:	ENSG00000271857	RP1-244F24.1	N/A
#INFO:	QUERY:	ENSG00000204851	PNMAL2	paraneoplastic Ma antigen family like 2 [Source:HGNC Symbol;Acc:HGNC:29206]
#INFO:	QUERY:	ENSG00000229206	RP11-397O4.1	N/A
#INFO:	QUERY:	ENSG00000244968	LIFR-AS1	LIFR antisense RNA 1 [Source:HGNC Symbol;Acc:HGNC:43600]
#INFO:	QUERY:	ENSG00000207093	SNORD116-8	small nucleolar RNA, C/D box 116-8 [Source:HGNC Symbol;Acc:HGNC:33074]
#INFO:	QUERY:	ENSG00000270249	RP11-514P8.7	N/A
#INFO:	QUERY:	ENSG00000276545	PCDHGB9P	protocadherin gamma subfamily B, 9 pseudogene [Source:HGNC Symbol;Acc:HGNC:15688]
#INFO:	QUERY:	ENSG00000130032	PRRG3	proline rich and Gla domain 3 [Source:HGNC Symbol;Acc:HGNC:30798]
#INFO:	QUERY:	ENSG00000273218	LLNLR-246C6.1	N/A
#INFO:	QUERY:	ENSG00000229246	LINC00377	long intergenic non-protein coding RNA 377 [Source:HGNC Symbol;Acc:HGNC:42703]
#INFO:	QUERY:	ENSG00000232334	RP11-47G11.2	N/A
#INFO:	QUERY:	ENSG00000253190	AC084082.3	N/A
#INFO:	QUERY:	ENSG00000188305	C19ORF35	chromosome 19 open reading frame 35 [Source:HGNC Symbol;Acc:HGNC:24793]
#INFO:	QUERY:	ENSG00000215481	BCRP3	breakpoint cluster region pseudogene 3 [Source:HGNC Symbol;Acc:HGNC:1016]
#INFO:	QUERY:	ENSG00000158458	NRG2	neuregulin 2 [Source:HGNC Symbol;Acc:HGNC:7998]
#INFO:	QUERY:	ENSG00000162881	OXER1	oxoeicosanoid receptor 1 [Source:HGNC Symbol;Acc:HGNC:24884]
#INFO:	QUERY:	ENSG00000258017	RP11-386G11.10	N/A
#INFO:	QUERY:	ENSG00000123500	COL10A1	collagen type X alpha 1 chain [Source:HGNC Symbol;Acc:HGNC:2185]
#INFO:	QUERY:	ENSG00000166405	RIC3	RIC3 acetylcholine receptor chaperone [Source:HGNC Symbol;Acc:HGNC:30338]
#INFO:	QUERY:	ENSG00000169313	P2RY12	purinergic receptor P2Y12 [Source:HGNC Symbol;Acc:HGNC:18124]
#INFO:	QUERY:	ENSG00000250295	RDH10-AS1	RDH10 antisense RNA 1 [Source:HGNC Symbol;Acc:HGNC:51658]
#INFO:	QUERY:	ENSG00000120057	SFRP5	secreted frizzled related protein 5 [Source:HGNC Symbol;Acc:HGNC:10779]
#INFO:	QUERY:	ENSG00000132837	DMGDH	dimethylglycine dehydrogenase [Source:HGNC Symbol;Acc:HGNC:24475]
#INFO:	QUERY:	ENSG00000248485	PCP4L1	Purkinje cell protein 4 like 1 [Source:HGNC Symbol;Acc:HGNC:20448]
#INFO:	QUERY:	ENSG00000232994	RPL7P14	ribosomal protein L7 pseudogene 14 [Source:HGNC Symbol;Acc:HGNC:35984]
#INFO:	QUERY:	ENSG00000183878	UTY	ubiquitously transcribed tetratricopeptide repeat containing, Y-linked [Source:HGNC Symbol;Acc:HGNC:12638]
#INFO:	QUERY:	ENSG00000177301	KCNA2	potassium voltage-gated channel subfamily A member 2 [Source:HGNC Symbol;Acc:HGNC:6220]
#INFO:	QUERY:	ENSG00000276058	STMN1P1	stathmin 1 pseudogene 1 [Source:HGNC Symbol;Acc:HGNC:44062]
#INFO:	QUERY:	ENSG00000238317	SNORD11	small nucleolar RNA, C/D box 11 [Source:HGNC Symbol;Acc:HGNC:32707]
#INFO:	QUERY:	ENSG00000227568	SNX18P26	sorting nexin 18 pseudogene 26 [Source:HGNC Symbol;Acc:HGNC:39634]
#INFO:	QUERY:	ENSG00000225194	LINC00092	long intergenic non-protein coding RNA 92 [Source:HGNC Symbol;Acc:HGNC:31408]
#INFO:	QUERY:	ENSG00000152582	SPEF2	sperm flagellar 2 [Source:HGNC Symbol;Acc:HGNC:26293]
#INFO:	QUERY:	ENSG00000205959	RP11-689P11.2	N/A
#INFO:	QUERY:	ENSG00000236449	AC018890.6	N/A
#INFO:	QUERY:	ENSG00000182013	PNMAL1	paraneoplastic Ma antigen family like 1 [Source:HGNC Symbol;Acc:HGNC:25578]
[truncated: 772 more rows]
