# Supplementary material for: The Human Blood-Nerve Barrier Transcriptome
Source: Sci Rep. 2017 Dec 12;7:17477. doi: 10.1038/s41598-017-17475-y (PMC5727190; doi:10.1038/s41598-017-17475-y)
Supplement: Supplementary file 7 — Dataset 6 [file 41598_2017_17475_MOESM7_ESM.xlsx]

## Sheet: gProfiler
#	signf	p-value	T	Q	Q&T	Q&T/Q	Q&T/T	term ID	t type	t group	t name	t depth	Q&T list
#
1	!	0.00935	6132	221	105	0.475	0.017	GO:0023052	BP	3	signaling	1	ENSG00000000938,ENSG00000005513,ENSG00000011347,ENSG00000018236,ENSG00000047365,ENSG00000065361,ENSG00000067141,ENSG00000078053,ENSG00000079215,ENSG00000085741,ENSG00000088320,ENSG00000100033,ENSG00000100146,ENSG00000101197,ENSG00000103449,ENSG00000104490,ENSG00000104888,ENSG00000105357,ENSG00000106236,ENSG00000107242,ENSG00000108231,ENSG00000108556,ENSG00000108830,ENSG00000110324,ENSG00000116574…
1	!	0.00846	6120	221	105	0.475	0.017	GO:0044700	BP	3	single organism signaling	2	ENSG00000000938,ENSG00000005513,ENSG00000011347,ENSG00000018236,ENSG00000047365,ENSG00000065361,ENSG00000067141,ENSG00000078053,ENSG00000079215,ENSG00000085741,ENSG00000088320,ENSG00000100033,ENSG00000100146,ENSG00000101197,ENSG00000103449,ENSG00000104490,ENSG00000104888,ENSG00000105357,ENSG00000106236,ENSG00000107242,ENSG00000108231,ENSG00000108556,ENSG00000108830,ENSG00000110324,ENSG00000116574…
1	!	0.00212	2151	221	51	0.231	0.024	GO:0007399	BP	2	nervous system development	1	ENSG00000005471,ENSG00000005513,ENSG00000018236,ENSG00000036530,ENSG00000055732,ENSG00000065361,ENSG00000067141,ENSG00000079215,ENSG00000085741,ENSG00000100146,ENSG00000103449,ENSG00000104888,ENSG00000106278,ENSG00000108231,ENSG00000108830,ENSG00000112294,ENSG00000113805,ENSG00000124479,ENSG00000126500,ENSG00000133710,ENSG00000136040,ENSG00000137474,ENSG00000139549,ENSG00000142611,ENSG00000143126…
1	!	0.0148	1435	221	37	0.167	0.026	GO:0022008	BP	2	neurogenesis	2	ENSG00000005513,ENSG00000018236,ENSG00000055732,ENSG00000065361,ENSG00000067141,ENSG00000079215,ENSG00000085741,ENSG00000100146,ENSG00000103449,ENSG00000106278,ENSG00000108231,ENSG00000108830,ENSG00000126500,ENSG00000133710,ENSG00000136040,ENSG00000137474,ENSG00000142611,ENSG00000143126,ENSG00000146938,ENSG00000148053,ENSG00000148826,ENSG00000149256,ENSG00000150471,ENSG00000160307,ENSG00000162552…
1	!	0.00282	6147	221	107	0.484	0.017	GO:0007154	BP	1	cell communication	1	ENSG00000000938,ENSG00000005513,ENSG00000011347,ENSG00000018236,ENSG00000047365,ENSG00000065361,ENSG00000067141,ENSG00000078053,ENSG00000079215,ENSG00000085741,ENSG00000088320,ENSG00000100033,ENSG00000100146,ENSG00000101197,ENSG00000103449,ENSG00000104490,ENSG00000104888,ENSG00000105357,ENSG00000106236,ENSG00000107242,ENSG00000108231,ENSG00000108556,ENSG00000108830,ENSG00000110324,ENSG00000116574…
1	!	0.0417	5083	221	89	0.403	0.018	GO:0071944	CC	4	cell periphery	1	ENSG00000000938,ENSG00000005471,ENSG00000011347,ENSG00000018236,ENSG00000055732,ENSG00000065361,ENSG00000067141,ENSG00000067840,ENSG00000071991,ENSG00000078053,ENSG00000079215,ENSG00000101198,ENSG00000104888,ENSG00000106278,ENSG00000108556,ENSG00000110324,ENSG00000113805,ENSG00000116574,ENSG00000120729,ENSG00000122679,ENSG00000123500,ENSG00000125637,ENSG00000125675,ENSG00000126500,ENSG00000128266…
#INFO:	PARAMETERS: sort_by_structure = 1
#INFO:	PARAMETERS: significant = 1
#INFO:	PARAMETERS: user_thr = 1.00
#INFO:	PARAMETERS: organism = hsapiens
#INFO:	PARAMETERS: analytical = 1
#INFO:	User: http
#INFO:	Host: arak-prod
#INFO:	Time: 2017-4-4 16:56:29
#INFO:	Version: r1709_e87_eg34
#WARNING:	Gene ENSG00000132498 in query [1/154] is not recognized, skipping!
#WARNING:	Gene ENSG00000183748 in query [1/158] is not recognized, skipping!
#WARNING:	Gene ENSG00000188384 in query [1/161] is not recognized, skipping!
#WARNING:	Gene ENSG00000196927 in query [1/163] is not recognized, skipping!
#WARNING:	Gene ENSG00000198305 in query [1/166] is not recognized, skipping!
#WARNING:	Gene ENSG00000205147 in query [1/169] is not recognized, skipping!
#WARNING:	Gene ENSG00000205271 in query [1/170] is not recognized, skipping!
#WARNING:	Gene ENSG00000205275 in query [1/171] is not recognized, skipping!
#WARNING:	Gene ENSG00000205565 in query [1/172] is not recognized, skipping!
#WARNING:	Gene ENSG00000213165 in query [1/178] is not recognized, skipping!
#WARNING:	Gene ENSG00000225273 in query [1/199] is not recognized, skipping!
#WARNING:	Gene ENSG00000235373 in query [1/233] is not recognized, skipping!
#INFO:	Effective domain size for GO: 18711, threshold 1.8e-05
#INFO:
#INFO:	--- Gene names and descriptions
#INFO:
#INFO:	QUERY:	ENSG00000000938	FGR	FGR proto-oncogene, Src family tyrosine kinase [Source:HGNC Symbol;Acc:HGNC:3697]
#INFO:	QUERY:	ENSG00000005471	ABCB4	ATP binding cassette subfamily B member 4 [Source:HGNC Symbol;Acc:HGNC:45]
#INFO:	QUERY:	ENSG00000005513	SOX8	SRY-box 8 [Source:HGNC Symbol;Acc:HGNC:11203]
#INFO:	QUERY:	ENSG00000011347	SYT7	synaptotagmin 7 [Source:HGNC Symbol;Acc:HGNC:11514]
#INFO:	QUERY:	ENSG00000018236	CNTN1	contactin 1 [Source:HGNC Symbol;Acc:HGNC:2171]
#INFO:	QUERY:	ENSG00000021826	CPS1	carbamoyl-phosphate synthase 1 [Source:HGNC Symbol;Acc:HGNC:2323]
#INFO:	QUERY:	ENSG00000030419	IKZF2	IKAROS family zinc finger 2 [Source:HGNC Symbol;Acc:HGNC:13177]
#INFO:	QUERY:	ENSG00000036530	CYP46A1	cytochrome P450 family 46 subfamily A member 1 [Source:HGNC Symbol;Acc:HGNC:2641]
#INFO:	QUERY:	ENSG00000047365	ARAP2	ArfGAP with RhoGAP domain, ankyrin repeat and PH domain 2 [Source:HGNC Symbol;Acc:HGNC:16924]
#INFO:	QUERY:	ENSG00000055732	MCOLN3	mucolipin 3 [Source:HGNC Symbol;Acc:HGNC:13358]
#INFO:	QUERY:	ENSG00000065361	ERBB3	erb-b2 receptor tyrosine kinase 3 [Source:HGNC Symbol;Acc:HGNC:3431]
#INFO:	QUERY:	ENSG00000067141	NEO1	neogenin 1 [Source:HGNC Symbol;Acc:HGNC:7754]
#INFO:	QUERY:	ENSG00000067840	PDZD4	PDZ domain containing 4 [Source:HGNC Symbol;Acc:HGNC:21167]
#INFO:	QUERY:	ENSG00000070526	ST6GALNAC1	ST6 N-acetylgalactosaminide alpha-2,6-sialyltransferase 1 [Source:HGNC Symbol;Acc:HGNC:23614]
#INFO:	QUERY:	ENSG00000071991	CDH19	cadherin 19 [Source:HGNC Symbol;Acc:HGNC:1758]
#INFO:	QUERY:	ENSG00000078053	AMPH	amphiphysin [Source:HGNC Symbol;Acc:HGNC:471]
#INFO:	QUERY:	ENSG00000079215	SLC1A3	solute carrier family 1 member 3 [Source:HGNC Symbol;Acc:HGNC:10941]
#INFO:	QUERY:	ENSG00000085741	WNT11	Wnt family member 11 [Source:HGNC Symbol;Acc:HGNC:12776]
#INFO:	QUERY:	ENSG00000088320	REM1	RRAD and GEM like GTPase 1 [Source:HGNC Symbol;Acc:HGNC:15922]
#INFO:	QUERY:	ENSG00000091622	PITPNM3	PITPNM family member 3 [Source:HGNC Symbol;Acc:HGNC:21043]
#INFO:	QUERY:	ENSG00000100033	PRODH	proline dehydrogenase 1 [Source:HGNC Symbol;Acc:HGNC:9453]
#INFO:	QUERY:	ENSG00000100146	SOX10	SRY-box 10 [Source:HGNC Symbol;Acc:HGNC:11190]
#INFO:	QUERY:	ENSG00000101197	BIRC7	baculoviral IAP repeat containing 7 [Source:HGNC Symbol;Acc:HGNC:13702]
#INFO:	QUERY:	ENSG00000101198	NKAIN4	Na+/K+ transporting ATPase interacting 4 [Source:HGNC Symbol;Acc:HGNC:16191]
#INFO:	QUERY:	ENSG00000101825	MXRA5	matrix remodeling associated 5 [Source:HGNC Symbol;Acc:HGNC:7539]
#INFO:	QUERY:	ENSG00000103449	SALL1	spalt like transcription factor 1 [Source:HGNC Symbol;Acc:HGNC:10524]
#INFO:	QUERY:	ENSG00000104490	NCALD	neurocalcin delta [Source:HGNC Symbol;Acc:HGNC:7655]
#INFO:	QUERY:	ENSG00000104888	SLC17A7	solute carrier family 17 member 7 [Source:HGNC Symbol;Acc:HGNC:16704]
#INFO:	QUERY:	ENSG00000105357	MYH14	myosin heavy chain 14 [Source:HGNC Symbol;Acc:HGNC:23212]
#INFO:	QUERY:	ENSG00000105717	PBX4	PBX homeobox 4 [Source:HGNC Symbol;Acc:HGNC:13403]
#INFO:	QUERY:	ENSG00000106236	NPTX2	neuronal pentraxin 2 [Source:HGNC Symbol;Acc:HGNC:7953]
#INFO:	QUERY:	ENSG00000106278	PTPRZ1	protein tyrosine phosphatase, receptor type Z1 [Source:HGNC Symbol;Acc:HGNC:9685]
#INFO:	QUERY:	ENSG00000107242	PIP5K1B	phosphatidylinositol-4-phosphate 5-kinase type 1 beta [Source:HGNC Symbol;Acc:HGNC:8995]
#INFO:	QUERY:	ENSG00000108231	LGI1	leucine rich glioma inactivated 1 [Source:HGNC Symbol;Acc:HGNC:6572]
#INFO:	QUERY:	ENSG00000108556	CHRNE	cholinergic receptor nicotinic epsilon subunit [Source:HGNC Symbol;Acc:HGNC:1966]
#INFO:	QUERY:	ENSG00000108830	RND2	Rho family GTPase 2 [Source:HGNC Symbol;Acc:HGNC:18315]
#INFO:	QUERY:	ENSG00000110324	IL10RA	interleukin 10 receptor subunit alpha [Source:HGNC Symbol;Acc:HGNC:5964]
#INFO:	QUERY:	ENSG00000111058	ACSS3	acyl-CoA synthetase short-chain family member 3 [Source:HGNC Symbol;Acc:HGNC:24723]
#INFO:	QUERY:	ENSG00000112294	ALDH5A1	aldehyde dehydrogenase 5 family member A1 [Source:HGNC Symbol;Acc:HGNC:408]
#INFO:	QUERY:	ENSG00000113805	CNTN3	contactin 3 [Source:HGNC Symbol;Acc:HGNC:2173]
#INFO:	QUERY:	ENSG00000116574	RHOU	ras homolog family member U [Source:HGNC Symbol;Acc:HGNC:17794]
#INFO:	QUERY:	ENSG00000116985	BMP8B	bone morphogenetic protein 8b [Source:HGNC Symbol;Acc:HGNC:1075]
#INFO:	QUERY:	ENSG00000118997	DNAH7	dynein axonemal heavy chain 7 [Source:HGNC Symbol;Acc:HGNC:18661]
#INFO:	QUERY:	ENSG00000120729	MYOT	myotilin [Source:HGNC Symbol;Acc:HGNC:12399]
#INFO:	QUERY:	ENSG00000122679	RAMP3	receptor activity modifying protein 3 [Source:HGNC Symbol;Acc:HGNC:9845]
#INFO:	QUERY:	ENSG00000123243	ITIH5	inter-alpha-trypsin inhibitor heavy chain family member 5 [Source:HGNC Symbol;Acc:HGNC:21449]
#INFO:	QUERY:	ENSG00000123360	PDE1B	phosphodiesterase 1B [Source:HGNC Symbol;Acc:HGNC:8775]
#INFO:	QUERY:	ENSG00000123500	COL10A1	collagen type X alpha 1 chain [Source:HGNC Symbol;Acc:HGNC:2185]
#INFO:	QUERY:	ENSG00000124440	HIF3A	hypoxia inducible factor 3 alpha subunit [Source:HGNC Symbol;Acc:HGNC:15825]
#INFO:	QUERY:	ENSG00000124479	NDP	NDP, norrin cystine knot growth factor [Source:HGNC Symbol;Acc:HGNC:7678]
#INFO:	QUERY:	ENSG00000125355	TMEM255A	transmembrane protein 255A [Source:HGNC Symbol;Acc:HGNC:26086]
#INFO:	QUERY:	ENSG00000125637	PSD4	pleckstrin and Sec7 domain containing 4 [Source:HGNC Symbol;Acc:HGNC:19096]
#INFO:	QUERY:	ENSG00000125675	GRIA3	glutamate ionotropic receptor AMPA type subunit 3 [Source:HGNC Symbol;Acc:HGNC:4573]
#INFO:	QUERY:	ENSG00000125804	FAM182A	family with sequence similarity 182 member A [Source:HGNC Symbol;Acc:HGNC:16222]
#INFO:	QUERY:	ENSG00000126500	FLRT1	fibronectin leucine rich transmembrane protein 1 [Source:HGNC Symbol;Acc:HGNC:3760]
#INFO:	QUERY:	ENSG00000127241	MASP1	mannan binding lectin serine peptidase 1 [Source:HGNC Symbol;Acc:HGNC:6901]
#INFO:	QUERY:	ENSG00000128045	RASL11B	RAS like family 11 member B [Source:HGNC Symbol;Acc:HGNC:23804]
#INFO:	QUERY:	ENSG00000128266	GNAZ	G protein subunit alpha z [Source:HGNC Symbol;Acc:HGNC:4395]
#INFO:	QUERY:	ENSG00000129009	ISLR	immunoglobulin superfamily containing leucine rich repeat [Source:HGNC Symbol;Acc:HGNC:6133]
#INFO:	QUERY:	ENSG00000130762	ARHGEF16	Rho guanine nucleotide exchange factor 16 [Source:HGNC Symbol;Acc:HGNC:15515]
#INFO:	QUERY:	ENSG00000132498	N/A	N/A
#INFO:	QUERY:	ENSG00000132854	KANK4	KN motif and ankyrin repeat domains 4 [Source:HGNC Symbol;Acc:HGNC:27263]
#INFO:	QUERY:	ENSG00000133640	LRRIQ1	leucine rich repeats and IQ motif containing 1 [Source:HGNC Symbol;Acc:HGNC:25708]
#INFO:	QUERY:	ENSG00000133710	SPINK5	serine peptidase inhibitor, Kazal type 5 [Source:HGNC Symbol;Acc:HGNC:15464]
#INFO:	QUERY:	ENSG00000134323	MYCN	v-myc avian myelocytomatosis viral oncogene neuroblastoma derived homolog [Source:HGNC Symbol;Acc:HGNC:7559]
#INFO:	QUERY:	ENSG00000134716	CYP2J2	cytochrome P450 family 2 subfamily J member 2 [Source:HGNC Symbol;Acc:HGNC:2634]
#INFO:	QUERY:	ENSG00000134755	DSC2	desmocollin 2 [Source:HGNC Symbol;Acc:HGNC:3036]
#INFO:	QUERY:	ENSG00000134817	APLNR	apelin receptor [Source:HGNC Symbol;Acc:HGNC:339]
#INFO:	QUERY:	ENSG00000134830	C5AR2	complement component 5a receptor 2 [Source:HGNC Symbol;Acc:HGNC:4527]
#INFO:	QUERY:	ENSG00000134917	ADAMTS8	ADAM metallopeptidase with thrombospondin type 1 motif 8 [Source:HGNC Symbol;Acc:HGNC:224]
#INFO:	QUERY:	ENSG00000136002	ARHGEF4	Rho guanine nucleotide exchange factor 4 [Source:HGNC Symbol;Acc:HGNC:684]
#INFO:	QUERY:	ENSG00000136040	PLXNC1	plexin C1 [Source:HGNC Symbol;Acc:HGNC:9106]
#INFO:	QUERY:	ENSG00000136457	CHAD	chondroadherin [Source:HGNC Symbol;Acc:HGNC:1909]
#INFO:	QUERY:	ENSG00000137098	SPAG8	sperm associated antigen 8 [Source:HGNC Symbol;Acc:HGNC:14105]
#INFO:	QUERY:	ENSG00000137441	FGFBP2	fibroblast growth factor binding protein 2 [Source:HGNC Symbol;Acc:HGNC:29451]
#INFO:	QUERY:	ENSG00000137474	MYO7A	myosin VIIA [Source:HGNC Symbol;Acc:HGNC:7606]
#INFO:	QUERY:	ENSG00000137727	ARHGAP20	Rho GTPase activating protein 20 [Source:HGNC Symbol;Acc:HGNC:18357]
#INFO:	QUERY:	ENSG00000137841	PLCB2	phospholipase C beta 2 [Source:HGNC Symbol;Acc:HGNC:9055]
#INFO:	QUERY:	ENSG00000138336	TET1	tet methylcytosine dioxygenase 1 [Source:HGNC Symbol;Acc:HGNC:29484]
#INFO:	QUERY:	ENSG00000139044	B4GALNT3	beta-1,4-N-acetyl-galactosaminyltransferase 3 [Source:HGNC Symbol;Acc:HGNC:24137]
#INFO:	QUERY:	ENSG00000139549	DHH	desert hedgehog [Source:HGNC Symbol;Acc:HGNC:2865]
#INFO:	QUERY:	ENSG00000139626	ITGB7	integrin subunit beta 7 [Source:HGNC Symbol;Acc:HGNC:6162]
#INFO:	QUERY:	ENSG00000140368	PSTPIP1	proline-serine-threonine phosphatase interacting protein 1 [Source:HGNC Symbol;Acc:HGNC:9580]
#INFO:	QUERY:	ENSG00000141294	LRRC46	leucine rich repeat containing 46 [Source:HGNC Symbol;Acc:HGNC:25047]
#INFO:	QUERY:	ENSG00000141441	GAREM1	GRB2 associated regulator of MAPK1 subtype 1 [Source:HGNC Symbol;Acc:HGNC:26136]
#INFO:	QUERY:	ENSG00000142611	PRDM16	PR/SET domain 16 [Source:HGNC Symbol;Acc:HGNC:14000]
#INFO:	QUERY:	ENSG00000142765	SYTL1	synaptotagmin like 1 [Source:HGNC Symbol;Acc:HGNC:15584]
#INFO:	QUERY:	ENSG00000143126	CELSR2	cadherin EGF LAG seven-pass G-type receptor 2 [Source:HGNC Symbol;Acc:HGNC:3231]
#INFO:	QUERY:	ENSG00000143375	CGN	cingulin [Source:HGNC Symbol;Acc:HGNC:17429]
#INFO:	QUERY:	ENSG00000143851	PTPN7	protein tyrosine phosphatase, non-receptor type 7 [Source:HGNC Symbol;Acc:HGNC:9659]
#INFO:	QUERY:	ENSG00000144230	GPR17	G protein-coupled receptor 17 [Source:HGNC Symbol;Acc:HGNC:4471]
#INFO:	QUERY:	ENSG00000144785	RP11-977G19.10	N/A
#INFO:	QUERY:	ENSG00000144792	ZNF660	zinc finger protein 660 [Source:HGNC Symbol;Acc:HGNC:26720]
#INFO:	QUERY:	ENSG00000144893	MED12L	mediator complex subunit 12 like [Source:HGNC Symbol;Acc:HGNC:16050]
#INFO:	QUERY:	ENSG00000145794	MEGF10	multiple EGF like domains 10 [Source:HGNC Symbol;Acc:HGNC:29634]
#INFO:	QUERY:	ENSG00000146090	RASGEF1C	RasGEF domain family member 1C [Source:HGNC Symbol;Acc:HGNC:27400]
#INFO:	QUERY:	ENSG00000146147	MLIP	muscular LMNA interacting protein [Source:HGNC Symbol;Acc:HGNC:21355]
#INFO:	QUERY:	ENSG00000146938	NLGN4X	neuroligin 4, X-linked [Source:HGNC Symbol;Acc:HGNC:14287]
#INFO:	QUERY:	ENSG00000147588	PMP2	peripheral myelin protein 2 [Source:HGNC Symbol;Acc:HGNC:9117]
#INFO:	QUERY:	ENSG00000148053	NTRK2	neurotrophic receptor tyrosine kinase 2 [Source:HGNC Symbol;Acc:HGNC:8032]
#INFO:	QUERY:	ENSG00000148826	NKX6-2	NK6 homeobox 2 [Source:HGNC Symbol;Acc:HGNC:19321]
#INFO:	QUERY:	ENSG00000149256	TENM4	teneurin transmembrane protein 4 [Source:HGNC Symbol;Acc:HGNC:29945]
#INFO:	QUERY:	ENSG00000149328	GLB1L2	galactosidase beta 1 like 2 [Source:HGNC Symbol;Acc:HGNC:25129]
#INFO:	QUERY:	ENSG00000149527	PLCH2	phospholipase C eta 2 [Source:HGNC Symbol;Acc:HGNC:29037]
#INFO:	QUERY:	ENSG00000150471	ADGRL3	adhesion G protein-coupled receptor L3 [Source:HGNC Symbol;Acc:HGNC:20974]
#INFO:	QUERY:	ENSG00000151892	GFRA1	GDNF family receptor alpha 1 [Source:HGNC Symbol;Acc:HGNC:4243]
#INFO:	QUERY:	ENSG00000152217	SETBP1	SET binding protein 1 [Source:HGNC Symbol;Acc:HGNC:15573]
#INFO:	QUERY:	ENSG00000152270	PDE3B	phosphodiesterase 3B [Source:HGNC Symbol;Acc:HGNC:8779]
#INFO:	QUERY:	ENSG00000152582	SPEF2	sperm flagellar 2 [Source:HGNC Symbol;Acc:HGNC:26293]
#INFO:	QUERY:	ENSG00000153012	LGI2	leucine rich repeat LGI family member 2 [Source:HGNC Symbol;Acc:HGNC:18710]
#INFO:	QUERY:	ENSG00000157388	CACNA1D	calcium voltage-gated channel subunit alpha1 D [Source:HGNC Symbol;Acc:HGNC:1391]
#INFO:	QUERY:	ENSG00000157470	FAM81A	family with sequence similarity 81 member A [Source:HGNC Symbol;Acc:HGNC:28379]
#INFO:	QUERY:	ENSG00000158458	NRG2	neuregulin 2 [Source:HGNC Symbol;Acc:HGNC:7998]
#INFO:	QUERY:	ENSG00000159239	C2ORF81	chromosome 2 open reading frame 81 [Source:HGNC Symbol;Acc:HGNC:34350]
#INFO:	QUERY:	ENSG00000160191	PDE9A	phosphodiesterase 9A [Source:HGNC Symbol;Acc:HGNC:8795]
#INFO:	QUERY:	ENSG00000160307	S100B	S100 calcium binding protein B [Source:HGNC Symbol;Acc:HGNC:10500]
#INFO:	QUERY:	ENSG00000162267	ITIH3	inter-alpha-trypsin inhibitor heavy chain 3 [Source:HGNC Symbol;Acc:HGNC:6168]
#INFO:	QUERY:	ENSG00000162409	PRKAA2	protein kinase AMP-activated catalytic subunit alpha 2 [Source:HGNC Symbol;Acc:HGNC:9377]
#INFO:	QUERY:	ENSG00000162444	RBP7	retinol binding protein 7 [Source:HGNC Symbol;Acc:HGNC:30316]
#INFO:	QUERY:	ENSG00000162552	WNT4	Wnt family member 4 [Source:HGNC Symbol;Acc:HGNC:12783]
#INFO:	QUERY:	ENSG00000162825	NBPF20	neuroblastoma breakpoint family member 20 [Source:HGNC Symbol;Acc:HGNC:32000]
#INFO:	QUERY:	ENSG00000162873	KLHDC8A	kelch domain containing 8A [Source:HGNC Symbol;Acc:HGNC:25573]
#INFO:	QUERY:	ENSG00000162931	TRIM17	tripartite motif containing 17 [Source:HGNC Symbol;Acc:HGNC:13430]
#INFO:	QUERY:	ENSG00000163083	INHBB	inhibin beta B subunit [Source:HGNC Symbol;Acc:HGNC:6067]
#INFO:	QUERY:	ENSG00000163393	SLC22A15	solute carrier family 22 member 15 [Source:HGNC Symbol;Acc:HGNC:20301]
#INFO:	QUERY:	ENSG00000163492	CCDC141	coiled-coil domain containing 141 [Source:HGNC Symbol;Acc:HGNC:26821]
#INFO:	QUERY:	ENSG00000163864	NMNAT3	nicotinamide nucleotide adenylyltransferase 3 [Source:HGNC Symbol;Acc:HGNC:20989]
#INFO:	QUERY:	ENSG00000164082	GRM2	glutamate metabotropic receptor 2 [Source:HGNC Symbol;Acc:HGNC:4594]
#INFO:	QUERY:	ENSG00000164106	SCRG1	stimulator of chondrogenesis 1 [Source:HGNC Symbol;Acc:HGNC:17036]
#INFO:	QUERY:	ENSG00000164621	SMAD5-AS1	SMAD5 antisense RNA 1 [Source:HGNC Symbol;Acc:HGNC:30586]
#INFO:	QUERY:	ENSG00000164694	FNDC1	fibronectin type III domain containing 1 [Source:HGNC Symbol;Acc:HGNC:21184]
#INFO:	QUERY:	ENSG00000164742	ADCY1	adenylate cyclase 1 [Source:HGNC Symbol;Acc:HGNC:232]
#INFO:	QUERY:	ENSG00000165025	SYK	spleen associated tyrosine kinase [Source:HGNC Symbol;Acc:HGNC:11491]
#INFO:	QUERY:	ENSG00000165092	ALDH1A1	aldehyde dehydrogenase 1 family member A1 [Source:HGNC Symbol;Acc:HGNC:402]
#INFO:	QUERY:	ENSG00000165269	AQP7	aquaporin 7 [Source:HGNC Symbol;Acc:HGNC:640]
#INFO:	QUERY:	ENSG00000165379	LRFN5	leucine rich repeat and fibronectin type III domain containing 5 [Source:HGNC Symbol;Acc:HGNC:20360]
#INFO:	QUERY:	ENSG00000165731	RET	ret proto-oncogene [Source:HGNC Symbol;Acc:HGNC:9967]
#INFO:	QUERY:	ENSG00000165795	NDRG2	NDRG family member 2 [Source:HGNC Symbol;Acc:HGNC:14460]
#INFO:	QUERY:	ENSG00000166016	ABTB2	ankyrin repeat and BTB domain containing 2 [Source:HGNC Symbol;Acc:HGNC:23842]
#INFO:	QUERY:	ENSG00000166278	C2	complement C2 [Source:HGNC Symbol;Acc:HGNC:1248]
#INFO:	QUERY:	ENSG00000166402	TUB	tubby bipartite transcription factor [Source:HGNC Symbol;Acc:HGNC:12406]
#INFO:	QUERY:	ENSG00000166482	MFAP4	microfibrillar associated protein 4 [Source:HGNC Symbol;Acc:HGNC:7035]
#INFO:	QUERY:	ENSG00000166682	TMPRSS5	transmembrane protease, serine 5 [Source:HGNC Symbol;Acc:HGNC:14908]
#INFO:	QUERY:	ENSG00000166816	LDHD	lactate dehydrogenase D [Source:HGNC Symbol;Acc:HGNC:19708]
#INFO:	QUERY:	ENSG00000166831	RBPMS2	RNA binding protein with multiple splicing 2 [Source:HGNC Symbol;Acc:HGNC:19098]
#INFO:	QUERY:	ENSG00000167105	TMEM92	transmembrane protein 92 [Source:HGNC Symbol;Acc:HGNC:26579]
#INFO:	QUERY:	ENSG00000167771	RCOR2	REST corepressor 2 [Source:HGNC Symbol;Acc:HGNC:27455]
#INFO:	QUERY:	ENSG00000168453	HR	hair growth associated [Source:HGNC Symbol;Acc:HGNC:5172]
#INFO:	QUERY:	ENSG00000168852	TPTE2P5	transmembrane phosphoinositide 3-phosphatase and tensin homolog 2 pseudogene 5 [Source:HGNC Symbol;Acc:HGNC:42356]
#INFO:	QUERY:	ENSG00000169860	P2RY1	purinergic receptor P2Y1 [Source:HGNC Symbol;Acc:HGNC:8539]
#INFO:	QUERY:	ENSG00000169918	OTUD7A	OTU deubiquitinase 7A [Source:HGNC Symbol;Acc:HGNC:20718]
#INFO:	QUERY:	ENSG00000170153	RNF150	ring finger protein 150 [Source:HGNC Symbol;Acc:HGNC:23138]
#INFO:	QUERY:	ENSG00000170629	DPY19L2P2	DPY19L2 pseudogene 2 [Source:HGNC Symbol;Acc:HGNC:21764]
#INFO:	QUERY:	ENSG00000171236	LRG1	leucine rich alpha-2-glycoprotein 1 [Source:HGNC Symbol;Acc:HGNC:29480]
#INFO:	QUERY:	ENSG00000171368	TPPP	tubulin polymerization promoting protein [Source:HGNC Symbol;Acc:HGNC:24164]
#INFO:	QUERY:	ENSG00000171914	TLN2	talin 2 [Source:HGNC Symbol;Acc:HGNC:15447]
#INFO:	QUERY:	ENSG00000172215	CXCR6	C-X-C motif chemokine receptor 6 [Source:HGNC Symbol;Acc:HGNC:16647]
#INFO:	QUERY:	ENSG00000172243	CLEC7A	C-type lectin domain family 7 member A [Source:HGNC Symbol;Acc:HGNC:14558]
#INFO:	QUERY:	ENSG00000172817	CYP7B1	cytochrome P450 family 7 subfamily B member 1 [Source:HGNC Symbol;Acc:HGNC:2652]
#INFO:	QUERY:	ENSG00000173175	ADCY5	adenylate cyclase 5 [Source:HGNC Symbol;Acc:HGNC:236]
#INFO:	QUERY:	ENSG00000173320	STOX2	storkhead box 2 [Source:HGNC Symbol;Acc:HGNC:25450]
#INFO:	QUERY:	ENSG00000173338	KCNK7	potassium two pore domain channel subfamily K member 7 [Source:HGNC Symbol;Acc:HGNC:6282]
#INFO:	QUERY:	ENSG00000174607	UGT8	UDP glycosyltransferase 8 [Source:HGNC Symbol;Acc:HGNC:12555]
#INFO:	QUERY:	ENSG00000174721	FGFBP3	fibroblast growth factor binding protein 3 [Source:HGNC Symbol;Acc:HGNC:23428]
#INFO:	QUERY:	ENSG00000175164	ABO	ABO blood group (transferase A, alpha 1-3-N-acetylgalactosaminyltransferase; transferase B, alpha 1-3-galactosyltransferase) [Source:HGNC Symbol;Acc:HGNC:79]
#INFO:	QUERY:	ENSG00000175463	TBC1D10C	TBC1 domain family member 10C [Source:HGNC Symbol;Acc:HGNC:24702]
#INFO:	QUERY:	ENSG00000175538	KCNE3	potassium voltage-gated channel subfamily E regulatory subunit 3 [Source:HGNC Symbol;Acc:HGNC:6243]
#INFO:	QUERY:	ENSG00000176049	JAKMIP2	janus kinase and microtubule interacting protein 2 [Source:HGNC Symbol;Acc:HGNC:29067]
#INFO:	QUERY:	ENSG00000176402	GJC3	gap junction protein gamma 3 [Source:HGNC Symbol;Acc:HGNC:17495]
#INFO:	QUERY:	ENSG00000177570	SAMD12	sterile alpha motif domain containing 12 [Source:HGNC Symbol;Acc:HGNC:31750]
#INFO:	QUERY:	ENSG00000177875	CCDC184	coiled-coil domain containing 184 [Source:HGNC Symbol;Acc:HGNC:33749]
#INFO:	QUERY:	ENSG00000179344	HLA-DQB1	major histocompatibility complex, class II, DQ beta 1 [Source:HGNC Symbol;Acc:HGNC:4944]
#INFO:	QUERY:	ENSG00000179388	EGR3	early growth response 3 [Source:HGNC Symbol;Acc:HGNC:3240]
#INFO:	QUERY:	ENSG00000181322	NME9	NME/NM23 family member 9 [Source:HGNC Symbol;Acc:HGNC:21343]
#INFO:	QUERY:	ENSG00000182175	RGMA	repulsive guidance molecule family member a [Source:HGNC Symbol;Acc:HGNC:30308]
#INFO:	QUERY:	ENSG00000182257	PRR34	proline rich 34 [Source:HGNC Symbol;Acc:HGNC:25606]
#INFO:	QUERY:	ENSG00000182389	CACNB4	calcium voltage-gated channel auxiliary subunit beta 4 [Source:HGNC Symbol;Acc:HGNC:1404]
#INFO:	QUERY:	ENSG00000182397	DNM1P46	dynamin 1 pseudogene 46 [Source:HGNC Symbol;Acc:HGNC:35199]
#INFO:	QUERY:	ENSG00000182463	TSHZ2	teashirt zinc finger homeobox 2 [Source:HGNC Symbol;Acc:HGNC:13010]
#INFO:	QUERY:	ENSG00000182580	EPHB3	EPH receptor B3 [Source:HGNC Symbol;Acc:HGNC:3394]
#INFO:	QUERY:	ENSG00000182983	ZNF662	zinc finger protein 662 [Source:HGNC Symbol;Acc:HGNC:31930]
#INFO:	QUERY:	ENSG00000183134	PTGDR2	prostaglandin D2 receptor 2 [Source:HGNC Symbol;Acc:HGNC:4502]
#INFO:	QUERY:	ENSG00000183148	ANKRD20A2	ankyrin repeat domain 20 family member A2 [Source:HGNC Symbol;Acc:HGNC:31979]
#INFO:	QUERY:	ENSG00000183484	GPR132	G protein-coupled receptor 132 [Source:HGNC Symbol;Acc:HGNC:17482]
#INFO:	QUERY:	ENSG00000183562	CTC-343N3.1	N/A
#INFO:	QUERY:	ENSG00000183748	N/A	N/A
#INFO:	QUERY:	ENSG00000184100	BRD7P2	bromodomain containing 7 pseudogene 2 [Source:HGNC Symbol;Acc:HGNC:33541]
#INFO:	QUERY:	ENSG00000184156	KCNQ3	potassium voltage-gated channel subfamily Q member 3 [Source:HGNC Symbol;Acc:HGNC:6297]
#INFO:	QUERY:	ENSG00000184305	CCSER1	coiled-coil serine rich protein 1 [Source:HGNC Symbol;Acc:HGNC:29349]
#INFO:	QUERY:	ENSG00000184434	LRRC19	leucine rich repeat containing 19 [Source:HGNC Symbol;Acc:HGNC:23379]
#INFO:	QUERY:	ENSG00000184486	POU3F2	POU class 3 homeobox 2 [Source:HGNC Symbol;Acc:HGNC:9215]
#INFO:	QUERY:	ENSG00000185274	WBSCR17	Williams-Beuren syndrome chromosome region 17 [Source:HGNC Symbol;Acc:HGNC:16347]
#INFO:	QUERY:	ENSG00000185306	C12ORF56	chromosome 12 open reading frame 56 [Source:HGNC Symbol;Acc:HGNC:26967]
#INFO:	QUERY:	ENSG00000185615	PDIA2	protein disulfide isomerase family A member 2 [Source:HGNC Symbol;Acc:HGNC:14180]
#INFO:	QUERY:	ENSG00000186479	RGS7BP	regulator of G-protein signaling 7 binding protein [Source:HGNC Symbol;Acc:HGNC:23271]
#INFO:	QUERY:	ENSG00000186832	KRT16	keratin 16 [Source:HGNC Symbol;Acc:HGNC:6423]
#INFO:	QUERY:	ENSG00000186847	KRT14	keratin 14 [Source:HGNC Symbol;Acc:HGNC:6416]
#INFO:	QUERY:	ENSG00000186868	MAPT	microtubule associated protein tau [Source:HGNC Symbol;Acc:HGNC:6893]
#INFO:	QUERY:	ENSG00000186976	EFCAB6	EF-hand calcium binding domain 6 [Source:HGNC Symbol;Acc:HGNC:24204]
#INFO:	QUERY:	ENSG00000187140	FOXD3	forkhead box D3 [Source:HGNC Symbol;Acc:HGNC:3804]
#INFO:	QUERY:	ENSG00000187486	KCNJ11	potassium voltage-gated channel subfamily J member 11 [Source:HGNC Symbol;Acc:HGNC:6257]
#INFO:	QUERY:	ENSG00000187634	SAMD11	sterile alpha motif domain containing 11 [Source:HGNC Symbol;Acc:HGNC:28706]
#INFO:	QUERY:	ENSG00000187762	HSPE1P11	heat shock protein family E (Hsp10) member 1 pseudogene 11 [Source:HGNC Symbol;Acc:HGNC:49330]
#INFO:	QUERY:	ENSG00000188158	NHS	NHS actin remodeling regulator [Source:HGNC Symbol;Acc:HGNC:7820]
#INFO:	QUERY:	ENSG00000188338	SLC38A3	solute carrier family 38 member 3 [Source:HGNC Symbol;Acc:HGNC:18044]
#INFO:	QUERY:	ENSG00000188384	N/A	N/A
#INFO:	QUERY:	ENSG00000188460	ACTBP11	actin, beta pseudogene 11 [Source:HGNC Symbol;Acc:HGNC:33971]
#INFO:	QUERY:	ENSG00000188613	NANOS1	nanos C2HC-type zinc finger 1 [Source:HGNC Symbol;Acc:HGNC:23044]
#INFO:	QUERY:	ENSG00000188710	QRFP	pyroglutamylated RFamide peptide [Source:HGNC Symbol;Acc:HGNC:29982]
#INFO:	QUERY:	ENSG00000189157	FAM47E	family with sequence similarity 47 member E [Source:HGNC Symbol;Acc:HGNC:34343]
#INFO:	QUERY:	ENSG00000189350	FAM179A	family with sequence similarity 179 member A [Source:HGNC Symbol;Acc:HGNC:33715]
#INFO:	QUERY:	ENSG00000196074	SYCP2	synaptonemal complex protein 2 [Source:HGNC Symbol;Acc:HGNC:11490]
#INFO:	QUERY:	ENSG00000196376	SLC35F1	solute carrier family 35 member F1 [Source:HGNC Symbol;Acc:HGNC:21483]
#INFO:	QUERY:	ENSG00000196632	WNK3	WNK lysine deficient protein kinase 3 [Source:HGNC Symbol;Acc:HGNC:14543]
#INFO:	QUERY:	ENSG00000196927	N/A	N/A
#INFO:	QUERY:	ENSG00000196972	SMIM10L2B	small integral membrane protein 10 like 2B [Source:HGNC Symbol;Acc:HGNC:34500]
#INFO:	QUERY:	ENSG00000197061	HIST1H4C	histone cluster 1 H4 family member c [Source:HGNC Symbol;Acc:HGNC:4787]
#INFO:	QUERY:	ENSG00000197099	RP11-573D15.8	N/A
#INFO:	QUERY:	ENSG00000197815	RP1-253P7.4	N/A
#INFO:	QUERY:	ENSG00000197816	CCDC180	coiled-coil domain containing 180 [Source:HGNC Symbol;Acc:HGNC:29303]
#INFO:	QUERY:	ENSG00000197859	ADAMTSL2	ADAMTS like 2 [Source:HGNC Symbol;Acc:HGNC:14631]
#INFO:	QUERY:	ENSG00000198155	ZNF876P	zinc finger protein 876, pseudogene [Source:HGNC Symbol;Acc:HGNC:32472]
#INFO:	QUERY:	ENSG00000198305	N/A	N/A
#INFO:	QUERY:	ENSG00000198597	ZNF536	zinc finger protein 536 [Source:HGNC Symbol;Acc:HGNC:29025]
#INFO:	QUERY:	ENSG00000198870	STKLD1	serine/threonine kinase like domain containing 1 [Source:HGNC Symbol;Acc:HGNC:28669]
#INFO:	QUERY:	ENSG00000198915	RASGEF1A	RasGEF domain family member 1A [Source:HGNC Symbol;Acc:HGNC:24246]
#INFO:	QUERY:	ENSG00000199785	SNORA52	small nucleolar RNA, H/ACA box 52 [Source:HGNC Symbol;Acc:HGNC:32645]
#INFO:	QUERY:	ENSG00000200312	RN7SKP255	RNA, 7SK small nuclear pseudogene 255 [Source:HGNC Symbol;Acc:HGNC:45979]
#INFO:	QUERY:	ENSG00000200534	SNORA33	small nucleolar RNA, H/ACA box 33 [Source:HGNC Symbol;Acc:HGNC:32623]
#INFO:	QUERY:	ENSG00000200983	SNORA3A	small nucleolar RNA, H/ACA box 3A [Source:HGNC Symbol;Acc:HGNC:32586]
#INFO:	QUERY:	ENSG00000201098	RNY1	RNA, Ro-associated Y1 [Source:HGNC Symbol;Acc:HGNC:10242]
#INFO:	QUERY:	ENSG00000203506	RBMS3-AS2	RBMS3 antisense RNA 2 [Source:HGNC Symbol;Acc:HGNC:39988]
#INFO:	QUERY:	ENSG00000203747	FCGR3A	Fc fragment of IgG receptor IIIa [Source:HGNC Symbol;Acc:HGNC:3619]
#INFO:	QUERY:	ENSG00000204252	HLA-DOA	major histocompatibility complex, class II, DO alpha [Source:HGNC Symbol;Acc:HGNC:4936]
#INFO:	QUERY:	ENSG00000204323	SMIM5	small integral membrane protein 5 [Source:HGNC Symbol;Acc:HGNC:40030]
#INFO:	QUERY:	ENSG00000205147	N/A	N/A
#INFO:	QUERY:	ENSG00000205271	N/A	N/A
#INFO:	QUERY:	ENSG00000205275	N/A	N/A
#INFO:	QUERY:	ENSG00000205364	MT1M	metallothionein 1M [Source:HGNC Symbol;Acc:HGNC:14296]
#INFO:	QUERY:	ENSG00000205565	N/A	N/A
#INFO:	QUERY:	ENSG00000205959	RP11-689P11.2	N/A
#INFO:	QUERY:	ENSG00000206052	DOK6	docking protein 6 [Source:HGNC Symbol;Acc:HGNC:28301]
#INFO:	QUERY:	ENSG00000206596	RNU1-27P	RNA, U1 small nuclear 27, pseudogene [Source:HGNC Symbol;Acc:HGNC:37497]
#INFO:	QUERY:	ENSG00000206634	SNORA22	small nucleolar RNA, H/ACA box 22 [Source:HGNC Symbol;Acc:HGNC:32612]
#INFO:	QUERY:	ENSG00000207005	RNU1-2	RNA, U1 small nuclear 2 [Source:HGNC Symbol;Acc:HGNC:10123]
#INFO:	QUERY:	ENSG00000207389	RNU1-4	RNA, U1 small nuclear 4 [Source:HGNC Symbol;Acc:HGNC:10128]
#INFO:	QUERY:	ENSG00000209582	SNORA48	small nucleolar RNA, H/ACA box 48 [Source:HGNC Symbol;Acc:HGNC:32641]
#INFO:	QUERY:	ENSG00000210825	SNORA40	small nucleolar RNA, H/ACA box 40 [Source:HGNC Symbol;Acc:HGNC:32633]
#INFO:	QUERY:	ENSG00000212283	SNORD89	small nucleolar RNA, C/D box 89 [Source:HGNC Symbol;Acc:HGNC:32750]
#INFO:	QUERY:	ENSG00000212607	SNORA3B	small nucleolar RNA, H/ACA box 3B [Source:HGNC Symbol;Acc:HGNC:32638]
#INFO:	QUERY:	ENSG00000212643	ZRSR1	zinc finger CCCH-type, RNA binding motif and serine/arginine rich 1 [Source:HGNC Symbol;Acc:HGNC:12456]
#INFO:	QUERY:	ENSG00000212743	RP11-563J2.3	N/A
#INFO:	QUERY:	ENSG00000213057	C1ORF220	chromosome 1 open reading frame 220 [Source:HGNC Symbol;Acc:HGNC:33805]
#INFO:	QUERY:	ENSG00000213058	RP4-765C7.2	N/A
#INFO:	QUERY:	ENSG00000213165	N/A	N/A
#INFO:	QUERY:	ENSG00000213742	ZNF337-AS1	ZNF337 antisense RNA 1 [Source:HGNC Symbol;Acc:HGNC:40759]
#INFO:	QUERY:	ENSG00000213891	RPL3P6	ribosomal protein L3 pseudogene 6 [Source:HGNC Symbol;Acc:HGNC:36395]
#INFO:	QUERY:	ENSG00000214076	CPSF1P1	cleavage and polyadenylation specific factor 1 pseudogene 1 [Source:HGNC Symbol;Acc:HGNC:19251]
#INFO:	QUERY:	ENSG00000214108	TPT1P5	tumor protein, translationally-controlled 1 pseudogene 5 [Source:HGNC Symbol;Acc:HGNC:49296]
#INFO:	QUERY:	ENSG00000214435	AS3MT	arsenite methyltransferase [Source:HGNC Symbol;Acc:HGNC:17452]
#INFO:	QUERY:	ENSG00000214465	SMARCE1P6	SWI/SNF related, matrix associated, actin dependent regulator of chromatin, subfamily e, member 1 pseudogene 6 [Source:HGNC Symbol;Acc:HGNC:39737]
#INFO:	QUERY:	ENSG00000214575	CPEB1	cytoplasmic polyadenylation element binding protein 1 [Source:HGNC Symbol;Acc:HGNC:21744]
#INFO:	QUERY:	ENSG00000214770	RP11-544I20.2	N/A
#INFO:	QUERY:	ENSG00000215032	GNL3LP1	G protein nucleolar 3 like pseudogene 1 [Source:HGNC Symbol;Acc:HGNC:25733]
#INFO:	QUERY:	ENSG00000215184	RPS12P16	ribosomal protein S12 pseudogene 16 [Source:HGNC Symbol;Acc:HGNC:36595]
#INFO:	QUERY:	ENSG00000215374	FAM66B	family with sequence similarity 66 member B [Source:HGNC Symbol;Acc:HGNC:28890]
#INFO:	QUERY:	ENSG00000215399	HMGB3P7	high mobility group box 3 pseudogene 7 [Source:HGNC Symbol;Acc:HGNC:39299]
#INFO:	QUERY:	ENSG00000215481	BCRP3	breakpoint cluster region pseudogene 3 [Source:HGNC Symbol;Acc:HGNC:1016]
#INFO:	QUERY:	ENSG00000217488	RP11-474L11.5	N/A
#INFO:	QUERY:	ENSG00000218676	BRD7P4	bromodomain containing 7 pseudogene 4 [Source:HGNC Symbol;Acc:HGNC:37630]
#INFO:	QUERY:	ENSG00000219438	FAM19A5	family with sequence similarity 19 member A5, C-C motif chemokine like [Source:HGNC Symbol;Acc:HGNC:21592]
#INFO:	QUERY:	ENSG00000220378	KRT8P42	keratin 8 pseudogene 42 [Source:HGNC Symbol;Acc:HGNC:39876]
#INFO:	QUERY:	ENSG00000221164	SNORA11	Small nucleolar RNA SNORA11 [Source:RFAM;Acc:RF00614]
#INFO:	QUERY:	ENSG00000223473	GS1-124K5.3	N/A
#INFO:	QUERY:	ENSG00000223855	HRAT92	heart tissue-associated transcript 92 [Source:EntrezGene;Acc:441307]
#INFO:	QUERY:	ENSG00000224186	C5ORF66	chromosome 5 open reading frame 66 [Source:HGNC Symbol;Acc:HGNC:48332]
#INFO:	QUERY:	ENSG00000224239	AC090044.2	N/A
#INFO:	QUERY:	ENSG00000224728	IMPDH1P8	inosine monophosphate dehydrogenase 1 pseudogene 8 [Source:HGNC Symbol;Acc:HGNC:33963]
#INFO:	QUERY:	ENSG00000224888	RP5-1142A6.2	N/A
#INFO:	QUERY:	ENSG00000225092	RP11-405O10.2	N/A
#INFO:	QUERY:	ENSG00000225224	RPS27AP12	ribosomal protein S27a pseudogene 12 [Source:HGNC Symbol;Acc:HGNC:35732]
#INFO:	QUERY:	ENSG00000225273	N/A	N/A
#INFO:	QUERY:	ENSG00000225683	PACRG-AS3	PACRG antisense RNA 3 [Source:HGNC Symbol;Acc:HGNC:52053]
#INFO:	QUERY:	ENSG00000226049	TLK2P1	tousled like kinase 2 pseudogene 1 [Source:HGNC Symbol;Acc:HGNC:18048]
#INFO:	QUERY:	ENSG00000226174	TEX22	testis expressed 22 [Source:HGNC Symbol;Acc:HGNC:40026]
#INFO:	QUERY:	ENSG00000226329	AC005682.6	N/A
#INFO:	QUERY:	ENSG00000226334	RP11-217B7.2	N/A
#INFO:	QUERY:	ENSG00000226457	RP11-430L17.1	N/A
#INFO:	QUERY:	ENSG00000226721	EEF1DP2	eukaryotic translation elongation factor 1 delta pseudogene 2 [Source:HGNC Symbol;Acc:HGNC:33523]
#INFO:	QUERY:	ENSG00000226824	RP4-756H11.3	N/A
#INFO:	QUERY:	ENSG00000226849	RP4-635E18.7	N/A
#INFO:	QUERY:	ENSG00000227370	RP4-669P10.19	N/A
#INFO:	QUERY:	ENSG00000227379	PPIAP2	peptidylprolyl isomerase A pseudogene 2 [Source:HGNC Symbol;Acc:HGNC:16542]
#INFO:	QUERY:	ENSG00000227407	AC008746.3	N/A
#INFO:	QUERY:	ENSG00000227638	HNRNPA1P14	heterogeneous nuclear ribonucleoprotein A1 pseudogene 14 [Source:HGNC Symbol;Acc:HGNC:39132]
#INFO:	QUERY:	ENSG00000227999	MTND5P1	mitochondrially encoded NADH:ubiquinone oxidoreductase core subunit 5 pseudogene 1 [Source:HGNC Symbol;Acc:HGNC:39644]
#INFO:	QUERY:	ENSG00000228415	PTMAP1	prothymosin, alpha pseudogene 1 [Source:HGNC Symbol;Acc:HGNC:9624]
#INFO:	QUERY:	ENSG00000229689	AC009237.8	N/A
#INFO:	QUERY:	ENSG00000229808	RP11-456P18.2	N/A
#INFO:	QUERY:	ENSG00000230002	ALMS1-IT1	ALMS1 intronic transcript 1 [Source:HGNC Symbol;Acc:HGNC:41305]
#INFO:	QUERY:	ENSG00000230067	HSPD1P6	heat shock protein family D (Hsp60) member 1 pseudogene 6 [Source:HGNC Symbol;Acc:HGNC:5267]
#INFO:	QUERY:	ENSG00000230359	TPI1P2	triosephosphate isomerase 1 pseudogene 2 [Source:HGNC Symbol;Acc:HGNC:38069]
#INFO:	QUERY:	ENSG00000230454	U73166.2	N/A
#INFO:	QUERY:	ENSG00000230521	HCG4P7	HLA complex group 4 pseudogene 7 [Source:HGNC Symbol;Acc:HGNC:22926]
#INFO:	QUERY:	ENSG00000230562	FAM133DP	family with sequence similarity 133 member D, pseudogene [Source:HGNC Symbol;Acc:HGNC:44192]
#INFO:	QUERY:	ENSG00000230798	FOXD3-AS1	FOXD3 antisense RNA 1 (head to head) [Source:HGNC Symbol;Acc:HGNC:40241]
#INFO:	QUERY:	ENSG00000230965	SNX18P13	sorting nexin 18 pseudogene 13 [Source:HGNC Symbol;Acc:HGNC:39621]
#INFO:	QUERY:	ENSG00000231466	CTA-246H3.11	N/A
#INFO:	QUERY:	ENSG00000231615	RP11-296O14.2	N/A
#INFO:	QUERY:	ENSG00000231707	PABPC1P1	poly(A) binding protein cytoplasmic 1 pseudogene 1 [Source:HGNC Symbol;Acc:HGNC:8558]
#INFO:	QUERY:	ENSG00000231793	DOC2GP	double C2 domain gamma pseudogene [Source:HGNC Symbol;Acc:HGNC:37962]
#INFO:	QUERY:	ENSG00000231871	IPO9-AS1	IPO9 antisense RNA 1 [Source:HGNC Symbol;Acc:HGNC:40892]
#INFO:	QUERY:	ENSG00000232063	RP11-307E17.8	N/A
#INFO:	QUERY:	ENSG00000232593	KANTR	KDM5C adjacent non-coding transcript [Source:HGNC Symbol;Acc:HGNC:49510]
#INFO:	QUERY:	ENSG00000232973	CYP1B1-AS1	CYP1B1 antisense RNA 1 [Source:HGNC Symbol;Acc:HGNC:28543]
#INFO:	QUERY:	ENSG00000233058	LINC00884	long intergenic non-protein coding RNA 884 [Source:HGNC Symbol;Acc:HGNC:48570]
#INFO:	QUERY:	ENSG00000233255	AC019181.2	N/A
#INFO:	QUERY:	ENSG00000233347	ERP29P1	endoplasmic reticulum lumenal protein 29 pseudogene 1 [Source:HGNC Symbol;Acc:HGNC:24625]
#INFO:	QUERY:	ENSG00000233382	NKAPP1	NFKB activating protein pseudogene 1 [Source:HGNC Symbol;Acc:HGNC:26706]
#INFO:	QUERY:	ENSG00000233682	RP11-13P5.2	N/A
#INFO:	QUERY:	ENSG00000233766	AC098617.1	N/A
#INFO:	QUERY:	ENSG00000234494	SP2-AS1	SP2 antisense RNA 1 [Source:HGNC Symbol;Acc:HGNC:51341]
#INFO:	QUERY:	ENSG00000234911	TEX21P	testis expressed 21, pseudogene [Source:HGNC Symbol;Acc:HGNC:35455]
#INFO:	QUERY:	ENSG00000235128	AC013474.4	N/A
#INFO:	QUERY:	ENSG00000235159	RP6-109B7.4	N/A
#INFO:	QUERY:	ENSG00000235373	N/A	N/A
#INFO:	QUERY:	ENSG00000235408	SNORA71B	small nucleolar RNA, H/ACA box 71B [Source:HGNC Symbol;Acc:HGNC:10233]
#INFO:	QUERY:	ENSG00000235897	TM4SF19-AS1	TM4SF19 antisense RNA 1 [Source:HGNC Symbol;Acc:HGNC:41085]
#INFO:	QUERY:	ENSG00000235920	AC073109.2	N/A
#INFO:	QUERY:	ENSG00000235927	NEXN-AS1	NEXN antisense RNA 1 [Source:HGNC Symbol;Acc:HGNC:31983]
#INFO:	QUERY:	ENSG00000235974	VN2R19P	vomeronasal 2 receptor 19 pseudogene [Source:HGNC Symbol;Acc:HGNC:33225]
#INFO:	QUERY:	ENSG00000236252	RP11-15J10.8	N/A
#INFO:	QUERY:	ENSG00000236283	AC013463.2	N/A
#INFO:	QUERY:	ENSG00000236375	POU5F1P5	POU class 5 homeobox 1 pseudogene 5 [Source:HGNC Symbol;Acc:HGNC:33311]
#INFO:	QUERY:	ENSG00000236609	ZNF853	zinc finger protein 853 [Source:HGNC Symbol;Acc:HGNC:21767]
#INFO:	QUERY:	ENSG00000236679	RPL23AP24	ribosomal protein L23a pseudogene 24 [Source:HGNC Symbol;Acc:HGNC:36176]
#INFO:	QUERY:	ENSG00000237161	RP11-32B5.1	N/A
#INFO:	QUERY:	ENSG00000237596	RP13-143G15.4	N/A
#INFO:	QUERY:	ENSG00000237749	RP3-423B22.5	N/A
#INFO:	QUERY:	ENSG00000237892	KLF7-IT1	KLF7 intronic transcript 1 [Source:HGNC Symbol;Acc:HGNC:41355]
#INFO:	QUERY:	ENSG00000237927	RP3-393E18.2	N/A
#INFO:	QUERY:	ENSG00000238039	AF011889.2	N/A
#INFO:	QUERY:	ENSG00000238168	RP11-686G8.1	N/A
#INFO:	QUERY:	ENSG00000239149	SNORA59A	small nucleolar RNA, H/ACA box 59A [Source:HGNC Symbol;Acc:HGNC:32653]
#INFO:	QUERY:	ENSG00000239291	RP5-867C24.1	N/A
#INFO:	QUERY:	ENSG00000239388	ASB14	ankyrin repeat and SOCS box containing 14 [Source:HGNC Symbol;Acc:HGNC:19766]
#INFO:	QUERY:	ENSG00000239437	RN7SL752P	RNA, 7SL, cytoplasmic 752, pseudogene [Source:HGNC Symbol;Acc:HGNC:46768]
#INFO:	QUERY:	ENSG00000240089	BMS1P3	BMS1, ribosome biogenesis factor pseudogene 3 [Source:HGNC Symbol;Acc:HGNC:23651]
#INFO:	QUERY:	ENSG00000240401	AC012358.8	N/A
#INFO:	QUERY:	ENSG00000240563	L1TD1	LINE1 type transposase domain containing 1 [Source:HGNC Symbol;Acc:HGNC:25595]
#INFO:	QUERY:	ENSG00000240695	RP11-102M11.1	N/A
#INFO:	QUERY:	ENSG00000240764	PCDHGC5	protocadherin gamma subfamily C, 5 [Source:HGNC Symbol;Acc:HGNC:8718]
#INFO:	QUERY:	ENSG00000240925	RPS20P31	ribosomal protein S20 pseudogene 31 [Source:HGNC Symbol;Acc:HGNC:35767]
#INFO:	QUERY:	ENSG00000240970	RPL23AP64	ribosomal protein L23a pseudogene 64 [Source:HGNC Symbol;Acc:HGNC:36552]
#INFO:	QUERY:	ENSG00000241043	GVQW1	GVQW motif containing 1 [Source:HGNC Symbol;Acc:HGNC:31424]
#INFO:	QUERY:	ENSG00000241313	WWTR1-AS1	WWTR1 antisense RNA 1 [Source:HGNC Symbol;Acc:HGNC:41035]
#INFO:	QUERY:	ENSG00000241945	PWP2	PWP2 periodic tryptophan protein homolog (yeast) [Source:HGNC Symbol;Acc:HGNC:9711]
#INFO:	QUERY:	ENSG00000242419	PCDHGC4	protocadherin gamma subfamily C, 4 [Source:HGNC Symbol;Acc:HGNC:8717]
#INFO:	QUERY:	ENSG00000242737	RP11-562A8.1	N/A
#INFO:	QUERY:	ENSG00000242808	SOX2-OT	SOX2 overlapping transcript [Source:HGNC Symbol;Acc:HGNC:20209]
#INFO:	QUERY:	ENSG00000244198	RP4-545C24.1	N/A
#INFO:	QUERY:	ENSG00000244480	AC005154.7	N/A
#INFO:	QUERY:	ENSG00000244968	LIFR-AS1	LIFR antisense RNA 1 [Source:HGNC Symbol;Acc:HGNC:43600]
#INFO:	QUERY:	ENSG00000245148	ARAP1-AS2	ARAP1 antisense RNA 2 [Source:HGNC Symbol;Acc:HGNC:39994]
#INFO:	QUERY:	ENSG00000245156	RP11-867G23.3	N/A
#INFO:	QUERY:	ENSG00000245468	RP11-367J11.3	N/A
#INFO:	QUERY:	ENSG00000245526	LINC00461	long intergenic non-protein coding RNA 461 [Source:HGNC Symbol;Acc:HGNC:42810]
#INFO:	QUERY:	ENSG00000246203	RP11-29H23.5	N/A
#INFO:	QUERY:	ENSG00000248015	AC005329.7	N/A
#INFO:	QUERY:	ENSG00000248213	CICP16	capicua transcriptional repressor pseudogene 16 [Source:HGNC Symbol;Acc:HGNC:38550]
#INFO:	QUERY:	ENSG00000248283	CCNL2P1	cyclin L2 pseudogene 1 [Source:HGNC Symbol;Acc:HGNC:50855]
#INFO:	QUERY:	ENSG00000248546	ANP32C	acidic nuclear phosphoprotein 32 family member C [Source:HGNC Symbol;Acc:HGNC:16675]
#INFO:	QUERY:	ENSG00000248863	RP11-83A24.1	N/A
#INFO:	QUERY:	ENSG00000249129	SUDS3P1	SDS3 homolog, SIN3A corepressor complex component pseudogene 1 [Source:HGNC Symbol;Acc:HGNC:44000]
#INFO:	QUERY:	ENSG00000249240	AC069368.3	N/A
#INFO:	QUERY:	ENSG00000249740	OSMR-AS1	OSMR antisense RNA 1 (head to head) [Source:HGNC Symbol;Acc:HGNC:50296]
#INFO:	QUERY:	ENSG00000249786	EAF1-AS1	EAF1 antisense RNA 1 [Source:HGNC Symbol;Acc:HGNC:42328]
#INFO:	QUERY:	ENSG00000249863	RP11-177C12.1	N/A
#INFO:	QUERY:	ENSG00000250133	HOXC-AS2	HOXC cluster antisense RNA 2 [Source:HGNC Symbol;Acc:HGNC:43750]
#INFO:	QUERY:	ENSG00000250159	RP11-381K20.2	N/A
#INFO:	QUERY:	ENSG00000251405	CTB-109A12.1	N/A
#INFO:	QUERY:	ENSG00000251791	SCARNA6	small Cajal body-specific RNA 6 [Source:HGNC Symbol;Acc:HGNC:32562]
#INFO:	QUERY:	ENSG00000254266	PKIA-AS1	PKIA antisense RNA 1 [Source:HGNC Symbol;Acc:HGNC:51659]
#INFO:	QUERY:	ENSG00000254369	HOXA-AS3	HOXA cluster antisense RNA 3 [Source:HGNC Symbol;Acc:HGNC:43748]
#INFO:	QUERY:	ENSG00000254535	PABPC4L	poly(A) binding protein cytoplasmic 4 like [Source:HGNC Symbol;Acc:HGNC:31955]
#INFO:	QUERY:	ENSG00000254852	NPIPA2	nuclear pore complex interacting protein family member A2 [Source:HGNC Symbol;Acc:HGNC:41979]
#INFO:	QUERY:	ENSG00000254876	RP11-23J9.5	N/A
#INFO:	QUERY:	ENSG00000255036	RP11-23J9.4	N/A
#INFO:	QUERY:	ENSG00000255690	TRIL	TLR4 interactor with leucine rich repeats [Source:HGNC Symbol;Acc:HGNC:22200]
#INFO:	QUERY:	ENSG00000257167	TMPO-AS1	TMPO antisense RNA 1 [Source:HGNC Symbol;Acc:HGNC:44158]
#INFO:	QUERY:	ENSG00000257341	AL928654.7	N/A
#INFO:	QUERY:	ENSG00000258819	RP11-7F17.3	N/A
#INFO:	QUERY:	ENSG00000259070	LINC00639	long intergenic non-protein coding RNA 639 [Source:HGNC Symbol;Acc:HGNC:27502]
#INFO:	QUERY:	ENSG00000261175	CTD-2015G9.2	N/A
#INFO:	QUERY:	ENSG00000261879	RP11-333E1.1	N/A
#INFO:	QUERY:	ENSG00000262155	RP11-266L9.5	N/A
#INFO:	QUERY:	ENSG00000263843	RP11-649A18.12	N/A
#INFO:	QUERY:	ENSG00000265763	ZNF488	zinc finger protein 488 [Source:HGNC Symbol;Acc:HGNC:23535]
#INFO:	QUERY:	ENSG00000266079	SNORA59B	small nucleolar RNA, H/ACA box 59B [Source:HGNC Symbol;Acc:HGNC:32658]
#INFO:	QUERY:	ENSG00000267280	TBX2-AS1	TBX2 antisense RNA 1 [Source:HGNC Symbol;Acc:HGNC:50355]
#INFO:	QUERY:	ENSG00000267348	CTB-179K24.3	N/A
#INFO:	QUERY:	ENSG00000270181	BIVM-ERCC5	BIVM-ERCC5 readthrough [Source:HGNC Symbol;Acc:HGNC:43690]
#INFO:	QUERY:	ENSG00000270885	RASL10B	RAS like family 10 member B [Source:HGNC Symbol;Acc:HGNC:30295]
#INFO:	QUERY:	ENSG00000275740	RP11-449H3.3	N/A
#INFO:	QUERY:	ENSG00000277778	PGM5P2	phosphoglucomutase 5 pseudogene 2 [Source:HGNC Symbol;Acc:HGNC:18965]
#INFO:	QUERY:	ENSG00000279571	MIR3911	microRNA 3911 [Source:HGNC Symbol;Acc:HGNC:38962]
#INFO:	QUERY:	ENSG00000280237	MIR4697HG	MIR4697 host gene [Source:HGNC Symbol;Acc:HGNC:27448]
#INFO:	QUERY:	ENSG00000281404	LINC01176	long intergenic non-protein coding RNA 1176 [Source:HGNC Symbol;Acc:HGNC:49548]
