# Supplementary material for: The Human Blood-Nerve Barrier Transcriptome
Source: Sci Rep. 2017 Dec 12;7:17477. doi: 10.1038/s41598-017-17475-y (PMC5727190; doi:10.1038/s41598-017-17475-y)
Supplement: Supplementary file 8 — Dataset 7 [file 41598_2017_17475_MOESM8_ESM.xlsx]

## Sheet: Sheet1
Mapped ID	Gene Name	Panther Protein Class
ENSG00000170175	Acetylcholine receptor subunit beta;CHRNB1;ortholog	GABA receptor(PC00023);acetylcholine receptor(PC00037)
ENSG00000169359	Acetyl-coenzyme A transporter 1;SLC33A1;ortholog	transporter(PC00227)
ENSG00000213199	Acid-sensing ion channel 3;ASIC3;ortholog	ion channel(PC00133)
ENSG00000089818	Adaptin ear-binding coat-associated protein 1;NECAP1;ortholog	ATP-binding cassette (ABC) transporter(PC00003)
ENSG00000157191	Adaptin ear-binding coat-associated protein 2;NECAP2;ortholog	ATP-binding cassette (ABC) transporter(PC00003)
ENSG00000157593	Adenosine 3'-phospho 5'-phosphosulfate transporter 1;SLC35B2;ortholog	transporter(PC00227)
ENSG00000124786	Adenosine 3'-phospho 5'-phosphosulfate transporter 2;SLC35B3;ortholog	transporter(PC00227)
ENSG00000151729	ADP/ATP translocase 1;SLC25A4;ortholog	amino acid transporter(PC00046);calmodulin(PC00061);mitochondrial carrier protein(PC00158);ribosomal protein(PC00202);transfer/carrier protein(PC00219)
ENSG00000005022	ADP/ATP translocase 2;SLC25A5;ortholog	amino acid transporter(PC00046);calmodulin(PC00061);mitochondrial carrier protein(PC00158);ribosomal protein(PC00202);transfer/carrier protein(PC00219)
ENSG00000169100	ADP/ATP translocase 3;SLC25A6;ortholog	amino acid transporter(PC00046);calmodulin(PC00061);mitochondrial carrier protein(PC00158);ribosomal protein(PC00202);transfer/carrier protein(PC00219)
ENSG00000100083	ADP-ribosylation factor-binding protein GGA1;GGA1;ortholog	membrane traffic protein(PC00150);transporter(PC00227)
ENSG00000103365	ADP-ribosylation factor-binding protein GGA2;GGA2;ortholog	membrane traffic protein(PC00150);transporter(PC00227)
ENSG00000125447	ADP-ribosylation factor-binding protein GGA3;GGA3;ortholog	membrane traffic protein(PC00150);transporter(PC00227)
ENSG00000162572	Amiloride-sensitive sodium channel subunit delta;SCNN1D;ortholog	ion channel(PC00133)
ENSG00000164889	Anion exchange protein 2;SLC4A2;ortholog	cation transporter(PC00068)
ENSG00000114923	Anion exchange protein 3;SLC4A3;ortholog	cation transporter(PC00068)
ENSG00000065000	AP-3 complex subunit delta-1;AP3D1;ortholog	transporter(PC00227)
ENSG00000178878	Apolipoprotein L domain-containing protein 1;APOLD1;ortholog	apolipoprotein(PC00052);transporter(PC00227)
ENSG00000100342	Apolipoprotein L1;APOL1;ortholog	apolipoprotein(PC00052);transporter(PC00227)
ENSG00000128335	Apolipoprotein L2;APOL2;ortholog	apolipoprotein(PC00052);transporter(PC00227)
ENSG00000128284	Apolipoprotein L3;APOL3;ortholog	apolipoprotein(PC00052);transporter(PC00227)
ENSG00000100336	Apolipoprotein L4;APOL4;ortholog	apolipoprotein(PC00052);transporter(PC00227)
ENSG00000221963	Apolipoprotein L6;APOL6;ortholog	apolipoprotein(PC00052);transporter(PC00227)
ENSG00000178301	Aquaporin 11; AQP11; ortholog	transporter(PC00227)
ENSG00000240583	Aquaporin-1;AQP1;ortholog	transporter(PC00227)
ENSG00000165272	Aquaporin-3;AQP3;ortholog	transporter(PC00227)
ENSG00000085563	ATP binding cassette subfamily B member 1; ABCB1; ortholog	ATP-binding cassette (ABC) transporter(PC00003)
ENSG00000135776	ATP binding cassette subfamily B member 10; ABCB10; ortholog	ATP-binding cassette (ABC) transporter(PC00003)
ENSG00000115657	ATP binding cassette subfamily B member 6; ABCB6; ortholog	ATP-binding cassette (ABC) transporter(PC00003)
ENSG00000131269	ATP binding cassette subfamily B member 7; ABCB7; ortholog	ATP-binding cassette (ABC) transporter(PC00003)
ENSG00000197150	ATP binding cassette subfamily B member 8; ABCB8; ortholog	ATP-binding cassette (ABC) transporter(PC00003)
ENSG00000150967	ATP binding cassette subfamily B member 9; ABCB9; ortholog	ATP-binding cassette (ABC) transporter(PC00003)
ENSG00000164163	ATP binding cassette subfamily E member 1; ABCE1; ortholog	ATP-binding cassette (ABC) transporter(PC00003)
ENSG00000159199	ATP synthase F(0) complex subunit C1, mitochondrial;ATP5G1;ortholog	ATP synthase(PC00002)
ENSG00000135390	ATP synthase F(0) complex subunit C2, mitochondrial;ATP5G2;ortholog	ATP synthase(PC00002)
ENSG00000154518	ATP synthase F(0) complex subunit C3, mitochondrial;ATP5G3;ortholog	ATP synthase(PC00002)
ENSG00000228253	ATP synthase protein 8;MT-ATP8;ortholog	ATP synthase(PC00002);hydrolase(PC00121)
ENSG00000152234	ATP synthase subunit alpha, mitochondrial;ATP5A1;ortholog	ATP synthase(PC00002);DNA binding protein(PC00009);anion channel(PC00049);hydrolase(PC00121);ligand-gated ion channel(PC00141)
ENSG00000110955	ATP synthase subunit beta, mitochondrial;ATP5B;ortholog	ATP synthase(PC00002);DNA binding protein(PC00009);anion channel(PC00049);hydrolase(PC00121);ligand-gated ion channel(PC00141)
ENSG00000124172	ATP synthase subunit epsilon, mitochondrial;ATP5E;ortholog	ATP synthase(PC00002);hydrolase(PC00121)
ENSG00000241468	ATP synthase subunit f, mitochondrial;ATP5J2;ortholog	ATP synthase(PC00002)
ENSG00000198356	ATPase ASNA1;ASNA1;ortholog	nucleotide phosphatase(PC00173);transporter(PC00227)
ENSG00000165029	ATP-binding cassette sub-family A member 1;ABCA1;ortholog	ATP-binding cassette (ABC) transporter(PC00003)
ENSG00000154263	ATP-binding cassette sub-family A member 10;ABCA10;ortholog	ATP-binding cassette (ABC) transporter(PC00003)
ENSG00000107331	ATP-binding cassette sub-family A member 2;ABCA2;ortholog	ATP-binding cassette (ABC) transporter(PC00003)
ENSG00000167972	ATP-binding cassette sub-family A member 3;ABCA3;ortholog	ATP-binding cassette (ABC) transporter(PC00003)
ENSG00000154265	ATP-binding cassette sub-family A member 5;ABCA5;ortholog	ATP-binding cassette (ABC) transporter(PC00003)
ENSG00000154262	ATP-binding cassette sub-family A member 6;ABCA6;ortholog	ATP-binding cassette (ABC) transporter(PC00003)
ENSG00000064687	ATP-binding cassette sub-family A member 7;ABCA7;ortholog	ATP-binding cassette (ABC) transporter(PC00003)
ENSG00000141338	ATP-binding cassette sub-family A member 8;ABCA8;ortholog	ATP-binding cassette (ABC) transporter(PC00003)
ENSG00000154258	ATP-binding cassette sub-family A member 9;ABCA9;ortholog	ATP-binding cassette (ABC) transporter(PC00003)
ENSG00000069431	ATP-binding cassette sub-family C member 9;ABCC9;ortholog	ATP-binding cassette (ABC) transporter(PC00003)
ENSG00000101986	ATP-binding cassette sub-family D member 1;ABCD1;ortholog	transporter(PC00227)
ENSG00000117528	ATP-binding cassette sub-family D member 3;ABCD3;ortholog	transporter(PC00227)
ENSG00000119688	ATP-binding cassette sub-family D member 4;ABCD4;ortholog	transporter(PC00227)
ENSG00000204574	ATP-binding cassette sub-family F member 1;ABCF1;ortholog	ATP-binding cassette (ABC) transporter(PC00003);hydrolase(PC00121);translation elongation factor(PC00222)
ENSG00000033050	ATP-binding cassette sub-family F member 2;ABCF2;ortholog	ATP-binding cassette (ABC) transporter(PC00003);hydrolase(PC00121);translation elongation factor(PC00222)
ENSG00000161204	ATP-binding cassette sub-family F member 3;ABCF3;ortholog	ATP-binding cassette (ABC) transporter(PC00003);hydrolase(PC00121);translation elongation factor(PC00222)
ENSG00000160179	ATP-binding cassette sub-family G member 1;ABCG1;ortholog	ATP-binding cassette (ABC) transporter(PC00003)
ENSG00000118777	ATP-binding cassette sub-family G member 2;ABCG2;ortholog	ATP-binding cassette (ABC) transporter(PC00003)
ENSG00000075790	B-cell receptor-associated protein 29;BCAP29;ortholog	membrane traffic protein(PC00150);transporter(PC00227)
ENSG00000185825	B-cell receptor-associated protein 31;BCAP31;ortholog	membrane traffic protein(PC00150);transporter(PC00227)
ENSG00000167995	Bestrophin-1;BEST1;ortholog	anion channel(PC00049)
ENSG00000168487	Bone morphogenetic protein 1;BMP1;ortholog	apolipoprotein(PC00052);cell adhesion molecule(PC00069);enzyme modulator(PC00095);extracellular matrix protein(PC00102);membrane-bound signaling molecule(PC00152);metalloprotease(PC00153);oxidase(PC00175);receptor(PC00197);serine protease(PC00203);transporter(PC00227)
ENSG00000136636	BTB/POZ domain-containing protein KCTD3;KCTD3;ortholog	voltage-gated potassium channel(PC00242)
ENSG00000171121	Calcium-activated potassium channel subunit beta-3;KCNMB3;ortholog	voltage-gated potassium channel(PC00242)
ENSG00000135643	Calcium-activated potassium channel subunit beta-4;KCNMB4;ortholog	voltage-gated potassium channel(PC00242)
ENSG00000115840	Calcium-binding mitochondrial carrier protein Aralar1;SLC25A12;ortholog	amino acid transporter(PC00046);calmodulin(PC00061);mitochondrial carrier protein(PC00158);ribosomal protein(PC00202);transfer/carrier protein(PC00219)
ENSG00000004864	Calcium-binding mitochondrial carrier protein Aralar2;SLC25A13;ortholog	amino acid transporter(PC00046);calmodulin(PC00061);mitochondrial carrier protein(PC00158);ribosomal protein(PC00202);transfer/carrier protein(PC00219)
ENSG00000085491	Calcium-binding mitochondrial carrier protein SCaMC-1;SLC25A24;ortholog	amino acid transporter(PC00046);calmodulin(PC00061);mitochondrial carrier protein(PC00158);ribosomal protein(PC00202);transfer/carrier protein(PC00219)
ENSG00000148339	Calcium-binding mitochondrial carrier protein SCaMC-2;SLC25A25;ortholog	amino acid transporter(PC00046);calmodulin(PC00061);mitochondrial carrier protein(PC00158);ribosomal protein(PC00202);transfer/carrier protein(PC00219)
ENSG00000125648	Calcium-binding mitochondrial carrier protein SCaMC-3;SLC25A23;ortholog	amino acid transporter(PC00046);calmodulin(PC00061);mitochondrial carrier protein(PC00158);ribosomal protein(PC00202);transfer/carrier protein(PC00219)
ENSG00000017260	Calcium-transporting ATPase type 2C member 1;ATP2C1;ortholog	cation transporter(PC00068);hydrolase(PC00121);ion channel(PC00133)
ENSG00000064270	Calcium-transporting ATPase type 2C member 2;ATP2C2;ortholog	cation transporter(PC00068);hydrolase(PC00121);ion channel(PC00133)
ENSG00000023839	Canalicular multispecific organic anion transporter 1;ABCC2;ortholog	ATP-binding cassette (ABC) transporter(PC00003)
ENSG00000108846	Canalicular multispecific organic anion transporter 2;ABCC3;ortholog	ATP-binding cassette (ABC) transporter(PC00003)
ENSG00000135387	Caprin-1;CAPRIN1;ortholog	transporter(PC00227)
ENSG00000110888	Caprin-2;CAPRIN2;ortholog	transporter(PC00227)
ENSG00000166762	Cation channel sperm-associated protein 2;CATSPER2;ortholog	voltage-gated calcium channel(PC00240);voltage-gated sodium channel(PC00243)
ENSG00000003989	Cationic amino acid transporter 2;SLC7A2;ortholog	amino acid transporter(PC00046)
ENSG00000138028	Cell growth regulator with EF hand domain protein 1;CGREF1;ortholog	transporter(PC00227)
ENSG00000114859	Chloride channel protein 2;CLCN2;ortholog	anion channel(PC00049)
ENSG00000011021	Chloride transport protein 6;CLCN6;ortholog	anion channel(PC00049)
ENSG00000070214	Choline transporter-like protein 1;SLC44A1;ortholog	transporter(PC00227)
ENSG00000129353	Choline transporter-like protein 2;SLC44A2;ortholog	transporter(PC00227)
ENSG00000164414	CMP-sialic acid transporter;SLC35A1;ortholog	transporter(PC00227)
ENSG00000185010	Coagulation factor VIII;F8;ortholog	apolipoprotein(PC00052);cell adhesion molecule(PC00069);enzyme modulator(PC00095);extracellular matrix protein(PC00102);membrane-bound signaling molecule(PC00152);metalloprotease(PC00153);oxidase(PC00175);receptor(PC00197);serine protease(PC00203);transporter(PC00227)
ENSG00000111799	Collagen alpha-1(XII) chain;COL12A1;ortholog	receptor(PC00197);transporter(PC00227)
ENSG00000163359	Collagen alpha-3(VI) chain;COL6A3;ortholog	receptor(PC00197);transporter(PC00227)
ENSG00000108797	Contactin-associated protein 1;CNTNAP1;ortholog	apolipoprotein(PC00052);cell adhesion molecule(PC00069);enzyme modulator(PC00095);extracellular matrix protein(PC00102);membrane-bound signaling molecule(PC00152);metalloprotease(PC00153);oxidase(PC00175);receptor(PC00197);serine protease(PC00203);transporter(PC00227)
ENSG00000106714	Contactin-associated protein-like 3;CNTNAP3;ortholog	apolipoprotein(PC00052);cell adhesion molecule(PC00069);enzyme modulator(PC00095);extracellular matrix protein(PC00102);membrane-bound signaling molecule(PC00152);metalloprotease(PC00153);oxidase(PC00175);receptor(PC00197);serine protease(PC00203);transporter(PC00227)
ENSG00000154529	Contactin-associated protein-like 3B;CNTNAP3B;ortholog	apolipoprotein(PC00052);cell adhesion molecule(PC00069);enzyme modulator(PC00095);extracellular matrix protein(PC00102);membrane-bound signaling molecule(PC00152);metalloprotease(PC00153);oxidase(PC00175);receptor(PC00197);serine protease(PC00203);transporter(PC00227)
ENSG00000173992	Copper chaperone for superoxide dismutase;CCS;ortholog	cation transporter(PC00068);oxidoreductase(PC00176)
ENSG00000119929	Copper homeostasis protein cutC homolog;CUTC;ortholog	cation transporter(PC00068)
ENSG00000136868	Copper transporter;SLC31A1;ortholog	cation transporter(PC00068)
ENSG00000165240	Copper-transporting ATPase 1;ATP7A;ortholog	cation transporter(PC00068);hydrolase(PC00121);ion channel(PC00133)
ENSG00000123191	Copper-transporting ATPase 2;ATP7B;ortholog	cation transporter(PC00068);hydrolase(PC00121);ion channel(PC00133)
ENSG00000107611	Cubilin;CUBN;ortholog	apolipoprotein(PC00052);cell adhesion molecule(PC00069);enzyme modulator(PC00095);extracellular matrix protein(PC00102);membrane-bound signaling molecule(PC00152);metalloprotease(PC00153);oxidase(PC00175);receptor(PC00197);serine protease(PC00203);transporter(PC00227)
ENSG00000151012	Cystine/glutamate transporter;SLC7A11;ortholog	amino acid transporter(PC00046)
ENSG00000040531	Cystinosin;CTNS;ortholog	amino acid transporter(PC00046)
ENSG00000115944	Cytochrome c oxidase subunit 7A-related protein, mitochondrial;COX7A2L;ortholog	ATP synthase(PC00002);oxidase(PC00175)
ENSG00000154217	Cytoplasmic phosphatidylinositol transfer protein 1;PITPNC1;ortholog	transfer/carrier protein(PC00219);transporter(PC00227)
ENSG00000184014	DENN domain-containing protein 5A;DENND5A;ortholog	G-protein modulator(PC00022);ion channel(PC00133);membrane-bound signaling molecule(PC00152)
ENSG00000170456	DENN domain-containing protein 5B;DENND5B;ortholog	G-protein modulator(PC00022);ion channel(PC00133);membrane-bound signaling molecule(PC00152)
ENSG00000057019	Discoidin, CUB and LCCL domain-containing protein 2;DCBLD2;ortholog	apolipoprotein(PC00052);cell adhesion molecule(PC00069);enzyme modulator(PC00095);extracellular matrix protein(PC00102);membrane-bound signaling molecule(PC00152);metalloprotease(PC00153);oxidase(PC00175);receptor(PC00197);serine protease(PC00203);transporter(PC00227)
ENSG00000138463	Disrupted in renal carcinoma protein 2;DIRC2;ortholog	transporter(PC00227)
ENSG00000164176	EGF-like repeat and discoidin I-like domain-containing protein 3;EDIL3;ortholog	apolipoprotein(PC00052);cell adhesion molecule(PC00069);enzyme modulator(PC00095);extracellular matrix protein(PC00102);membrane-bound signaling molecule(PC00152);metalloprotease(PC00153);oxidase(PC00175);receptor(PC00197);serine protease(PC00203);transporter(PC00227)
ENSG00000188687	Electrogenic sodium bicarbonate cotransporter 4;SLC4A5;ortholog	cation transporter(PC00068)
ENSG00000050438	Electroneutral sodium bicarbonate exchanger 1;SLC4A8;ortholog	cation transporter(PC00068)
ENSG00000112759	Equilibrative nucleoside transporter 1;SLC29A1;ortholog	transporter(PC00227)
ENSG00000164638	Equilibrative nucleoside transporter 4;SLC29A4;ortholog	transporter(PC00227)
ENSG00000106688	Excitatory amino acid transporter 3;SLC1A1;ortholog	cation transporter(PC00068)
ENSG00000124207	Exportin-2;CSE1L;ortholog	small GTPase(PC00208);transporter(PC00227)
ENSG00000138759	Extracellular matrix protein FRAS1;FRAS1;ortholog	cation transporter(PC00068)
ENSG00000162769	Feline leukemia virus subgroup C receptor-related protein 1;FLVCR1;ortholog	transporter(PC00227)
ENSG00000119686	Feline leukemia virus subgroup C receptor-related protein 2;FLVCR2;ortholog	transporter(PC00227)
ENSG00000173638	Folate transporter 1;SLC19A1;ortholog	transporter(PC00227)
ENSG00000164946	FRAS1-related extracellular matrix protein 1;FREM1;ortholog	cation transporter(PC00068)
ENSG00000089327	FXYD domain-containing ion transport regulator 5;FXYD5;ortholog	anion channel(PC00049);enzyme modulator(PC00095)
ENSG00000166206	Gamma-aminobutyric acid receptor subunit beta-3;GABRB3;ortholog	GABA receptor(PC00023);acetylcholine receptor(PC00037)
ENSG00000102287	Gamma-aminobutyric acid receptor subunit epsilon;GABRE;ortholog	GABA receptor(PC00023);acetylcholine receptor(PC00037)
ENSG00000094755	Gamma-aminobutyric acid receptor subunit pi;GABRP;ortholog	GABA receptor(PC00023);acetylcholine receptor(PC00037)
ENSG00000181830	GDP-fucose transporter 1;SLC35C1;ortholog	transporter(PC00227)
ENSG00000160294	Germinal-center associated nuclear protein;MCM3AP;ortholog	ATP synthase(PC00002);hydrolase(PC00121)
ENSG00000101193	Glucose-induced degradation protein 8 homolog;GID8;ortholog	transfer/carrier protein(PC00219);transporter(PC00227)
ENSG00000182771	Glutamate receptor ionotropic, delta-1;GRID1;ortholog	ionotropic glutamate receptor(PC00134)
ENSG00000164418	Glutamate receptor ionotropic, kainate 2;GRIK2;ortholog	ionotropic glutamate receptor(PC00134)
ENSG00000161509	Glutamate receptor ionotropic, NMDA 2C;GRIN2C;ortholog	ionotropic glutamate receptor(PC00134)
ENSG00000160190	Glycerol-3-phosphate transporter;SLC37A1;ortholog	cation transporter(PC00068)
ENSG00000197121	GPI inositol-deacylase;PGAP1;ortholog	transporter(PC00227)
ENSG00000122912	Graves disease carrier protein;SLC25A16;ortholog	amino acid transporter(PC00046);calmodulin(PC00061);mitochondrial carrier protein(PC00158);ribosomal protein(PC00202);transfer/carrier protein(PC00219)
ENSG00000109572	H(+)/Cl(-) exchange transporter 3;CLCN3;ortholog	anion channel(PC00049)
ENSG00000073464	H(+)/Cl(-) exchange transporter 4;CLCN4;ortholog	anion channel(PC00049)
ENSG00000171365	H(+)/Cl(-) exchange transporter 5;CLCN5;ortholog	anion channel(PC00049)
ENSG00000103249	H(+)/Cl(-) exchange transporter 7;CLCN7;ortholog	anion channel(PC00049)
ENSG00000185359	Hepatocyte growth factor-regulated tyrosine kinase substrate;HGS;ortholog	membrane traffic protein(PC00150);transporter(PC00227)
ENSG00000089472	Hephaestin;HEPH;ortholog	apolipoprotein(PC00052);cell adhesion molecule(PC00069);enzyme modulator(PC00095);extracellular matrix protein(PC00102);membrane-bound signaling molecule(PC00152);metalloprotease(PC00153);oxidase(PC00175);receptor(PC00197);serine protease(PC00203);transporter(PC00227)
ENSG00000139514	High affinity cationic amino acid transporter 1;SLC7A1;ortholog	amino acid transporter(PC00046)
ENSG00000108424	Importin subunit beta-1;KPNB1;ortholog	transfer/carrier protein(PC00219);transporter(PC00227)
ENSG00000086200	Importin-11;IPO11;ortholog	small GTPase(PC00208);transporter(PC00227)
ENSG00000117408	Importin-13;IPO13;ortholog	transporter(PC00227)
ENSG00000196497	Importin-4;IPO4;ortholog	transfer/carrier protein(PC00219);transporter(PC00227)
ENSG00000065150	Importin-5;IPO5;ortholog	G-protein modulator(PC00022);transfer/carrier protein(PC00219);transporter(PC00227)
ENSG00000205339	Importin-7;IPO7;ortholog	small GTPase(PC00208);transporter(PC00227)
ENSG00000133704	Importin-8;IPO8;ortholog	small GTPase(PC00208);transporter(PC00227)
ENSG00000198700	Importin-9;IPO9;ortholog	small GTPase(PC00208);transporter(PC00227)
ENSG00000150995	Inositol 1,4,5-trisphosphate receptor type 1;ITPR1;ortholog	ligand-gated ion channel(PC00141)
ENSG00000123104	Inositol 1,4,5-trisphosphate receptor type 2;ITPR2;ortholog	ligand-gated ion channel(PC00141)
ENSG00000096433	Inositol 1,4,5-trisphosphate receptor type 3;ITPR3;ortholog	ligand-gated ion channel(PC00141)
ENSG00000174032	Kidney mitochondrial carrier protein 1;SLC25A30;ortholog	amino acid transporter(PC00046);calmodulin(PC00061);mitochondrial carrier protein(PC00158);ribosomal protein(PC00202);transfer/carrier protein(PC00219)
ENSG00000140545	Lactadherin;MFGE8;ortholog	apolipoprotein(PC00052);cell adhesion molecule(PC00069);enzyme modulator(PC00095);extracellular matrix protein(PC00102);membrane-bound signaling molecule(PC00152);metalloprotease(PC00153);oxidase(PC00175);receptor(PC00197);serine protease(PC00203);transporter(PC00227)
ENSG00000103257	Large neutral amino acids transporter small subunit 1;SLC7A5;ortholog	amino acid transporter(PC00046)
ENSG00000138095	Leucine-rich PPR motif-containing protein, mitochondrial;LRPPRC;ortholog	RNA binding protein(PC00031);serine/threonine protein kinase receptor(PC00205);transporter(PC00227)
ENSG00000167615	Leukocyte receptor cluster member 8;LENG8;ortholog	ATP synthase(PC00002);hydrolase(PC00121);receptor(PC00197)
ENSG00000100191	Low affinity sodium-glucose cotransporter;SLC5A4;ortholog	carbohydrate transporter(PC00067);cation transporter(PC00068)
ENSG00000068697	Lysosomal-associated transmembrane protein 4A;LAPTM4A;ortholog	transporter(PC00227)
ENSG00000104341	Lysosomal-associated transmembrane protein 4B;LAPTM4B;ortholog	transporter(PC00227)
ENSG00000162511	Lysosomal-associated transmembrane protein 5;LAPTM5;ortholog	transporter(PC00227)
ENSG00000124532	Magnesium transporter MRS2 homolog, mitochondrial;MRS2;ortholog	cation transporter(PC00068)
ENSG00000105726	Manganese-transporting ATPase 13A1;ATP13A1;ortholog	cation transporter(PC00068);hydrolase(PC00121);ion channel(PC00133)
ENSG00000132561	Matrilin-2;MATN2;ortholog	receptor(PC00197);transporter(PC00227)
ENSG00000132031	Matrilin-3;MATN3;ortholog	receptor(PC00197);transporter(PC00227)
ENSG00000110697	Membrane-associated phosphatidylinositol transfer protein 1;PITPNM1;ortholog	transfer/carrier protein(PC00219);transporter(PC00227)
ENSG00000090975	Membrane-associated phosphatidylinositol transfer protein 2;PITPNM2;ortholog	transfer/carrier protein(PC00219);transporter(PC00227)
ENSG00000074201	Methylosome subunit pICln;CLNS1A;ortholog	transporter(PC00227)
ENSG00000108528	Mitochondrial 2-oxoglutarate/malate carrier protein;SLC25A11;ortholog	amino acid transporter(PC00046);calmodulin(PC00061);mitochondrial carrier protein(PC00158);ribosomal protein(PC00202);transfer/carrier protein(PC00219)
ENSG00000197119	Mitochondrial basic amino acids transporter;SLC25A29;ortholog	amino acid transporter(PC00046);calmodulin(PC00061);mitochondrial carrier protein(PC00158);ribosomal protein(PC00202);transfer/carrier protein(PC00219)
ENSG00000137409	Mitochondrial carrier homolog 1;MTCH1;ortholog	mitochondrial carrier protein(PC00158);transfer/carrier protein(PC00219)
ENSG00000109919	Mitochondrial carrier homolog 2;MTCH2;ortholog	mitochondrial carrier protein(PC00158);transfer/carrier protein(PC00219)
ENSG00000181035	Mitochondrial coenzyme A transporter SLC25A42;SLC25A42;ortholog	amino acid transporter(PC00046);calmodulin(PC00061);mitochondrial carrier protein(PC00158);ribosomal protein(PC00202);transfer/carrier protein(PC00219)
ENSG00000183048	Mitochondrial dicarboxylate carrier;SLC25A10;ortholog	amino acid transporter(PC00046);calmodulin(PC00061);mitochondrial carrier protein(PC00158);ribosomal protein(PC00202);transfer/carrier protein(PC00219)
ENSG00000177542	Mitochondrial glutamate carrier 1;SLC25A22;ortholog	amino acid transporter(PC00046);calmodulin(PC00061);mitochondrial carrier protein(PC00158);ribosomal protein(PC00202);transfer/carrier protein(PC00219)
ENSG00000164209	Mitochondrial solute carrier;SLC25A46;ortholog	mitochondrial carrier protein(PC00158);transfer/carrier protein(PC00219)
ENSG00000134809	Mitochondrial import inner membrane translocase subunit Tim10;TIMM10;ortholog	mitochondrial carrier protein(PC00158);transfer/carrier protein(PC00219)
ENSG00000217930	Mitochondrial import inner membrane translocase subunit TIM16;PAM16;ortholog	transporter(PC00227)
ENSG00000134375	Mitochondrial import inner membrane translocase subunit Tim17-A;TIMM17A;ortholog	mitochondrial carrier protein(PC00158);transfer/carrier protein(PC00219)
ENSG00000177370	Mitochondrial import inner membrane translocase subunit Tim22;TIMM22;ortholog	transporter(PC00227)
ENSG00000104980	Mitochondrial import inner membrane translocase subunit TIM44;TIMM44;ortholog	mitochondrial carrier protein(PC00158);transfer/carrier protein(PC00219)
ENSG00000100575	Mitochondrial import inner membrane translocase subunit Tim9;TIMM9;ortholog	mitochondrial carrier protein(PC00158);transfer/carrier protein(PC00219)
ENSG00000173726	Mitochondrial import receptor subunit TOM20 homolog;TOMM20;ortholog	transporter(PC00227)
ENSG00000163626	Mitochondrial inner membrane protein COX18;COX18;ortholog	transporter(PC00227)
ENSG00000155463	Mitochondrial inner membrane protein OXA1L;OXA1L;ortholog	transporter(PC00227)
ENSG00000102743	Mitochondrial ornithine transporter 1;SLC25A15;ortholog	amino acid transporter(PC00046);calmodulin(PC00061);mitochondrial carrier protein(PC00158);ribosomal protein(PC00202);transfer/carrier protein(PC00219)
ENSG00000125454	Mitochondrial thiamine pyrophosphate carrier;SLC25A19;ortholog	amino acid transporter(PC00046);calmodulin(PC00061);mitochondrial carrier protein(PC00158);ribosomal protein(PC00202);transfer/carrier protein(PC00219)
ENSG00000175567	Mitochondrial uncoupling protein 2;UCP2;ortholog	amino acid transporter(PC00046);calmodulin(PC00061);mitochondrial carrier protein(PC00158);ribosomal protein(PC00202);transfer/carrier protein(PC00219)
ENSG00000175564	Mitochondrial uncoupling protein 3;UCP3;ortholog	amino acid transporter(PC00046);calmodulin(PC00061);mitochondrial carrier protein(PC00158);ribosomal protein(PC00202);transfer/carrier protein(PC00219)
ENSG00000153291	Mitochondrial uncoupling protein 4;SLC25A27;ortholog	amino acid transporter(PC00046);calmodulin(PC00061);mitochondrial carrier protein(PC00158);ribosomal protein(PC00202);transfer/carrier protein(PC00219)
ENSG00000147454	Mitoferrin-1;SLC25A37;ortholog	amino acid transporter(PC00046);calmodulin(PC00061);mitochondrial carrier protein(PC00158);ribosomal protein(PC00202);transfer/carrier protein(PC00219)
ENSG00000155287	Mitoferrin-2;SLC25A28;ortholog	amino acid transporter(PC00046);calmodulin(PC00061);mitochondrial carrier protein(PC00158);ribosomal protein(PC00202);transfer/carrier protein(PC00219)
ENSG00000155380	Monocarboxylate transporter 1;SLC16A1;ortholog	transporter(PC00227)
ENSG00000141526	Monocarboxylate transporter 4;SLC16A3;ortholog	transporter(PC00227)
ENSG00000168679	Monocarboxylate transporter 5;SLC16A4;ortholog	transporter(PC00227)
ENSG00000170190	Monocarboxylate transporter 6;SLC16A5;ortholog	transporter(PC00227)
ENSG00000147100	Monocarboxylate transporter 8;SLC16A2;ortholog	transporter(PC00227)
ENSG00000090674	Mucolipin-1;MCOLN1;ortholog	ion channel(PC00133)
ENSG00000142494	Multidrug and toxin extrusion protein 1;SLC47A1;ortholog	transporter(PC00227)
ENSG00000103222	Multidrug resistance-associated protein 1;ABCC1;ortholog	ATP-binding cassette (ABC) transporter(PC00003)
ENSG00000114770	Multidrug resistance-associated protein 5;ABCC5;ortholog	ATP-binding cassette (ABC) transporter(PC00003)
ENSG00000091262	Multidrug resistance-associated protein 6;ABCC6;ortholog	ATP-binding cassette (ABC) transporter(PC00003)
ENSG00000124574	Multidrug resistance-associated protein 7;ABCC10;ortholog	ATP-binding cassette (ABC) transporter(PC00003)
ENSG00000180398	Multiple coagulation factor deficiency protein 2;MCFD2;ortholog	transporter(PC00227)
ENSG00000158887	Myelin protein P0;MPZ;ortholog	cell adhesion molecule(PC00069);voltage-gated sodium channel(PC00243)
ENSG00000197965	Myelin protein zero-like protein 1;MPZL1;ortholog	cell adhesion molecule(PC00069);voltage-gated sodium channel(PC00243)
ENSG00000149573	Myelin protein zero-like protein 2;MPZL2;ortholog	cell adhesion molecule(PC00069);voltage-gated sodium channel(PC00243)
ENSG00000160588	Myelin protein zero-like protein 3;MPZL3;ortholog	cell adhesion molecule(PC00069);voltage-gated sodium channel(PC00243)
ENSG00000018280	Natural resistance-associated macrophage protein 1;SLC11A1;ortholog	cation transporter(PC00068)
ENSG00000110911	Natural resistance-associated macrophage protein 2;SLC11A2;ortholog	cation transporter(PC00068)
ENSG00000021645	Neurexin-3;NRXN3;ortholog	apolipoprotein(PC00052);cell adhesion molecule(PC00069);enzyme modulator(PC00095);extracellular matrix protein(PC00102);membrane-bound signaling molecule(PC00152);metalloprotease(PC00153);oxidase(PC00175);receptor(PC00197);serine protease(PC00203);transporter(PC00227)
ENSG00000129749	Neuronal acetylcholine receptor subunit alpha-10;CHRNA10;ortholog	GABA receptor(PC00023);acetylcholine receptor(PC00037)
ENSG00000175344	Neuronal acetylcholine receptor subunit alpha-7;CHRNA7;ortholog	GABA receptor(PC00023);acetylcholine receptor(PC00037)
ENSG00000099250	Neuropilin-1;NRP1;ortholog	apolipoprotein(PC00052);cell adhesion molecule(PC00069);enzyme modulator(PC00095);extracellular matrix protein(PC00102);membrane-bound signaling molecule(PC00152);metalloprotease(PC00153);oxidase(PC00175);receptor(PC00197);serine protease(PC00203);transporter(PC00227)
ENSG00000118257	Neuropilin-2;NRP2;ortholog	apolipoprotein(PC00052);cell adhesion molecule(PC00069);enzyme modulator(PC00095);extracellular matrix protein(PC00102);membrane-bound signaling molecule(PC00152);metalloprotease(PC00153);oxidase(PC00175);receptor(PC00197);serine protease(PC00203);transporter(PC00227)
ENSG00000115902	Neutral amino acid transporter A;SLC1A4;ortholog	cation transporter(PC00068)
ENSG00000105281	Neutral amino acid transporter B(0);SLC1A5;ortholog	cation transporter(PC00068)
ENSG00000111581	Nuclear pore complex protein Nup107;NUP107;ortholog	transporter(PC00227)
ENSG00000030066	Nuclear pore complex protein Nup160;NUP160;ortholog	transporter(PC00227)
ENSG00000093000	Nuclear pore complex protein Nup50;NUP50;ortholog	transporter(PC00227)
ENSG00000108559	Nuclear pore complex protein Nup88;NUP88;ortholog	transporter(PC00227)
ENSG00000102900	Nuclear pore complex protein Nup93;NUP93;ortholog	transporter(PC00227)
ENSG00000110713	Nuclear pore complex protein Nup98-Nup96;NUP98;ortholog	transporter(PC00227)
ENSG00000213024	Nuclear pore glycoprotein p62;NUP62;ortholog	transporter(PC00227)
ENSG00000138750	Nucleoporin p54;NUP54;ortholog	transporter(PC00227)
ENSG00000163959	Organic solute transporter subunit alpha;SLC51A;ortholog	transporter(PC00227)
ENSG00000063127	Orphan sodium- and chloride-dependent neurotransmitter transporter NTT5;SLC6A16;ortholog	cation transporter(PC00068)
ENSG00000135124	P2X purinoceptor 4;P2RX4;ortholog	ligand-gated ion channel(PC00141)
ENSG00000089041	P2X purinoceptor 7;P2RX7;ortholog	ligand-gated ion channel(PC00141)
ENSG00000126903	P3 protein;SLC10A3;ortholog	cation transporter(PC00068)
ENSG00000100372	Peroxisomal membrane protein PMP34;SLC25A17;ortholog	amino acid transporter(PC00046);calmodulin(PC00061);mitochondrial carrier protein(PC00158);ribosomal protein(PC00202);transfer/carrier protein(PC00219)
ENSG00000075415	Phosphate carrier protein, mitochondrial;SLC25A3;ortholog	amino acid transporter(PC00046);calmodulin(PC00061);mitochondrial carrier protein(PC00158);ribosomal protein(PC00202);transfer/carrier protein(PC00219)
ENSG00000174238	Phosphatidylinositol transfer protein alpha isoform;PITPNA;ortholog	transfer/carrier protein(PC00219);transporter(PC00227)
ENSG00000180957	Phosphatidylinositol transfer protein beta isoform;PITPNB;ortholog	transfer/carrier protein(PC00219);transporter(PC00227)
ENSG00000266964	Phospholemman;FXYD1;ortholog	enzyme modulator(PC00095);ion channel(PC00133)
ENSG00000124406	Phospholipid-transporting ATPase IA;ATP8A1;ortholog	cation transporter(PC00068);hydrolase(PC00121)
ENSG00000081923	Phospholipid-transporting ATPase IC;ATP8B1;ortholog	cation transporter(PC00068);hydrolase(PC00121)
ENSG00000143515	Phospholipid-transporting ATPase ID;ATP8B2;ortholog	cation transporter(PC00068);hydrolase(PC00121)
ENSG00000101974	Phospholipid-transporting ATPase IG;ATP11C;ortholog	cation transporter(PC00068);hydrolase(PC00121)
ENSG00000130270	Phospholipid-transporting ATPase IK;ATP8B3;ortholog	cation transporter(PC00068);hydrolase(PC00121)
ENSG00000070961	Plasma membrane calcium-transporting ATPase 1;ATP2B1;ortholog	cation transporter(PC00068);hydrolase(PC00121);ion channel(PC00133)
ENSG00000058668	Plasma membrane calcium-transporting ATPase 4;ATP2B4;ortholog	cation transporter(PC00068);hydrolase(PC00121);ion channel(PC00133)
ENSG00000158683	Polycystic kidney disease protein 1-like 1;PKD1L1;ortholog	G-protein modulator(PC00022);ion channel(PC00133);membrane-bound signaling molecule(PC00152)
ENSG00000008710	Polycystin-1;PKD1;ortholog	G-protein modulator(PC00022);ion channel(PC00133);membrane-bound signaling molecule(PC00152)
ENSG00000118762	Polycystin-2;PKD2;ortholog	G-protein modulator(PC00022);ion channel(PC00133);membrane-bound signaling molecule(PC00152)
ENSG00000143630	Potassium/sodium hyperpolarization-activated cyclic nucleotide-gated channel 3;HCN3;ortholog	cyclic nucleotide-gated ion channel(PC00080);voltage-gated potassium channel(PC00242)
ENSG00000243279	PRA1 family protein 2;PRAF2;ortholog	amino acid transporter(PC00046)
ENSG00000144746	PRA1 family protein 3;ARL6IP5;ortholog	amino acid transporter(PC00046)
ENSG00000013293	Probable cationic amino acid transporter;SLC7A14;ortholog	amino acid transporter(PC00046)
ENSG00000159363	Probable cation-transporting ATPase 13A2;ATP13A2;ortholog	cation transporter(PC00068);hydrolase(PC00121);ion channel(PC00133)
ENSG00000133657	Probable cation-transporting ATPase 13A3;ATP13A3;ortholog	cation transporter(PC00068);hydrolase(PC00121);ion channel(PC00133)
ENSG00000058063	Probable phospholipid-transporting ATPase IF;ATP11B;ortholog	cation transporter(PC00068);hydrolase(PC00121)
ENSG00000068650	Probable phospholipid-transporting ATPase IH;ATP11A;ortholog	cation transporter(PC00068);hydrolase(PC00121)
ENSG00000054793	Probable phospholipid-transporting ATPase IIA;ATP9A;ortholog	cation transporter(PC00068);hydrolase(PC00121)
ENSG00000166377	Probable phospholipid-transporting ATPase IIB;ATP9B;ortholog	cation transporter(PC00068);hydrolase(PC00121)
ENSG00000206190	Probable phospholipid-transporting ATPase VA;ATP10A;ortholog	cation transporter(PC00068);hydrolase(PC00121)
ENSG00000118322	Probable phospholipid-transporting ATPase VB;ATP10B;ortholog	cation transporter(PC00068);hydrolase(PC00121)
ENSG00000145246	Probable phospholipid-transporting ATPase VD;ATP10D;ortholog	cation transporter(PC00068);hydrolase(PC00121)
ENSG00000139974	Probable sodium-coupled neutral amino acid transporter 6;SLC38A6;ortholog	amino acid transporter(PC00046)
ENSG00000176087	Probable UDP-sugar transporter protein SLC35A4;SLC35A4;ortholog	transporter(PC00227)
ENSG00000138459	Probable UDP-sugar transporter protein SLC35A5;SLC35A5;ortholog	transporter(PC00227)
ENSG00000106333	Procollagen C-endopeptidase enhancer 1;PCOLCE;ortholog	apolipoprotein(PC00052);cell adhesion molecule(PC00069);enzyme modulator(PC00095);extracellular matrix protein(PC00102);membrane-bound signaling molecule(PC00152);metalloprotease(PC00153);oxidase(PC00175);receptor(PC00197);serine protease(PC00203);transporter(PC00227)
ENSG00000112514	Protein CutA;CUTA;ortholog	cation transporter(PC00068)
ENSG00000164403	Protein Shroom1;SHROOM1;ortholog	ligand-gated ion channel(PC00141)
ENSG00000146950	Protein Shroom2;SHROOM2;ortholog	ligand-gated ion channel(PC00141)
ENSG00000138771	Protein Shroom3;SHROOM3;ortholog	ligand-gated ion channel(PC00141);non-motor actin binding protein(PC00165)
ENSG00000158352	Protein Shroom4;SHROOM4;ortholog	ligand-gated ion channel(PC00141)
ENSG00000169682	Protein spinster homolog 1;SPNS1;ortholog	transporter(PC00227)
ENSG00000183018	Protein spinster homolog 2;SPNS2;ortholog	transporter(PC00227)
ENSG00000204070	Protein SYS1 homolog;SYS1;ortholog	transfer/carrier protein(PC00219);transporter(PC00227)
ENSG00000058262	Protein transport protein Sec61 subunit alpha isoform 1;SEC61A1;ortholog	membrane traffic protein(PC00150);transporter(PC00227)
ENSG00000065665	Protein transport protein Sec61 subunit alpha isoform 2;SEC61A2;ortholog	membrane traffic protein(PC00150);transporter(PC00227)
ENSG00000141540	Protein tweety homolog 2;TTYH2;ortholog	anion channel(PC00049)
ENSG00000136295	Protein tweety homolog 3;TTYH3;ortholog	anion channel(PC00049)
ENSG00000151229	Proton myo-inositol cotransporter;SLC2A13;ortholog	carbohydrate transporter(PC00067)
ENSG00000162426	Proton-associated sugar transporter A;SLC45A1;ortholog	carbohydrate transporter(PC00067)
ENSG00000123643	Proton-coupled amino acid transporter 1;SLC36A1;ortholog	amino acid transporter(PC00046)
ENSG00000180773	Proton-coupled amino acid transporter 4;SLC36A4;ortholog	amino acid transporter(PC00046)
ENSG00000204152	Putative mitochondrial import inner membrane translocase subunit Tim23B;TIMM23B;ortholog	amino acid transporter(PC00046)
ENSG00000157637	Putative sodium-coupled neutral amino acid transporter 10;SLC38A10;ortholog	amino acid transporter(PC00046)
ENSG00000103042	Putative sodium-coupled neutral amino acid transporter 7;SLC38A7;ortholog	amino acid transporter(PC00046)
ENSG00000141084	Ran-binding protein 10;RANBP10;ortholog	transfer/carrier protein(PC00219);transporter(PC00227)
ENSG00000137040	Ran-binding protein 6;RANBP6;ortholog	G-protein modulator(PC00022);transfer/carrier protein(PC00219);transporter(PC00227)
ENSG00000010017	Ran-binding protein 9;RANBP9;ortholog	transfer/carrier protein(PC00219);transporter(PC00227)
ENSG00000132563	Receptor expression-enhancing protein 2;REEP2;ortholog	receptor(PC00197);transporter(PC00227)
ENSG00000165476	Receptor expression-enhancing protein 3;REEP3;ortholog	receptor(PC00197);transporter(PC00227)
ENSG00000168476	Receptor expression-enhancing protein 4;REEP4;ortholog	receptor(PC00197);transporter(PC00227)
ENSG00000129625	Receptor expression-enhancing protein 5;REEP5;ortholog	receptor(PC00197);transporter(PC00227)
ENSG00000115255	Receptor expression-enhancing protein 6;REEP6;ortholog	receptor(PC00197);transporter(PC00227)
ENSG00000136643	Ribosomal protein S6 kinase delta-1;RPS6KC1;ortholog	amino acid transporter(PC00046);non-receptor serine/threonine protein kinase(PC00167)
ENSG00000198208	Ribosomal protein S6 kinase-like 1;RPS6KL1;ortholog	amino acid transporter(PC00046);non-receptor serine/threonine protein kinase(PC00167)
ENSG00000198838	Ryanodine receptor 3;RYR3;ortholog	ligand-gated ion channel(PC00141)
ENSG00000198874	S-adenosyl-L-methionine-dependent tRNA 4-demethylwyosine synthase;TYW1;ortholog	oxidoreductase(PC00176);transporter(PC00227)
ENSG00000144741	S-adenosylmethionine mitochondrial carrier protein;SLC25A26;ortholog	amino acid transporter(PC00046);calmodulin(PC00061);mitochondrial carrier protein(PC00158);ribosomal protein(PC00202);transfer/carrier protein(PC00219)
ENSG00000196296	Sarcoplasmic/endoplasmic reticulum calcium ATPase 1;ATP2A1;ortholog	cation transporter(PC00068);hydrolase(PC00121);ion channel(PC00133)
ENSG00000174437	Sarcoplasmic/endoplasmic reticulum calcium ATPase 2;ATP2A2;ortholog	cation transporter(PC00068);hydrolase(PC00121);ion channel(PC00133)
ENSG00000092108	Sec1 family domain-containing protein 1;SCFD1;ortholog	membrane trafficking regulatory protein(PC00151);transporter(PC00227)
ENSG00000184178	Sec1 family domain-containing protein 2;SCFD2;ortholog	membrane trafficking regulatory protein(PC00151);transporter(PC00227)
ENSG00000129657	SEC14-like protein 1;SEC14L1;ortholog	transfer/carrier protein(PC00219);transporter(PC00227)
ENSG00000100003	SEC14-like protein 2;SEC14L2;ortholog	transfer/carrier protein(PC00219);transporter(PC00227)
ENSG00000160410	SH3KBP1-binding protein 1;SHKBP1;ortholog	voltage-gated potassium channel(PC00242)
ENSG00000144935	Short transient receptor potential channel 1;TRPC1;ortholog	ion channel(PC00133)
ENSG00000119899	Sialin;SLC17A5;ortholog	cation transporter(PC00068)
ENSG00000164466	Sideroflexin-1;SFXN1;ortholog	cation transporter(PC00068);transfer/carrier protein(PC00219)
ENSG00000156398	Sideroflexin-2;SFXN2;ortholog	cation transporter(PC00068);transfer/carrier protein(PC00219)
ENSG00000107819	Sideroflexin-3;SFXN3;ortholog	cation transporter(PC00068);transfer/carrier protein(PC00219)
ENSG00000183605	Sideroflexin-4;SFXN4;ortholog	cation transporter(PC00068);transfer/carrier protein(PC00219)
ENSG00000144040	Sideroflexin-5;SFXN5;ortholog	cation transporter(PC00068);transfer/carrier protein(PC00219)
ENSG00000136738	Signal transducing adapter molecule 1;STAM;ortholog	membrane traffic protein(PC00150);transporter(PC00227)
ENSG00000115145	Signal transducing adapter molecule 2;STAM2;ortholog	membrane traffic protein(PC00150);transporter(PC00227)
ENSG00000111181	Sodium- and chloride-dependent betaine transporter;SLC6A12;ortholog	cation transporter(PC00068)
ENSG00000130821	Sodium- and chloride-dependent creatine transporter 1;SLC6A8;ortholog	cation transporter(PC00068)
ENSG00000131389	Sodium- and chloride-dependent taurine transporter;SLC6A6;ortholog	cation transporter(PC00068)
ENSG00000033867	Sodium bicarbonate cotransporter 3;SLC4A7;ortholog	cation transporter(PC00068)
ENSG00000183873	Sodium channel protein type 5 subunit alpha;SCN5A;ortholog	voltage-gated calcium channel(PC00240);voltage-gated sodium channel(PC00243)
ENSG00000169432	Sodium channel protein type 9 subunit alpha;SCN9A;ortholog	voltage-gated calcium channel(PC00240);voltage-gated sodium channel(PC00243)
ENSG00000105711	Sodium channel subunit beta-1;SCN1B;ortholog	voltage-gated sodium channel(PC00243)
ENSG00000166257	Sodium channel subunit beta-3;SCN3B;ortholog	voltage-gated sodium channel(PC00243)
ENSG00000102452	Sodium leak channel non-selective protein;NALCN;ortholog	voltage-gated calcium channel(PC00240);voltage-gated sodium channel(PC00243)
ENSG00000120519	Sodium/bile acid cotransporter 7;SLC10A7;ortholog	transporter(PC00227)
ENSG00000183023	Sodium/calcium exchanger 1;SLC8A1;ortholog	cation transporter(PC00068)
ENSG00000198743	Sodium/myo-inositol cotransporter;SLC5A3;ortholog	carbohydrate transporter(PC00067);cation transporter(PC00068)
ENSG00000074621	Sodium/potassium/calcium exchanger 1;SLC24A1;ortholog	transporter(PC00227)
ENSG00000185052	Sodium/potassium/calcium exchanger 3;SLC24A3;ortholog	transporter(PC00227)
ENSG00000089060	Sodium/potassium/calcium exchanger 6, mitochondrial;SLC8B1;ortholog	cation transporter(PC00068)
ENSG00000163399	Sodium/potassium-transporting ATPase subunit alpha-1;ATP1A1;ortholog	cation transporter(PC00068);hydrolase(PC00121);ion channel(PC00133)
ENSG00000143153	Sodium/potassium-transporting ATPase subunit beta-1;ATP1B1;ortholog	cation transporter(PC00068)
ENSG00000069849	Sodium/potassium-transporting ATPase subunit beta-3;ATP1B3;ortholog	cation transporter(PC00068)
ENSG00000111371	Sodium-coupled neutral amino acid transporter 1;SLC38A1;ortholog	amino acid transporter(PC00046)
ENSG00000134294	Sodium-coupled neutral amino acid transporter 2;SLC38A2;ortholog	amino acid transporter(PC00046)
ENSG00000017483	Sodium-coupled neutral amino acid transporter 5;SLC38A5;ortholog	amino acid transporter(PC00046)
ENSG00000177058	Sodium-coupled neutral amino acid transporter 9;SLC38A9;ortholog	amino acid transporter(PC00046)
ENSG00000138074	Sodium-dependent multivitamin transporter;SLC5A6;ortholog	carbohydrate transporter(PC00067);cation transporter(PC00068)
ENSG00000064651	solute carrier family 12 member 2;SLC12A2;ortholog	transporter(PC00227)
ENSG00000124067	solute carrier family 12 member 4;SLC12A4;ortholog	transporter(PC00227)
ENSG00000140199	solute carrier family 12 member 6;SLC12A6;ortholog	transporter(PC00227)
ENSG00000113504	solute carrier family 12 member 7;SLC12A7;ortholog	transporter(PC00227)
ENSG00000221955	solute carrier family 12 member 8;SLC12A8;ortholog	transporter(PC00227)
ENSG00000146828	solute carrier family 12 member 9;SLC12A9;ortholog	transporter(PC00227)
ENSG00000164707	Solute carrier family 13 member 4;SLC13A4;ortholog	cation transporter(PC00068)
ENSG00000110446	Solute carrier family 15 member 3;SLC15A3;ortholog	transporter(PC00227)
ENSG00000139370	Solute carrier family 15 member 4;SLC15A4;ortholog	transporter(PC00227)
ENSG00000101194	Solute carrier family 17 member 9;SLC17A9;ortholog	cation transporter(PC00068)
ENSG00000146409	solute carrier family 18 member B1 [Source:HGNC Symbol;Acc:HGNC:21573]	transporter(PC00227)
ENSG00000117394	solute carrier family 2, facilitated glucose transporter member 1; SLC2A1;ortholog	carbohydrate transporter(PC00067)
ENSG00000197496	Solute carrier family 2, facilitated glucose transporter member 10;SLC2A10;ortholog	carbohydrate transporter(PC00067)
ENSG00000133460	Solute carrier family 2, facilitated glucose transporter member 11;SLC2A11;ortholog	carbohydrate transporter(PC00067)
ENSG00000059804	Solute carrier family 2, facilitated glucose transporter member 3;SLC2A3;ortholog	carbohydrate transporter(PC00067)
ENSG00000160326	Solute carrier family 2, facilitated glucose transporter member 6;SLC2A6;ortholog	carbohydrate transporter(PC00067)
ENSG00000136856	Solute carrier family 2, facilitated glucose transporter member 8;SLC2A8;ortholog	carbohydrate transporter(PC00067)
ENSG00000109667	Solute carrier family 2, facilitated glucose transporter member 9;SLC2A9;ortholog	carbohydrate transporter(PC00067)
ENSG00000144136	solute carrier family 20 member 1;SLC20A1;ortholog	transporter(PC00227)
ENSG00000168575	solute carrier family 20 member 2;SLC20A2;ortholog	transporter(PC00227)
ENSG00000092096	Solute carrier family 22 member 17;SLC22A17;ortholog	carbohydrate transporter(PC00067);cation transporter(PC00068);transfer/carrier protein(PC00219)
ENSG00000137266	Solute carrier family 22 member 23;SLC22A23;ortholog	carbohydrate transporter(PC00067);cation transporter(PC00068);transfer/carrier protein(PC00219)
ENSG00000197208	Solute carrier family 22 member 4;SLC22A4;ortholog	carbohydrate transporter(PC00067);cation transporter(PC00068);transfer/carrier protein(PC00219)
ENSG00000197375	Solute carrier family 22 member 5;SLC22A5;ortholog	carbohydrate transporter(PC00067);cation transporter(PC00068);transfer/carrier protein(PC00219)
ENSG00000089057	Solute carrier family 23 member 2;SLC23A2;ortholog	transporter(PC00227)
ENSG00000171612	Solute carrier family 25 member 33;SLC25A33;ortholog	amino acid transporter(PC00046);calmodulin(PC00061);mitochondrial carrier protein(PC00158);ribosomal protein(PC00202);transfer/carrier protein(PC00219)
ENSG00000162461	Solute carrier family 25 member 34;SLC25A34;ortholog	amino acid transporter(PC00046);calmodulin(PC00061);mitochondrial carrier protein(PC00158);ribosomal protein(PC00202);transfer/carrier protein(PC00219)
ENSG00000114120	Solute carrier family 25 member 36;SLC25A36;ortholog	amino acid transporter(PC00046);calmodulin(PC00061);mitochondrial carrier protein(PC00158);ribosomal protein(PC00202);transfer/carrier protein(PC00219)
ENSG00000144659	Solute carrier family 25 member 38;SLC25A38;ortholog	amino acid transporter(PC00046);calmodulin(PC00061);mitochondrial carrier protein(PC00158);ribosomal protein(PC00202);transfer/carrier protein(PC00219)
ENSG00000013306	Solute carrier family 25 member 39;SLC25A39;ortholog	amino acid transporter(PC00046);calmodulin(PC00061);mitochondrial carrier protein(PC00158);ribosomal protein(PC00202);transfer/carrier protein(PC00219)
ENSG00000075303	Solute carrier family 25 member 40;SLC25A40;ortholog	amino acid transporter(PC00046);calmodulin(PC00061);mitochondrial carrier protein(PC00158);ribosomal protein(PC00202);transfer/carrier protein(PC00219)
ENSG00000077713	Solute carrier family 25 member 43;SLC25A43;ortholog	amino acid transporter(PC00046);calmodulin(PC00061);mitochondrial carrier protein(PC00158);ribosomal protein(PC00202);transfer/carrier protein(PC00219)
ENSG00000160785	Solute carrier family 25 member 44;SLC25A44;ortholog	amino acid transporter(PC00046);calmodulin(PC00061);mitochondrial carrier protein(PC00158);ribosomal protein(PC00202);transfer/carrier protein(PC00219)
ENSG00000162241	Solute carrier family 25 member 45;SLC25A45;ortholog	amino acid transporter(PC00046);calmodulin(PC00061);mitochondrial carrier protein(PC00158);ribosomal protein(PC00202);transfer/carrier protein(PC00219)
ENSG00000122696	Solute carrier family 25 member 51;SLC25A51;ortholog	amino acid transporter(PC00046);calmodulin(PC00061);mitochondrial carrier protein(PC00158);ribosomal protein(PC00202);transfer/carrier protein(PC00219)
ENSG00000269743	Solute carrier family 25 member 53;SLC25A53;ortholog	amino acid transporter(PC00046);calmodulin(PC00061);mitochondrial carrier protein(PC00158);ribosomal protein(PC00202);transfer/carrier protein(PC00219)
ENSG00000145217	Solute carrier family 26 member 1;SLC26A1;ortholog	transporter(PC00227)
ENSG00000135502	Solute carrier family 26 member 10;SLC26A10;ortholog	transporter(PC00227)
ENSG00000181045	Solute carrier family 26 member 11;SLC26A11;ortholog	transporter(PC00227)
ENSG00000155850	Solute carrier family 26 member 2;SLC26A2;ortholog	transporter(PC00227)
ENSG00000091137	Solute carrier family 26 member 4;SLC26A4;ortholog	transporter(PC00227)
ENSG00000225697	Solute carrier family 26 member 6;SLC26A6;ortholog	transporter(PC00227)
ENSG00000130304	Solute carrier family 27 member 1;SLC27A1;ortholog	transporter(PC00227)
ENSG00000143554	Solute carrier family 27 member 3;SLC27A3;ortholog	transporter(PC00227)
ENSG00000167114	Solute carrier family 27 member 4;SLC27A4;ortholog	transporter(PC00227)
ENSG00000083807	Solute carrier family 27 member 5;SLC27A5;ortholog	transporter(PC00227)
ENSG00000168003	Solute carrier family 3 member 2;SLC3A2;ortholog	amino acid transporter(PC00046)
ENSG00000121073	Solute carrier family 35 member B1;SLC35B1;ortholog	transporter(PC00227)
ENSG00000080189	Solute carrier family 35 member C2;SLC35C2;ortholog	transporter(PC00227)
ENSG00000127526	Solute carrier family 35 member E1;SLC35E1;ortholog	transporter(PC00227)
ENSG00000215790	Solute carrier family 35 member E2;SLC35E2;ortholog	transporter(PC00227)
ENSG00000189339	Solute carrier family 35 member E2B;SLC35E2B;ortholog	transporter(PC00227)
ENSG00000175782	Solute carrier family 35 member E3;SLC35E3;ortholog	transporter(PC00227)
ENSG00000100036	Solute carrier family 35 member E4;SLC35E4;ortholog	transporter(PC00227)
ENSG00000115084	Solute carrier family 35 member F5;SLC35F5;ortholog	transporter(PC00227)
ENSG00000213699	Solute carrier family 35 member F6;SLC35F6;ortholog	transporter(PC00227)
ENSG00000176273	Solute carrier family 35 member G1;SLC35G1;ortholog	transporter(PC00227)
ENSG00000168917	Solute carrier family 35 member G2;SLC35G2;ortholog	transporter(PC00227)
ENSG00000138449	Solute carrier family 40 member 1;SLC40A1;ortholog	transporter(PC00227)
ENSG00000133065	Solute carrier family 41 member 1;SLC41A1;ortholog	cation transporter(PC00068)
ENSG00000136052	Solute carrier family 41 member 2;SLC41A2;ortholog	cation transporter(PC00068)
ENSG00000114544	Solute carrier family 41 member 3;SLC41A3;ortholog	cation transporter(PC00068)
ENSG00000167703	solute carrier family 43 member 2;SLC43A2;ortholog	amino acid transporter(PC00046)
ENSG00000134802	Solute carrier family 43 member 3;SLC43A3;ortholog	amino acid transporter(PC00046)
ENSG00000162426	Solute carrier family 45 member 1;SLC45A1;ortholog	carbohydrate transporter(PC00067)
ENSG00000022567	Solute carrier family 45 member 4;SLC45A4;ortholog	carbohydrate transporter(PC00067)
ENSG00000076351	Solute carrier family 46 member 1;SLC46A1;ortholog	transporter(PC00227)
ENSG00000139508	Solute carrier family 46 member 3;SLC46A3;ortholog	transporter(PC00227)
ENSG00000211584	Solute carrier family 48 member 1;SLC48A1;ortholog	transporter(PC00227)
ENSG00000169241	Solute carrier family 50 member 1;SLC50A1;ortholog	carbohydrate transporter(PC00067)
ENSG00000185803	Solute carrier family 52 member 2;SLC52A2;ortholog	transporter(PC00227)
ENSG00000101276	Solute carrier family 52 member 3;SLC52A3;ortholog	transporter(PC00227)
ENSG00000090020	solute carrier family 9 member A1 [Source:HGNC Symbol;Acc:HGNC:11071]	cation transporter(PC00068)
ENSG00000135740	solute carrier family 9 member A5 [Source:HGNC Symbol;Acc:HGNC:11078]	cation transporter(PC00068)
ENSG00000198689	solute carrier family 9 member A6 [Source:HGNC Symbol;Acc:HGNC:11079]	cation transporter(PC00068)
ENSG00000065923	solute carrier family 9 member A7 [Source:HGNC Symbol;Acc:HGNC:17123]	cation transporter(PC00068)
ENSG00000197818	solute carrier family 9 member A8 [Source:HGNC Symbol;Acc:HGNC:20728]	cation transporter(PC00068)
ENSG00000181804	solute carrier family 9 member A9 [Source:HGNC Symbol;Acc:HGNC:20653]	cation transporter(PC00068)
ENSG00000164038	solute carrier family 9 member B2 [Source:HGNC Symbol;Acc:HGNC:25143]	cation transporter(PC00068)
ENSG00000174640	Solute carrier organic anion transporter family member 2A1;SLCO2A1;ortholog	transporter(PC00227)
ENSG00000137491	Solute carrier organic anion transporter family member 2B1;SLCO2B1;ortholog	transporter(PC00227)
ENSG00000176463	Solute carrier organic anion transporter family member 3A1;SLCO3A1;ortholog	transporter(PC00227)
ENSG00000101187	Solute carrier organic anion transporter family member 4A1;SLCO4A1;ortholog	transporter(PC00227)
ENSG00000134243	Sortilin;SORT1;ortholog	receptor(PC00197);transporter(PC00227)
ENSG00000110025	Sorting nexin-15;SNX15;ortholog	amino acid transporter(PC00046);non-receptor serine/threonine protein kinase(PC00167)
ENSG00000167778	SPRY domain-containing protein 3;SPRYD3;ortholog	transfer/carrier protein(PC00219);transporter(PC00227)
ENSG00000134955	Sugar phosphate exchanger 2;SLC37A2;ortholog	cation transporter(PC00068)
ENSG00000157800	Sugar phosphate exchanger 3;SLC37A3;ortholog	cation transporter(PC00068)
ENSG00000137700	Sugar phosphate exchanger 4;SLC37A4;ortholog	cation transporter(PC00068)
ENSG00000168818	Syntaxin-18;STX18;ortholog	SNARE protein(PC00034);transporter(PC00227)
ENSG00000136854	Syntaxin-binding protein 1;STXBP1;ortholog	membrane trafficking regulatory protein(PC00151);transporter(PC00227)
ENSG00000076944	Syntaxin-binding protein 2;STXBP2;ortholog	membrane trafficking regulatory protein(PC00151);transporter(PC00227)
ENSG00000116266	Syntaxin-binding protein 3;STXBP3;ortholog	membrane trafficking regulatory protein(PC00151);transporter(PC00227)
ENSG00000100284	Target of Myb protein 1;TOM1;ortholog	membrane traffic protein(PC00150);transporter(PC00227)
ENSG00000117479	Thiamine transporter 1;SLC19A2;ortholog	transporter(PC00227)
ENSG00000038295	Tolloid-like protein 1;TLL1;ortholog	apolipoprotein(PC00052);cell adhesion molecule(PC00069);enzyme modulator(PC00095);extracellular matrix protein(PC00102);membrane-bound signaling molecule(PC00152);metalloprotease(PC00153);oxidase(PC00175);receptor(PC00197);serine protease(PC00203);transporter(PC00227)
ENSG00000175662	TOM1-like protein 2;TOM1L2;ortholog	membrane traffic protein(PC00150);transporter(PC00227)
ENSG00000185339	Transcobalamin-2;TCN2;ortholog	cation transporter(PC00068);transfer/carrier protein(PC00219)
ENSG00000142185	Transient receptor potential cation channel subfamily M member 2;TRPM2;ortholog	ion channel(PC00133);receptor(PC00197)
ENSG00000130529	Transient receptor potential cation channel subfamily M member 4;TRPM4;ortholog	ion channel(PC00133);receptor(PC00197)
ENSG00000092439	Transient receptor potential cation channel subfamily M member 7;TRPM7;ortholog	ion channel(PC00133);receptor(PC00197)
ENSG00000196689	Transient receptor potential cation channel subfamily V member 1;TRPV1;ortholog	ion channel(PC00133)
ENSG00000187688	Transient receptor potential cation channel subfamily V member 2;TRPV2;ortholog	ion channel(PC00133)
ENSG00000167723	Transient receptor potential cation channel subfamily V member 3;TRPV3;ortholog	ion channel(PC00133)
ENSG00000111199	Transient receptor potential cation channel subfamily V member 4;TRPV4;ortholog	ion channel(PC00133)
ENSG00000100300	Translocator protein;TSPO;ortholog	receptor(PC00197);transporter(PC00227)
ENSG00000100926	Transmembrane 9 superfamily member 1;TM9SF1;ortholog	transporter(PC00227)
ENSG00000125304	Transmembrane 9 superfamily member 2;TM9SF2;ortholog	transporter(PC00227)
ENSG00000077147	Transmembrane 9 superfamily member 3;TM9SF3;ortholog	transporter(PC00227)
ENSG00000101337	Transmembrane 9 superfamily member 4;TM9SF4;ortholog	transporter(PC00227)
ENSG00000150403	Transmembrane and coiled-coil domain-containing protein 3;TMCO3;ortholog	transporter(PC00227)
ENSG00000198792	Transmembrane protein 184B;TMEM184B;ortholog	transporter(PC00227)
ENSG00000164168	Transmembrane protein 184C;TMEM184C;ortholog	transporter(PC00227)
ENSG00000134490	Transmembrane protein 241;TMEM241;ortholog	transporter(PC00227)
ENSG00000083312	Transportin-1;TNPO1;ortholog	transfer/carrier protein(PC00219);transporter(PC00227)
ENSG00000105576	Transportin-2;TNPO2;ortholog	transfer/carrier protein(PC00219);transporter(PC00227)
ENSG00000064419	Transportin-3;TNPO3;ortholog	transporter(PC00227)
ENSG00000100075	Tricarboxylate transport protein, mitochondrial;SLC25A1;ortholog	amino acid transporter(PC00046);calmodulin(PC00061);mitochondrial carrier protein(PC00158);ribosomal protein(PC00202);transfer/carrier protein(PC00219)
ENSG00000186815	Two pore calcium channel protein 1;TPCN1;ortholog	voltage-gated calcium channel(PC00240);voltage-gated sodium channel(PC00243)
ENSG00000162341	Two pore calcium channel protein 2;TPCN2;ortholog	voltage-gated calcium channel(PC00240);voltage-gated sodium channel(PC00243)
ENSG00000102100	UDP-galactose translocator;SLC35A2;ortholog	transporter(PC00227)
ENSG00000116704	UDP-glucuronic acid/UDP-N-acetylgalactosamine transporter;SLC35D1;ortholog	transporter(PC00227)
ENSG00000117620	UDP-N-acetylglucosamine transporter;SLC35A3;ortholog	transporter(PC00227)
ENSG00000130958	UDP-N-acetylglucosamine/UDP-glucose/GDP-mannose transporter;SLC35D2;ortholog	transporter(PC00227)
ENSG00000205060	UDP-xylose and UDP-N-acetylglucosamine transporter;SLC35B4;ortholog	carbohydrate transporter(PC00067);mitochondrial carrier protein(PC00158);transfer/carrier protein(PC00219)
ENSG00000139719	Vacuolar protein sorting-associated protein 33A;VPS33A;ortholog	membrane trafficking regulatory protein(PC00151);transporter(PC00227)
ENSG00000184056	Vacuolar protein sorting-associated protein 33B;VPS33B;ortholog	membrane trafficking regulatory protein(PC00151);transporter(PC00227)
ENSG00000136631	Vacuolar protein sorting-associated protein 45;VPS45;ortholog	membrane trafficking regulatory protein(PC00151);transporter(PC00227)
ENSG00000213585	Voltage-dependent anion-selective channel protein 1;VDAC1;ortholog	anion channel(PC00049);voltage-gated ion channel(PC00241)
ENSG00000165637	Voltage-dependent anion-selective channel protein 2;VDAC2;ortholog	anion channel(PC00049);voltage-gated ion channel(PC00241)
ENSG00000078668	Voltage-dependent anion-selective channel protein 3;VDAC3;ortholog	anion channel(PC00049);voltage-gated ion channel(PC00241)
ENSG00000067191	Voltage-dependent L-type calcium channel subunit beta-1;CACNB1;ortholog	voltage-gated calcium channel(PC00240)
ENSG00000167535	Voltage-dependent L-type calcium channel subunit beta-3;CACNB3;ortholog	voltage-gated calcium channel(PC00240)
ENSG00000141837	Voltage-dependent P/Q-type calcium channel subunit alpha-1A;CACNA1A;ortholog	voltage-gated calcium channel(PC00240);voltage-gated sodium channel(PC00243)
ENSG00000196557	Voltage-dependent T-type calcium channel subunit alpha-1H;CACNA1H;ortholog	voltage-gated calcium channel(PC00240);voltage-gated sodium channel(PC00243)
ENSG00000169282	Voltage-gated potassium channel subunit beta-1;KCNAB1;ortholog	reductase(PC00198);voltage-gated potassium channel(PC00242)
ENSG00000069424	Voltage-gated potassium channel subunit beta-2;KCNAB2;ortholog	reductase(PC00198);voltage-gated potassium channel(PC00242)
ENSG00000170049	Voltage-gated potassium channel subunit beta-3;KCNAB3;ortholog	reductase(PC00198);voltage-gated potassium channel(PC00242)
ENSG00000179403	von Willebrand factor A domain-containing protein 1;VWA1;ortholog	receptor(PC00197);transporter(PC00227)
ENSG00000184985	VPS10 domain-containing receptor SorCS2;SORCS2;ortholog	receptor(PC00197);transporter(PC00227)
ENSG00000033627	V-type proton ATPase 116 kDa subunit a isoform 1;ATP6V0A1;ortholog	ATP synthase(PC00002);hydrolase(PC00121)
ENSG00000185344	V-type proton ATPase 116 kDa subunit a isoform 2;ATP6V0A2;ortholog	ATP synthase(PC00002);hydrolase(PC00121)
ENSG00000110719	V-type proton ATPase 116 kDa subunit a isoform 3;TCIRG1;ortholog	ATP synthase(PC00002);hydrolase(PC00121)
ENSG00000185883	V-type proton ATPase 16 kDa proteolipid subunit;ATP6V0C;ortholog	ATP synthase(PC00002);hydrolase(PC00121)
ENSG00000117410	V-type proton ATPase 21 kDa proteolipid subunit;ATP6V0B;ortholog	ATP synthase(PC00002);hydrolase(PC00121)
ENSG00000114573	V-type proton ATPase catalytic subunit A;ATP6V1A;ortholog	ATP synthase(PC00002);DNA binding protein(PC00009);anion channel(PC00049);hydrolase(PC00121);ligand-gated ion channel(PC00141)
ENSG00000147416	V-type proton ATPase subunit B, brain isoform;ATP6V1B2;ortholog	ATP synthase(PC00002);DNA binding protein(PC00009);anion channel(PC00049);hydrolase(PC00121);ligand-gated ion channel(PC00141)
ENSG00000116039	V-type proton ATPase subunit B, kidney isoform;ATP6V1B1;ortholog	ATP synthase(PC00002);DNA binding protein(PC00009);anion channel(PC00049);hydrolase(PC00121);ligand-gated ion channel(PC00141)
ENSG00000155097	V-type proton ATPase subunit C 1;ATP6V1C1;ortholog	ATP synthase(PC00002);hydrolase(PC00121)
ENSG00000143882	V-type proton ATPase subunit C 2;ATP6V1C2;ortholog	ATP synthase(PC00002);hydrolase(PC00121)
ENSG00000159720	V-type proton ATPase subunit d 1;ATP6V0D1;ortholog	ATP synthase(PC00002);hydrolase(PC00121)
ENSG00000113732	V-type proton ATPase subunit e 1;ATP6V0E1;ortholog	ATP synthase(PC00002);nucleotide phosphatase(PC00173)
ENSG00000171130	V-type proton ATPase subunit e 2;ATP6V0E2;ortholog	ATP synthase(PC00002);nucleotide phosphatase(PC00173)
ENSG00000136888	V-type proton ATPase subunit G 1;ATP6V1G1;ortholog	ATP synthase(PC00002);hydrolase(PC00121)
ENSG00000047249	V-type proton ATPase subunit H;ATP6V1H;ortholog	ATP synthase(PC00002);hydrolase(PC00121)
ENSG00000071553	V-type proton ATPase subunit S1;ATP6AP1;ortholog	ATP synthase(PC00002);hydrolase(PC00121)
ENSG00000205464	V-type proton ATPase subunit S1-like protein;ATP6AP1L;ortholog	ATP synthase(PC00002);hydrolase(PC00121)
ENSG00000085449	WD repeat and FYVE domain-containing protein 1;WDFY1;ortholog	membrane traffic protein(PC00150);transporter(PC00227)
ENSG00000139668	WD repeat and FYVE domain-containing protein 2;WDFY2;ortholog	membrane traffic protein(PC00150);transporter(PC00227)
ENSG00000155465	Y+L amino acid transporter 1;SLC7A7;ortholog	amino acid transporter(PC00046)
ENSG00000103064	Y+L amino acid transporter 2;SLC7A6;ortholog	amino acid transporter(PC00046)
ENSG00000170385	Zinc transporter 1;SLC30A1;ortholog	transporter(PC00227)
ENSG00000104154	Zinc transporter 4;SLC30A4;ortholog	transporter(PC00227)
ENSG00000145740	Zinc transporter 5;SLC30A5;ortholog	transporter(PC00227)
ENSG00000152683	Zinc transporter 6;SLC30A6;ortholog	transporter(PC00227)
ENSG00000162695	Zinc transporter 7;SLC30A7;ortholog	transporter(PC00227)
ENSG00000014824	Zinc transporter 7;SLC30A9;ortholog	transporter(PC00227)
ENSG00000112473	Zinc transporter SLC39A7;SLC39A7;ortholog	cation transporter(PC00068)
ENSG00000143570	Zinc transporter ZIP1;SLC39A1;ortholog	transmembrane receptor regulatory/adaptor protein(PC00226);transporter(PC00227)
ENSG00000196950	Zinc transporter ZIP10;SLC39A10;ortholog	transporter(PC00227)
ENSG00000133195	Zinc transporter ZIP11;SLC39A11;ortholog	transporter(PC00227)
ENSG00000165915	Zinc transporter ZIP13;SLC39A13;ortholog	cation transporter(PC00068)
ENSG00000104635	Zinc transporter ZIP14;SLC39A14;ortholog	transporter(PC00227)
ENSG00000141873	Zinc transporter ZIP3;SLC39A3;ortholog	transmembrane receptor regulatory/adaptor protein(PC00226);transporter(PC00227)
ENSG00000147804	Zinc transporter ZIP4;SLC39A4;ortholog	transporter(PC00227)
ENSG00000141424	Zinc transporter ZIP6;SLC39A6;ortholog	transporter(PC00227)
ENSG00000138821	Zinc transporter ZIP8;SLC39A8;ortholog	transporter(PC00227)
ENSG00000029364	Zinc transporter ZIP9;SLC39A9;ortholog	cation transporter(PC00068)
ENSG00000186919	Zinc-activated ligand-gated ion channel;ZACN;ortholog	GABA receptor(PC00023);acetylcholine receptor(PC00037)
