# Supplementary material for: The Human Blood-Nerve Barrier Transcriptome
Source: Sci Rep. 2017 Dec 12;7:17477. doi: 10.1038/s41598-017-17475-y (PMC5727190; doi:10.1038/s41598-017-17475-y)
Supplement: Supplementary file 9 — Dataset 8 [file 41598_2017_17475_MOESM9_ESM.xlsx]

## Sheet: Sheet1
Mapped ID	Gene Name	Panther Protein Class
ENSG00000130830	55 kDa erythrocyte membrane protein;MPP1;ortholog	cell junction protein(PC00070);nucleotide kinase(PC00172);protein kinase(PC00193)
ENSG00000075275	Cadherin EGF LAG seven-pass G-type receptor 1;CELSR1;ortholog	G-protein coupled receptor(PC00021);cadherin(PC00057)
ENSG00000008300	Cadherin EGF LAG seven-pass G-type receptor 3;CELSR3;ortholog	G-protein coupled receptor(PC00021);cadherin(PC00057)
ENSG00000140937	Cadherin-11;CDH11;ortholog	cadherin(PC00057)
ENSG00000140945	Cadherin-13;CDH13;ortholog	cadherin(PC00057)
ENSG00000129910	Cadherin-15;CDH15;ortholog	cadherin(PC00057)
ENSG00000170558	Cadherin-2;CDH2;ortholog	cadherin(PC00057)
ENSG00000139880	Cadherin-24;CDH24;ortholog	cadherin(PC00057)
ENSG00000179776	Cadherin-5;CDH5;ortholog	cadherin(PC00057)
ENSG00000113361	Cadherin-6;CDH6;ortholog	cadherin(PC00057)
ENSG00000128536	Cadherin-related family member 3;CDHR3;ortholog	cadherin(PC00057)
ENSG00000119326	Catenin alpha like 1, alpha-catulin;CTNNAL1;ortholog	cell adhesion molecule(PC00069);non-motor actin binding protein(PC00165)
ENSG00000044115	Catenin alpha-1;CTNNA1;ortholog	cell adhesion molecule(PC00069);non-motor actin binding protein(PC00165)
ENSG00000178585	Catenin beta interacting protein 1;CTNNBIP1;ortholog	cell adhesion molecule(PC00069);non-motor actin binding protein(PC00165)
ENSG00000132792	Catenin beta like 1;CTNNBL1;ortholog	cell adhesion molecule(PC00069);non-motor actin binding protein(PC00165)
ENSG00000168036	Catenin beta-1;CTNNB1;ortholog	cell adhesion molecule(PC00069);cytoskeletal protein(PC00085);signaling molecule(PC00207);storage protein(PC00210)
ENSG00000198561	Catenin delta 1;CTNND1	cell adhesion molecule(PC00069);non-motor actin binding protein(PC00165)
ENSG00000173801	Catenin gamma, Junction plakoglobin;JUP;ortholog	cell adhesion molecule(PC00069);cytoskeletal protein(PC00085);signaling molecule(PC00207);storage protein(PC00210)
ENSG00000136861	CDK5 regulatory subunit-associated protein 2;CDK5RAP2;ortholog	G-protein modulator(PC00022);actin binding motor protein(PC00040);cell junction protein(PC00070)
ENSG00000128849	Cingulin-like protein 1;CGNL1;ortholog	G-protein modulator(PC00022);actin binding motor protein(PC00040);cell junction protein(PC00070)
ENSG00000157224	Claudin-12 [Source:HGNC Symbol;Acc:HGNC:2034]	tight junction(PC00214)
ENSG00000163347	Claudin-1;CLDN1;ortholog	tight junction(PC00214)
ENSG00000013297	Claudin-11;CLDN11;ortholog	tight junction(PC00214)
ENSG00000106404	Claudin-15;CLDN15;ortholog	tight junction(PC00214)
ENSG00000189143	Claudin-4;CLDN4;ortholog	tight junction(PC00214)
ENSG00000184113	Claudin-5;CLDN5;ortholog	tight junction(PC00214)
ENSG00000135736	Coiled-coil domain-containing protein 102A;CCDC102A;ortholog	G-protein modulator(PC00022);actin binding motor protein(PC00040);cell junction protein(PC00070)
ENSG00000150636	Coiled-coil domain-containing protein 102B;CCDC102B;ortholog	G-protein modulator(PC00022);actin binding motor protein(PC00040);cell junction protein(PC00070)
ENSG00000164989	Coiled-coil domain-containing protein 171;CCDC171;ortholog	G-protein modulator(PC00022);actin binding motor protein(PC00040);cell junction protein(PC00070)
ENSG00000046604	Desmoglein-2;DSG2;ortholog	cadherin(PC00057);cell junction protein(PC00070)
ENSG00000149564	Endothelial cell adhesion molecule;ESAM;ortholog	tight junction(PC00214)
ENSG00000162458	Filamin-binding LIM protein 1;FBLIM1;ortholog	actin family cytoskeletal protein(PC00041);cell junction protein(PC00070);kinase modulator(PC00140);transcription cofactor(PC00217)
ENSG00000152661	Gap junction alpha-1 protein;GJA1;ortholog	gap junction(PC00105)
ENSG00000187513	Gap junction alpha-4 protein;GJA4;ortholog	gap junction(PC00105)
ENSG00000265107	Gap junction alpha-5 protein;GJA5;ortholog	gap junction(PC00105)
ENSG00000182963	Gap junction gamma-1 protein;GJC1;ortholog	gap junction(PC00105)
ENSG00000198835	Gap junction gamma-2 protein;GJC2;ortholog	gap junction(PC00105)
ENSG00000158769	Junctional adhesion molecule 1/F11 receptor;F11R;ortholog	tight junction(PC00214)
ENSG00000154721	Junctional adhesion molecule 2;JAM2;ortholog	tight junction(PC00214)
ENSG00000166086	Junctional adhesion molecule 3;JAM3;ortholog	tight junction(PC00214)
ENSG00000183853	Kin of IRRE-like protein 1;KIRREL;ortholog	cell junction protein(PC00070)
ENSG00000145012	Lipoma-preferred partner;LPP;ortholog	actin family cytoskeletal protein(PC00041);cell junction protein(PC00070);kinase modulator(PC00140)
ENSG00000108852	MAGUK p55 subfamily member 2;MPP2;ortholog	cell junction protein(PC00070);nucleotide kinase(PC00172)
ENSG00000161647	MAGUK p55 subfamily member 3;MPP3;ortholog	cell junction protein(PC00070);nucleotide kinase(PC00172)
ENSG00000072415	MAGUK p55 subfamily member 5;MPP5;ortholog	cell junction protein(PC00070);nucleotide kinase(PC00172)
ENSG00000105926	MAGUK p55 subfamily member 6;MPP6;ortholog	cell junction protein(PC00070);nucleotide kinase(PC00172)
ENSG00000155254	MARVEL domain-containing protein 1;MARVELD1;ortholog	tight junction(PC00214);transcription cofactor(PC00217)
ENSG00000152939	MARVEL domain-containing protein 2;MARVELD2;ortholog	tight junction(PC00214);transcription cofactor(PC00217)
ENSG00000151276	Membrane-associated guanylate kinase, WW and PDZ domain-containing protein 1;MAGI1;ortholog	cell junction protein(PC00070);nucleotide kinase(PC00172)
ENSG00000187391	Membrane-associated guanylate kinase, WW and PDZ domain-containing protein 2;MAGI2;ortholog	cell junction protein(PC00070);nucleotide kinase(PC00172)
ENSG00000081026	Membrane-associated guanylate kinase, WW and PDZ domain-containing protein 3;MAGI3;ortholog	cell junction protein(PC00070);nucleotide kinase(PC00172)
ENSG00000107186	Multiple PDZ domain crumbs cell polarity complex component;MPDZ;ortholog	cell junction protein (PC00070)
ENSG00000178104	Myomegalin;PDE4DIP;ortholog	G-protein modulator(PC00022);actin binding motor protein(PC00040);cell junction protein(PC00070)
ENSG00000133026	Myosin heavy chain-10;MYH10;ortholog	G-protein modulator(PC00022);actin binding motor protein(PC00040);cell junction protein(PC00070)
ENSG00000133392	Myosin heavy chain-11;MYH11;ortholog	G-protein modulator(PC00022);actin binding motor protein(PC00040);cell junction protein(PC00070)
ENSG00000144821	Myosin heavy chain-15;MYH15;ortholog	G-protein modulator(PC00022);actin binding motor protein(PC00040);cell junction protein(PC00070)
ENSG00000109063	Myosin heavy chain-3;MYH3;ortholog	G-protein modulator(PC00022);actin binding motor protein(PC00040);cell junction protein(PC00070)
ENSG00000100345	Myosin heavy chain-9;MYH9;ortholog	G-protein modulator(PC00022);actin binding motor protein(PC00040);cell junction protein(PC00070)
ENSG00000110400	Nectin cell adhesion molecule 1;NECTIN1;ortholog	cell junction protein (PC00070)
ENSG00000130202	Nectin cell adhesion molecule 2;NECTIN2;ortholog	cell junction protein (PC00070)
ENSG00000177707	Nectin cell adhesion molecule 3;NECTIN3;ortholog	cell junction protein (PC00070)
ENSG00000099330	Occludin/ELL domain-containing protein 1;OCEL1;ortholog	tight junction(PC00214);transcription cofactor(PC00217)
ENSG00000197822	Occludin;OCLN;ortholog	tight junction(PC00214);transcription cofactor(PC00217)
ENSG00000102981	Partitioning defective 6 homolog alpha;PARD6A;ortholog	tight junction(PC00214)
ENSG00000178184	Partitioning defective 6 homolog gamma;PARD6G;ortholog	tight junction(PC00214)
ENSG00000120509	PDZ domain-containing protein 11;PDZD11;ortholog	cell adhesion molecule(PC00069);cell junction protein(PC00070)
ENSG00000147044	Peripheral plasma membrane protein CASK;CASK;ortholog	cell junction protein(PC00070);nucleotide kinase(PC00172);protein kinase(PC00193)
ENSG00000111052	Protein lin-7 homolog A, crumbs cell polarity complex component;LIN7A;ortholog	cell adhesion molecule(PC00069);cell junction protein(PC00070)
ENSG00000148943	Protein lin-7 homolog C, crumbs cell polarity complex component;LIN7C;ortholog	cell adhesion molecule(PC00069);cell junction protein(PC00070)
ENSG00000151748	Protein salvador homolog 1;SAV1;ortholog	cell junction protein(PC00070);nucleotide kinase(PC00172)
ENSG00000250120	Protocadherin alpha-10;PCDHA10;ortholog	cadherin(PC00057)
ENSG00000120324	Protocadherin beta-10;PCDHB10;ortholog	cadherin(PC00057)
ENSG00000120328	Protocadherin beta-12;PCDHB12;ortholog	cadherin(PC00057)
ENSG00000187372	Protocadherin beta-13;PCDHB13;ortholog	cadherin(PC00057)
ENSG00000120327	Protocadherin beta-14;PCDHB14;ortholog	cadherin(PC00057)
ENSG00000113248	Protocadherin beta-15;PCDHB15;ortholog	cadherin(PC00057)
ENSG00000272674	Protocadherin beta-16;PCDHB16;ortholog	cadherin(PC00057)
ENSG00000112852	Protocadherin beta-2;PCDHB2;ortholog	cadherin(PC00057)
ENSG00000113205	Protocadherin beta-3;PCDHB3;ortholog	cadherin(PC00057)
ENSG00000081818	Protocadherin beta-4;PCDHB4;ortholog	cadherin(PC00057)
ENSG00000113212	Protocadherin beta-7;PCDHB7;ortholog	cadherin(PC00057)
ENSG00000204956	Protocadherin gamma-A1;PCDHGA1;ortholog	cadherin(PC00057)
ENSG00000253846	Protocadherin gamma-A10;PCDHGA10;ortholog	cadherin(PC00057)
ENSG00000253873	Protocadherin gamma-A11;PCDHGA11;ortholog	cadherin(PC00057)
ENSG00000253159	Protocadherin gamma-A12;PCDHGA12;ortholog	cadherin(PC00057)
ENSG00000081853	Protocadherin gamma-A2;PCDHGA2;ortholog	cadherin(PC00057)
ENSG00000254245	Protocadherin gamma-A3;PCDHGA3;ortholog	cadherin(PC00057)
ENSG00000262576	Protocadherin gamma-A4;PCDHGA4;ortholog	cadherin(PC00057)
ENSG00000253485	Protocadherin gamma-A5;PCDHGA5;ortholog	cadherin(PC00057)
ENSG00000253731	Protocadherin gamma-A6;PCDHGA6;ortholog	cadherin(PC00057)
ENSG00000253537	Protocadherin gamma-A7;PCDHGA7;ortholog	cadherin(PC00057)
ENSG00000261934	Protocadherin gamma-A9;PCDHGA9;ortholog	cadherin(PC00057)
ENSG00000253910	Protocadherin gamma-B2;PCDHGB2;ortholog	cadherin(PC00057)
ENSG00000262209	Protocadherin gamma-B3;PCDHGB3;ortholog	cadherin(PC00057)
ENSG00000276547	Protocadherin gamma-B5;PCDHGB5;ortholog	cadherin(PC00057)
ENSG00000253305	Protocadherin gamma-B6;PCDHGB6;ortholog	cadherin(PC00057)
ENSG00000254122	Protocadherin gamma-B7;PCDHGB7;ortholog	cadherin(PC00057)
ENSG00000240184	Protocadherin gamma-C3;PCDHGC3;ortholog	cadherin(PC00057)
ENSG00000156453	Protocadherin-1;PCDH1;ortholog	cadherin(PC00057)
ENSG00000138650	Protocadherin-10;PCDH10;ortholog	cadherin(PC00057)
ENSG00000113555	Protocadherin-12;PCDH12;ortholog	cadherin(PC00057)
ENSG00000166341	Protocadherin-16/ Dachsous Cadherin-related 1;DCHS1;ortholog	cadherin(PC00057)
ENSG00000118946	Protocadherin-17;PCDH17;ortholog	cadherin(PC00057)
ENSG00000189184	Protocadherin-18;PCDH18;ortholog	cadherin(PC00057)
ENSG00000165194	Protocadherin-19;PCDH19;ortholog	cadherin(PC00057)
ENSG00000184226	Protocadherin-9;PCDH9;ortholog	cadherin(PC00057)
ENSG00000105656	RNA polymerase II elongation factor ELL;ELL;ortholog	tight junction(PC00214);transcription cofactor(PC00217)
ENSG00000118985	RNA polymerase II elongation factor ELL2;ELL2;ortholog	tight junction(PC00214);transcription cofactor(PC00217)
ENSG00000151466	Sodium channel and clathrin linker 1;SCLT1;ortholog	G-protein modulator(PC00022);actin binding motor protein(PC00040);cell junction protein(PC00070)
ENSG00000144747	TATA element modulatory factor;TMF1;ortholog	G-protein modulator(PC00022);actin binding motor protein(PC00040);cell junction protein(PC00070)
ENSG00000087077	Thyroid receptor-interacting protein 6;TRIP6;ortholog	actin family cytoskeletal protein(PC00041);cell junction protein(PC00070);kinase modulator(PC00140)
ENSG00000104067	Tight junction protein ZO-1;TJP1;ortholog	tight junction(PC00214)
ENSG00000119139	Tight junction protein ZO-2;TJP2;ortholog	tight junction(PC00214)
ENSG00000128641	Unconventional myosin-Ib;MYO1B;ortholog	G-protein modulator(PC00022);actin binding motor protein(PC00040);cell junction protein(PC00070)
ENSG00000197879	Unconventional myosin-Ic;MYO1C;ortholog	G-protein modulator(PC00022);actin binding motor protein(PC00040);cell junction protein(PC00070)
ENSG00000176658	Unconventional myosin-Id;MYO1D;ortholog	G-protein modulator(PC00022);actin binding motor protein(PC00040);cell junction protein(PC00070)
ENSG00000157483	Unconventional myosin-Ie;MYO1E;ortholog	G-protein modulator(PC00022);actin binding motor protein(PC00040);cell junction protein(PC00070)
ENSG00000142347	Unconventional myosin-If;MYO1F;ortholog	G-protein modulator(PC00022);actin binding motor protein(PC00040);cell junction protein(PC00070)
ENSG00000066933	Unconventional myosin-IXa;MYO9A;ortholog	G-protein modulator(PC00022);actin binding motor protein(PC00040);cell junction protein(PC00070)
ENSG00000099331	Unconventional myosin-IXb;MYO9B;ortholog	G-protein modulator(PC00022);actin binding motor protein(PC00040);cell junction protein(PC00070)
ENSG00000197535	Unconventional myosin-Va;MYO5A;ortholog	G-protein modulator(PC00022);actin binding motor protein(PC00040);cell junction protein(PC00070)
ENSG00000167306	Unconventional myosin-Vb;MYO5B;ortholog	G-protein modulator(PC00022);actin binding motor protein(PC00040);cell junction protein(PC00070)
ENSG00000128833	Unconventional myosin-Vc;MYO5C;ortholog	G-protein modulator(PC00022);actin binding motor protein(PC00040);cell junction protein(PC00070)
ENSG00000196586	Unconventional myosin-VI;MYO6;ortholog	G-protein modulator(PC00022);actin binding motor protein(PC00040);cell junction protein(PC00070)
ENSG00000169994	Unconventional myosin-VIIb;MYO7B;ortholog	G-protein modulator(PC00022);actin binding motor protein(PC00040);cell junction protein(PC00070)
ENSG00000145555	Unconventional myosin-X;MYO10;ortholog	G-protein modulator(PC00022);actin binding motor protein(PC00040);cell junction protein(PC00070)
ENSG00000266714	Unconventional myosin-XVB;MYO15B;ortholog	G-protein modulator(PC00022);actin binding motor protein(PC00040);cell junction protein(PC00070)
ENSG00000278259	Unconventional myosin-XIX;MYO19;ortholog	G-protein modulator(PC00022);actin binding motor protein(PC00040);cell junction protein(PC00070)
ENSG00000196535	Unconventional myosin-XVIIIa;MYO18A;ortholog	G-protein modulator(PC00022);actin binding motor protein(PC00040);cell junction protein(PC00070)
ENSG00000028203	Vezatin, adherens junctions transmembrane protein;VEZT;ortholog	cell junction protein (PC00070)
ENSG00000186806	V-set and immunoglobulin domain containing 10 like;VSIG10L;ortholog	tight junction(PC00214)
ENSG00000176834	V-set and immunoglobulin domain containing 10;VSIG10;ortholog	tight junction(PC00214)
ENSG00000159840	Zyxin;ZYX;ortholog	actin family cytoskeletal protein(PC00041);cell junction protein(PC00070);kinase modulator(PC00140)
